# Supplementary material for: Coincidence of pheromone and plant odor leads to sensory plasticity in the heliothine olfactory system
Source: PLoS One. 2017 May 3;12(5):e0175513. doi: 10.1371/journal.pone.0175513 (PMC5414983; doi:10.1371/journal.pone.0175513)
Supplement: S1 Data — Calcium response data from antenna lobe projection neurons in male moth (Helicoverpa armigera) stained with Fura2 (ratiometric), stimulated with plant odors (Sunflower or Ylang ylang) in presence with pheromones. Raw data Imaging files available at: https://figshare.com/articles/Imaging_rawdata_Trondheim_zip/4810420. (ZIP) [file pone.0175513.s002.zip]

Archive with 4 entries (4 files):
- Readme.txt
- RespStrength_GlomDat2.xls
- TraceDatGlom_MGC.xls
- TraceDatGlom_OG.xls
