# Supplementary material for: Coincidence of pheromone and plant odor leads to sensory plasticity in the heliothine olfactory system
Source: PLoS One. 2017 May 3;12(5):e0175513. doi: 10.1371/journal.pone.0175513 (PMC5414983; doi:10.1371/journal.pone.0175513)
Supplement: S1 Data — Calcium response data from antenna lobe projection neurons in male moth (Helicoverpa armigera) stained with Fura2 (ratiometric), stimulated with plant odors (Sunflower or Ylang ylang) in presence with pheromones. Raw data Imaging files available at: https://figshare.com/articles/Imaging_rawdata_Trondheim_zip/4810420. (ZIP) [file pone.0175513.s002.zip › Readme.txt]

The zip archive contains all raw data video files directly exported as TIF format from Live Acquisition V2.3.0.18 (TILL Photonics) Imaging software.
Recordings from each Antenna Lobe used in the study are arranged in separate folders (date_character), and named according to the odor stimulus and repetition as reported
in the article. Recordings are ratiometric measures (F340/F380nm).

These TIF-files were processed in KNIME Analytics Platform 2.12.2 (KNIME GmbH, Konstanz, Germany) with ImageBee neuro
plugin to construct antennal maps and glomerular time series.

The respective AL maps that were contstructed are attached.

The collective data files containing:
1) mean response strength for each time series in all ALs is attached (RespStrength_GlomDat2.xls)
2) Glomerular time series for plotting of traces in MGC glomeruli is attached (TraceDatGlom_MGC.xls)
3) Glomerular time series for plotting of traces in OG is attached (TraceDatGlom_OG.xls)
