# Supplementary material for: Coincidence of pheromone and plant odor leads to sensory plasticity in the heliothine olfactory system
Source: PLoS One. 2017 May 3;12(5):e0175513. doi: 10.1371/journal.pone.0175513 (PMC5414983; doi:10.1371/journal.pone.0175513)
Supplement: S1 Data — Calcium response data from antenna lobe projection neurons in male moth (Helicoverpa armigera) stained with Fura2 (ratiometric), stimulated with plant odors (Sunflower or Ylang ylang) in presence with pheromones. Raw data Imaging files available at: https://figshare.com/articles/Imaging_rawdata_Trondheim_zip/4810420. (ZIP) [file pone.0175513.s002.zip › RespStrength_GlomDat2.xls]

ID.Glom	Sequence	Stim	Response.Unit	VWS_Frames	frame40	frame41	frame42	frame43	frame44	frame45	frame46	frame47	frame48	frame49	frame50	frame51	frame52	frame53	frame54	frame55	frame56	frame57	frame58	frame59	frame60	frame61	frame62	frame63	frame64	frame65	frame66	frame67	frame68	frame69	frame70	Mean	Max	Latency	Relmax	Int	ALpart
nk160407_a@9	SF_F	SF_1	9	150	-0,02141607	-0,276563656	1,652443894	4,463263633	4,511974323	4,856057405	4,821258785	4,762202717	4,186918831	3,807852291	4,168565201	3,891920495	3,475372645	3,531940358	3,520897276	3,95793205	3,289964596	2,910508474	2,858877838	3,472616532	2,943416719	2,658623673	2,680216512	2,568051115	1,581680464	1,50839763	1,306250622	1,110337015	0,620896323	0,720198033	0,479266133	2,774836189	4,856057405	1600	4,856057405	85,79099683	OG
nk160407_a@11	SF_F	SF_1	11	150	-0,070377104	0,200264048	0,086507923	0,135712303	-0,510651509	-0,560354756	-0,892194821	-0,734626865	-1,003556641	-0,900569936	-1,20591854	-1,063390392	-1,512687994	-1,119982046	-1,189282946	-0,696263414	-0,975323218	-0,886317972	-0,990915795	-0,67160043	-0,574794208	-0,357346622	-0,380218508	-0,071360538	-0,24454119	0,387719465	0,135875153	0,616160909	0,408938485	0,487569653	0,245095092	-0,44865911	0,616160909	3800	0,616160909	-13,99579141	OG
nk160407_a@15	SF_F	SF_1	15	150	0,318899886	-0,094194861	4,223552751	8,055979672	7,576252244	6,67144004	5,919997913	5,764034204	5,507554557	5,432006771	5,192607157	4,959978712	4,880618197	5,168642389	4,977273189	5,282294617	4,932199629	4,459446394	4,327270125	5,192513893	4,343871465	4,226930564	3,604940695	2,786083163	1,843857751	2,027147863	1,875691446	1,384279984	1,181835981	1,003407026	0,524630321	3,98551754	8,055979672	1400	8,055979672	123,1292786	OG
nk160407_a@18	SF_F	SF_1	18	150	0,678376509	0,099449225	2,232545727	4,639317812	4,410474796	3,835464103	2,884431145	2,98054066	2,614254027	2,299873153	1,945368151	2,164452296	2,50487418	2,759582851	2,372368549	3,034820795	3,050775616	2,517596114	2,222988167	3,253180887	2,584082534	3,164585044	2,373948095	1,665150871	0,503618656	0,505190279	1,078310557	0,336114311	-0,057523646	0,060152205	-0,483839505	2,071952392	4,639317812	1400	4,639317812	64,13325566	OG
nk160407_a@22	SF_F	SF_1	22	150	-0,132824329	-0,319307922	1,771997932	6,261892415	6,49020387	6,569606614	5,896579871	5,959216739	5,522715549	4,9548148	4,856405566	4,311349228	3,980000691	3,942926485	3,752624836	3,854519714	4,254893404	3,638580822	3,135722267	3,995016287	3,123582653	2,910051943	2,198524904	1,668875635	0,70842295	1,039752286	0,709435351	0,326375412	-0,028038208	0,070334343	-0,403264589	3,065193146	6,569606614	1600	6,569606614	95,28903198	OG
nk160407_a@27	SF_F	SF_1	27	150	-0,431045331	-0,386946534	0,792078284	3,967854227	4,830823677	4,240912072	3,540285628	2,982632847	2,697420378	2,37936317	2,074231093	2,530493658	2,733400901	2,965071485	2,975219306	2,965204616	2,546038206	2,320325326	2,376440082	3,412478724	2,471432103	2,242571322	1,899937903	1,542761053	0,622189924	0,901088588	0,864941301	1,058653541	0,669327332	0,496959624	0,235247758	2,081206202	4,830823677	1500	4,830823677	64,61529105	OG
nk160407_a@30	SF_F	SF_1	30	150	0,625263561	0,21911571	2,467866585	5,514845921	5,564995098	4,802172271	3,865231818	3,707091928	3,400106574	3,010436558	2,755940705	2,648516693	2,616357294	2,811155087	2,417074915	2,740123327	3,135297566	2,699604723	2,225930568	3,023785628	2,343494064	2,50478923	1,990455325	1,559657948	0,743647003	1,12950972	1,143936897	0,730911832	0,516999332	0,527530597	0,319323108	2,379392503	5,564995098	1500	5,564995098	73,28887425	OG
nk160407_a@9	SF_F	SF_2	9	150	0,403362298	0,755142425	1,687505286	5,222386062	4,77100192	4,70591283	4,817057195	5,31533129	4,774849224	4,725177256	4,077290901	3,884729266	4,110210923	4,214206728	3,65077414	3,595777566	3,39285241	4,348498443	4,34854618	3,839829981	3,59934138	3,908129625	3,72313554	3,114407443	2,3971187	2,462293535	2,05164153	2,263968472	1,864994246	2,073313963	2,121169138	3,42645019	5,31533129	1800	5,31533129	104,9576902	OG
nk160407_a@11	SF_F	SF_2	11	150	0,685797241	1,04605938	0,313981112	0,077592965	-0,700808503	-0,907328565	-1,473690952	-1,24258088	-1,546055323	-1,313377623	-1,515073094	-1,186277148	-1,594006312	-1,187118093	-0,892163868	0,095490291	0,151892906	0,131392339	0,44685803	0,279862251	-0,348515791	0,153781269	-0,264867415	0,314944522	-0,175843345	0,373434508	0,346565352	1,012676335	0,684352563	0,760402554	0,848984877	-0,213665755	1,04605938	1200	1,04605938	-7,391029477	OG
nk160407_a@15	SF_F	SF_2	15	150	-0,119669266	0,099712081	4,612563312	7,057919379	6,81308397	5,611402622	4,791319301	4,502861496	4,39522984	5,08678685	4,552519868	4,606249072	4,404718178	4,296689721	4,193905522	3,754003753	3,478740387	4,581531663	4,040903279	3,599423421	3,235084379	3,110389938	2,899388314	2,146289793	1,385295171	0,975530123	0,830351742	0,900197712	0,130695682	0,119816543	0,563110208	3,246969163	7,057919379	1400	7,057919379	100,4343236	OG
nk160407_a@18	SF_F	SF_2	18	150	-0,21204284	-0,26312993	1,821391935	3,555201478	3,133478682	2,439304376	2,517167165	2,784927856	2,924685793	3,429777926	2,585492656	2,986638717	3,14276243	2,687810262	2,621335953	2,032665089	1,862181695	3,168090153	2,297525525	1,626618216	1,003239714	0,86278938	1,04339126	0,497275163	-0,209132295	-0,237204704	-0,460385374	-0,515712517	-0,942853291	-0,896397878	-0,085802062	1,522615824	3,555201478	1400	3,555201478	47,35001298	OG
nk160407_a@22	SF_F	SF_2	22	150	1,346688389	1,355551959	3,944918281	7,260045439	7,267134681	7,25338088	6,772023021	6,350610693	5,785510839	6,124660464	5,279052455	5,382181758	4,860333123	4,680896687	4,642478984	4,664822295	4,543003699	5,457904468	5,041971393	4,676808948	4,38954749	4,698140571	4,399741825	3,515155247	2,665623435	2,488820294	2,087329356	2,125748027	1,868333155	2,359909229	2,492463663	4,380025508	7,267134681	1500	7,267134681	133,8612147	OG
nk160407_a@27	SF_F	SF_2	27	150	0,349271394	0,767901986	1,524746566	4,857156114	5,581495955	4,908747571	4,137486666	4,050790648	3,576285745	3,67043363	2,968495997	3,179600358	3,128835083	3,271333607	3,386294891	3,234141704	3,098980653	3,822286356	3,485735629	3,218306573	2,884231034	3,344968554	3,413022898	2,751853048	1,968589396	1,76819555	1,350383505	1,718259456	1,371634533	1,533384569	1,809793398	2,907504615	5,581495955	1500	5,581495955	89,05311067	OG
nk160407_a@30	SF_F	SF_2	30	150	0,044229016	0,110563373	2,090125666	5,426938269	5,268735635	4,285906151	3,507980173	3,185318431	2,96190387	3,321948171	2,474373791	2,797160199	2,679638947	2,767119067	2,505481055	2,15375202	1,860925892	3,069387722	2,559689725	1,984242745	1,513921507	1,684501131	1,645679044	1,124566754	0,706031485	0,76372643	0,592096444	0,655533578	0,366142044	0,573647759	1,006765607	2,118968765	5,426938269	1400	5,426938269	65,16253439	OG
nk160407_a@9	SF_F	SF_3_F	9	150	0,037570771	-0,178359367	0,782516618	4,672895278	4,605359575	4,261379551	4,493473428	4,854445053	3,770033786	3,991418212	3,765509352	4,682637208	4,256960199	4,314947201	3,849838589	4,281606939	4,071536881	4,186260261	3,780862838	3,708766751	3,362205287	3,128903303	3,106551446	3,071489072	2,742572519	2,898116738	2,483306286	2,386393219	2,073979321	2,494846894	2,343435468	3,299401893	4,854445053	1800	4,854445053	101,0909556	OG
nk160407_a@11	SF_F	SF_3_F	11	150	0,462968166	0,839538425	0,646524278	0,715599175	-0,106397177	0,042183231	-0,45981578	-0,276257608	-0,569807314	-0,063065007	-0,048820605	0,62438583	0,189362403	0,443207022	0,811421801	1,170409735	0,76493529	1,206874434	1,418782824	1,116849093	0,877537415	1,810779296	1,692965758	1,450448038	0,535881041	0,87177127	0,776077099	0,971133481	0,406012653	1,03678145	1,547906392	0,674392649	1,810779296	3200	1,810779296	19,90073483	OG
nk160407_a@15	SF_F	SF_3_F	15	150	-0,379256537	-0,736552795	3,16947302	5,827753651	5,162819978	4,386705611	3,679660508	3,563387404	2,853032218	3,441254206	3,346826121	3,188666928	3,436519297	3,382279019	3,119709118	3,599978275	3,990914804	3,775873966	3,403447709	3,145760408	3,217903449	3,120478933	2,406185754	1,963003676	1,59263503	1,783845408	1,127495718	0,8130989	1,012636403	1,283690635	0,587671348	2,718287038	5,827753651	1400	5,827753651	84,16269076	OG
nk160407_a@18	SF_F	SF_3_F	18	150	-0,214587088	-0,26596169	1,296175925	2,530188188	2,068764072	2,060202842	2,118193218	2,322732835	1,993001526	2,071794092	2,283703923	2,13663632	2,274789518	2,022232307	1,732321578	2,020947943	2,158880748	2,067769073	1,915338747	1,836310587	1,824754468	1,900055435	1,368846936	0,976920059	0,47421667	0,617603862	0,150135505	0,243443097	0,46603776	0,502906863	0,096287558	1,453246544	2,530188188	1400	2,530188188	45,10979264	OG
nk160407_a@22	SF_F	SF_3_F	22	150	-0,124407097	-0,498644877	2,164750647	5,803817569	5,351862843	4,825911883	4,57070614	4,106000964	3,015076544	3,483009764	3,874420455	3,727090387	3,657799742	3,862104066	3,376273618	3,562581571	3,823358858	3,678823083	3,443392714	3,166843585	3,542004066	3,256712354	2,819981704	2,252294506	2,078655829	2,226644425	1,701508144	1,481509123	1,474080655	1,503755644	1,202044018	2,980966546	5,803817569	1400	5,803817569	91,87114447	OG
nk160407_a@27	SF_F	SF_3_F	27	150	0,462872531	0,093393362	1,190591801	4,343242011	5,448608851	4,762580469	3,906512081	3,697982246	3,05871629	3,389525528	3,823605067	4,093147798	4,429815902	4,502193233	4,061377015	3,956489763	4,190919987	4,395199772	4,287201014	3,967063523	3,719758713	3,692584834	3,6433863	3,220368082	2,955080827	3,134797454	3,232550996	2,92157917	2,393309385	2,886471411	2,69642989	3,437334042	5,448608851	1500	5,448608851	104,9777041	OG
nk160407_a@30	SF_F	SF_3_F	30	150	-0,057027269	-0,235727972	2,005258339	4,696526116	4,247924904	3,704325437	2,851298958	2,360146356	1,580587237	1,607165746	1,486483233	1,530500302	2,078868338	2,265234352	2,029523304	2,213292233	2,171663652	2,314271639	2,190629789	1,991125858	2,075324817	1,868406526	1,548699606	1,423550618	1,203690829	1,688874892	1,272121446	1,336855031	1,410713056	1,396133521	1,068096898	1,913694768	4,696526116	1400	4,696526116	58,81900298	OG
nk160407_a@9	SF_F	SF_4_F	9	150	0,0002386	0,031629496	1,660747735	5,136906056	5,669136089	5,376832329	4,956242756	5,324300399	4,543155705	4,810045677	4,6612842	4,658319423	3,962740813	3,450455411	3,547734214	4,05498341	3,574337426	3,645869768	4,079006487	4,298884556	3,826765464	3,881789695	3,334126789	2,737360973	2,114757202	2,192616915	2,02011453	2,126009156	1,883981628	1,783491562	1,365686614	3,377727454	5,669136089	1500	5,669136089	104,0265885	OG
nk160407_a@11	SF_F	SF_4_F	11	150	-0,157639088	-0,080334818	-0,16082015	0,136298347	-0,078866292	-0,152046078	-0,501141892	-0,084578887	-0,103793951	0,035612069	-0,154903677	0,269713932	0,166330397	0,284632823	0,00691415	0,476513556	0,247849224	0,385213571	0,218815335	0,419206284	0,571488891	0,674859359	0,344303486	0,351573576	-0,06963839	0,103353706	-0,258777189	0,146311715	0,131600938	0,35050463	-0,351688856	0,102156991	0,674859359	3200	0,674859359	3,421530693	OG
nk160407_a@15	SF_F	SF_4_F	15	150	-1,590535807	-1,898169945	1,806214995	5,455754182	5,62814412	4,12618571	2,798992488	2,479303632	2,639794647	2,917893306	2,585009743	2,982528807	2,200224856	2,184444618	2,403148823	2,727187355	2,260366632	2,397947092	2,091091599	2,372737635	1,833758265	1,433220057	0,357617032	-0,19726609	-0,264964659	-0,217284317	-0,842726973	-0,649791941	-0,822527074	-0,92719491	-0,594651974	1,537950062	5,62814412	1500	5,62814412	48,7690458	OG
nk160407_a@18	SF_F	SF_4_F	18	150	-1,256544348	-1,596405592	-0,674015913	1,483047712	1,735843814	0,891543756	-0,257673097	-0,538917868	-0,019099088	-0,024062013	-0,295304257	0,474224845	0,125474234	0,06181865	0,465767054	0,523433801	-0,158664245	0,343724732	-0,390350998	-0,542235844	-1,162033488	-0,909888485	-1,824052105	-2,137261394	-2,591125656	-1,978226306	-2,454863825	-2,561904539	-2,346825712	-2,234625274	-2,067090053	-0,706977145	1,735843814	1500	1,735843814	-20,2544743	OG
nk160407_a@22	SF_F	SF_4_F	22	150	0,442538167	0,671262738	2,251676365	6,054550116	6,76816481	5,846532681	5,46057813	4,926019759	4,309437687	3,90583205	3,463409111	3,851202642	3,139874545	3,022778629	3,402595492	3,582835155	2,793653795	3,109385822	2,657718302	3,552571403	3,465196916	2,817435591	1,894025128	1,238899574	0,586330906	1,1522216	1,087285728	0,985900647	0,584386044	0,716757891	0,828838316	2,857093411	6,76816481	1500	6,76816481	87,9342075	OG
nk160407_a@27	SF_F	SF_4_F	27	150	-0,501351058	-0,651113681	0,434135257	4,453280158	5,250096633	4,324831042	3,612743514	3,254426372	2,847168373	2,970977253	2,826455127	3,575545779	2,865827779	2,608427616	2,772348245	3,459215653	2,893748604	2,901008888	2,410807099	3,056143142	2,77369112	2,841527302	2,008187555	1,519560644	0,866993607	1,294274719	0,654561274	0,935386828	1,019519922	0,769836303	0,420202754	2,273176252	5,250096633	1500	5,250096633	70,50903797	OG
nk160407_a@30	SF_F	SF_4_F	30	150	-0,095524764	0,028947021	0,749351019	4,014081513	4,396448098	3,187868058	1,80709558	1,125896118	0,596381306	0,176435154	-0,292307969	0,148019035	-0,176718801	-0,380070409	-0,275027033	0,218060127	-0,469623277	0,457330928	-0,237955311	-0,187987364	-0,821732656	-1,094488825	-1,544379974	-1,772218521	-2,04130821	-1,245787354	-1,345335358	-1,332859681	-1,494362023	-1,414983926	-1,050657475	-0,011852096	4,396448098	1500	4,396448098	0,205676145	OG
nk160407_a@9	SF_F	SF_5_F	9	150	0,509406602	0,692146422	0,617446133	4,553099293	4,82497726	5,361426486	4,879875868	4,697055994	4,781682066	4,711718302	4,112000859	3,838927775	3,780983357	4,038566745	3,738488351	3,818023726	3,461642952	3,266740035	3,763164026	4,290079861	3,577116889	3,468738595	2,919047015	2,674938737	2,599741042	2,275643237	2,062663785	2,244578799	1,900355785	1,880904401	1,924026749	3,266619585	5,361426486	1600	5,361426486	100,0484905	OG
nk160407_a@11	SF_F	SF_5_F	11	150	1,107547757	1,214085553	0,585403902	0,97978505	0,559464753	0,632691265	0,165837976	0,174689651	-0,092061095	0,472503379	0,048784257	0,10588236	0,12527654	0,473164863	0,269512297	0,622016721	0,049037924	0,216122543	0,142110939	0,368453544	0,063931808	0,116197472	-0,220773914	0,316019846	0,463912212	0,407980402	-0,107899879	0,519349209	0,189924293	0,268790356	-0,427945763	0,316445039	1,214085553	1200	1,214085553	9,469995224	OG
nk160407_a@15	SF_F	SF_5_F	15	150	1,144540231	1,599801257	4,049165265	7,085586347	6,916077451	6,559192896	5,095750515	4,689163729	4,451968371	4,705234171	4,119259496	4,439790421	4,635949227	4,622004323	4,40613421	4,468712085	3,666418449	3,709492439	4,175869109	3,893127385	3,238923426	3,750080452	3,322748956	2,529512814	2,196532064	1,711864204	1,238238107	1,396716213	1,283459892	1,71361462	0,650897257	3,595671786	7,085586347	1400	7,085586347	110,5681066	OG
nk160407_a@18	SF_F	SF_5_F	18	150	1,069596595	0,868365139	1,750282663	3,740946487	3,576556729	3,903048567	2,729905567	2,20728315	2,019239451	2,799662711	2,165849254	2,034709801	1,949803516	1,923399251	1,465432956	1,85153885	1,905962579	2,078247971	2,251987666	2,092866215	1,87355407	2,623619948	2,398521087	1,408990194	0,913508922	0,56641558	0,461440393	0,521070641	0,347045676	0,826696289	-0,031675556	1,815931367	3,903048567	1600	3,903048567	55,77491184	OG
nk160407_a@22	SF_F	SF_5_F	22	150	0,447761556	0,404551495	1,683277646	6,251971199	6,233068175	6,288934739	5,655989828	5,428612387	5,434020246	5,353305405	4,702691723	4,521613191	4,217716488	3,993200869	3,554512929	4,24438193	3,661110033	3,523761772	4,358877686	4,599442984	3,619871811	3,700211229	3,040292627	2,317087193	1,905139403	1,644723891	1,595231369	1,766386441	1,824679133	1,94212523	1,422764668	3,52701017	6,288934739	1600	6,288934739	108,4020522	OG
nk160407_a@27	SF_F	SF_5_F	27	150	0,261987937	0,546001683	0,779729417	4,735983353	5,491081035	5,783008161	4,690216323	4,100142364	3,822155096	4,065447931	3,820133427	3,831979876	3,759563947	4,173003018	4,322634723	4,496607374	4,168423493	4,038419587	4,485941082	4,78510419	3,988055692	4,004528926	3,616930562	3,127714615	2,797339403	2,354922061	2,000928414	2,123596716	2,273659717	2,658263318	2,148649632	3,459746873	5,783008161	1600	5,783008161	106,0468343	OG
nk160407_a@30	SF_F	SF_5_F	30	150	0,319232482	0,344169413	1,337737395	5,095266476	5,01992452	4,766953023	3,597425973	2,959429565	2,526692109	2,460844696	1,838112436	1,820133198	1,680459616	1,538706381	1,151536343	1,387708016	1,143637145	1,041383095	1,295938178	1,464120504	1,029274868	1,769582306	1,606315076	0,904886992	0,676359297	0,590071396	1,100786995	1,047449005	0,719868475	1,122184269	0,781397831	1,746373777	5,095266476	1400	5,095266476	53,58727192	OG
nk160407_a@9	SF_F	SF_6_F	9	150	-0,616239151	-0,426225707	-0,241844973	4,009155503	4,12728107	4,155373712	3,549461972	3,932662968	3,364704872	3,19264717	3,564641354	3,050696934	2,480680648	2,717320774	2,652241501	2,640872532	2,380199249	2,573902044	2,046224498	1,863185892	1,560793958	1,872653083	2,198761643	1,652942894	1,189712764	1,011426471	0,82414908	1,05800585	0,514013869	0,310308557	0,490917564	2,054858987	4,155373712	1600	4,155373712	63,76328939	OG
nk160407_a@11	SF_F	SF_6_F	11	150	0,04376139	0,686478896	0,596354697	0,949650574	0,540716642	0,551163057	0,078032876	0,526344541	0,268478114	0,120156786	-0,089682959	0,21379094	-0,045647578	0,318873188	0,000145908	0,366809344	0,019205558	0,286382533	-0,277843436	0,019306713	-0,20618718	-0,048842945	-0,043427226	0,112981434	-0,023784524	0,306485622	-0,057812481	0,276124804	-0,380458619	0,187459681	0,185209875	0,176781491	0,949650574	1400	0,949650574	5,365740591	OG
nk160407_a@15	SF_F	SF_6_F	15	150	-0,747034938	-1,019257046	2,872918061	5,965646739	5,661828824	4,527277011	3,116730468	2,963256551	2,109569628	1,976279895	1,594088708	1,683597838	1,384813042	2,019398147	2,14126988	1,740250749	1,268256828	1,255276541	0,940963315	1,189898982	1,377411801	1,283030356	1,257026952	0,632263045	0,255580023	0,2293439	-0,242068761	-0,262556933	-0,84996911	-1,248032399	-1,426767313	1,408073896	5,965646739	1400	5,965646739	44,73719191	OG
nk160407_a@18	SF_F	SF_6_F	18	150	-0,806870808	-0,708245667	0,850982456	2,609645908	2,24144974	1,775855239	0,78596137	0,772403968	0,106268922	-0,172407137	-0,439713466	-0,495084267	-0,877805957	-0,558769874	0,157633119	-0,025544959	-0,399049169	-0,491907092	-0,691380265	-0,640428971	-0,639515001	-0,615069964	0,246610436	-0,405605585	-0,884445184	-1,127933439	-1,095065503	-1,121553312	-1,473557356	-1,693681815	-1,780432546	-0,24507278	2,609645908	1400	2,609645908	-6,303604501	OG
nk160407_a@22	SF_F	SF_6_F	22	150	-0,012217854	0,009380179	1,26467402	6,006578478	5,808018263	5,606499917	4,965166008	5,241535174	4,561113227	3,910628974	3,657069974	3,199710502	2,947148177	3,482467749	2,679601925	2,200927473	2,351577775	2,767081052	2,13764935	2,416436191	2,33570308	1,923176135	2,035499686	1,280415333	0,923096301	0,542155636	0,581526686	1,11938167	0,496233571	0,294733837	0,420810139	2,488831569	6,006578478	1400	6,006578478	76,94948249	OG
nk160407_a@27	SF_F	SF_6_F	27	150	0,245622772	0,159104227	0,782440081	5,005728777	5,447274143	5,301119907	4,012354693	3,727238468	3,21552891	3,097350038	3,102318132	3,195408911	3,012672707	3,54666637	3,241760311	3,01111409	2,730512167	2,830687927	2,269466791	2,693678857	2,822080022	2,556239977	3,506163505	2,904070485	2,120144382	2,195967485	1,908818959	1,996325188	1,41227023	0,950777477	1,37356868	2,721757247	5,447274143	1500	5,447274143	83,56487894	OG
nk160407_a@30	SF_F	SF_6_F	30	150	-0,414625998	-0,092377602	1,486509468	4,584604665	4,334843259	3,549006376	2,364992693	2,040888234	1,263007261	0,685195422	0,349864019	0,077065697	-0,30414086	-0,110637301	-0,430891113	-0,566045841	-0,568028386	-0,469796325	-0,853686224	-0,77082019	-0,745616225	-0,767330275	-0,047386818	-0,568031653	-0,78053474	-0,920120337	-0,851244925	-0,869600494	-1,177351288	-1,240823265	-1,391787948	0,219196751	4,584604665	1400	4,584604665	7,698306259	OG
nk160407_a@9	SF_F	SF_7	9	150	-0,521492951	-0,393847469	0,437728708	3,773079389	3,729012601	4,016601646	4,056765653	3,95551245	3,336262538	3,807468165	3,035059272	3,108328648	2,947673629	3,077926226	2,428288592	2,361006903	2,667621099	2,858912749	2,145061479	1,889155041	1,644266407	2,077570151	1,456225666	1,039027137	0,466298505	0,448615262	0,271460974	0,034550987	-0,144975149	-0,090939662	0,109684232	1,936384157	4,056765653	1700	4,056765653	60,23381324	OG
nk160407_a@11	SF_F	SF_7	11	150	-0,458770419	0,175715111	-0,0033685	-0,148298186	-0,865179764	-0,893112366	-1,602993225	-1,258690491	-1,134893073	-0,352091533	-0,701299158	-0,673248051	-0,915327461	-0,755935346	-1,007140113	-0,624318536	-0,724119434	-0,428411268	-0,833913755	-0,710952578	-1,295137023	-1,28096847	-1,494042666	-0,96010972	-0,798403527	-0,64046265	-0,733949441	-0,429156836	-0,813089945	-1,057361996	-1,330018062	-0,798356403	0,175715111	1200	0,175715111	-23,85465424	OG
nk160407_a@15	SF_F	SF_7	15	150	0,763163269	0,654353601	4,91142931	7,213416379	7,217914957	6,487077415	5,864881844	5,616719732	4,202722744	4,649602622	3,946106345	4,308663953	4,450448065	4,470431058	3,564759394	4,11365744	3,329364051	3,589028075	2,880441167	3,086923531	2,519239813	2,576174752	1,662666181	1,078609141	0,13560007	0,159629571	-0,292367102	-0,48239381	-0,418252374	-0,581206981	0,185000369	2,963348535	7,217914957	1500	7,217914957	91,38972276	OG
nk160407_a@18	SF_F	SF_7	18	150	0,973596602	0,861805807	2,741533615	3,764211315	3,976836921	4,24452648	3,829698982	4,356882977	3,219893046	3,773837931	2,618246097	2,221065941	2,071384309	2,522414093	2,168040993	2,303403853	1,373493191	1,532084296	0,946311296	1,190026576	1,234952154	1,41069403	0,635958442	0,161880823	-0,703551495	-0,642918292	-0,730727344	-0,954782244	-0,88799733	-1,087626812	-0,110726428	1,581111285	4,356882977	1800	4,356882977	48,58301474	OG
nk160407_a@22	SF_F	SF_7	22	150	0,331903623	0,278342892	1,982189592	5,618974383	5,755283828	6,173807596	6,366518066	6,26540526	5,340980091	5,40106637	4,56959091	4,267207871	4,208485055	5,009691052	4,159423599	3,884516434	3,252673357	3,664785682	3,030440898	3,016471481	3,170448671	3,265999713	2,411077813	1,652151499	0,796493819	0,475317268	0,227187948	-0,077910754	-0,212960397	-0,448583113	-0,357858791	3,015455539	6,366518066	1700	6,366518066	93,4920993	OG
nk160407_a@27	SF_F	SF_7	27	150	1,054791633	1,524079183	2,025825943	5,046304565	5,167912668	5,12100548	4,221504172	3,894616029	2,977748791	3,691003733	3,250529853	2,937001256	2,560519337	2,954463971	2,613508791	2,220704182	1,958735658	2,541940194	1,950992448	2,218988845	2,010200345	1,943666574	1,530771854	1,03978234	0,216593375	-0,044511322	-0,271423545	-0,303117173	-0,351087273	-0,327060217	0,053468423	2,110627746	5,167912668	1500	5,167912668	64,87533009	OG
nk160407_a@30	SF_F	SF_7	30	150	0,407193166	0,401980486	2,789251633	4,934533066	5,207017773	4,970819073	4,303254821	4,116747104	3,00225171	3,571429169	2,71627672	2,334520148	2,025687236	2,520606897	1,962901572	1,98988735	1,356942865	1,626650621	1,283708213	1,47532289	1,392697057	1,658443572	1,062835864	0,456395597	-0,395427673	-0,508709512	-0,438074555	-0,730029194	-0,54614328	-0,779534017	-0,379862778	1,735147535	5,207017773	1500	5,207017773	53,7759084	OG
nk160407_a@9	SF_F	YL_1	9	150	-0,010424808	0,216971344	0,596102474	3,197893816	2,382924586	1,951982433	1,541892379	1,441224304	1,428931565	1,618363483	1,210542292	1,683723281	1,357822447	1,928081821	1,831201399	2,432517239	2,718825967	2,535487658	2,757036334	2,525017681	2,616007632	3,401931946	2,810264946	3,030960859	2,609748175	2,845726673	2,635346701	2,562271618	2,323336561	2,277172729	2,078613722	2,081854815	3,401931946	3200	3,401931946	63,5034048	OG
nk160407_a@11	SF_F	YL_1	11	150	0,149857871	0,358755832	0,131612917	-0,666765621	-0,528573463	-1,012652674	-1,510234597	-1,510368742	-1,888160295	-1,656762098	-2,100364458	-1,752242817	-2,153235714	-1,693475603	-1,809333697	-1,579516452	-2,08079694	-1,413688115	-1,460293627	-1,340105568	-1,681722128	-1,509466719	-1,864414329	-1,302344636	-0,9897764	0,229727835	0,108838629	0,260362037	0,530161895	0,989344127	0,843159066	-0,964595951	0,989344127	4000	0,989344127	-30,39898295	OG
nk160407_a@15	SF_F	YL_1	15	150	-0,4047307	0,446772252	2,966521068	7,042110029	6,578191684	5,560703826	4,423163987	4,645168492	4,623458406	4,932929311	4,868706695	5,080442491	4,162379615	4,409839376	4,207133703	4,34860404	4,069170554	3,789366235	4,206874762	4,208213071	4,027013983	3,980825582	3,347064	3,322447427	3,208020807	3,273662524	3,660238158	3,83888638	3,692923124	3,660830746	3,021403239	3,974139834	7,042110029	1400	7,042110029	121,8899986	OG
nk160407_a@18	SF_F	YL_1	18	150	-0,534182052	-0,085184643	2,771230118	5,579545629	5,161225425	4,447895082	3,61452412	3,628462322	4,029155817	4,214708472	3,950335624	4,045147641	3,456156113	3,977588445	3,883470123	4,257848109	4,127546811	3,958044139	4,178654736	4,222159799	4,856380128	5,108334313	4,17121084	3,800432831	3,454890854	3,294542245	3,23051259	3,217769858	3,194838819	3,152874942	2,599040063	3,644037397	5,579545629	1400	5,579545629	111,9327303	OG
nk160407_a@22	SF_F	YL_1	22	150	0,039045838	0,515632804	3,691435925	8,309885107	8,17496555	7,332942362	6,899637173	6,567699797	6,614680193	6,846696868	6,649620753	6,64409155	6,360013125	6,640814629	6,600477232	7,117066819	7,177847591	7,018501328	7,218520362	7,192779595	7,21038087	7,830667366	6,939889526	6,320664017	5,418326082	5,035734633	4,690427586	4,509776881	4,06028598	4,01978604	3,716572128	5,914995668	8,309885107	1400	8,309885107	181,4870567	OG
nk160407_a@27	SF_F	YL_1	27	150	-0,151706613	0,295627084	0,865744493	4,646272755	3,027765737	2,169487253	1,887620437	1,672928865	1,652697553	1,741669507	1,461178647	1,469944218	0,758649686	1,296895317	1,237575276	1,874337991	2,004643942	1,86132963	2,04554769	1,78603119	1,98450168	3,01298782	2,271662353	2,618458303	2,190544945	2,388519757	2,221597373	2,298633123	2,102021801	2,140011096	1,934186612	1,895721468	4,646272755	1400	4,646272755	57,87612552	OG
nk160407_a@30	SF_F	YL_1	30	150	-0,479427995	-0,068737286	3,833164628	7,446638525	7,671667	6,932407997	6,116409381	5,678806298	6,203402549	6,364308966	6,057853315	6,42522577	6,138420322	6,512620654	6,49026995	6,909796438	6,931093288	6,74018464	6,991761627	7,180652562	7,64821288	7,906285155	6,969956762	6,275852402	5,489491473	5,119391781	5,071466858	5,037826678	4,778674137	4,709840712	4,199791689	5,783332553	7,906285155	3200	7,906285155	177,4231273	OG
nk160407_a@9	SF_F	YL_2	9	150	-0,461004131	-0,089086233	0,484320019	1,365011065	1,991534135	2,842322188	2,123123557	2,177457944	2,025720778	0,662757945	1,398589958	0,917400887	0,642507008	0,534424603	0,378418675	0,552339387	0,513541103	0,663435217	0,619927061	0,582882178	0,969035743	1,441675881	1,083966135	1,12306681	0,762591118	0,699110298	0,412990402	0,457461245	0,210546353	0,184304651	0,044932919	0,881138868	2,842322188	1600	2,842322188	27,52334051	OG
nk160407_a@11	SF_F	YL_2	11	150	0,094935585	0,457616061	0,434169281	-0,0207162	-0,789681724	-1,208356734	-1,675560454	-1,741089166	-2,164899497	-1,692461146	-2,407309349	-1,834221065	-1,786940765	-1,592463144	-2,125961305	-1,874608323	-1,792720264	-1,347609103	-1,520819101	-1,60210786	-1,686427892	-1,176398676	-0,952334821	-0,543812194	-0,152712207	0,32059268	0,667857841	0,557440898	0,219723885	0,481924706	0,138701568	-0,91342737	0,667857841	3700	0,667857841	-28,43306706	OG
nk160407_a@15	SF_F	YL_2	15	150	0,453600865	0,683856752	2,992256176	6,167944946	5,178324652	5,063852411	4,576865552	4,323285009	4,159541618	3,823949481	3,099129161	3,178611885	2,923746481	2,996796796	2,963990861	2,760390201	2,365005515	2,487338815	2,612886049	2,206528821	2,5990233	2,270648819	2,124184259	2,067646982	1,605276408	1,573029094	0,549148441	1,183228592	1,335108501	1,284420534	1,323256933	2,675253997	6,167944946	1400	6,167944946	82,04444501	OG
nk160407_a@18	SF_F	YL_2	18	150	-0,69932361	-0,550264889	2,235767222	4,321240439	3,695402471	3,128574288	2,743545099	2,490301537	2,12927276	1,89624143	1,441645601	1,458791897	2,28370719	2,724997718	2,657255129	2,414449136	2,380880003	2,975175799	2,968567085	2,720794766	3,580463102	2,966575941	1,897830096	1,215142854	0,472747295	0,424962316	-0,284693329	0,083244797	0,215777282	0,172578042	0,160064835	1,816829494	4,321240439	1400	4,321240439	56,59134369	OG
nk160407_a@22	SF_F	YL_2	22	150	-0,529894137	-0,142306285	2,690213458	6,34698002	7,004214221	7,5728743	7,270316888	7,153155207	6,562651626	5,329895517	5,220522069	5,302842971	5,147456642	4,770736661	4,674196657	4,989139445	4,787492185	4,79846723	5,010780297	4,940848718	5,322576407	5,371999478	4,824589096	3,996522375	3,048602932	2,664802679	1,811463021	1,985493868	1,652365323	1,784716591	1,822479683	4,296328876	7,5728743	1600	7,5728743	132,5399024	OG
nk160407_a@27	SF_F	YL_2	27	150	-0,507225048	-0,262029172	0,584055596	2,369184049	1,946796518	3,137315106	2,282046711	2,348313549	2,130685257	0,023807435	0,885245084	0,071869105	-0,27389426	-0,408679607	-0,304571959	-0,434014517	-0,478881556	-0,129007889	-0,408885438	-0,331019119	0,152164824	0,295638395	0,108205985	0,157122922	-0,242535438	-0,170889219	-0,504119541	-0,546614111	-0,741421965	-0,525968819	-0,676941283	0,307927471	3,137315106	1600	3,137315106	10,13783476	OG
nk160407_a@30	SF_F	YL_2	30	150	-0,75081027	-0,510567442	3,398472155	6,108515085	5,941250737	5,675543657	5,12610606	4,713086103	4,222599999	3,920263029	3,325603509	3,369519711	3,545072457	3,717422456	3,645150027	3,775398879	3,688745094	3,634628425	3,75637182	3,84020171	4,624443496	4,508303988	3,591802115	2,722355026	1,883417852	1,717869087	1,015712518	1,489122087	1,308116503	1,393830525	1,344961455	3,217500253	6,108515085	1400	6,108515085	99,44543226	OG
nk160407_a@9	SF_F	YL_3	9	150	0,953642757	0,813418631	0,971292906	1,468246742	2,26330027	2,10243236	2,054987696	1,935498713	1,321360455	1,366564843	0,978209901	1,02029881	0,810692724	1,269486446	0,682829854	0,571872246	0,556789089	0,647725632	0,396339257	0,434301821	0,184149463	0,803498976	0,480552716	0,612479764	0,39326278	0,381662089	0,279423391	0,164903296	-0,390226228	-0,176915042	-0,335849258	0,806975261	2,26330027	1500	2,26330027	24,70733635	OG
nk160407_a@11	SF_F	YL_3	11	150	-0,02124713	0,297360943	-0,126506864	-0,660403572	-1,332825041	-1,646081541	-2,030281336	-2,128164638	-2,60670578	-2,497616679	-2,965367445	-2,725272277	-2,735572082	-2,591083591	-2,913339102	-2,715541784	-2,8084047	-2,744318933	-2,848945556	-2,731314113	-2,759520699	-1,975550477	-2,290282909	-1,815363868	-1,405632505	-1,18633427	-1,102198675	-0,653676147	-0,998318298	-0,75877846	-0,958262468	-1,820501613	0,297360943	1200	0,297360943	-55,9457952	OG
nk160407_a@15	SF_F	YL_3	15	150	-0,083096484	-0,277513311	2,827541283	5,379892124	5,081321296	4,287812734	3,909001931	3,253177687	3,400416137	3,831595488	3,227856048	3,312904037	3,198854856	2,824504145	1,89734786	2,107768245	2,518142896	2,323059028	1,728626949	1,807620699	1,83073477	2,210094981	1,354289677	1,35163548	1,340139852	1,691946423	1,621030097	1,565641352	0,906998806	1,329732371	1,204756761	2,353672072	5,379892124	1400	5,379892124	72,40300408	OG
nk160407_a@18	SF_F	YL_3	18	150	-0,098323131	-0,729400146	1,755083085	3,957277755	4,038723487	3,706252376	3,570986147	3,302581593	3,0465293	3,310226607	2,963011165	3,476470069	4,080492786	4,134570939	3,361371024	3,580359404	3,805596622	4,01273286	3,754588629	4,571888524	4,434938699	4,507726469	3,660963958	2,875606806	2,177064755	1,945095944	1,636394229	1,625699365	1,238730597	1,830386017	1,561513901	2,938552898	4,571888524	3000	4,571888524	90,36354445	OG
nk160407_a@22	SF_F	YL_3	22	150	-0,151519649	-0,282741982	2,786256026	5,756525854	7,080221423	6,640755291	6,631065613	6,573078106	5,854473913	5,790308891	5,119392402	5,31919516	5,179862487	5,539583715	5,082054139	4,795973934	4,947221794	5,192374978	4,765968018	4,569220487	4,219024242	4,749486756	4,360176113	3,823371061	3,046036757	2,547714775	2,23873434	1,98296643	1,043046084	1,470412364	1,373720798	4,130450333	7,080221423	1500	7,080221423	127,4328597	OG
nk160407_a@27	SF_F	YL_3	27	150	0,140902105	0,510096325	1,173864772	3,087892907	3,493390479	2,885159115	2,855542601	2,335071463	1,751792976	1,735094859	1,45202904	1,547511202	1,134302624	1,77209432	1,103505117	0,914473738	0,964912045	1,094994738	0,706785374	0,498608399	0,356786789	1,05161683	0,553858972	0,603446241	0,606359253	0,69368836	0,572727226	0,739242639	-0,003503466	0,201173436	0,251901482	1,186623289	3,493390479	1500	3,493390479	36,58892017	OG
nk160407_a@30	SF_F	YL_3	30	150	0,102129233	-0,434224086	3,069499292	5,388001367	5,965473121	5,628032736	5,243811625	4,829542314	4,506388626	4,788869506	4,136161913	4,217991803	4,59403073	4,59196142	3,98929659	3,892330976	4,20912439	4,349912139	4,221037092	4,44381791	4,156150594	4,490410067	4,091343363	3,526713844	2,603117598	2,318563537	2,066212446	1,842904625	1,062089345	1,866132738	1,698763806	3,595341634	5,965473121	1500	5,965473121	110,5551441	OG
nk160407_a@9	SF_F	YL_4	9	150	0,575650884	0,850565968	1,483890693	2,264579494	2,662255043	3,54177426	3,432979341	3,387689425	2,782295967	2,983971405	2,83071378	2,38189974	2,132440679	2,26624984	1,884629214	1,96551509	1,516197759	1,713315226	1,544590843	1,608421514	1,34536685	1,635695143	1,533573908	1,388390819	1,007449356	0,873897527	0,436515427	0,533927537	0,202338086	0,378087656	0,04823691	1,715906625	3,54177426	1600	3,54177426	52,88116149	OG
nk160407_a@11	SF_F	YL_4	11	150	0,784730605	1,673375783	1,402342657	1,01527275	0,46318054	0,292706327	-0,282767558	0,122722803	-0,44130667	-0,303026086	-0,572326585	-0,543899047	-0,777996403	-0,498846074	-0,911977777	-0,698543631	-0,93261191	-0,504197622	-0,777443341	-0,444569467	-0,506880665	0,342294312	0,097182966	0,342580727	0,502994693	0,772681239	0,715318946	1,248608203	1,231058832	1,39841661	1,340168033	0,179007845	1,673375783	1200	1,673375783	4,486793871	OG
nk160407_a@15	SF_F	YL_4	15	150	1,28471689	1,96151467	4,869521908	7,556521086	6,992975732	6,973722165	5,751198144	5,8340578	5,740109394	6,046268021	5,627794025	5,582213278	5,417694293	5,42593785	4,740112442	4,287838372	3,730587287	3,878193836	3,396918825	3,691071718	3,236875949	3,616312399	3,192738259	2,569708596	2,383530897	2,621780772	2,071727454	2,072842994	2,257761622	2,172698012	1,942717889	4,094440728	7,556521086	1400	7,556521086	125,3139452	OG
nk160407_a@18	SF_F	YL_4	18	150	0,627596219	0,808518311	3,679510489	5,950300294	5,943742337	7,177283723	5,977621206	5,90633684	6,018923228	6,399582532	6,01542065	5,751122868	6,350245823	6,661130128	5,964040914	5,133382481	4,508378124	4,649273726	4,339112325	4,907574695	4,557007674	4,96315157	4,264290167	3,263406835	2,538242312	2,440183865	1,606460605	1,397882131	1,357034895	1,448692133	1,569021039	4,263692585	7,177283723	1600	7,177283723	131,0761615	OG
nk160407_a@22	SF_F	YL_4	22	150	0,753814123	0,884209843	3,90272214	7,359076584	8,110543339	8,791367912	8,516929808	8,795335082	8,534800319	8,53705505	7,855595705	7,656615623	7,612865396	7,597260941	7,099053916	6,856204706	6,726007155	7,225322043	6,769155953	6,813674324	6,549583828	6,708132869	6,315345252	5,293474878	4,335282748	3,755619448	2,9123378	2,50109334	2,18820149	2,051988385	1,783202838	5,831995898	8,795335082	1800	8,795335082	179,5233644	OG
nk160407_a@27	SF_F	YL_4	27	150	1,036444304	1,268605497	2,137886902	3,882832733	3,932071755	4,363240775	3,675604596	3,67164762	3,182692372	3,391936992	3,299817494	2,742484091	2,709620138	2,969168672	2,364857303	2,393104157	2,071973813	2,285343136	2,008960681	2,021366451	1,647433583	2,02550844	2,134489243	1,819819279	1,610779867	1,458390935	1,015547551	1,12325483	1,236425544	1,553677383	0,880052783	2,319839965	4,363240775	1600	4,363240775	70,95679038	OG
nk160407_a@30	SF_F	YL_4	30	150	0,592634814	0,8822868	4,801837678	7,272808351	7,874654175	8,744724524	7,768688966	7,286207863	6,848568382	7,636591824	7,200382316	6,833485563	7,020824819	7,262310913	6,964312003	6,335449601	5,771863365	5,963575062	5,764272039	6,072830711	5,664620528	5,750869642	5,189855974	4,210712618	3,387885646	2,995569639	2,184728652	1,834224516	1,577843151	1,56653147	1,490140836	5,185525563	8,744724524	1600	8,744724524	159,7099046	OG
nk160407_a@9	SF_F	YL_5	9	150	0,834953559	0,662720528	1,198988874	1,877555286	1,537611797	1,349031318	0,908856456	0,765963939	0,34344637	0,292476189	0,229387259	0,468691402	0,366184919	0,189426431	0,210116029	0,323207572	-0,073529665	0,039664449	0,096557901	0,071416855	-0,333044618	-0,053199664	-0,056055081	0,063132054	-0,107196304	0,158331808	0,688733257	2,575128526	3,046164201	3,320800928	3,502458585	0,790257457	3,502458585	4100	3,502458585	22,32927509	OG
nk160407_a@11	SF_F	YL_5	11	150	-0,12155149	-0,061051641	-0,017393802	0,014545407	-0,85886426	-1,009046575	-1,489181105	-1,294853493	-1,679219445	-1,531195437	-1,961111912	-1,672779522	-1,907566247	-1,598929461	-1,264703443	-0,819933804	-1,256676507	-0,804885887	-0,736612364	-0,351169563	-0,898742159	-0,530104552	-0,670517146	0,881330322	1,800748807	2,390169534	2,722258338	3,641079593	3,540851598	3,64629209	3,274842388	-0,020128121	3,64629209	4000	3,64629209	-2,200617187	OG
nk160407_a@15	SF_F	YL_5	15	150	0,164486317	0,773512249	3,580095221	7,235114269	6,265411783	5,181900551	4,53809919	4,948164221	4,943855641	5,111731387	4,868664897	5,065610431	4,450116663	4,108466383	4,101038553	4,118584999	3,580068297	3,477535918	3,395828122	3,507392831	2,755309387	2,777065856	2,211188073	2,165013434	1,927056278	2,609934521	1,711723158	1,680408002	1,54862584	2,124913255	2,265143885	3,457808375	7,235114269	1400	7,235114269	105,9772445	OG
nk160407_a@18	SF_F	YL_5	18	150	-0,241297281	0,201478735	3,054074075	5,852612128	4,967107591	4,53314551	5,265097465	5,789352453	5,980138262	6,230214587	6,509085547	6,935259237	6,301873892	5,891308153	5,757068674	5,494867931	5,361506193	5,561815613	5,60146855	5,932153645	4,890062149	4,787947484	4,296086928	3,768197545	2,616043404	2,559003656	1,519981604	1,604201859	2,434412001	3,615180772	3,560654555	4,407422675	6,935259237	2200	6,935259237	134,9704243	OG
nk160407_a@22	SF_F	YL_5	22	150	0,336286873	0,386792694	3,945933348	7,478351556	7,20762259	7,136841355	6,737261796	6,645919027	5,961291184	5,634134885	5,63330689	5,977962141	5,752671791	5,678186193	5,494943338	5,486720919	5,102532085	5,074504301	5,045754599	5,032037821	4,420560476	4,773810244	4,441091417	3,837966508	2,824701619	2,735550375	2,119956999	2,52678417	2,529777421	3,001001624	2,903470176	4,576249239	7,478351556	1400	7,478351556	140,2438479	OG
nk160407_a@27	SF_F	YL_5	27	150	0,888699355	1,25618377	2,324580566	3,870087596	2,930487368	3,074076698	2,120902363	2,150396934	1,512870721	1,595228409	1,143225103	1,376969036	1,447449041	1,159580659	1,096775485	1,268700645	0,709955425	0,805149631	0,940165703	0,929041445	0,453738936	0,569801804	0,547186729	0,583217873	0,304657925	0,787548623	0,547866706	1,070655358	1,14951643	1,61436487	2,424480251	1,375921337	3,870087596	1400	3,870087596	40,99697166	OG
nk160407_a@30	SF_F	YL_5	30	150	-0,064233851	0,326183688	4,627070333	7,825611243	7,534298352	6,950669846	6,659279582	6,503767197	6,234386899	6,133891942	6,710970619	7,061291859	6,207018267	5,951113255	6,269610707	5,958180979	5,61679376	5,726839848	5,693075509	5,855934533	5,339162689	5,614508153	5,161004822	4,539154015	3,495194372	3,3464449	2,67138743	2,741021699	2,736567167	3,218926678	3,085778363	5,023577576	7,825611243	1400	7,825611243	154,2201326	OG
nk160407_a@9	SF_F	YL_6	9	150	0,092992672	0,530072588	0,622517142	1,014251211	0,775710775	1,309766292	0,976806775	0,763847656	0,2949594	0,313358592	0,094119621	0,149640694	-0,172301562	-0,170855988	-0,404475993	-0,384277776	-0,392803747	-0,356977793	-0,06535745	-0,197244783	-0,551442651	-0,47517635	-0,633914754	-0,799013362	-1,149552648	-1,222983951	-1,415258613	-1,553266445	-1,65643216	-1,851717126	-1,733432923	-0,266078795	1,309766292	1600	1,309766292	-7,428222529	OG
nk160407_a@11	SF_F	YL_6	11	150	-0,384435707	0,162700839	-0,173978914	-0,32180583	-1,094337024	-1,061448947	-1,804794589	-1,66567529	-2,204329919	-2,06849828	-2,394329457	-2,125516623	-2,528661051	-2,227462245	-2,451113805	-2,179941802	-2,068341306	-1,646999461	-1,660873418	-1,221328376	-1,810526418	-1,783872274	-1,978097245	-1,48114053	-1,047259984	-0,385243862	-0,430431108	-0,580637751	-0,829253217	-0,704543849	-0,621842597	-1,379807098	0,162700839	1200	0,162700839	-42,27088089	OG
nk160407_a@15	SF_F	YL_6	15	150	-0,250017466	0,59897501	3,042895657	6,74400353	5,719557417	6,48163036	5,834599711	5,19254262	5,016672743	5,026642974	4,389137604	4,579129989	3,955930597	3,868538845	3,507640752	3,444070507	3,147709489	3,229664311	3,701670925	2,884668892	2,601955093	2,518938094	2,075776927	1,804700662	1,287667743	1,790466916	1,909903285	1,634594023	0,964846661	0,307459902	0,761827083	3,153993576	6,74400353	1400	6,74400353	97,51789605	OG
nk160407_a@18	SF_F	YL_6	18	150	0,355614812	0,774431119	2,60401153	5,090167896	4,587484964	5,501569773	5,847959143	5,722996288	5,056177109	4,852112972	5,182614403	5,829714292	5,100495809	4,817217129	4,603269566	5,047441001	4,855348251	5,165148346	6,022395929	4,743466118	4,846908125	4,859304153	4,533748883	3,782401161	2,22306627	1,962167814	1,616568188	1,210282191	0,886825661	0,453054166	0,856903182	3,83841504	6,022395929	2900	6,022395929	118,3846072	OG
nk160407_a@22	SF_F	YL_6	22	150	0,765496211	1,228499581	3,431826609	6,679459112	6,392082481	7,841594858	7,393629499	7,200694584	6,362169347	6,36727212	6,248360613	6,300636623	5,702465223	5,550254366	5,739485946	5,284692597	5,020264737	4,994267073	5,493238881	4,778454098	4,937776513	5,001568397	4,668006326	3,836849156	2,616280989	1,92207073	1,356192484	0,902278068	0,438879516	-0,03342887	0,003404343	4,336281362	7,841594858	1600	7,841594858	134,0402719	OG
nk160407_a@27	SF_F	YL_6	27	150	0,168444663	0,375751574	1,16587392	2,314512161	1,595079877	2,585134735	1,583365789	1,256034465	0,633356294	0,443640559	0,602590409	0,450653928	-0,028874627	-0,065968177	-0,176222655	-0,306309513	-0,416032122	-0,20193327	0,073978013	-0,272883416	-0,4873085	-0,634415992	-0,841378421	-0,75103491	-1,195926432	-1,222946369	-1,347490235	-1,486933639	-1,744491962	-1,876621487	-1,570801419	-0,044488928	2,585134735	1600	2,585134735	-0,677978382	OG
nk160407_a@30	SF_F	YL_6	30	150	0,351126777	0,394927919	3,483695199	6,519187939	6,462367566	7,359021383	7,01790397	6,318140128	5,778705312	5,707996239	5,309973107	5,656144325	5,316467942	4,974754124	4,617592248	4,809749741	4,791821534	4,680678618	5,818126558	4,804290285	4,693017819	4,78246164	4,469344002	3,407352577	2,104880534	1,516325232	1,254703246	0,774835447	0,413435913	0,059553305	0,346883233	3,999853673	7,359021383	1600	7,359021383	123,6464589	OG
nk160407_a@9	SF_F	YL_7	9	150	0,815221297	0,896068566	1,493248056	2,683081014	2,103739604	2,525531612	1,950856476	2,257135413	2,238239351	2,588756767	2,448376303	2,021946012	1,670577821	1,735214356	1,63624498	1,600963398	1,564443612	1,50329616	1,394569352	1,486909834	1,298522714	1,898224222	1,689170524	1,624781368	1,154290103	1,041192024	0,522405243	0,91041263	0,618576275	0,762069618	0,621954254	1,572774805	2,683081014	1400	2,683081014	48,03743118	OG
nk160407_a@11	SF_F	YL_7	11	150	0,546857855	0,708742325	0,411938236	0,798407875	-0,093895791	-0,072677159	0,031823324	0,026717434	-0,842452883	-0,677446816	-0,913964158	-0,319232792	-0,539747948	-0,255473806	-0,349885982	-0,282516654	-0,384181744	0,238178581	-0,061974057	0,467264404	0,763550065	1,085268703	0,877691145	1,645541638	1,551770265	2,091073341	1,603390388	2,184850945	2,024060635	2,404212933	1,881015178	0,533835661	2,404212933	4000	2,404212933	15,33496897	OG
nk160407_a@15	SF_F	YL_7	15	150	0,925936322	1,662183746	4,57080765	7,961257043	7,230988363	6,877204069	6,873603049	6,515759827	5,601289638	7,197649772	6,781933372	6,995459619	6,309271774	5,760044321	5,259975119	5,327771314	5,586148254	5,170075902	4,981794357	4,825545292	4,932516263	5,807800586	4,794924101	4,232367937	4,437484053	4,829806344	4,361378609	4,166182649	3,682069049	3,482471444	3,278117317	5,174832811	7,961257043	1400	7,961257043	158,3177903	OG
nk160407_a@18	SF_F	YL_7	18	150	0,678470223	1,054424014	4,192756198	6,708471288	6,528570107	6,510812346	7,228399692	7,319143567	6,506635547	8,100902466	7,826880595	7,752255654	6,915288503	6,512648154	6,55985255	6,447145305	7,078670089	6,622781917	7,28054134	7,020500423	6,915129712	7,72955059	6,853569161	5,532195828	4,846350547	4,750722685	3,877177387	3,769719951	3,327473712	3,165908504	2,928696601	5,759407892	8,100902466	2000	8,100902466	176,7380612	OG
nk160407_a@22	SF_F	YL_7	22	150	0,394068194	0,702201251	3,896583827	8,345507928	8,262745118	8,636345629	8,691052869	8,618567005	8,300974257	9,525213216	8,59434288	8,453339227	7,789034031	7,666182025	7,672968742	7,655306507	7,872461198	7,338376671	7,352960738	7,271283745	7,260066288	7,956287414	7,235694689	6,271897065	5,353384582	4,78540587	3,872066921	3,872011257	3,379093428	3,197814067	2,897146362	6,423238161	9,525213216	2000	9,525213216	197,4747757	OG
nk160407_a@27	SF_F	YL_7	27	150	-0,089044931	0,188954959	1,118901866	3,58857234	2,385780562	2,446536085	2,160434965	2,369838325	1,935724913	2,752763684	1,744212588	1,644513715	1,018461063	1,203799864	1,08447107	1,02488587	1,022921509	1,005431089	0,807947763	1,092432142	0,888466877	1,73043763	1,360954779	1,176772707	0,892391659	0,929578589	0,533381971	0,737280303	0,490053678	0,659444825	0,572276857	1,305760623	3,58857234	1400	3,58857234	40,23696336	OG
nk160407_a@30	SF_F	YL_7	30	150	0,58180572	0,997623028	5,538391599	8,694465899	9,065086799	9,352871405	9,220942469	9,115018727	8,663235418	9,245270427	9,247381708	8,925377204	8,364452325	7,992197727	7,783560034	7,714454433	7,974219688	7,652165617	7,937343273	7,698816754	7,566283638	8,310794844	7,46046104	6,287249283	5,398304893	4,857828025	4,017795758	3,987297059	3,551117604	3,283828566	3,005517932	6,757779319	9,352871405	1600	9,352871405	207,6974971	OG
nk160407_a@9	SF_F	Mol_1	9	150	0,571981681	0,691749694	1,487493576	1,817785109	0,638762121	0,338038736	0,133699996	0,052183529	-0,466953855	-0,345028971	-0,583846164	-0,524091686	-0,399371543	-0,273852755	-0,558301946	-0,458604733	-0,258112251	0,98304777	1,029130235	1,117881829	0,987732486	1,392132161	0,768354159	0,519703897	-0,266123165	-0,111617059	-0,701619204	-0,943366632	-1,291767102	-1,101422544	-1,475197719	0,089367731	1,817785109	1400	1,817785109	3,222007672	OG
nk160407_a@11	SF_F	Mol_1	11	150	-0,609770907	-0,243910558	-0,453287019	-0,5063029	-0,581959525	0,012385251	-0,154634951	0,023532841	-0,154784659	0,185128609	-0,004894405	0,39695474	0,410001439	0,771974814	0,580992439	0,559862753	0,303944079	1,000358767	0,958901717	0,906225079	0,49715901	0,631101105	0,133283305	0,660587758	0,470544879	0,850492227	0,449867868	0,455367851	0,137460997	0,740065062	0,710408787	0,294743757	1,000358767	2800	1,000358767	9,086737512	OG
nk160407_a@15	SF_F	Mol_1	15	150	-0,543989407	-0,429154549	0,156288065	0,274143101	-0,476719412	-0,494881764	-0,962343527	-1,18612389	-1,682460022	-1,699117856	-1,986406944	-1,970443581	-1,939010544	-1,961288784	-2,283749797	-2,153120689	-2,017861898	-1,320330388	-1,539344736	-1,975727988	-1,920518184	-1,727248301	-2,497892818	-2,527645119	-3,040926328	-1,979743253	-2,567133204	-2,387702038	-2,171555656	-1,313589523	-1,809150017	-1,617249969	0,274143101	1400	0,274143101	-48,95817934	OG
nk160407_a@18	SF_F	Mol_1	18	150	-0,218338965	-0,232729727	0,233522738	0,114262515	-0,375731345	-0,605855401	-0,959736194	-1,103746246	-1,421175113	-1,338731201	-1,482623806	-1,387500283	-1,231685646	-1,2382301	-1,414030884	-1,029097997	-0,486164234	-0,050322674	-0,316889538	-0,919542959	-0,831262807	-0,710658334	-1,384218651	-1,489081102	-1,870759909	-1,192620434	-1,682539135	-1,349106463	-1,195117466	-0,528296583	-0,508877362	-0,909899526	0,233522738	1300	0,233522738	-27,84327714	OG
nk160407_a@22	SF_F	Mol_1	22	150	-0,460547564	-0,282088273	-0,24863775	-0,314870295	-1,030179248	-0,285210899	1,897493946	2,465654496	1,885450177	2,166239261	1,550360633	1,725997664	1,909636554	1,903238611	1,283062673	1,016739968	1,437831654	2,59109741	2,188753934	1,224336317	1,067517522	1,167619308	0,402647643	-0,116344956	-0,955659631	-0,715969177	-1,382679955	-1,548540388	-1,652862276	-1,269540218	-1,873738176	0,507961579	2,59109741	2800	2,59109741	16,91395183	OG
nk160407_a@27	SF_F	Mol_1	27	150	0,309289343	0,53116155	0,458025946	1,24031511	1,169468073	1,316266801	0,600870564	0,059363165	-0,633575319	-0,519497507	-0,948518557	-0,836278906	-0,859923129	-0,579441226	-1,093570942	-1,172541841	-1,017206151	0,33423397	0,288908549	0,048051861	-0,004282569	0,231626616	-0,517782965	-0,873124419	-1,422093599	-0,96065556	-1,628134245	-1,713759622	-1,776449435	-1,099120497	-1,699691707	-0,411873118	1,316266801	1600	1,316266801	-12,07286547	OG
nk160407_a@30	SF_F	Mol_1	30	150	0,357175806	0,307283693	0,558481435	0,568399682	-0,230009633	-0,49081951	-0,643714515	-0,643850752	-0,998840092	-0,927187604	-1,066710231	-0,909488505	-0,744716182	-0,834204982	-1,01704254	-0,955385996	-0,759141602	-0,319745873	-0,363532977	-0,962217802	-0,908640483	-0,854339405	-1,394920446	-1,425134188	-1,839677224	-1,191175567	-1,608138584	-1,323571386	-1,09448785	-0,711223617	-0,895140073	-0,752313452	0,568399682	1400	0,568399682	-23,05273487	OG
nk160407_a@1	SF_F	SF_1	1	150	-0,766152704	-0,063922301	-0,748650073	-0,896782229	-1,824481859	-2,049756862	-2,603469563	-2,629569938	-2,964171733	-2,849419465	-3,226410357	-3,061709916	-3,58440357	-3,019333267	-2,937189646	-2,715863983	-3,185201759	-2,913895459	-3,138798394	-2,751809106	-2,967510415	-2,918475943	-2,794094037	-2,403289202	-2,277341963	-1,463557803	-1,524823551	-1,03173718	-1,151680117	-0,402538051	-0,786914671	-2,182353391	-0,063922301	1200	-0,063922301	-66,87642143	MGC
nk160407_a@14	SF_F	SF_1	14	150	-0,496201906	0,184537941	-0,02498699	0,281241802	-0,500402981	-0,726988718	-1,239017993	-1,453605381	-1,902075736	-1,959690132	-2,362277553	-2,208749126	-2,546336453	-2,277604698	-2,188952182	-2,035995396	-2,629738699	-2,550673287	-2,711573852	-2,336450347	-2,767022229	-2,798027113	-2,813537657	-2,822676311	-3,046127032	-2,376847874	-2,296659021	-1,678595747	-2,023144794	-1,749821886	-2,115796981	-1,87657414	0,281241802	1400	0,281241802	-56,86779889	MGC
nk160407_a@20	SF_F	SF_1	20	150	0,619948889	1,151062766	0,633607953	0,856709748	-0,156967663	-0,364825102	-0,928400363	-0,932796328	-1,361572692	-1,173027972	-1,648740929	-1,322003995	-1,766197202	-1,300372394	-1,476799381	-0,99582354	-1,440325493	-0,696753947	-1,172419801	-0,923244961	-1,423739764	-1,337600776	-1,512928789	-1,367573615	-1,721548878	-0,971608553	-1,094296427	0,098809245	0,132124113	0,179125482	0,087385882	-0,752606274	1,151062766	1200	1,151062766	-23,68446187	MGC
nk160407_a@1	SF_F	SF_2	1	150	0,944259344	1,810841572	1,389415238	0,761470769	-0,461817566	-1,069850162	-1,932807933	-1,802792836	-2,238037943	-1,663769782	-2,203341388	-2,161684841	-2,247277885	-1,642931575	-1,055180182	-0,122740067	-0,449976251	-0,572962762	-0,597193559	-0,822172612	-1,53573617	-1,395818812	-1,855188696	-0,891713704	-1,081721551	-0,991755303	-0,761895395	0,654813518	0,602765205	0,473537571	0,479072651	-0,723941649	1,810841572	1200	1,810841572	-23,1538571	MGC
nk160407_a@14	SF_F	SF_2	14	150	-0,157010033	0,681993873	0,833678643	0,986283268	0,213404562	-0,404696726	-0,989048998	-0,943595645	-1,336300755	-1,319157716	-1,630842375	-1,370509699	-1,668080604	-1,443907513	-1,440856846	-1,075446889	-1,277079437	-0,913394967	-0,844608924	-0,983208425	-1,553638094	-1,281276838	-1,470317842	-0,790512262	-0,858453118	-0,883757171	-0,66752471	0,167293574	0,326325893	0,474775754	-0,044146085	-0,698826326	0,986283268	1400	0,986283268	-21,56303805	MGC
nk160407_a@20	SF_F	SF_2	20	150	-0,282270669	0,878018876	0,209482017	0,280837099	-0,508217475	-0,707981596	-1,275767954	-1,059535277	-1,423763154	-1,051914309	-1,641941527	-1,410719139	-1,659137465	-1,244431365	-1,260580802	-0,837039647	-1,058471453	-0,304240204	-0,266463711	-0,411535615	-1,051917548	-0,872406202	-1,232986606	-0,84899639	-1,250122269	-0,405434546	-0,001458138	1,11740224	1,506801772	0,807281611	0,227928764	-0,549663893	1,506801772	3900	1,506801772	-17,01240973	MGC
nk160407_a@1	SF_F	SF_3_F	1	150	1,926305644	1,603629078	3,348615327	5,098950916	4,801313214	4,901781713	4,196345446	4,556972526	4,558102834	5,161161814	5,420170542	6,009404404	5,899770366	5,967004888	5,598159943	5,699147326	5,560540641	6,160000107	6,133240432	5,809662155	5,519398787	5,852735397	5,626331815	4,570381682	2,893996494	2,705576868	2,858865946	2,537997689	1,644239831	2,62698338	3,128422787	4,463716451	6,160000107	2800	6,160000107	135,8478458	MGC
nk160407_a@14	SF_F	SF_3_F	14	150	2,068376527	1,427764595	2,133544809	3,090158175	2,846295582	2,892823516	2,476148074	2,541513828	2,232404094	2,550186987	2,67427051	3,118067991	3,039466307	3,221416055	3,088426529	3,155909135	3,163241048	3,606525947	3,538317386	3,274390932	3,092962689	3,278981936	3,158050003	2,928285594	2,030006251	2,203947135	2,228359583	2,215495716	1,567814896	2,07015312	2,222741144	2,681807938	3,606525947	2800	3,606525947	80,99048726	MGC
nk160407_a@20	SF_F	SF_3_F	20	150	-0,044531894	0,909465447	3,190532695	4,623860636	4,537813638	4,860827779	4,372062176	4,565947416	4,17865069	4,596590074	4,43612496	5,038821994	4,788918273	5,115007195	4,688477395	4,972062509	4,806543045	5,243525206	4,998762292	4,972084734	4,703162627	5,174473932	4,764934163	4,120025757	2,711014745	3,032021944	3,260962946	2,998367925	2,483953575	3,372717774	3,832761203	4,042127189	5,243525206	2800	5,243525206	123,4118282	MGC
nk160407_a@1	SF_F	SF_4_F	1	150	-0,676587852	-0,711659093	1,347098122	3,740613007	4,214633315	4,094328655	3,548286703	3,963813873	4,228021826	4,482543212	4,400638313	5,194914869	4,794757358	4,791463995	4,752178023	5,343278042	4,774042556	5,178659631	4,136907357	4,924685871	5,049869763	5,231684418	4,195963641	3,282523921	1,932783476	1,581420977	0,636025178	0,849121276	1,001947973	1,00644404	0,125145191	3,271469279	5,343278042	2600	5,343278042	101,691269	MGC
nk160407_a@14	SF_F	SF_4_F	14	150	-0,804245874	-0,605485451	0,011296634	1,415459069	1,605998422	1,354443162	0,900248323	1,053453475	0,955222857	1,169444338	0,934368628	1,535649049	1,311121802	1,388679578	1,27190971	1,888526632	1,657196316	1,829708409	1,404939909	1,881466682	1,863319425	2,032297997	1,507779964	1,341923497	0,545215195	0,851258753	-0,055310319	0,043540606	-0,182029122	-0,219304106	-1,070974824	0,929584475	2,032297997	3200	2,032297997	29,75472908	MGC
nk160407_a@20	SF_F	SF_4_F	20	150	0,789418927	0,818314892	2,572678821	4,967304839	5,301595082	5,338932064	4,770843013	5,154193307	4,906217238	5,148298085	4,696688272	5,32330035	4,972694314	5,01772473	4,651215757	5,407483161	4,805425622	5,256275095	4,26201898	4,916580467	4,725746081	4,946722307	3,819008015	3,377203216	2,078478019	1,882338592	0,948666911	1,099913396	1,653908617	1,615876663	0,582789155	3,735737225	5,407483161	2600	5,407483161	115,1217499	MGC
nk160407_a@1	SF_F	SF_5_F	1	150	0,984279186	1,310895706	3,000417081	4,870112342	5,102710937	5,661168808	5,004359203	4,636431465	4,644092133	5,636650377	5,269415214	4,956808754	4,833341754	5,51568579	5,490394696	6,075203236	5,342569138	5,33949812	5,491280897	5,92127001	4,97744085	5,009076198	5,004956652	4,354835901	3,419174334	2,720673087	1,946305614	2,701400672	2,220690823	2,529108081	1,999773326	4,257097432	6,075203236	2600	6,075203236	130,4779941	MGC
nk160407_a@14	SF_F	SF_5_F	14	150	0,331250418	0,744030841	0,912610907	2,380070995	2,432534554	2,961058313	2,345094206	2,189814351	2,064756534	2,621185219	2,480941014	2,377743324	2,256325478	2,75628337	2,722703022	3,166603516	2,659363245	2,68406742	2,918889297	3,295262807	2,887745287	2,98024365	2,632028787	2,341929516	2,027778566	1,738703113	1,436784536	1,946020464	1,343432343	1,709584973	1,073794079	2,207052714	3,295262807	3000	3,295262807	67,7161119	MGC
nk160407_a@20	SF_F	SF_5_F	20	150	0,686879045	1,159550306	2,896977336	5,188730973	5,280843394	5,854620391	5,099471889	5,148987722	4,834459061	5,533854318	4,969280436	4,949944731	4,676556262	5,148071338	4,892357082	5,403218309	4,787140914	4,88439054	4,895262783	5,259105454	4,395743445	4,950776568	4,545246057	3,857282692	3,508405719	3,031756164	1,994491862	2,372337074	1,907275414	2,576498997	2,308595468	4,096713282	5,854620391	1600	5,854620391	125,5003745	MGC
nk160407_a@1	SF_F	SF_6_F	1	150	0,379674777	0,714086939	3,179805411	5,138870958	5,386209037	5,342184002	4,531345074	5,235610532	5,215241404	4,980476793	4,821968801	5,197902381	4,756176152	5,363596916	5,120026717	5,214803833	4,751738533	5,009280686	4,395316031	4,511012706	4,493681421	5,065971089	5,845875667	4,903206053	3,592175059	3,010586771	1,812897405	1,726146504	1,224078316	2,321596627	1,728844803	4,031302819	5,845875667	3300	5,845875667	123,9161276	MGC
nk160407_a@14	SF_F	SF_6_F	14	150	0,6560734	0,58344701	1,72170079	2,906661814	2,777567814	2,781160179	2,070381053	2,403102698	2,153573732	1,99114307	1,795453663	2,003054825	1,77510854	2,331219353	2,124265463	2,126521948	1,900187865	2,242468393	2,2220698	2,720936891	2,545344603	2,597159851	3,001334968	2,720275899	2,589781468	2,544832062	1,872422145	1,548275986	1,227650165	1,358604546	0,830686864	2,068466673	3,001334968	3300	3,001334968	63,37908673	MGC
nk160407_a@20	SF_F	SF_6_F	20	150	0,428854297	1,101774821	3,195124089	5,081832102	5,167424541	5,261992151	4,56761676	5,145643831	4,686762471	4,635555449	4,278954245	4,552071459	4,054797931	4,539724633	4,169378343	4,195163767	3,887041466	4,229154505	3,67893981	3,97613421	3,916543454	4,167674178	4,745937591	4,141995573	2,839258397	2,330747277	1,255970442	1,384655838	0,829462682	2,212128824	1,342018538	3,548397861	5,261992151	1600	5,261992151	109,1148973	MGC
nk160407_a@1	SF_F	SF_7	1	150	-0,182501677	0,954772511	0,786204563	0,254222956	-0,859761245	-1,281007253	-2,108961736	-2,094163733	-2,03696065	-1,209557056	-1,631061101	-1,584085865	-1,988785356	-1,838501415	-2,387778535	-2,177444258	-2,290113629	-1,725242346	-2,108916762	-1,995511484	-2,756586705	-2,626168587	-2,794575306	-2,139506014	-2,109151529	-1,721734375	-1,543503533	-1,256288755	-1,89555881	-2,014266502	-2,024785204	-1,625396109	0,954772511	1200	0,954772511	-49,28363595	MGC
nk160407_a@14	SF_F	SF_7	14	150	0,344481186	1,016271336	1,125038245	1,053654147	0,088326478	-0,262972739	-1,035929285	-1,139848774	-1,704038596	-0,941870644	-1,159859703	-1,395694383	-1,680677825	-1,512007331	-2,166014633	-2,047076205	-2,178335049	-1,776786707	-2,084534147	-1,926383029	-2,422283988	-2,411521767	-2,860887681	-2,639795989	-2,747867089	-2,152305066	-2,389445799	-2,064542096	-2,411964959	-2,612246325	-2,566847341	-1,505289218	1,125038245	1300	1,125038245	-45,55278268	MGC
nk160407_a@20	SF_F	SF_7	20	150	-0,433876287	0,508119186	0,284176915	0,48723395	-0,295660736	-0,258437445	-0,932827384	-0,531263318	-0,880935393	1,280348818	1,161903396	0,501900375	-0,187879466	-0,13667415	-0,904501288	-0,704785668	-1,076267961	-0,615616789	-1,139843668	-0,845974962	-1,352434328	-1,107156807	-1,193036142	-0,917616227	-1,487214901	-0,826035386	-1,168649401	-1,035619051	-1,443398514	-1,398620654	-1,263388615	-0,577871997	1,280348818	2000	1,280348818	-17,06539945	MGC
nk160407_a@1	SF_F	YL_1	1	150	0,785442171	0,671441546	-0,02409084	-0,735390615	-0,697710234	-1,188604452	-1,776601487	-1,855602418	-2,268311231	-2,003068202	-2,220387254	-2,037956981	-2,60007249	-2,144682693	-1,935247709	-1,322033416	-2,060993058	-1,622171589	-1,793866552	-1,450594108	-1,793914361	-1,34033543	-1,442870598	-0,696410989	-0,271830078	0,109461397	-0,200852585	-0,098338455	-0,179960261	0,584914459	0,557235978	-1,066238791	0,785442171	1100	0,785442171	-33,72474161	MGC
nk160407_a@14	SF_F	YL_1	14	150	-0,228021271	0,129551209	0,00303303	2,299486759	2,120011805	1,178957311	0,438758008	-0,005209829	-0,415280439	-0,401568035	-0,687429666	-0,740856286	-1,430295169	-0,975268321	-0,948794086	-0,395432398	-0,788890851	-0,586404025	-0,781941653	-0,556258221	-0,658743213	-0,161676045	-0,654801267	-0,244042402	-0,21032154	0,074128338	-0,406862257	-0,380768988	-0,61070687	-0,395963477	-0,476038396	-0,222504782	2,299486759	1400	2,299486759	-6,545618413	MGC
nk160407_a@20	SF_F	YL_1	20	150	-0,69991742	-0,003816147	0,107581737	0,378630922	-0,19526563	-0,695561677	-1,25995593	-1,21210077	-1,351780138	-0,934682743	-0,923320603	-0,384885757	-0,799584252	0,064320361	0,190904626	1,049344679	0,428166933	0,652174681	0,09292265	0,601225195	0,387528969	0,782496859	0,463912937	1,133147767	1,631263102	2,053462999	0,909692664	0,7599983	0,146074573	0,339662589	0,325596333	0,130233478	2,053462999	3600	2,053462999	4,224398351	MGC
nk160407_a@1	SF_F	YL_2	1	150	-0,117811874	0,069664208	0,177579505	-0,135370823	-1,306633802	-1,729009763	-2,323246956	-2,427277346	-2,784619866	-2,676789293	-3,502964248	-3,009387996	-2,860333939	-2,499762969	-2,760270783	-2,329729434	-2,067635737	-1,191926017	-1,58782749	-1,598836461	-1,36243789	-0,661977048	-0,069116056	0,423660938	0,415259935	0,878933828	1,287068815	1,011122089	0,937453448	0,77957243	0,458802876	-1,050446701	1,287068815	3700	1,287068815	-32,73434322	MGC
nk160407_a@14	SF_F	YL_2	14	150	0,402886801	0,761102856	1,166210679	3,290881035	2,793534432	3,242035158	2,542071493	2,099094515	1,370566847	0,152632751	0,426869256	0,088776021	-0,367492677	-0,513241705	-0,722525283	-0,432259505	-0,449846318	0,271455097	-0,307896559	-0,221491427	0,496648448	1,071493716	1,239669245	1,18771938	0,749010195	1,039336952	0,970858939	0,685186248	0,607609314	0,679258172	0,331963777	0,795229608	3,290881035	1400	3,290881035	24,28469256	MGC
nk160407_a@20	SF_F	YL_2	20	150	0,028205307	0,171710471	1,111434669	1,430486155	0,13089655	0,278066661	-0,443007141	-0,386808488	-0,937423599	-1,26145455	-1,484687747	-1,500940261	-1,678488264	-1,332727474	-1,494881457	-0,378398709	-0,23668997	0,432905615	-0,141621806	0,364813542	0,588084601	0,956262474	0,681478252	1,337462203	1,295240848	1,915207226	1,450724544	0,973099452	0,152853998	0,28379713	-0,268532659	0,065711857	1,915207226	3600	1,915207226	2,157231252	MGC
nk160407_a@1	SF_F	YL_3	1	150	0,65008835	0,961915364	0,868856249	0,459600139	-0,512111199	-1,06734737	-1,445047094	-1,63622811	-2,090374232	-2,006267718	-2,47185797	-2,312332364	-2,317283849	-2,102511206	-2,530167395	-2,367508443	-2,485083084	-2,437858689	-2,580952802	-2,545862989	-2,578734585	-2,004696102	-2,285543926	-1,807331151	-1,751831692	-1,031084266	-1,005887935	-0,810719437	-1,137493351	-1,019057877	-0,943880284	-1,494986936	0,961915364	1200	0,961915364	-46,19769905	MGC
nk160407_a@14	SF_F	YL_3	14	150	-0,069181122	0,081632772	0,435855256	2,646718429	2,897175705	1,937217291	1,467358999	0,774180113	0,185816849	0,162969281	-0,273209529	-0,23622217	-0,528521086	-0,050872811	-0,629736584	-0,687267488	-0,806416651	-0,756775379	-1,101925957	-1,254884268	-1,349690359	-0,790331562	-1,332814216	-1,199707915	-1,323546798	-1,214661709	-1,46319195	-1,093053044	-1,50190268	-1,413516944	-1,538963322	-0,323466737	2,897175705	1500	2,897175705	-9,223396627	MGC
nk160407_a@20	SF_F	YL_3	20	150	-0,93841815	-0,758395646	-0,085606947	1,17560564	0,968941053	1,048608401	1,350110493	1,573452794	1,313937563	1,68347336	1,191213901	1,618367389	1,537453498	1,998261724	1,374732155	1,551424222	1,44712555	1,587460756	1,188433777	1,100702657	0,875558706	1,577356111	0,821977345	1,14558749	0,707529455	0,841002507	0,424418605	1,409366778	0,487605677	0,306460791	-0,342903306	0,973575624	1,998261724	2400	1,998261724	30,82150508	MGC
nk160407_a@1	SF_F	YL_4	1	150	0,749305899	1,250101818	1,092870737	1,103533689	0,628781406	0,492431341	-0,179910669	0,192801043	-0,434701093	-0,27261652	-0,530041201	-0,5278271	-0,75819505	-0,407609635	-0,878966371	-0,744442607	-0,952676813	-0,629196351	-0,997741601	-0,794616076	-0,955608026	-0,325927975	-0,521449939	-0,37851143	-0,32487218	-0,076435403	-0,237119378	0,143495515	0,051098705	0,275944731	-0,042374434	-0,160983064	1,250101818	1200	1,250101818	-5,343940702	MGC
nk160407_a@14	SF_F	YL_4	14	150	1,453386137	1,436073851	1,844364235	4,027291949	4,212973455	4,235429336	3,092572276	2,947680765	2,083588864	2,040455695	1,909509171	1,389017501	1,173207475	1,55664423	0,947336089	0,997873804	0,766017942	0,905921364	0,428397346	0,501609717	0,132525895	0,554395334	0,642637172	0,398724059	0,166436247	0,089565393	-0,106486791	0,257606808	0,385874466	0,804579153	-0,09628402	1,328352417	4,235429336	1600	4,235429336	40,50037386	MGC
nk160407_a@20	SF_F	YL_4	20	150	0,532968393	1,209538423	1,494116721	2,491421918	2,240008212	3,415664372	2,986431719	3,812695821	3,338237728	3,8025963	3,875559497	3,692638274	3,46008219	4,066517446	3,568356139	3,467546039	3,11870012	3,469621449	2,882227688	3,020964467	2,60339749	3,147739122	2,950853313	2,917369787	2,473101111	2,629859233	2,108142524	2,273768578	2,234939255	2,466213155	1,637711022	2,818999597	4,066517446	2400	4,066517446	86,3036478	MGC
nk160407_a@1	SF_F	YL_5	1	150	-0,260923732	-0,169808979	0,476362613	0,722793374	-0,428732	-0,677768626	-1,448860547	-1,25755874	-1,812946279	-1,697680787	-2,161289164	-1,697195175	-1,941196532	-1,778154467	-1,782369702	-1,462376868	-1,989744064	-1,673175544	-1,68129405	-1,605232702	-2,035169581	-1,692703942	-1,906652676	-1,00034859	-0,614498944	-0,186560955	-0,3075286	0,389040344	0,273663233	1,007855131	1,575263576	-0,929832031	1,575263576	4100	1,575263576	-29,4819629	MGC
nk160407_a@14	SF_F	YL_5	14	150	0,083273089	0,087309467	0,755762069	2,798723101	2,45424351	2,277000378	0,939912	0,910896243	0,033432791	0,136767773	-0,525887497	-0,20372803	-0,278636708	-0,494725866	-0,709876989	-0,469943349	-1,119066545	-1,007164489	-0,872311624	-0,927808689	-1,504506048	-1,280821602	-1,335105251	-0,993050441	-0,502268821	0,330030799	0,538765134	1,133236494	0,773707576	2,092305965	3,264819776	0,20597691	3,264819776	4100	3,264819776	4,711237784	MGC
nk160407_a@20	SF_F	YL_5	20	150	0,04622982	0,138733424	1,15198586	2,788680597	1,570052699	1,422652302	0,736056367	1,100384179	0,9757297	1,531983825	1,560240033	2,226058447	1,899960649	2,034350703	1,947448496	2,217459374	1,460104726	1,636319287	1,565589608	1,628531879	1,004426524	1,504620917	1,318933716	2,05586017	1,8026864	1,883913059	1,143065003	1,560340408	1,057684756	2,112125409	3,274459816	1,559892521	3,274459816	4100	3,274459816	46,69632333	MGC
nk160407_a@1	SF_F	YL_6	1	150	-0,368869999	-0,002683914	-0,574570299	-0,466308359	-1,207088838	-1,24486392	-2,057666951	-2,075122845	-2,703013641	-2,624458549	-2,849255108	-2,641651421	-3,034554326	-2,766166073	-3,06790723	-2,725241442	-2,560332187	-1,973043094	-1,94761372	-1,801383372	-2,292250599	-2,558774464	-2,856425248	-2,032543746	-2,159667547	-1,920044987	-2,035745152	-1,912317106	-1,8004803	-1,496531414	-1,424529314	-1,973584038	-0,002683914	1200	-0,002683914	-60,28440551	MGC
nk160407_a@14	SF_F	YL_6	14	150	-0,185766788	0,07506782	-0,06033408	1,750222387	1,528372703	1,962041647	0,459831785	0,078717909	-0,908905649	-1,167979249	-1,34680882	-1,161417285	-1,778693009	-1,888561686	-2,081778738	-2,008601475	-1,848327914	-1,404998673	-1,077624065	-1,531582111	-2,066831511	-2,412844137	-2,856832354	-2,572574627	-3,066798792	-3,024625453	-3,187140187	-3,130227008	-3,1678739	-3,135925251	-2,903294684	-1,423293329	1,962041647	1600	1,962041647	-42,57756246	MGC
nk160407_a@20	SF_F	YL_6	20	150	-0,594162814	-0,425785582	-0,635768299	0,309498538	-0,233856482	0,470044118	0,098213468	0,143882995	-0,188270802	0,295182221	0,297416983	0,869779208	0,515873497	0,756624481	0,331382889	0,614328434	0,471307568	0,848178451	1,479384358	1,123648083	0,340790706	0,257152582	-0,132547069	0,186702639	-0,503806333	-0,344267631	-0,692497935	-0,482891119	-0,147429553	-0,032384856	-0,334868658	0,150350132	1,479384358	2900	1,479384358	5,125369825	MGC
nk160407_a@1	SF_F	YL_7	1	150	0,677030296	0,951579964	0,450585834	0,715903143	-0,292634724	-0,519449934	-0,867076802	-1,149255092	-1,926236265	-1,89177293	-2,284645198	-1,517123643	-1,885597377	-1,700201872	-1,915223091	-1,840050725	-1,987051629	-1,276078348	-1,272365298	-0,864994735	-0,66126124	-0,180296246	-0,344658559	0,310575515	0,165673293	0,856864932	0,154012236	0,485415209	0,443657568	1,173368444	0,74646367	-0,556285277	1,173368444	4000	1,173368444	-17,95659059	MGC
nk160407_a@14	SF_F	YL_7	14	150	0,393140792	0,674982747	0,656753838	2,744617965	1,963773521	1,313084645	0,618886384	0,112231076	-0,976351173	-0,317951773	-1,606213803	-0,961520363	-1,490712358	-1,423974439	-1,668190729	-1,672576066	-1,944940521	-1,697066925	-1,702752396	-1,223134796	-1,432916924	-1,026039446	-1,245117608	-1,02393521	-1,315850319	-0,805759508	-1,373883889	-1,340679747	-1,185720106	-0,691512944	-0,838656483	-0,660902792	2,744617965	1400	2,744617965	-20,26522871	MGC
nk160407_a@20	SF_F	YL_7	20	150	0,182077837	0,302719707	0,564865947	1,886332024	0,83189997	0,602200104	0,0088646	0,168617403	0,263463208	1,370659818	0,805904636	1,376480611	0,784916417	1,045075952	0,859209152	0,949416038	0,651232281	1,028174462	1,018292264	1,596001153	1,061061491	1,769332132	1,308348478	1,3880209	0,95136329	1,296800223	0,553451752	0,659097641	0,509980776	1,154299607	0,509560899	0,885732928	1,886332024	1400	1,886332024	27,1119014	MGC
nk160407_a@1	SF_F	Mol_1	1	150	-1,265174167	-1,010593656	-1,153414819	-1,222713086	-1,231073798	-0,860676161	-1,192589292	-1,183385086	-1,411310758	-1,042760343	-1,426736263	-0,917492315	-0,872146662	-0,620392993	-0,516235648	-0,45299541	-0,740072318	0,27631901	-0,063641134	-0,344291201	-0,831680439	-0,578850448	-1,062107409	-0,564488622	-0,93157994	-0,534135489	-0,592240674	-0,655793767	-1,150577012	-0,802801358	-0,303513732	-0,814811129	0,27631901	2800	0,27631901	-24,47480104	MGC
nk160407_a@14	SF_F	Mol_1	14	150	-0,802414346	-0,451669086	-0,977661063	-1,092235673	-1,425219037	-1,168357556	-1,712008464	-2,08604511	-2,554455978	-2,318900066	-2,724824311	-2,376928238	-2,348770364	-2,00069651	-2,32451071	-2,271566029	-2,442735246	-1,078278513	-1,333051019	-1,841030244	-2,059626161	-1,79010654	-2,432078641	-2,364648003	-2,843903511	-2,285671469	-2,494295983	-2,45523969	-2,696500263	-2,041439691	-1,935038846	-1,959029238	-0,451669086	1200	-0,451669086	-59,36117977	MGC
nk160407_a@20	SF_F	Mol_1	20	150	-0,277486059	-0,091370675	-0,778459635	-0,477907278	0,091330047	0,725570212	0,012335365	-0,352649528	-0,598349202	-0,108746514	-0,694808578	-0,191580606	0,211098202	0,832358352	0,243872698	0,139945021	-0,356404242	0,472684776	0,451455146	0,409053249	0,549591811	0,936489587	0,221428083	0,011327272	-0,788356552	-0,54133018	0,483358508	0,567462355	-0,19078602	0,146616971	-0,043761239	0,032709076	0,936489587	3200	0,936489587	1,174604996	MGC
nk160412_b@4	SF_F	Blank_1	4	150	1,639877705	0,950425002	1,586244094	3,364299844	2,039432951	1,38946802	1,246322278	0,260034971	-0,31314276	-0,298859636	-0,102240907	0,154554706	0,196548143	1,118078436	1,042697938	2,445196131	2,592001487	3,912186974	3,943782437	4,8563805	3,507414593	2,639232759	2,697520159	2,404355474	2,879508869	3,201399934	2,68695655	2,06391859	1,070510507	1,566664266	2,032325512	1,895906307	4,8563805	3000	4,8563805	56,93699392	OG
nk160412_b@6	SF_F	Blank_1	6	150	-0,851088679	-0,077969049	-0,194638068	0,498077827	0,273983963	0,6011907	0,031798346	-0,743983233	-1,054689217	-1,246536175	-0,645099126	-0,16030855	-0,234075575	0,144801234	-0,064232542	0,227464099	-0,101295286	0,020668649	-0,230177753	-0,252343771	-0,892419237	-1,074186186	-1,400572389	-2,202857165	-2,274941958	-2,240953807	-1,381430407	-1,612620167	-0,132959533	-1,302456399	-1,658656886	-0,652661495	0,6011907	1600	0,6011907	-18,97763356	OG
nk160412_b@9	SF_F	Blank_1	9	150	-0,527341159	0,023893661	0,01377921	0,365717912	0,937927361	3,655029334	6,744155855	5,262057131	4,960852844	4,785107657	5,007359407	4,483399481	3,492048711	4,058559967	5,272078989	5,132043796	4,506105674	5,023213372	5,033483907	5,184614807	4,473362013	3,941392878	3,553866506	2,089085311	1,114701925	0,030524628	0,19149705	0,302697256	0,123674583	0,324627898	1,214043422	2,9281794	6,744155855	1700	6,744155855	90,43021026	OG
nk160412_b@11	SF_F	Blank_1	11	150	-0,712202755	-0,781236307	-0,725648123	-0,618265302	-0,424084418	-0,681383931	-0,653911279	-1,255728169	-1,463000882	-1,557477015	-1,384697982	-1,191424745	-0,572656264	0,729041095	0,219095219	0,123130191	-0,393955649	-0,261438627	-0,586721157	-0,350947016	-0,242023892	-0,682322435	-0,699800935	-0,959377748	-0,967815231	-0,893010676	0,188162394	0,465270957	0,544567321	1,27204762	1,892672288	-0,407262692	1,892672288	4100	1,892672288	-13,21537822	OG
nk160412_b@13	SF_F	Blank_1	13	150	-0,752440542	-0,721053328	-0,697151144	-1,372051834	-1,438917958	-1,415492407	-1,666180362	-2,20879629	-2,645510719	-2,800315012	-2,850743036	-2,464165925	-2,746310846	-2,487963235	-2,608553147	-2,55357652	-2,931095588	-2,861421975	-3,201249694	-2,778443138	-2,515038579	-2,47358618	-2,27906164	-1,703963872	-1,624385234	-1,45843623	-1,043701033	-0,902498515	-0,463634679	-0,227965299	0,345473749	-1,856394523	0,345473749	4100	0,345473749	-57,34474681	OG
nk160412_b@17	SF_F	Blank_1	17	150	-0,751193443	0,483872567	0,248276778	0,040427583	-0,615242219	-0,728803833	-0,77047578	-1,32687885	-1,503918182	-1,713902707	-1,471537147	-1,317574621	-1,344364629	-0,954898243	-1,066207274	-0,673855605	-0,95644363	-0,890876594	-1,218455692	-0,898141003	-1,349266869	-1,518817075	-1,710889203	-1,897097224	-1,693022349	-1,694189934	-0,502357802	-0,163954974	-0,59541927	-0,610516744	-0,764801574	-0,965500824	0,483872567	1200	0,483872567	-29,17252803	OG
nk160412_b@19	SF_F	Blank_1	19	150	0,865148398	1,58554519	2,074111509	5,134708947	4,933311443	5,286961976	6,042007617	5,00603055	5,011527589	5,387221533	6,387625094	6,878658836	7,074753069	7,797605552	7,756134604	8,470468096	8,14034451	8,68435192	8,353200455	7,896063291	6,659028571	6,293977122	5,853361352	4,077037404	3,049553026	2,177007562	2,350307912	2,169136484	0,94335953	-0,044319424	-0,119421586	4,908864778	8,68435192	2800	8,68435192	151,8019447	OG
nk160412_b@21	SF_F	Blank_1	21	150	-0,910417125	-0,834872436	-0,95716325	-1,91980736	-1,977208336	-2,139115714	-2,514825134	-3,056261276	-3,61868829	-3,717546696	-3,933624667	-3,069144799	-3,302225804	-3,340669703	-3,681427085	-3,840867643	-4,483763737	-4,553273135	-4,841753562	-3,943055526	-3,062552361	-2,518773945	-2,176312798	-1,016543129	-0,967519802	-0,425545984	-0,545503009	-0,614217325	0,12382141	0,098192664	0,833721915	-2,287320763	0,833721915	4100	0,833721915	-70,86859604	OG
nk160412_b@33	SF_F	Blank_1	33	150	-1,302715814	-1,129080023	-1,148085905	-2,10069198	-2,317483496	-2,463541271	-2,7483444	-3,211996829	-3,601179712	-3,693617086	-3,911882199	-3,371242194	-3,645733633	-3,38863949	-3,495962071	-3,428065088	-3,968236436	-3,924500306	-4,248986428	-3,731965925	-3,208042072	-3,028554615	-2,717163644	-1,753982893	-1,709232386	-1,233894448	-1,143710632	-1,025941635	-0,418189763	-0,23353923	0,46982348	-2,478528327	0,46982348	4100	0,46982348	-76,41793196	OG
nk160412_b@4	SF_F	F_1	4	150	-1,305056552	0,162982565	3,375686287	6,982666506	4,884777551	3,111180075	2,548123007	2,224306422	0,87209717	0,544989092	0,534938681	0,467555233	0,132749978	0,391801876	1,541633014	1,837372121	2,734136303	2,842495847	1,791716612	2,375653954	1,544190113	1,483108194	0,442853813	-0,662629197	-0,953305616	-1,501798641	-0,061582023	-0,172441248	-0,71435819	-0,725997712	0,892516554	1,213624574	6,982666506	1400	6,982666506	37,82863179	OG
nk160412_b@6	SF_F	F_1	6	150	1,054996596	0,214782523	0,788837223	0,921476387	-0,367067492	-1,30901737	-1,520364392	-1,716099233	-2,573443089	-2,496169341	-2,744204497	-2,429980834	-2,809396093	-2,804597336	-2,837432978	-2,859180361	-3,094809863	-2,718552465	-2,845417135	-2,789133797	-2,898735959	-1,744227415	-2,494320198	-1,879286188	-2,320042532	-3,026959334	-2,381170087	-0,660942725	1,520645923	0,353353287	-0,840013819	-1,655047503	1,520645923	3900	1,520645923	-51,41396399	OG
nk160412_b@9	SF_F	F_1	9	150	0,242373652	0,28646177	1,422049944	1,570416892	0,731200512	1,123587003	2,475031065	3,239657605	3,543498737	3,556709969	3,152216781	2,357840172	2,448264732	2,545108608	2,602668512	2,087045055	1,45876057	2,552489256	3,094270001	3,002338567	2,222440326	2,482508524	1,518665793	0,265287609	0,135335245	-0,139671387	-0,255919534	-0,108654159	-0,135707549	-0,302415604	-0,100637209	1,583007144	3,556709969	2000	3,556709969	49,00235324	OG
nk160412_b@11	SF_F	F_1	11	150	-1,163234022	-1,58266677	-0,396711496	3,240398248	2,827157244	1,58085833	2,328879485	2,948932881	0,737639273	-0,132027681	-0,614389231	-0,166535188	-0,959783727	-1,333011612	-1,544626081	-1,755424852	-2,047590065	-1,709379346	-1,403437478	-1,344426949	-1,844938351	-1,941592926	-1,937528146	-2,319919377	-2,393402057	-2,970398477	-2,688505866	-2,05124345	-1,678181163	-2,045547461	-0,96832979	-0,817063423	3,240398248	1400	3,240398248	-24,26318419	OG
nk160412_b@13	SF_F	F_1	13	150	0,468749904	-0,066968817	0,733481246	2,326382412	2,879160463	2,231107178	1,959968076	1,902784357	1,081732471	1,107718755	0,894060064	1,45097842	0,9375312	1,128349723	1,245193335	1,366795728	0,700868005	1,123306845	1,276236175	1,480704007	1,579437006	1,473731794	1,318720208	1,108450103	1,113013256	1,123375335	1,462082573	2,231489384	3,481183089	3,162828726	2,896477829	1,521900931	3,481183089	3900	3,481183089	45,49631498	OG
nk160412_b@17	SF_F	F_1	17	150	-0,232865529	-1,009126699	0,719301634	1,070211409	-0,307595207	-1,3234614	-1,328930893	-1,365565149	-2,237954882	-2,107041577	-2,224917502	-2,038645339	-2,229671046	-2,103115279	-2,237481803	-2,214012648	-2,380138586	-1,951131611	-2,239082528	-2,210121216	-2,431412597	-2,041104872	-2,274213684	-1,234744055	-1,39987851	-1,711947276	-1,513446353	-0,945511256	-0,492688114	-0,624529502	-0,667352825	-1,460908868	1,070211409	1400	1,070211409	-44,83806572	OG
nk160412_b@19	SF_F	F_1	19	150	0,94168238	1,627556172	2,645453854	4,748801313	4,169098434	3,423231022	3,322985983	3,042020439	2,264820327	2,300376731	2,139768393	2,366187515	1,88229467	1,873831375	2,071174727	1,889554665	2,008709145	1,901997635	1,728039497	1,942782185	1,463286927	1,540590979	1,123636809	0,294053444	-0,058862535	-1,011818881	-1,079900566	-0,308206601	-0,218600827	-0,703822623	-0,721982514	1,568023873	4,748801313	1400	4,748801313	48,49889014	OG
nk160412_b@21	SF_F	F_1	21	150	-0,813034068	-0,65374344	-0,130807568	0,013427809	0,23866375	-0,27802933	-0,071070095	-0,039921014	-0,203173723	-0,150693306	-0,125942367	0,728160909	0,330556564	0,721806466	1,114795364	1,396777386	0,624126335	0,703582475	0,763781132	1,025812538	1,55990163	1,31277831	0,883532556	0,531182504	0,362567415	-0,440596273	-0,364047358	-0,415422177	-0,455534626	-1,020050071	-0,717813965	0,207470121	1,55990163	3100	1,55990163	7,196997779	OG
nk160412_b@33	SF_F	F_1	33	150	0,24592738	0,054386531	0,601903109	0,892705075	0,945606461	0,418142263	0,469555925	0,398152142	-0,047216692	0,024679388	0,022774101	0,72188036	0,335809478	0,577925003	0,795618635	1,058821261	0,319989316	0,60681438	0,669531492	0,829209182	1,063937261	0,889531535	0,627478368	0,389411206	0,271147333	-0,143637745	0,05048555	0,196511525	0,515933944	0,189836542	0,419989289	0,46493031	1,063937261	3100	1,063937261	14,07988126	OG
nk160412_b@4	SF_F	F_2	4	150	-0,582886056	-0,22595854	1,794817199	5,047688854	4,837758114	3,456291587	2,366742494	1,448880367	0,999102212	0,895273763	2,170353204	1,891076034	1,243537673	1,048137078	1,009380255	1,233983884	1,157943625	1,010161572	0,758629272	1,083014104	1,366125229	1,364537454	0,886324273	0,222630437	-0,143926025	-0,549741334	-0,610464651	-0,261243013	-0,346485438	-0,547867111	-0,877061978	1,069250146	5,047688854	1400	5,047688854	33,87672855	OG
nk160412_b@6	SF_F	F_2	6	150	0,964606096	0,364816015	1,297692349	0,639859492	-0,188928904	-0,634197915	-0,604469585	-1,172674481	-1,995934335	-1,58793771	-1,268451756	-1,334032326	-1,556752011	-1,992846297	-2,141497467	-1,712683386	-2,246531256	-2,384320845	-2,417201141	-2,567521304	-1,94384045	-1,727829464	-2,792344194	-2,825350904	-2,28026589	-2,103642354	-2,202029451	-2,086091197	-1,373557152	-0,827111581	-0,837484705	-1,404469487	1,297692349	1300	1,297692349	-43,60211481	OG
nk160412_b@9	SF_F	F_2	9	150	0,684102511	0,746637829	1,985950243	1,671545619	1,506648974	1,614307803	1,413850284	1,501410898	1,183531592	1,869548671	1,447702984	1,302248606	0,224537135	-0,035736925	-0,593386465	-0,738394718	-2,14941879	-1,289194463	-1,263546399	-1,443888957	-1,262267917	-0,552825845	-1,596291141	-2,19024936	-2,192251315	-2,4529379	-2,49718871	-2,436401676	-2,021701311	-1,356500625	-2,017181647	-0,352817452	1,985950243	1300	1,985950243	-10,27080145	OG
nk160412_b@11	SF_F	F_2	11	150	-0,015364711	-0,357561563	0,780324424	1,086891446	0,553927882	0,249209983	-0,012117214	-0,463168161	-0,919208004	-0,650036194	1,465740619	0,913363201	-0,112284399	-0,63539456	-0,577121614	-0,279481009	-0,556898894	-0,270843473	-0,209031451	0,550541798	0,747912407	1,434732497	0,787180965	0,922844711	0,479153663	0,626067188	1,092533705	1,883902051	2,223127662	1,924925908	0,976827531	0,440022464	2,223127662	3900	2,223127662	13,15996498	OG
nk160412_b@13	SF_F	F_2	13	150	-0,899117276	-0,724462527	0,114956337	0,496318579	0,513625927	0,306685255	-0,008873027	-0,552368191	-0,660201088	-0,365463053	0,000248791	-0,294235262	-0,498307285	-0,684254118	-0,281607399	0,180852385	0,368476362	-0,138595317	0,022076392	0,39720458	0,72230619	-0,01028633	0,026289843	0,19044784	0,721007797	0,561926259	0,223977697	0,460964139	0,634456498	0,639672452	0,129719868	0,051401365	0,72230619	3100	0,72230619	1,97814102	OG
nk160412_b@17	SF_F	F_2	17	150	0,070299219	-0,410304334	1,094483392	0,656754292	-0,485478775	-0,895195761	-1,200763477	-1,659613381	-2,275801836	-1,732126754	-1,383228012	-1,620589675	-1,846480966	-2,041147618	-1,765141508	-1,20536203	-1,285939385	-1,594006153	-1,570544423	-1,424369984	-0,725843655	-0,635417847	-1,835092518	-1,729624499	-0,726760528	-0,539593586	-0,527668095	-0,671863019	-0,453882351	-0,521974824	-0,40061233	-1,011060981	1,094483392	1300	1,094483392	-31,17773386	OG
nk160412_b@19	SF_F	F_2	19	150	0,288675028	0,021281875	0,701789071	1,710405585	1,988779175	2,178364692	2,138974466	1,862252028	0,971738503	0,850058594	1,353499545	1,364554701	0,184021158	-0,506020978	-0,634051945	-0,04746968	-0,544790256	-0,516942111	-0,552778378	-0,852822342	-0,665343685	-0,233201048	-1,169373342	-1,548277317	-1,51409635	-1,316217371	-1,959043665	-1,78791424	-1,59035128	-1,634127325	-2,32171896	-0,121940189	2,178364692	1600	2,178364692	-2,763623886	OG
nk160412_b@21	SF_F	F_2	21	150	-1,568346886	-1,692641722	-1,410284159	-1,502606987	-1,762537564	-1,985283788	-2,072307333	-2,540781665	-2,784859644	-2,734900393	-2,436911363	-2,960906475	-3,033809636	-2,789232863	-2,582072995	-2,235315307	-2,051171869	-2,167169381	-1,502183142	-0,732364917	-0,392630947	-1,510905882	-1,162097561	-1,100792766	0,122447908	-0,214289601	-0,454482287	-0,148717272	0,365921713	0,721129154	-0,056272409	-1,496012195	0,721129154	4000	0,721129154	-45,56406839	OG
nk160412_b@33	SF_F	F_2	33	150	-1,147891183	-1,054732539	-0,460095565	-0,599315282	-0,867858904	-1,198932618	-1,369732209	-1,925542088	-2,094184453	-2,030889961	-1,72473499	-2,123489579	-2,248776556	-2,088815342	-1,841472377	-1,468615352	-1,270065054	-1,571912666	-1,153727994	-0,569637581	-0,21526194	-1,238780868	-0,910374558	-0,796903331	0,035081129	-0,256131796	-0,601075689	-0,323309221	0,043003174	0,271478148	-0,180126027	-1,063962041	0,271478148	4000	0,271478148	-32,31881467	OG
nk160412_b@4	SF_F	Mol_1	4	150	-0,626296178	-0,5915055	6,124173671	8,815101083	7,082424442	7,462537405	5,695760443	5,496115587	4,503869594	3,299416127	2,47003056	2,032659766	1,709801011	2,186505444	2,52846323	3,681470845	3,300167943	3,412631917	3,405752416	3,675426919	3,131049966	3,619535202	3,030694582	2,502574497	1,406511726	0,639608852	0,381158513	1,101330116	1,077750389	0,6515313	-0,004862803	3,006496421	8,815101083	1400	8,815101083	93,51696856	OG
nk160412_b@6	SF_F	Mol_1	6	150	-0,363216402	-0,465675904	0,648226023	-0,484485065	-0,11111302	0,223881758	-1,015276912	-0,936001304	-1,427854013	-2,083415163	-2,407228649	-2,129375212	-2,164127368	-1,682310503	-2,617229533	-2,371040271	-2,564353389	-2,050686238	-0,743590441	0,620326895	0,821685378	0,68414156	-0,882237806	-1,730802824	-2,274366751	-1,558040824	-1,067668569	-0,632204076	-0,687441282	-0,5967116	-0,998442768	-1,06602046	0,821685378	3100	0,821685378	-32,36580469	OG
nk160412_b@9	SF_F	Mol_1	9	150	-0,116148634	-0,137580729	0,67272526	0,570508467	0,475658445	3,181047533	4,579522273	5,724155915	5,164557385	4,936454248	4,396806501	4,440964692	3,848680262	4,265146199	3,165124477	2,526447415	2,568011176	3,243032817	3,309770981	3,37545747	2,631051464	2,628519343	2,270772356	1,009530433	0,561377486	0,251733169	0,390959926	1,038017394	1,12620962	1,841735304	0,639557203	2,405800189	5,724155915	1800	5,724155915	74,31810157	OG
nk160412_b@11	SF_F	Mol_1	11	150	-0,643124942	-0,254028417	1,97508366	2,989439418	3,249904789	5,748330581	3,659013417	3,037263272	1,880668376	0,529640769	-0,083734054	-0,494498068	0,386128347	0,367038766	0,718650396	2,012499552	1,183920225	1,188011059	1,031034957	1,08803502	0,548452711	0,002019443	-0,375760001	1,983180444	1,036684618	0,056328985	-0,647044669	-0,185844991	-0,499173019	-0,622498471	-1,299958007	0,953731102	5,748330581	1600	5,748330581	30,53720564	OG
nk160412_b@13	SF_F	Mol_1	13	150	-0,372311906	-0,204073098	-0,068972081	0,033329683	-0,394738381	-0,472813052	-0,280709683	0,334051457	0,246792328	-0,286909723	-0,71660774	-1,319612082	-1,58097012	-1,1292488	-0,854957429	-0,840424288	-0,812796507	-0,914562941	-0,803988533	-0,919842876	-1,104212486	-1,127296319	-0,572966503	-0,870344146	-0,417866298	-0,413739184	-0,152245551	0,014864712	-0,160458684	-0,10636342	-0,373553797	-0,536888627	0,334051457	1800	0,334051457	-16,2706146	OG
nk160412_b@17	SF_F	Mol_1	17	150	-0,529165821	-0,35793257	1,218743773	0,230057906	-0,888815025	-0,439557182	-1,206266012	-1,175129957	-1,620447634	-2,092136708	-2,019917661	-1,669962081	-1,575511062	-1,216372044	-2,069632052	-1,923636077	-1,993555038	-1,973244648	-1,320771186	-0,691078309	-0,521738882	-1,086753559	-1,971499251	-1,319300575	-1,349220518	-0,66696871	-0,945696967	-0,453104388	-0,957010978	-0,64771561	-1,169893126	-1,109781676	1,218743773	1300	1,218743773	-33,55370248	OG
nk160412_b@19	SF_F	Mol_1	19	150	1,130581785	1,395659882	3,339218042	3,901712954	3,922257871	4,619502043	3,754063254	4,081890029	3,628366504	2,886400258	2,733359238	3,023309114	2,722674186	3,099310239	2,255473925	3,008354335	2,97313475	3,223627524	3,829879556	4,100458641	3,252942732	2,72731471	2,258163642	1,204953915	0,289139907	-0,084092156	-0,497829411	-0,247411314	-0,187762034	0,088268721	-0,579209347	2,317861726	4,619502043	1600	4,619502043	71,57802728	OG
nk160412_b@21	SF_F	Mol_1	21	150	-1,261511841	-1,144496252	-1,750583929	-0,376721971	-0,653641554	-1,608849441	-1,382907647	-1,525853103	-1,619587911	-1,535060031	-1,4632445	-2,246780649	-3,124848576	-3,090079673	-2,754504662	-2,846050142	-3,12194357	-3,068456097	-2,89114343	-2,982170481	-2,930927974	-3,11824402	-2,747841521	-2,825454758	-2,716039156	-3,101496209	-3,016397208	-2,10394725	-1,939850974	-1,743273228	-1,693406787	-2,205977889	-0,376721971	1400	-0,376721971	-66,90785523	OG
nk160412_b@33	SF_F	Mol_1	33	150	-0,813031939	-0,661910904	-1,145056349	-0,386685615	-0,732006494	-1,456440089	-1,276659707	-1,194746249	-1,300631537	-1,441422323	-1,504710513	-2,176310251	-2,724251872	-2,545958345	-2,390643797	-2,372067068	-2,554490451	-2,432944008	-2,226029489	-2,302242435	-2,20775548	-2,240278796	-1,247756273	-1,289422336	-0,929728605	-1,248404866	-1,050022633	-0,647267812	-0,513015487	-0,350027395	-0,236803918	-1,47092655	-0,236803918	4100	-0,236803918	-45,07380511	OG
nk160412_b@4	SF_F	Mol_2	4	150	-0,25766814	-0,134846038	4,032452954	5,95678407	4,680126225	4,178100012	3,416383724	3,265929461	3,076381641	2,504635905	2,597047707	2,54880189	1,915993197	1,915913146	1,678671567	1,882345351	2,230260201	2,024008535	2,055489818	2,104645069	1,864318676	1,48846726	0,863994843	-0,441960305	-0,648609719	-1,081789405	-1,012990727	-1,244702913	-0,77645223	-0,725116153	-1,426140432	1,5654992	5,95678407	1400	5,95678407	49,37237948	OG
nk160412_b@6	SF_F	Mol_2	6	150	-0,400692459	-0,025995892	1,189964411	2,860455598	1,78982619	1,145944761	0,207778307	-0,039147057	-0,321026136	-0,575326668	0,05791799	-0,166038216	-0,512538314	-0,954931568	-0,507211577	-0,539826877	0,156767752	0,372406277	0,129684225	0,721745209	0,006268722	-0,902329232	-0,670558465	-1,954272547	-1,895935881	-2,124484452	-1,934595196	-2,031810017	-0,364090117	-0,075951357	-0,360419432	-0,248981355	2,860455598	1400	2,860455598	-7,337866075	OG
nk160412_b@9	SF_F	Mol_2	9	150	0,722009441	1,299515824	2,252632862	2,114178171	1,928908739	2,327790538	2,783782319	2,840145654	2,618402234	2,301397923	2,425165534	2,634323854	1,928411552	1,98414305	1,904373997	1,778117304	2,04498815	2,000936203	1,99988419	2,004165946	1,584531141	1,480708785	1,309117885	0,420285975	0,609419469	-0,124198201	-0,091575478	-0,082385527	0,071828169	0,160575304	0,261132473	1,532023015	2,840145654	1800	2,840145654	47,00114252	OG
nk160412_b@11	SF_F	Mol_2	11	150	-0,500474181	-0,585617557	0,485686622	0,571809981	0,072958965	-0,007117078	-0,429521389	-0,311888983	1,646379869	0,307450697	-0,03917858	0,225655652	-0,700300807	-0,862838366	-1,047124176	-0,472448287	1,154573377	0,782431442	0,386453189	0,822345762	0,081640719	-0,981891694	-1,130982237	-1,701672023	-0,782952722	0,790139052	1,438184789	0,9547585	1,702780954	2,040963804	0,987628356	0,157994634	2,040963804	4000	2,040963804	4,654256561	OG
nk160412_b@13	SF_F	Mol_2	13	150	0,029545531	-0,207189953	-0,009231907	-0,534811303	-0,844917825	-0,817380857	-1,157142582	-1,248310803	-1,665322555	-2,034790871	-2,007807515	-1,864224073	-2,437235008	-2,215738015	-2,217606354	-2,133351474	-2,312404666	-2,706483021	-2,774667266	-2,939552206	-2,941418114	-3,711243215	-3,387721775	-3,502617255	-2,832298679	-2,96160493	-2,459563322	-2,224599536	-1,978930855	-1,458224337	-1,555821509	-1,971376331	0,029545531	1100	0,029545531	-60,34952826	OG
nk160412_b@17	SF_F	Mol_2	17	150	-0,303737813	-0,779222072	0,872237462	0,722637528	-0,402539998	-0,836778622	-1,350827795	-1,494737648	-1,497418182	-2,093753943	-1,949831502	-1,994657846	-2,542273164	-2,55410312	-2,412619359	-2,151380769	-1,897298269	-1,730856168	-1,571562456	-1,399562753	-1,786998696	-2,304561489	-2,12328455	-2,806887044	-2,02563069	-1,017647386	-1,100404575	-1,530514097	-0,313094617	-0,095000123	-0,112808547	-1,373713494	0,872237462	1300	0,872237462	-42,37684512	OG
nk160412_b@19	SF_F	Mol_2	19	150	0,561427837	1,053741403	2,216437567	3,080681492	2,656331371	3,922818157	3,85829345	3,898086679	3,325235178	2,685260424	2,868918208	2,682935797	1,863547604	1,733650597	1,809547251	1,891920153	2,155764562	2,017578375	2,111177026	2,213209746	1,911886269	1,370887633	0,903068463	-0,322804321	-0,603449249	-1,326488078	-1,218328908	-1,114086525	-0,066889067	0,241185573	-0,380666515	1,548415424	3,922818157	1600	3,922818157	47,91049749	OG
nk160412_b@21	SF_F	Mol_2	21	150	-0,219828353	-0,675377041	-0,559801948	-1,012435304	-1,293581878	-1,308975589	-1,408438484	-1,475338872	-1,880657661	-1,988816149	-1,859862789	-1,280951856	-1,983921868	-1,515445495	-1,408419796	-1,181082063	-1,639724232	-2,158104989	-2,132461264	-2,478359665	-2,351367123	-3,461425258	-3,147637543	-3,400985218	-3,058612406	-3,539038265	-3,599130994	-3,4535334	-3,247182091	-2,873151566	-3,012167197	-2,084058592	-0,219828353	1100	-0,219828353	-62,98981858	OG
nk160412_b@33	SF_F	Mol_2	33	150	-0,164062872	-0,565538138	-0,411207788	-0,92990915	-1,253853222	-1,347370766	-1,544489356	-1,637782285	-2,016051106	-2,23963175	-2,148565308	-1,843179153	-2,458587391	-2,096349422	-2,099379104	-2,002617313	-2,298785069	-2,717299769	-2,771435226	-3,015397293	-2,93751206	-3,941435764	-3,51322576	-3,741882241	-3,226747045	-3,574656111	-3,41716651	-3,25418418	-2,864412208	-2,182654081	-2,208531145	-2,271738664	-0,164062872	1100	-0,164062872	-69,23760158	OG
nk160412_b@4	SF_F	SF_2	4	150	0,999516087	0,15205054	7,36700156	10,07205461	7,22269254	6,563029664	6,912560896	7,229301763	6,738802371	6,959009113	7,472966615	7,578567579	7,830763605	8,120001889	6,935004867	7,193347752	6,920767449	6,434049531	5,656249916	5,360499876	5,294925188	5,210056885	5,746523202	5,082044574	3,391973232	2,603288135	1,803687549	3,146277082	2,895453245	2,76836848	2,886593624	5,501529981	10,07205461	1400	10,07205461	168,6043746	OG
nk160412_b@6	SF_F	SF_2	6	150	0,953576826	-0,171728592	5,459283229	6,16211833	3,916699298	5,033544444	4,291175713	3,81599038	3,47325144	3,255254378	3,633792728	3,515934004	3,675259465	3,388040931	2,87121124	2,969165124	2,902140552	2,964055178	2,251788174	2,208047418	2,265660262	1,853111359	1,775684748	1,503471918	0,179979221	0,530524581	0,214246839	1,70195276	1,789695615	1,566983167	1,488519577	2,627046139	6,16211833	1400	6,16211833	80,2173821	OG
nk160412_b@9	SF_F	SF_2	9	150	0,096563831	0,259980032	1,219399207	1,114826805	0,434456536	1,102843004	1,260272214	1,569996129	1,687112755	1,376186249	1,963059375	2,027709918	1,592101619	1,664869534	1,937619293	1,785012227	0,985601251	0,961222466	0,287819131	1,222626208	0,971475037	0,619393897	0,598066205	-0,257094687	-1,143131842	-1,881853142	-2,313947834	-0,986418414	-0,440049582	-1,319048084	-0,249158088	0,585403589	2,027709918	2200	2,027709918	18,22380838	OG
nk160412_b@11	SF_F	SF_2	11	150	0,173678884	0,064881945	3,364672882	4,875415744	4,171573789	5,469722025	4,225223442	3,230950574	2,52306547	2,068244901	2,198671417	2,009018208	2,305853769	3,223235102	2,420448657	2,317811497	2,375326682	2,924652283	2,662666423	1,907424877	1,659956588	1,74108163	2,441523011	2,046520745	0,874049404	0,414837156	0,220349321	2,665637028	3,21011393	1,539361157	1,039907914	2,334383111	5,469722025	1600	5,469722025	71,75908305	OG
nk160412_b@13	SF_F	SF_2	13	150	0,239263816	0,138736666	0,98406091	-0,134768666	-0,729155154	-0,72906311	-0,78096168	-1,161339667	-1,866680806	-2,290818356	-2,193038445	-2,261523304	-2,59549983	-2,630557309	-2,410837408	-2,301397644	-2,384189321	-2,257552272	-2,428763445	-2,316739053	-1,895443075	-2,353771822	-2,136443889	-2,261399605	-2,306323009	-2,214615066	-2,083983025	-1,822050189	-1,98853976	-1,951583354	-1,436055777	-1,695517182	0,98406091	1300	0,98406091	-51,96263667	OG
nk160412_b@17	SF_F	SF_2	17	150	0,123571294	-0,880100497	6,917842575	7,967176762	5,907818794	6,6855023	6,390121804	6,255692035	6,298658967	6,102147837	6,294908233	6,09324021	6,315290432	6,105122645	5,918739081	6,14062645	5,734618664	5,740968475	5,048074114	4,875462227	4,959311499	4,554225695	4,003963642	3,672958844	1,638869765	1,633918994	0,503640054	3,131520436	2,72771774	1,145804848	0,752716316	4,476133233	7,967176762	1400	7,967176762	138,3219864	OG
nk160412_b@19	SF_F	SF_2	19	150	0,147356642	-0,866700771	6,963886583	8,177855452	5,229031892	5,867550979	6,189484696	5,846428924	5,374398807	5,578017346	6,320395195	5,926130236	6,583434406	6,092610573	5,161007551	5,626035764	5,325852723	5,573106969	4,489436491	4,457202662	4,092145142	3,979013932	3,933204508	3,890817036	1,642550364	0,749919007	-0,509257217	1,356910807	1,61604656	0,380109719	0,330894809	4,049189606	8,177855452	1400	8,177855452	125,2857521	OG
nk160412_b@21	SF_F	SF_2	21	150	-1,007441464	-0,967638149	-0,555891978	-1,709726741	-1,767182825	-1,723488343	-1,381048967	-1,147738137	-2,262330496	-2,603266536	-2,537091724	-2,458235888	-2,722575642	-2,677612883	-2,27966554	-2,271349472	-2,329842793	-2,250201558	-1,809996485	-1,024770042	0,441564316	0,353645091	0,262904837	0,253129015	0,274706548	0,354050745	0,484576423	0,772498582	0,611111668	0,716546011	0,711114501	-1,040362836	0,772498582	3800	0,772498582	-32,10308444	OG
nk160412_b@33	SF_F	SF_2	33	150	-0,871281776	-0,909264692	-0,416956144	-1,279179334	-1,303963132	-1,278453561	-1,156154093	-1,239784612	-2,024267009	-2,310579263	-2,187065173	-2,006292634	-2,406351273	-2,377965848	-1,990210965	-1,973770473	-2,065648118	-1,992718083	-1,787047614	-1,462122494	-0,58445147	-0,918919784	-0,857746697	-1,009259437	-1,070811797	-0,914148276	-0,763238338	-0,689861426	-0,895093055	-0,919863458	-0,111838173	-1,347558329	-0,111838173	4100	-0,111838173	-41,28274823	OG
nk160412_b@4	SF_F	SF_3_F	4	150	-0,822299163	-0,510449271	5,6353058	8,154534992	6,318811532	6,512802881	6,661836238	7,423540193	6,741562458	7,042913674	7,22957568	6,168447378	5,216275655	5,020726628	4,550568768	4,741334165	3,841023255	3,894503549	4,208831353	4,859932006	4,615679403	3,661771911	3,342905656	1,82452757	2,285969383	1,95180527	2,654730955	2,293807381	2,058226505	1,823036167	1,964848743	4,237647959	8,154534992	1400	8,154534992	130,7958119	OG
nk160412_b@6	SF_F	SF_3_F	6	150	1,216335546	0,211013011	8,467631804	8,453692452	5,459977433	4,11167685	3,595335545	3,840088162	2,842094304	2,694940939	2,590797055	2,189626266	1,575170668	1,764969921	1,643804059	1,99357843	1,221577549	1,184775842	1,463376445	1,692774446	1,58518406	0,781217789	0,169720871	-1,28713935	-0,081237069	0,461498198	0,608423961	-0,25607506	0,902606115	0,97725597	0,320919502	2,012761668	8,467631804	1300	8,467631804	61,62698419	OG
nk160412_b@9	SF_F	SF_3_F	9	150	1,088177269	0,690675481	1,607985735	1,339303954	0,931333199	0,441767017	0,639553468	0,77254696	0,01034212	-0,275533144	-0,116414197	0,164271555	-0,616487391	-0,666597904	-0,940380415	-0,646633496	-1,336798416	-1,189255599	-1,245752374	-0,980854105	-1,131352328	-1,716181129	-1,695780277	-2,350627061	-1,190649797	-1,871015812	-1,494596203	-0,745724454	-0,427752333	-0,313650517	-0,401698086	-0,440896074	1,607985735	1300	1,607985735	-14,01101787	OG
nk160412_b@11	SF_F	SF_3_F	11	150	-0,179117407	0,179670832	3,523355011	4,296813018	6,444665944	4,901260975	3,917503754	6,867098838	4,942463769	4,325921781	3,741024527	3,024502382	2,135765537	2,045300061	1,904905375	2,409121688	3,677926556	2,925568816	3,260039768	4,111362729	3,290595117	2,164954807	1,450587788	0,269451706	1,379218892	2,046029705	2,625002267	1,584431997	1,493911904	2,254700019	1,808271145	2,865235784	6,867098838	1800	6,867098838	88,00773243	OG
nk160412_b@13	SF_F	SF_3_F	13	150	0,163770593	0,013969877	0,945106238	1,442749109	0,884091271	1,050614743	0,90874299	0,936730257	0,406384175	0,473859738	0,488667473	0,465665958	0,054493908	0,205571321	0,175639212	0,53877	0,047189287	-0,00965023	0,300832458	0,539048324	0,475855446	-0,041846525	0,25208082	-0,057074957	0,099860233	-0,140743522	0,519303709	0,164511299	0,512743695	0,916573152	1,134740142	0,44736291	1,442749109	1400	1,442749109	13,21899483	OG
nk160412_b@17	SF_F	SF_3_F	17	150	0,497743934	-0,604540354	8,741957453	9,70638373	7,434052941	6,751145455	6,518264101	7,101388788	6,519324319	6,428262579	6,550310709	6,054238416	5,642855438	5,844221776	5,707714739	5,954447839	5,332927456	5,15123962	5,438845593	5,7637437	5,343958619	4,312332189	3,270999312	1,076246002	2,720157207	2,351466922	3,180616601	1,822946642	1,711748342	2,173170156	1,152930981	4,698422619	9,70638373	1400	9,70638373	144,8257637	OG
nk160412_b@19	SF_F	SF_3_F	19	150	0,566673928	0,640018054	9,947457711	10,81827121	8,349774278	7,749731725	7,684254696	8,22422938	7,136304325	7,385804162	7,208127861	6,684692843	5,993695068	6,0601318	5,918585327	6,670227891	5,570029864	5,356024892	5,738275042	6,160984073	5,739186896	5,117009616	3,830255592	1,790566132	3,153568637	2,499167207	2,965708785	1,964171836	1,463964299	1,606235058	0,872985088	5,189229461	10,81827121	1400	10,81827121	160,1462838	OG
nk160412_b@21	SF_F	SF_3_F	21	150	-0,217305129	-0,588389235	-0,005198645	-0,25254559	-0,800922112	-0,398663973	-0,658650743	-0,969733649	-1,593750854	-1,519792446	-1,737368096	-1,599399179	-1,911063359	-1,770061499	-1,888624881	-1,474383034	-1,938450506	-2,0876085	-1,714735395	-1,625996708	-1,622692829	-2,119943619	-1,367220561	-1,332220981	-1,312955534	-1,604272705	-1,467609125	-1,9087156	-0,965889643	-0,67493189	-0,373071511	-1,274263469	-0,005198645	1300	-0,005198645	-39,20697921	OG
nk160412_b@33	SF_F	SF_3_F	33	150	-0,045460681	-0,32110038	0,250543214	0,415316479	-0,084438883	0,101134513	-0,172513209	-0,358456047	-0,892114044	-0,793363988	-0,78299768	-0,702013836	-0,908969841	-0,871226308	-0,908794418	-0,605601675	-1,186258499	-1,264516424	-0,936820456	-0,680138171	-0,699271358	-1,125064371	-0,639652476	-0,787883634	-0,706027637	-0,94968781	-0,884143202	-1,269199703	-0,710037873	-0,365186066	-0,132740972	-0,613441466	0,415316479	1400	0,415316479	-18,92758461	OG
nk160412_b@4	SF_F	SF_4_F	4	150	0,488374828	1,149305163	5,419139712	9,619405994	7,948330009	7,544415666	7,541774806	7,123999695	6,495711245	7,249366787	7,101783171	7,67172849	7,24859749	6,659890779	6,088736677	6,546968159	6,708403076	7,166419944	6,867768385	6,02612217	5,637456488	5,18251681	4,169692426	2,584200396	3,456503907	3,591214611	4,120238825	3,611945799	2,833486724	3,403688673	2,626051563	5,480104467	9,619405994	1400	9,619405994	168,3260253	OG
nk160412_b@6	SF_F	SF_4_F	6	150	1,193598329	2,117214692	7,275526757	8,218583082	5,241909455	4,126015376	3,607303784	3,227642714	2,191390534	2,366181337	3,227162293	3,390016005	2,763762975	2,57815744	2,583967004	3,121868204	2,836894962	2,328565573	2,605256153	1,962655099	2,328401426	2,90418865	0,944359922	-0,467241231	0,90441436	1,645762969	2,711651004	2,127282687	1,29849717	2,603548762	2,602826628	2,792495617	8,218583082	1400	8,218583082	84,66915164	OG
nk160412_b@9	SF_F	SF_4_F	9	150	0,282975869	1,208381155	1,911279062	2,416504119	1,659362173	1,995899464	1,713811519	1,437967494	0,446106628	0,740268907	1,506353492	1,438185868	0,757387946	0,545678246	0,535631502	0,888531854	0,400325945	-0,066729589	0,257994639	-0,036927123	0,43265281	0,720302937	-0,272315069	-1,234655506	-0,32612567	-0,924468338	-0,179605605	0,003223013	-0,245625807	0,490816313	0,571235689	0,615303998	2,416504119	1400	2,416504119	18,64731816	OG
nk160412_b@11	SF_F	SF_4_F	11	150	1,581647497	1,631875953	4,436854442	5,407805967	5,246288313	5,424600429	4,357566097	4,107990012	4,250113599	4,291012877	4,058675586	5,862563422	4,733261522	5,142576425	4,255844273	3,822955263	3,632952089	5,190787188	4,200024798	3,059210629	3,149011308	2,822637098	1,644468876	0,373240732	0,68186022	1,968688944	3,471816907	3,190387356	2,77699652	2,855045602	2,0082507	3,536677763	5,862563422	2200	5,862563422	107,8420615	OG
nk160412_b@13	SF_F	SF_4_F	13	150	-1,595680616	-1,510785503	-0,284036652	0,403264848	-0,144098437	-0,099521087	0,049749904	-0,026614641	-0,486266684	-0,398532996	-0,373807831	-0,194370459	-0,389234355	-0,616164077	-0,583909392	-0,35742355	-0,60089847	-0,408782542	-0,117223594	-0,284246167	-0,247495745	-0,441203008	-0,503546489	-0,713448049	-0,250186751	-0,092501425	1,426202972	2,238152782	2,03720953	1,999150353	1,537989978	-0,033169618	2,238152782	3800	2,238152782	-0,999412834	OG
nk160412_b@17	SF_F	SF_4_F	17	150	0,042251085	0,946758906	7,703274617	9,756843688	7,05365298	6,347643683	6,070723714	5,828647814	5,112415537	5,494252492	6,238374457	6,651166448	6,046738891	5,885247195	5,812281253	6,327098309	5,988856667	5,804067963	5,974040638	5,123346584	5,281239765	5,532736315	3,115037503	1,259398639	1,596789624	2,865100874	2,464435692	2,421968942	1,255674104	2,444799611	2,213560864	4,666400802	9,756843688	1400	9,756843688	143,5305189	OG
nk160412_b@19	SF_F	SF_4_F	19	150	0,71151985	1,842129058	7,262837585	8,852496704	6,32317193	6,126473922	5,893438397	5,759490456	4,952175045	5,24511937	5,367141104	5,755731299	4,938639161	5,216788685	4,969752341	5,354514126	5,12857166	4,928135459	4,822988752	4,363021372	4,610036004	4,457581272	2,334340136	0,960882036	1,862659362	1,792165066	1,895558161	1,846843165	0,882752538	1,409149313	0,905635777	4,089410939	8,852496704	1400	8,852496704	125,9631613	OG
nk160412_b@21	SF_F	SF_4_F	21	150	-2,893287345	-3,059298345	-2,910330844	-3,341448368	-3,951066916	-3,431414743	-3,65445938	-3,692914877	-3,951571064	-4,382789821	-5,15462901	-5,105775082	-5,88362268	-5,80769644	-5,591731737	-5,175173967	-5,491323881	-4,794082456	-4,117229261	-2,996408317	-3,592295138	-5,109481697	-4,488658216	-3,96152454	-3,48246755	-3,873598972	-4,261458982	-3,693052097	-2,987112353	-1,972185364	-1,206469858	-4,000469655	-1,206469858	4100	-1,206469858	-121,9646807	OG
nk160412_b@33	SF_F	SF_4_F	33	150	-2,090388714	-2,158764605	-1,718135387	-1,650570577	-2,238687438	-2,090667867	-2,123999749	-2,141401567	-2,484991401	-2,6570211	-3,132883514	-3,053396181	-3,498881404	-3,574248173	-3,442137528	-3,106912502	-3,336531746	-2,885758513	-2,445035138	-1,911655325	-2,205480633	-3,113923121	-2,689519366	-2,456062555	-2,083417924	-2,31034818	-2,05535903	-1,600606382	-1,385689575	-0,874508278	-0,721586847	-2,362534526	-0,721586847	4100	-0,721586847	-71,83258254	OG
nk160412_b@4	SF_F	SF_5_F	4	150	-1,674955034	-1,468638288	1,151091401	4,794139782	5,247186011	5,156049333	5,186014097	5,790789901	5,036373214	4,247866796	4,251663723	3,621914911	2,879230237	2,870069603	3,400213631	3,212194897	2,672569831	2,292457036	2,25892879	1,964125545	2,412618792	2,367969485	1,312576334	-0,331724987	-0,398911501	-0,376278724	-0,165598218	0,585333906	-0,19027175	0,112234991	-0,042578189	2,199182437	5,790789901	1800	5,790789901	69,03342217	OG
nk160412_b@6	SF_F	SF_5_F	6	150	-0,356773895	0,144048482	5,326169907	6,978344405	5,361004568	4,340171101	3,929084837	3,881785019	2,898451145	2,063107854	2,38533461	1,782052296	1,276972545	1,441361588	1,552568826	1,722485087	0,829303977	0,61864201	1,271389664	1,745411382	1,696484905	1,711448004	0,796374942	-0,812278331	-0,618470356	0,245354524	0,424444561	1,844572734	2,009296489	1,506194645	1,763446568	1,927670455	6,978344405	1400	6,978344405	59,05444776	OG
nk160412_b@9	SF_F	SF_5_F	9	150	1,077977288	2,145067195	2,710233303	2,404081364	2,645035726	2,911430868	3,576204871	3,953710733	3,336184454	2,742669566	3,142576409	2,470954158	1,950284766	1,836851782	1,544142062	1,955667945	1,250605292	0,751401189	0,915966003	1,586108258	1,479798914	1,951899108	1,90020448	1,072798359	0,153757241	0,126948057	0,099570659	0,416224951	0,512250529	1,175615423	2,085403236	1,802633038	3,953710733	1800	3,953710733	54,29993393	OG
nk160412_b@11	SF_F	SF_5_F	11	150	-0,582347615	0,063798777	2,138561738	2,818735858	3,830076707	4,94192781	6,58784227	5,670466067	3,845434928	2,742504981	2,46307597	1,775160951	0,990301895	1,427682576	3,454886229	2,440217396	1,134654662	0,633276343	1,329053648	1,186369085	0,875420136	1,105860848	0,73676958	-0,740382385	-0,543284328	-0,421897273	-0,075769182	0,637280653	1,08723379	0,589159416	-0,017523493	1,681437033	6,58784227	1700	6,58784227	52,42448359	OG
nk160412_b@13	SF_F	SF_5_F	13	150	-1,702223499	-2,147105068	-1,274246778	-0,992298603	-1,290610792	-1,980847977	-2,065829375	-2,796724565	-3,102165519	-3,238873625	-3,192192899	-3,227270162	-3,621082762	-3,630185839	-3,147549999	-3,129751747	-3,366722248	-3,349307269	-3,041568194	-3,157641961	-3,003877183	-3,865894845	-4,028327132	-4,030688851	-2,549308686	-2,921514931	-2,371266111	-1,509148245	-0,552472547	-0,30994589	-0,988074331	-2,567248956	-0,30994589	4000	-0,30994589	-78,23956872	OG
nk160412_b@17	SF_F	SF_5_F	17	150	0,984748517	1,205235388	7,314212202	8,449149929	7,323293174	6,723154025	7,020254745	6,940904563	5,906475219	5,227067773	5,639772929	5,120311226	4,34677832	4,83687484	5,348806248	4,877280136	3,684800357	3,69758748	4,451819774	4,605819104	4,406553218	3,990624846	2,770951477	0,62935124	1,432884228	1,181355282	1,288906592	2,022286146	2,494110789	1,627755991	1,113902597	4,08590414	8,449149929	1400	8,449149929	125,6137028	OG
nk160412_b@19	SF_F	SF_5_F	19	150	0,796555173	1,91978966	7,16993126	8,855765521	8,971862076	8,826253198	9,714468156	10,38617358	9,361356335	8,419180968	8,866532389	7,952300853	7,572381167	7,865400777	7,60364438	7,644403037	6,86707421	6,484151657	6,613167649	7,221979168	6,997843104	7,832591872	6,658951648	4,347954727	3,01138147	3,156745585	3,033537506	3,21109929	2,906905769	2,965474418	3,410188439	6,34338855	10,38617358	1800	10,38617358	194,5416732	OG
nk160412_b@21	SF_F	SF_5_F	21	150	-1,319526931	-1,594288165	-1,352362563	-1,529485845	-1,892472142	-2,560637516	-3,494106358	-4,991393209	-5,523966523	-6,041459386	-6,384914924	-6,001969338	-6,187109773	-6,543687597	-5,922068822	-5,819577255	-5,92975365	-5,697703494	-5,02618026	-5,319303102	-4,734369705	-6,322087048	-6,868819805	-5,931637314	-3,742343933	-4,36779691	-4,029708726	-3,263558262	-1,871864921	-1,320654577	-2,622598063	-4,329271165	-1,319526931	1100	-1,319526931	-132,2363436	OG
nk160412_b@33	SF_F	SF_5_F	33	150	-1,666256255	-2,14392081	-1,730000242	-1,840574921	-2,283465781	-3,020843761	-3,862800273	-5,072913038	-5,468270553	-5,8085882	-5,959795605	-5,767868094	-5,870528838	-6,110857884	-5,50774257	-5,460571587	-5,632927566	-5,311593689	-4,801741566	-5,061442897	-4,663106961	-5,984634023	-6,314108294	-5,740043697	-3,778253445	-4,383243614	-3,978757939	-3,273052327	-2,328686172	-1,843073063	-2,966444869	-4,310842211	-1,666256255	1100	-1,666256255	-131,319758	OG
nk160412_b@4	SF_F	SF_6_F	4	150	-0,396161916	-0,17902727	3,495702473	6,749916212	6,850833475	6,615736917	6,494785353	5,852106495	5,342932855	4,828536588	4,353421654	3,879002729	3,790641863	4,30743872	3,994411666	3,903068176	3,752712993	3,370808675	3,695108207	3,208779742	3,973176873	4,734300951	2,350801075	0,627517807	0,274952456	0,09307118	0,777336636	0,875710395	1,401400485	2,025087001	1,71869555	3,314929226	6,850833475	1500	6,850833475	102,1015392	OG
nk160412_b@6	SF_F	SF_6_F	6	150	1,143312314	0,946351115	5,683738753	6,106194756	4,587251067	4,275833203	3,463475444	3,052848772	2,816592703	2,183022267	1,621937906	1,313418567	1,204269459	1,73153507	1,267582526	1,432823251	2,049406905	2,030354808	2,402043701	1,342733115	2,407138812	3,200018641	1,926193271	0,226849261	0,281376377	-0,168156141	1,436475598	2,194604686	2,514735449	1,675588097	1,386463724	2,185032693	6,106194756	1400	6,106194756	66,47112546	OG
nk160412_b@9	SF_F	SF_6_F	9	150	0,053148157	0,395252126	1,175656811	1,158313956	0,793929401	1,263781833	0,921116324	0,537573	0,024409756	-0,34294747	-0,742234467	-1,053374649	-1,17789708	-0,813739969	-1,04757194	-1,101957825	-1,155115899	-1,364911193	-0,957851832	-1,268311522	-1,095607096	-0,901658224	-0,751544157	-1,813094605	-2,419894945	-3,736264666	-1,250320505	-1,148518188	-0,134660777	-0,64225617	-0,770232312	-0,624734972	1,263781833	1600	1,263781833	-19,00824205	OG
nk160412_b@11	SF_F	SF_6_F	11	150	-0,702673701	-0,745233285	3,435266806	4,797969911	3,932730758	4,257736895	4,38480361	3,360056402	3,32231714	4,332860454	3,877673319	2,772867179	2,135850935	2,428595111	2,632311429	2,538081596	2,314207573	2,844340974	2,368837803	1,709291735	3,906047355	4,130321662	2,548319633	0,637435726	0,431307611	0,806231405	1,613864844	2,066051466	3,079294748	3,835105249	2,595007909	2,633770331	4,797969911	1400	4,797969911	80,70071315	OG
nk160412_b@13	SF_F	SF_6_F	13	150	-0,679601533	-0,568179761	0,998399555	1,785881557	2,037541634	1,779332042	1,839289906	1,525133848	1,119352655	1,210216684	1,210689052	1,221049415	1,019131595	1,149403047	0,848931039	0,980532081	0,963218877	0,922688507	0,997488471	0,794550009	1,459607078	1,948176899	1,555801267	1,177529352	1,45508618	1,145604576	1,659705051	2,527248134	3,629966885	3,452605105	2,83850056	1,419512251	3,629966885	3900	3,629966885	42,92543025	OG
nk160412_b@17	SF_F	SF_6_F	17	150	-0,390305978	-0,52375955	5,713261643	6,463718539	5,179606008	5,021590729	4,677302601	4,461363442	4,03033103	3,905681515	3,442233419	2,636027038	2,757652756	3,450508416	3,374431444	3,347564573	3,679294803	3,073722149	2,704776699	1,91121693	4,336596133	4,473041202	2,234907933	0,347484889	0,529908098	1,460759071	2,399217069	1,594430285	2,326317578	2,276084514	1,83297863	2,991223987	6,463718539	1400	6,463718539	92,00660728	OG
nk160412_b@19	SF_F	SF_6_F	19	150	-0,035962076	0,17710556	3,814652081	5,207097642	4,557157203	4,471699346	3,955401815	3,391763032	2,928445256	2,571760514	2,289342329	1,697659736	1,536427742	1,934477808	1,587392881	1,732579367	1,991330522	1,713685662	2,048530971	1,449524265	2,496429372	2,328191487	0,672445308	-0,964378787	-1,206034132	-1,284935714	0,100068139	-0,16366625	0,495189848	0,619673097	-0,071872857	1,67874778	5,207097642	1400	5,207097642	52,09509864	OG
nk160412_b@21	SF_F	SF_6_F	21	150	-1,884940665	-1,536997421	-1,191500612	-1,405675554	-1,816082829	-2,76155601	-2,585363636	-3,092651119	-4,169572508	-3,832750576	-3,308304542	-3,114561946	-3,486105481	-3,747942706	-3,534967906	-3,266064546	-4,024606091	-3,750867238	-3,884018275	-3,594668849	-3,272400795	-5,031366861	-4,022204026	-3,850974197	-2,716804003	0,317891524	-0,437657039	-1,048064799	-0,687997094	0,124163662	-0,331939307	-2,611179079	0,317891524	3600	0,317891524	-79,83811146	OG
nk160412_b@33	SF_F	SF_6_F	33	150	-1,770348175	-1,656603244	-0,825349114	-0,331745956	-0,313895061	-0,903901958	-0,868238196	-1,182616375	-1,824293726	-1,613711098	-1,32085451	-1,257122509	-1,399833787	-1,39030327	-1,472795043	-1,283653621	-1,603189924	-1,490070856	-1,488933217	-1,402107172	-1,024837154	-1,619466338	-1,503163522	-1,683823301	-1,036455954	0,283837013	0,110484494	0,240347188	0,845223545	0,999444672	0,484280632	-0,945280501	0,999444672	4000	0,999444672	-28,66066177	OG
nk160412_b@4	SF_F	SF_8_F	4	150	-0,806757006	-0,061591844	2,473785293	6,903395711	6,956704814	6,697503421	6,399161392	5,34458455	4,782613945	4,272392439	4,272279473	4,527233889	4,140124606	3,3288704	4,036318778	4,064968722	3,687458507	3,655170794	3,580982517	3,502344529	3,235345806	3,405411796	2,839006947	1,560931118	1,33179107	0,899543205	1,208286493	1,608782897	1,607939856	1,327465421	1,067041072	3,285454536	6,956704814	1500	6,956704814	101,7189486	OG
nk160412_b@6	SF_F	SF_8_F	6	150	0,901093463	2,10911677	7,629918189	7,302696253	5,579344316	4,964237787	3,873894404	3,024370322	2,728374183	2,357581665	2,590682462	2,469816782	1,774781958	1,203279395	1,459242651	1,473374553	1,440024341	1,634846146	1,493718923	1,611753625	2,08108728	2,363912393	1,495194408	0,445923322	0,709543313	0,212665902	0,612365977	1,440615952	1,547474446	1,718167112	2,159222633	2,335752288	7,629918189	1300	7,629918189	70,87816288	OG
nk160412_b@9	SF_F	SF_8_F	9	150	3,23000442	3,83464433	4,129876632	3,175346861	2,665759498	2,481854242	2,494933059	2,294414156	1,852304345	1,680551132	1,852744924	1,742708448	1,157624076	0,925786818	0,910229214	0,98913575	0,589445854	0,388814647	0,609423661	0,766425274	0,864936364	1,222669874	0,565137696	0,054695396	0,198157131	-0,170635173	0,416651969	0,662168881	0,682451232	0,773737679	1,081107574	1,423325999	4,129876632	1300	4,129876632	41,96754997	OG
nk160412_b@11	SF_F	SF_8_F	11	150	-0,789875752	0,399745632	2,43784868	2,975956126	2,378495632	2,476720869	2,048603258	1,45967089	1,62841422	1,414408611	1,447694301	1,902609865	2,537631006	1,433196567	1,309048375	1,146891859	0,823632179	1,008142084	1,039084906	1,055461451	1,44502303	4,025473573	3,383216448	1,768055531	1,189400965	0,734672661	0,894778531	3,070314961	3,171675049	2,10265877	1,286895049	1,716307914	4,025473573	3200	4,025473573	52,95703568	OG
nk160412_b@13	SF_F	SF_8_F	13	150	-1,925053141	-1,839299736	-0,802426304	-0,483565152	-1,035501365	-1,020879416	-1,109725656	-1,473631924	-1,780714531	-1,90985256	-1,558932909	-1,317992918	-1,475459243	-1,817995363	-1,695757878	-1,632899436	-1,931859512	-1,805744576	-1,932014687	-2,002829482	-2,035762806	-2,500109072	-2,062852853	-1,832730579	-1,816363187	-1,919561476	-1,450517223	-1,053604977	-0,578529422	-0,122805307	-0,724761531	-1,504830136	-0,122805307	4000	-0,122805307	-45,32482689	OG
nk160412_b@17	SF_F	SF_8_F	17	150	-0,374004579	1,006907212	6,561928781	6,378319118	4,835150618	4,91837525	3,532379118	3,043640252	3,985946312	3,840603469	3,923519747	4,014626964	3,258319858	2,123900263	2,061285785	1,752789409	1,500737975	2,120968145	1,763239123	2,081980813	3,635179695	4,755441229	3,765892785	1,85508517	2,712771674	1,810324125	2,216536736	3,787389994	3,178136336	2,222040257	1,458657326	3,023486095	6,561928781	1300	6,561928781	93,18574258	OG
nk160412_b@19	SF_F	SF_8_F	19	150	2,445177714	3,28161488	8,227670164	9,484427585	8,964320767	8,845235273	8,486767229	7,553498147	7,338793761	6,970473648	6,913870632	6,918594306	6,274216525	5,738721931	6,028064649	5,862160754	5,650108449	5,816626558	5,836396202	5,893317676	6,307380181	6,519809316	5,317856699	3,796122105	3,757012508	2,906229687	3,526874945	4,394470493	4,105558113	3,535046195	3,134331977	5,800991905	9,484427585	1400	9,484427585	177,0409942	OG
nk160412_b@21	SF_F	SF_8_F	21	150	-3,709303419	-3,656675556	-3,349971947	-3,209620129	-3,486392682	-3,378641274	-3,441994814	-3,382042358	-3,791317469	-3,832176493	-3,567706987	-3,515339774	-3,726214007	-3,733220431	-3,608188643	-3,433005873	-3,678664763	-3,705746618	-3,60197371	-3,608330892	-3,857381607	-4,166988286	-3,912092151	-2,920560802	-2,643321659	-2,917825232	-2,489264499	-1,960735823	-1,339067467	-0,766585909	-1,509690113	-3,22258198	-0,766585909	4000	-0,766585909	-97,29054462	OG
nk160412_b@33	SF_F	SF_8_F	33	150	-2,293199429	-2,115177626	-1,774611304	-1,916563101	-2,502390435	-2,515291538	-2,682036271	-2,816579599	-3,220151306	-3,26191978	-3,070238588	-2,993964857	-3,240330627	-3,325805914	-3,213071278	-3,102901284	-3,340347927	-3,260169535	-3,218726761	-3,200489241	-3,35666586	-3,705295371	-3,447388711	-2,792389743	-2,648423591	-2,799813646	-2,394459383	-2,046033831	-1,705866053	-1,23997498	-1,748140387	-2,740271547	-1,23997498	4000	-1,23997498	-82,92774805	OG
nk160412_b@4	SF_F	SF_7	4	150	-0,605346822	-0,321637202	4,185749575	6,612184211	5,477794104	5,08881716	5,32342264	5,139149139	4,200116695	4,071677936	4,573337981	4,008507313	3,60390536	3,383114371	3,25610223	3,287380422	2,975415527	2,241281107	2,132912075	2,085803766	2,252102577	1,667188406	0,911291388	-0,305940444	-0,888055189	-0,724767123	-0,172755904	-0,277498521	-0,524603018	-0,784511367	-1,151962941	2,281295982	6,612184211	1400	6,612184211	71,59883033	OG
nk160412_b@6	SF_F	SF_7	6	150	0,346619492	0,071015224	7,372343464	6,543294916	4,099938888	3,790990425	3,91158534	3,197923091	2,060163299	1,800815004	2,595558466	1,970843975	1,546148286	1,24253346	1,173809413	1,391168726	1,268991235	0,31797247	-0,006406211	0,208190176	0,629139905	0,188703821	-0,4621189	-1,620739784	-2,20320221	-2,229105697	-1,512116846	-0,662009001	-0,294742614	0,201976403	0,475449531	1,206926895	7,372343464	1300	7,372343464	37,00369924	OG
nk160412_b@9	SF_F	SF_7	9	150	0,331512936	0,497218753	0,819951935	1,234294597	0,926806992	1,074500306	0,981754665	0,648437609	0,090869508	-0,033425409	0,168766829	-0,485095613	-0,966745988	-1,119127147	-1,01296493	-0,725216426	-0,984032099	-1,137299126	-1,217835726	-1,241662238	-1,400527954	-1,461752791	-1,790840142	-2,695736785	-2,879896873	-3,268538532	-2,8773111	-2,31309003	-2,363893089	-2,515022841	-3,023354981	-0,927072764	1,234294597	1400	1,234294597	-27,39333467	OG
nk160412_b@11	SF_F	SF_7	11	150	0,023993402	0,172228643	2,343462861	2,342077129	1,468068716	2,148425914	5,251199801	3,692561248	2,152098764	2,036805234	2,231251892	1,426763059	0,915757884	0,829498524	0,665916241	0,69031918	1,152355539	0,374656194	0,025376528	-0,069972486	0,368585383	-0,0768793	-0,348987585	-1,127411257	-1,346371113	-1,40472245	-0,200930975	0,220832863	0,556942354	0,202975003	-0,218877144	0,854774195	5,251199801	1700	5,251199801	26,59544192	OG
nk160412_b@13	SF_F	SF_7	13	150	-0,11461261	0,024905993	0,473032665	-0,606698163	-0,732550828	-0,524715523	-0,495365333	-0,749739827	-1,387538394	-1,351818752	-1,52990942	-1,649466308	-1,95291379	-2,271775424	-2,265558964	-2,305019898	-2,760264427	-2,945517166	-2,770032054	-2,447814097	-2,422727306	-3,171451682	-2,963647056	-2,592722388	-1,97517186	-2,285762827	-2,093294328	-2,355824183	-1,907991882	-1,471364577	-1,75453312	-1,721221404	0,473032665	1300	0,473032665	-52,42329066	OG
nk160412_b@17	SF_F	SF_7	17	150	0,23995359	-0,397409604	6,708710867	5,736874034	3,607792799	4,521896391	6,502450076	5,697027196	3,760625714	3,111646836	4,694097861	3,591953191	3,11471144	3,098879655	2,377686031	2,884720852	3,384593009	1,797621211	1,150754923	1,057756105	1,846549408	1,331992212	0,768006645	-0,515882088	-1,005280662	-0,954382852	0,185407168	1,139707304	1,779868915	0,86320187	0,665529179	2,346679332	6,708710867	1300	6,708710867	72,29431789	OG
nk160412_b@19	SF_F	SF_7	19	150	0,243143293	0,49169461	5,749106194	6,721169063	5,245261644	4,782151242	5,004398059	4,656873477	3,773027685	3,518225209	4,18052686	3,312856882	3,122351677	3,39732061	3,015781558	3,46755707	2,871466191	2,231435166	1,851965386	1,963849087	2,193891425	1,967678614	0,834214516	-0,709473188	-1,930524226	-1,33815581	-0,623051559	-0,189893501	-0,608981584	-1,042960873	-0,977013159	2,166964246	6,721169063	1400	6,721169063	67,54282656	OG
nk160412_b@21	SF_F	SF_7	21	150	0,586131696	1,297273036	1,810980619	0,992441152	1,523147922	2,593524686	2,772847438	2,356322282	1,723384029	1,578608309	1,02365563	0,900392808	0,433621927	-0,376621915	-0,110713206	-0,452457478	-0,751378232	-0,563634653	-0,221805377	0,215273826	-0,186832153	-1,136869643	-0,348294419	0,619323493	1,33693675	0,271208028	0,300231596	0,071188658	0,868318826	1,618962526	0,978853284	0,700774885	2,772847438	1700	2,772847438	20,94152895	OG
nk160412_b@33	SF_F	SF_7	33	150	0,197909252	0,56373303	0,79187352	-0,238114393	-0,020001488	0,513843508	0,401119085	0,082743528	-0,58636904	-0,562761123	-0,923454991	-1,037185647	-1,353893758	-1,960774502	-1,719901864	-1,984728325	-2,302476531	-2,317932334	-2,064957783	-1,676840461	-1,951860867	-2,66695882	-2,162815698	-1,396350125	-0,50116566	-1,264381875	-1,127052032	-1,417214877	-0,784411496	-0,237944235	-0,612337512	-0,97808592	0,79187352	1300	0,79187352	-30,11344938	OG
nk160412_b@4	SF_F	YL_2	4	150	1,303546618	1,211220023	4,65278021	4,062074565	3,190339606	2,732247009	2,531499572	2,024505824	1,748017111	1,430997358	1,967130894	1,704106586	0,782341268	1,164146537	0,55666157	0,695286691	0,469432266	0,561309185	0,326146548	0,184012521	0,264374533	0,068297332	-0,174124149	-0,51054751	-0,556138538	-1,753876229	-1,615929292	-1,153344732	0,620326468	0,196943146	-0,502977677	0,909058236	4,65278021	1300	4,65278021	27,78052084	OG
nk160412_b@6	SF_F	YL_2	6	150	0,126740165	0,598621806	10,50018607	7,474539184	7,092606429	8,614532774	6,671430376	6,71805361	4,979089352	4,822013404	4,749077622	4,581941527	3,373075728	3,110091339	3,076357114	3,204913635	2,508209268	2,701222164	2,429831087	2,079018832	2,339089552	2,446139775	1,6684707	1,515241301	1,557386181	0,322696797	0,253195876	0,592684162	2,232502841	2,692562566	2,29721666	3,462217351	10,50018607	1300	10,50018607	106,1167595	OG
nk160412_b@9	SF_F	YL_2	9	150	0,695642047	0,551599887	6,759212967	5,751761629	4,586348913	4,242808843	2,414693687	3,742846805	3,03884637	4,518609795	3,219496975	3,90262445	4,033462824	3,276650182	4,163952466	4,941540158	3,681949585	3,289234243	3,228087301	3,161542526	3,322690164	3,585783477	2,437027949	1,504106197	1,022039876	-0,813216772	-0,645118784	-1,050791763	-0,472291139	-0,698868232	-1,173422463	2,587704844	6,759212967	1300	6,759212967	80,45774037	OG
nk160412_b@11	SF_F	YL_2	11	150	-0,725620678	-0,89071411	3,990279623	3,603766853	3,266553739	3,195631548	2,794540954	3,003671541	2,444538411	2,326400362	2,420989867	2,425856945	1,662714977	1,726147642	1,72908795	1,816281574	1,302356164	1,353762171	1,263441805	0,983272065	1,080313096	0,942428843	0,83544419	0,665865825	0,93833034	0,025177231	0,733194808	1,678025214	2,73135801	2,134327866	1,630439913	1,712511766	3,990279623	1300	3,990279623	52,63545512	OG
nk160412_b@13	SF_F	YL_2	13	150	-0,248381159	-0,410352777	0,756805217	1,278944	0,887556331	0,655245351	0,994629555	0,89287159	1,094140823	0,909213366	1,683611685	1,131972482	0,604413528	1,536649333	1,213600351	1,475144761	1,215904211	1,516359574	1,602131552	1,742768342	1,676384131	1,606280492	1,866075915	1,752133588	1,988331101	1,677418976	2,05991654	2,455269241	2,555321585	2,334351272	2,075044591	1,373540502	2,555321585	3900	2,555321585	41,66642383	OG
nk160412_b@17	SF_F	YL_2	17	150	0,095412583	0,580912265	8,802852928	7,459913759	5,977856098	6,095104014	5,770882798	6,629593076	6,306469427	6,367708959	6,260217442	6,361568335	5,622803791	5,742133249	5,738725479	5,662355674	4,650805101	4,949441862	4,745778966	4,280996488	4,519895128	4,5625306	3,63483586	3,426909934	3,808418923	2,924174901	2,634288067	2,232374691	2,717605997	2,508900598	2,483662453	4,630810627	8,802852928	1300	8,802852928	142,2655919	OG
nk160412_b@19	SF_F	YL_2	19	150	-0,376151027	-0,104803766	10,63125018	8,818743827	7,79044768	9,148930691	8,346460152	8,380968922	7,357285067	7,730179237	7,452260211	7,711366819	6,876032372	6,575862565	6,655895916	6,880310231	6,232627511	6,315616156	6,049969528	5,501055602	5,817518206	6,040973966	4,875283543	4,462678693	4,11774152	1,883547739	1,491587484	0,914285819	1,748096738	1,663024523	1,333677628	5,429765282	10,63125018	1300	10,63125018	167,8439604	OG
nk160412_b@21	SF_F	YL_2	21	150	-0,573984595	-0,406664105	-0,066592778	-0,921656209	-1,282370096	-1,271710189	-0,961190711	-0,516193439	-0,12860334	0,104034564	0,61544744	0,483524476	0,118926148	0,675389465	1,111553996	1,428663928	1,45221172	1,800189137	2,12489516	2,414587575	1,956861141	1,82718112	2,109158064	1,980883306	1,768098086	1,657704203	1,991457091	2,782428256	2,997986543	2,381852007	1,582864118	0,943126841	2,997986543	3900	2,997986543	28,73249232	OG
nk160412_b@33	SF_F	YL_2	33	150	-0,307019498	-0,13595906	0,328084602	0,201926711	0,15293705	0,205712911	0,460630914	0,74124691	0,826892724	0,866446619	1,33694496	1,033203297	0,644874149	1,294761629	1,383322169	1,600310573	1,380894153	1,689626548	1,915984143	2,126730082	1,859872361	1,783734446	1,997797274	1,93208994	1,948076163	1,818776352	2,165960104	2,768807637	2,938230845	2,53222493	2,231359141	1,345950993	2,938230845	3900	2,938230845	40,76231096	OG
nk160412_b@4	SF_F	YL_3	4	150	0,136191806	0,171121499	2,285594188	3,212908921	2,695169894	1,840212961	1,607949061	1,836365518	1,919467374	1,411479671	1,418958177	1,354415397	0,685682228	0,613132085	0,69000372	0,76227137	-0,044633129	0,299831715	0,137603224	0,279684744	0,050719526	0,225080052	-0,208452416	-1,359786933	-2,001349207	-2,029966726	-1,388441514	-1,091348655	-0,986787691	-0,526333495	-0,231108025	0,444052753	3,212908921	1400	3,212908921	13,81309345	OG
nk160412_b@6	SF_F	YL_3	6	150	0,402261074	1,353996972	5,521762181	8,336390005	6,656630929	5,827611976	5,348058255	7,915437715	8,380626688	6,947081199	6,852451676	7,521264825	6,406287368	5,746200958	6,032324189	6,246665147	4,629264653	5,464203515	5,707721358	5,060983562	5,256888384	6,618402796	5,075342223	2,931020365	2,490120291	2,080528855	1,771012072	2,881675426	2,845866843	4,212262013	4,701731325	5,071679834	8,380626688	1900	8,380626688	154,6700786	OG
nk160412_b@9	SF_F	YL_3	9	150	-0,432732344	0,275801444	2,364868436	5,325027172	5,0083825	4,790747791	5,653479883	5,413863631	4,283773162	3,965925527	4,100902153	4,391205314	3,83332545	4,072981232	4,319631026	3,930991373	2,409566825	3,462363946	3,858972456	3,382675009	3,063126109	3,874478236	2,609585583	0,799818627	0,096255696	-0,860308395	-1,377744757	-1,355875913	-1,20733105	-0,602799705	-1,047453784	2,529145246	5,653479883	1700	5,653479883	79,1435957	OG
nk160412_b@11	SF_F	YL_3	11	150	-0,440295319	0,080279225	2,987266161	5,049617338	5,601733852	3,991764492	3,06671655	3,444846386	4,986568432	3,991250817	3,423149093	3,387242135	2,437680386	2,008055933	2,050523219	2,223480844	1,185615373	1,569735881	1,429094592	1,551186361	1,564262289	1,710862285	1,312908481	0,132090586	-0,216073554	-0,508866611	-0,447229083	0,060887193	0,259815973	0,799971807	0,496391452	1,909372018	5,601733852	1500	5,601733852	59,1624845	OG
nk160412_b@13	SF_F	YL_3	13	150	-0,831746163	-0,731782337	0,6926495	1,408575608	1,111477961	0,832219236	1,023966186	1,027618028	0,773663854	0,894005728	0,952588437	1,0661933	0,782183901	0,508152863	1,086922854	1,410446237	0,742091771	0,725478221	0,532873752	1,306461977	1,373647551	0,881123834	0,666217807	0,662843319	1,063190407	1,098206599	1,131371562	1,45431995	1,72815389	1,854804213	1,655651952	0,931728129	1,854804213	4000	1,854804213	28,47161911	OG
nk160412_b@17	SF_F	YL_3	17	150	-0,588352489	-0,273863524	3,836121802	7,942261444	6,081311448	5,668535846	5,435551823	6,380911704	6,99792377	6,705728634	6,833223457	7,19357616	6,136280346	5,502299798	6,062931879	6,253375829	4,816029212	5,408156383	5,611173215	5,537470951	5,276253644	6,092647157	4,838445732	3,075795341	3,191702355	2,420701689	2,146904595	2,534292596	2,371308837	3,113138357	2,720276381	4,687810141	7,942261444	1400	7,942261444	144,2561524	OG
nk160412_b@19	SF_F	YL_3	19	150	-0,215236252	0,25023892	5,55128245	8,056045153	6,898526718	6,009283751	6,319694289	7,427075349	7,483507874	6,902001273	6,763464484	6,90464532	6,162111131	5,955802996	6,203986907	6,142790978	5,157584806	5,801890008	5,53169957	5,5457812	5,481583168	6,067376146	4,631858298	3,012160289	2,425284373	1,710260631	1,284485801	1,754119251	1,6501301	2,228619155	1,937972623	4,743097637	8,056045153	1400	8,056045153	146,1746586	OG
nk160412_b@21	SF_F	YL_3	21	150	-1,628396843	-1,191961665	0,14124052	0,295360893	-0,348758657	-0,694324244	-0,771963593	-1,460594836	-1,88887043	-1,313483141	-1,454324277	-1,147684692	-1,270306375	-1,580649282	-0,66504179	-0,635102948	-0,982951182	-1,350282845	-2,016953077	-0,260721533	-0,743973574	-2,388101724	-2,064447651	-1,153651021	0,009750911	0,407083323	0,34967495	0,498875689	0,925210972	0,488239876	0,218977882	-0,763810657	0,925210972	3900	0,925210972	-22,97342088	OG
nk160412_b@33	SF_F	YL_3	33	150	-0,70443038	-0,639447703	0,615418672	0,612146235	0,016500227	-0,106601258	0,072655431	-0,362306503	-0,702594379	-0,39449855	-0,472548524	-0,273384633	-0,461029003	-0,799889144	-0,089566177	0,017768695	-0,389658953	-0,595942589	-1,005619816	0,260507337	0,03466713	-1,00834357	-0,909513786	-0,386295145	0,531235831	0,93427857	0,9461643	1,219580262	1,618194015	1,424652895	1,324656778	0,010540525	1,618194015	3900	1,618194015	0,016643066	OG
nk160412_b@4	SF_F	YL_4	4	150	0,177557086	0,6776956	2,882134189	2,412780464	1,647489397	1,639451785	1,931858509	1,657111651	1,008668997	0,726715699	0,292001434	0,205756193	0,095084784	0,259450066	0,482197476	-0,114591175	-0,119189704	0,131197764	-0,024503883	0,026958644	0,248914405	-0,245741667	-0,637724038	-0,686319376	-0,594156417	-1,660043705	-1,349970433	-0,849566375	-0,375708059	-0,54980302	-0,820881105	0,273381458	2,882134189	1300	2,882134189	8,796487195	OG
nk160412_b@6	SF_F	YL_4	6	150	0,378087425	-0,045867113	8,746609942	7,426726866	5,603324348	7,123635034	8,93337587	7,247828882	7,195483306	6,581555975	6,223533068	5,546283266	5,523299127	7,278991321	7,10244852	5,245764102	4,208940633	4,707017556	4,674262481	6,19804279	5,48501947	5,501758019	4,586342636	2,891181072	2,804532532	1,880811702	2,431089999	1,906703347	2,165599704	1,83770821	1,672818397	4,808480919	8,93337587	1700	8,93337587	148,0374556	OG
nk160412_b@9	SF_F	YL_4	9	150	1,08582623	0,357260906	4,527100323	5,954230958	6,073021343	5,535271978	5,817032461	4,139540457	4,665320951	5,074163214	4,648581119	4,24741185	4,430977641	4,787730569	5,154172699	3,418672332	2,347854761	2,780972174	3,22779916	3,428846376	2,013137412	4,434738362	2,561846477	0,372905004	-0,624490253	-0,581221294	-1,015121047	-1,034582165	-1,503418582	-1,572130351	-1,918456904	2,672096586	6,073021343	1500	6,073021343	83,2513095	OG
nk160412_b@11	SF_F	YL_4	11	150	0,397230996	0,586262953	3,417300953	3,14151844	2,993818984	3,265913097	5,220148829	4,051006813	2,738900346	2,019276245	1,52595867	1,388312528	1,110709452	1,976727177	2,353891677	1,487747022	1,10610865	0,993739994	0,849624607	1,6485377	1,32530557	0,924899217	0,482561647	0,282243273	0,349454682	-0,403818902	0,028521379	0,286942411	0,67953717	0,735440236	0,348413337	1,526201134	5,220148829	1700	5,220148829	46,93941299	OG
nk160412_b@13	SF_F	YL_4	13	150	-1,463613195	-0,401487289	-0,093004434	-0,108168772	-1,123738673	-1,143398856	-0,901177084	0,187131085	-0,326230272	-0,599920951	-0,678033553	0,093986899	-0,372339313	-1,008687058	-1,895096952	0,139480648	0,443568938	0,233750607	-0,196368648	-0,375147633	0,654359227	-1,485894851	-0,447421287	1,195298769	1,982627849	0,413023798	1,250192857	1,948318028	2,60906246	2,727457299	2,301435883	0,114837598	2,727457299	4000	2,727457299	3,14105418	OG
nk160412_b@17	SF_F	YL_4	17	150	0,202908926	0,04436016	6,947009577	6,885912716	5,418249022	5,073347539	6,683157642	5,61659936	5,605364901	5,417584332	5,020687845	4,954933492	5,105587998	6,028068408	5,799094046	4,796580105	3,996591462	4,356473444	4,31104575	5,038063026	4,591629822	4,972519803	3,987780657	2,851588112	2,782475011	1,983874856	2,43537399	2,372073929	2,344150791	2,557722395	2,227962589	4,206734571	6,947009577	1300	6,947009577	129,1933359	OG
nk160412_b@19	SF_F	YL_4	19	150	1,800017688	0,865066408	7,972781017	7,25349166	7,968398489	8,760089933	9,059319041	7,383952636	7,613098997	7,977837779	7,628732733	6,65005625	6,912275023	8,085779586	10,06061031	5,926350864	4,974590036	5,535752449	6,316750358	6,915637823	5,352975446	8,575284642	5,987112277	3,115091877	2,019648333	2,497951735	2,238953899	1,541873814	1,092643131	0,813444682	0,698574692	5,470778826	10,06061031	2500	10,06061031	168,3448474	OG
nk160412_b@21	SF_F	YL_4	21	150	-0,937683663	0,240357485	0,32555576	0,165933177	-0,574743433	-0,817617848	-0,465956377	0,891192278	0,423689078	0,131225324	0,085908223	0,837573532	0,207600773	-0,638570378	-1,913729092	1,075187998	1,157133998	0,804529168	0,225274309	-0,161339578	0,823756654	-1,367937133	-0,082583212	1,675122939	2,369830638	1,143360983	1,53819062	2,402448282	2,70619056	2,750671316	2,170799835	0,554560394	2,750671316	4000	2,750671316	16,57481413	OG
nk160412_b@33	SF_F	YL_4	33	150	-1,181715477	-0,029658049	-0,032310726	-0,161769024	-0,974642879	-0,999414138	-0,724920631	0,570755458	-0,021550406	-0,310876352	-0,319150727	0,407926103	-0,163081018	-0,9768023	-2,222079915	0,583226059	0,747137394	0,334223031	-0,165830813	-0,500401834	0,506364796	-1,752263713	-0,384686358	1,38037285	2,087529357	0,729141412	1,345298109	2,220589569	2,583183724	2,675402961	2,141766909	0,23844398	2,675402961	4000	2,675402961	6,911737658	OG
nk160412_b@4	SF_F	YL_5	4	150	-0,314848573	-0,231180939	2,911995024	2,274559545	1,491111399	1,687767727	1,725794466	1,699709869	1,134502609	1,075553359	2,060311349	1,888251058	1,328780031	1,11233937	0,963470707	1,234435663	0,247351852	0,283735877	0,13681889	0,149159006	0,427811149	0,133265934	0,254176512	-0,507089013	-1,318581868	-1,508819074	-1,273874397	-0,981388716	-1,091124204	-0,611681382	-0,891083342	0,499717093	2,911995024	1300	2,911995024	16,09419585	OG
nk160412_b@6	SF_F	YL_5	6	150	-0,307696641	0,092469203	8,641117126	6,936896215	5,240626924	5,11118551	7,184793236	7,05329381	5,342539028	5,280233179	7,706785224	6,989228982	5,627379581	4,583565388	4,160540361	4,124177285	2,983565116	2,516728434	2,495730337	2,520472161	3,08025976	2,770991368	2,799463794	1,05533826	1,038143863	1,612919826	1,904411537	2,297639255	2,418119979	3,819932149	2,739806214	3,865182467	8,641117126	1300	8,641117126	118,6046017	OG
nk160412_b@9	SF_F	YL_5	9	150	1,956028847	2,428884196	6,036091576	6,993509993	5,293529282	5,552210409	5,255598264	4,329258759	3,057616824	3,896303973	4,481134559	3,412158891	2,54904517	2,548278618	2,495039692	2,547459341	2,489761405	2,108358661	2,195534594	1,386922692	2,184105142	1,412326714	-0,246258555	-1,501961942	-1,449436404	-1,901750521	-2,682714397	-1,691217497	-1,501875093	-1,161464084	-1,082066446	1,980335892	6,993509993	1400	6,993509993	60,95343146	OG
nk160412_b@11	SF_F	YL_5	11	150	-0,635766995	-0,364081725	3,263492684	3,515160999	2,693394794	2,574589026	2,852187761	2,827852537	2,164164845	2,236048614	5,421042269	4,841729175	3,453209227	2,91450921	2,568168131	2,392422131	1,462794256	1,384501709	1,476069899	1,538994164	1,749147101	1,694140323	1,794201993	1,061560963	0,58267132	0,669872441	1,101446299	1,423210829	1,175060802	1,713642829	1,554371053	2,035477699	5,421042269	2100	5,421042269	62,64050663	OG
nk160412_b@13	SF_F	YL_5	13	150	-0,604992782	-0,35257093	0,682555549	0,64100923	0,70192562	0,807027994	0,550218739	0,752367933	0,743579639	0,746382758	1,233664201	1,480871572	1,152970442	1,054500865	1,330269836	1,155685172	0,695891308	1,141432732	1,109380848	1,386830199	1,287744	1,199744689	1,849376537	1,900913773	1,528100662	1,491010655	2,263644102	2,403956204	2,182956878	2,331491673	1,661019159	1,177708363	2,403956204	3800	2,403956204	35,98094607	OG
nk160412_b@17	SF_F	YL_5	17	150	-0,597516486	-0,741351575	5,526316129	5,993545388	4,722931189	3,941516355	4,724616203	4,978491701	4,527665574	4,837882307	5,929440555	5,526153991	4,717905214	4,403145048	4,362854891	4,064241083	2,884920297	2,887157939	3,124270822	3,388964067	3,793884291	3,446227748	3,481814269	2,201381639	1,78916114	2,032217276	1,931502704	1,990655364	1,951426699	3,356716568	2,300490005	3,467052529	5,993545388	1400	5,993545388	106,6271416	OG
nk160412_b@19	SF_F	YL_5	19	150	1,002311031	1,661668042	9,483648181	8,540163878	7,200802512	7,874672223	8,382183249	7,964731036	6,735498758	7,47318795	8,264377584	7,67524801	6,90949299	7,055940225	6,958089688	7,054719915	6,314154654	5,971364423	5,997158381	5,734026526	6,510242204	5,512990765	4,874860479	2,819966439	2,012393602	1,635624099	0,98769526	1,390157634	1,538026856	2,556140218	1,842463489	5,352709687	9,483648181	1300	9,483648181	164,511613	OG
nk160412_b@21	SF_F	YL_5	21	150	-3,079254277	-2,612314711	-2,274881009	-2,312674336	-1,409326291	-1,268826877	-1,598374325	-1,30070685	-0,976893618	-1,608133215	-1,585925237	-0,699821578	-0,833618448	-1,183638191	-0,840932083	-2,277472131	-2,210431989	-1,081253172	-0,811361007	-0,430612843	-0,916007538	-0,365609139	0,735674015	0,74092466	0,063194132	0,17799102	1,585905779	1,77238512	1,633021587	1,620292206	0,82878817	-0,726448135	1,77238512	3800	1,77238512	-21,39465913	OG
nk160412_b@33	SF_F	YL_5	33	150	-2,092742338	-1,847442484	-1,233741722	-1,203017412	-0,514669153	-0,383348623	-0,739169131	-0,466313846	-0,252015102	-0,58615337	-0,346381942	0,298296216	0,118860027	-0,102851747	0,188354021	-0,76158143	-0,869225012	-0,043183519	0,14598617	0,540429647	0,172826132	0,507505829	1,507171217	1,6151412	0,98994427	0,967521228	2,127624064	2,213477139	2,022346505	2,108883314	1,452564511	0,178551441	2,213477139	3800	2,213477139	5,855183574	OG
nk160412_b@4	SF_F	YL_6	4	150	-0,076605234	0,277888321	5,86813742	5,073833657	5,389120718	5,45918319	5,211408388	5,227527174	4,633827512	4,803982677	4,250511407	4,198962017	3,748173877	3,556097685	3,9829352	4,267508612	3,849888562	3,540727452	3,669737881	3,54537277	3,308931608	3,964957675	2,85629239	2,074879136	1,313046627	0,519552329	0,245598674	0,630556261	0,715284516	1,010392161	0,631194724	3,153190496	5,86813742	1300	5,86813742	97,47161064	OG
nk160412_b@6	SF_F	YL_6	6	150	-0,104650629	1,667531731	8,798284433	7,138815581	6,619338808	6,926393359	7,077860321	6,832687713	6,129530923	6,468726007	5,709798622	5,111463284	4,552351929	4,125166968	5,328385231	5,886186043	5,516706724	4,10900092	4,395740592	4,461927768	3,980417912	5,54002838	3,458229583	3,710397735	3,118101223	2,733617323	2,407203695	2,425263584	2,130237054	2,212716644	2,149503646	4,536031068	8,798284433	1300	8,798284433	139,5945366	OG
nk160412_b@9	SF_F	YL_6	9	150	-0,263417973	0,939150743	3,976599502	5,371432696	5,282508795	4,939147224	4,706942561	4,411240164	3,776559645	4,145885839	3,401456992	3,08475012	2,715887247	2,182566364	2,657680146	2,945510983	2,788307559	1,638550333	1,816714236	1,399678526	0,793866597	1,978264896	0,150278148	-0,427621204	-1,217929126	-1,730764866	-1,989416596	-1,741673061	-1,709126158	-1,545776531	-1,779537671	1,699926327	5,371432696	1400	5,371432696	53,71919395	OG
nk160412_b@11	SF_F	YL_6	11	150	-0,16962388	0,656780232	6,156472176	5,667546378	5,863807496	6,425970316	6,294094499	6,066927946	4,883870652	4,66171293	3,992179122	3,545878718	3,031936809	2,681898077	3,473311027	4,317639109	4,402785894	3,536853908	3,495441628	3,316498028	3,03798455	2,840399629	2,395687862	2,954016521	2,787137388	2,339214732	2,170437368	2,462968888	2,383066239	2,427627935	2,168285075	3,557058299	6,425970316	1600	6,425970316	109,2694767	OG
nk160412_b@13	SF_F	YL_6	13	150	-0,190314057	0,030138208	1,977260284	1,90052883	2,220697576	2,323977924	2,485264513	2,831061259	2,775304849	3,055813991	2,947730188	2,866993834	2,640707024	2,396905889	2,448654041	3,165559992	2,711934002	2,58612234	2,752069345	2,717523518	2,736632531	2,471905585	2,304596261	2,445247219	2,91075438	2,817978151	3,113263182	3,383501877	3,349744349	3,150135673	2,902766027	2,523563187	3,383501877	3800	3,383501877	76,8742328	OG
nk160412_b@17	SF_F	YL_6	17	150	0,608813087	2,425988938	8,247559015	7,009601018	6,676487948	7,079563783	7,151466266	6,918680434	5,906150628	5,932396015	4,852149263	4,446932911	3,74010231	3,284397722	4,086350783	5,83091228	5,883318812	4,540526691	4,574749542	4,646260232	3,872954875	4,670423562	2,947578053	3,902211509	4,278455902	3,679534581	2,997256743	2,828394477	2,79994739	2,391379741	2,486916688	4,538627781	8,247559015	1300	8,247559015	139,1495963	OG
nk160412_b@19	SF_F	YL_6	19	150	-0,509765479	0,295354553	7,110019235	6,660408972	6,689034321	6,94007355	6,799456655	6,694941292	5,914222285	5,768970393	5,039434264	4,92932733	4,657027008	4,513403999	5,307318997	6,109462171	5,628896459	4,882689388	5,100860018	5,486672547	5,205343136	5,456643282	4,057522444	3,967943513	3,270983562	2,594520111	2,164684933	2,30349097	2,18705437	2,360824873	2,143217959	4,507420552	7,110019235	1300	7,110019235	138,9133109	OG
nk160412_b@21	SF_F	YL_6	21	150	-1,663032473	-1,980040306	-1,632996877	-1,82520583	-1,16377843	0,055327324	0,764240838	1,85151214	2,132614401	1,800491994	2,099065809	2,024561524	1,851443569	1,958790814	1,377652886	1,901739399	0,730562992	1,542002718	1,748236685	2,260066404	2,753426321	-0,229321507	0,997272219	1,732639822	2,033530779	1,923399084	2,125523363	2,530430662	2,7426513	3,083324659	3,284764988	1,251964428	3,284764988	4100	3,284764988	38,00003101	OG
nk160412_b@33	SF_F	YL_6	33	150	-0,599201987	-0,601719957	0,200006119	-0,244053938	-0,126581031	0,336604761	0,615898388	1,070664878	1,050074895	1,047397822	1,147651778	1,159881931	1,002536322	1,082455804	0,948870082	1,671002796	0,8968643	1,2450522	1,492764214	1,728549852	2,042658172	0,627361227	1,064416538	1,620395755	1,998353861	1,921385674	2,307899745	2,790563014	2,818638047	2,877075624	2,850121789	1,227212538	2,877075624	4000	2,877075624	36,91812877	OG
nk160412_b@4	SF_F	YL_8	4	150	-0,057511085	0,26642533	2,78201634	2,325204954	1,661791643	2,10348008	1,684703428	1,504752925	0,962459464	0,493194481	0,238562397	0,801443964	0,277118018	0,351009688	-0,086819568	0,281920418	-0,180802006	-0,145885674	-0,031055027	0,161211774	0,210738119	-0,315361227	-0,627934689	-0,580755892	-0,706001129	-0,504137588	-0,152879376	0,31857356	0,869523059	0,930557155	0,290940014	0,487951082	2,78201634	1300	2,78201634	15,00976909	OG
nk160412_b@6	SF_F	YL_8	6	150	0,783364344	1,043067607	8,960099315	7,589844004	6,206793262	6,018926485	5,783658703	5,378490914	4,935568024	4,312055235	3,992914226	4,349109173	4,09680853	4,571691309	4,138243936	4,123722675	3,271612381	3,196251193	3,377921381	3,679422049	3,791841859	2,734952252	2,246403076	1,765445497	1,184587246	1,099732829	2,330017648	3,254835394	3,285140887	2,706942008	2,096490772	3,751804975	8,960099315	1300	8,960099315	114,8660267	OG
nk160412_b@9	SF_F	YL_8	9	150	0,17049183	0,258743395	3,472789561	4,28526607	3,934388821	3,945396692	3,598290929	3,389272402	3,067331938	2,864139123	2,437520913	2,694561993	2,08911414	2,418982167	2,735701344	2,028698015	0,96999523	0,3578185	0,344311739	0,347228714	0,253127384	-0,842539065	-1,001989414	-1,76751373	-2,354266324	-3,465921547	-3,573454101	-3,283805401	-2,898971898	-3,156608909	-4,232366661	0,615668834	4,28526607	1400	4,28526607	21,11667126	OG
nk160412_b@11	SF_F	YL_8	11	150	0,108591398	0,319928512	2,904589188	3,090821944	2,654169493	3,150604167	2,954547641	2,805542664	2,233789595	1,850814632	1,548017587	1,938232341	1,567909282	1,764369612	1,555260999	1,764889154	1,196221726	1,183009235	1,380680447	1,613644698	1,66244199	1,142045519	1,026473083	1,04990168	1,187258301	1,029211281	1,286407133	2,174722478	3,288167744	3,388740452	2,421512168	1,846532779	3,388740452	4000	3,388740452	55,97746436	OG
nk160412_b@13	SF_F	YL_8	13	150	-0,000781971	0,02165604	0,725673114	0,532973752	0,340659895	0,522212217	0,324689673	0,782488838	0,073298463	-0,228822439	-0,021902981	0,516228664	0,249681482	0,198031873	-0,083333355	0,721038091	0,736139154	0,988607163	1,35769645	1,795709423	1,709538191	1,078855054	1,079716388	1,788023914	2,485254166	2,51434517	2,708669792	3,000712597	2,997228641	3,092796994	2,866300904	1,124947915	3,092796994	4000	3,092796994	33,44062589	OG
nk160412_b@17	SF_F	YL_8	17	150	0,532423356	1,486508343	6,383907293	5,830882901	4,614487097	4,652753259	4,821745738	5,065529432	4,622959882	3,699390037	3,241295414	3,472926434	3,754303978	5,582177096	4,845175968	5,090393281	3,5847433	3,65791663	3,478101554	4,225687389	4,720016405	3,656512962	2,585930704	2,521956951	2,180431729	2,179335978	2,32966531	2,584700746	3,156636872	3,838621087	3,02115645	3,723170115	6,383907293	1300	6,383907293	113,6414837	OG
nk160412_b@19	SF_F	YL_8	19	150	0,131510068	0,326938953	5,907801635	5,867433606	5,017283513	5,621221162	5,367521376	5,001815482	5,225717765	4,8801207	4,038978123	4,83378101	4,134836241	4,576120384	4,150029891	4,217862892	3,390103536	3,45923535	3,272312681	2,991399237	3,018121347	2,734775025	1,788252202	0,662840042	-0,592414358	-1,259415782	-0,95990245	-0,388713575	0,268874547	0,1751519	-1,087126096	2,79911182	5,907801635	1300	5,907801635	87,25027442	OG
nk160412_b@21	SF_F	YL_8	21	150	0,225391201	-0,121329729	-0,115457724	-0,711435906	-0,701049698	-0,851920385	-0,96641163	-0,502212378	-1,390598262	-1,423044195	-0,87107031	-0,705261888	-0,89463852	-0,992269143	-0,360394545	0,19829353	0,430999244	0,849033306	1,305200597	1,441496545	1,163213732	0,265872027	0,417775252	0,926466368	1,580924743	1,112722278	1,128146265	1,365039605	1,389000302	1,501771738	1,146041922	0,188396592	1,580924743	3500	1,580924743	5,154577781	OG
nk160412_b@33	SF_F	YL_8	33	150	0,199536428	0,001789778	0,120045484	-0,317557465	-0,378084598	-0,483906492	-0,577437186	-0,192947567	-0,921001987	-0,972816514	-0,581782481	-0,340927289	-0,498212094	-0,620346321	-0,283333381	0,250934028	0,422913394	0,727648468	1,215119827	1,522200278	1,287612278	0,404057809	0,621546513	1,221175279	1,908863008	1,647158678	1,787519496	2,053318267	2,077450631	2,180569169	1,961902083	0,498161533	2,180569169	4000	2,180569169	14,36228826	OG
nk160412_b@4	SF_F	YL_7	4	150	-0,027945607	-0,21488174	3,34494231	2,395298207	1,514839611	1,40416587	1,192280981	0,827203043	0,146148545	-0,444319174	-0,788130085	0,629391803	0,045055216	-0,343657497	-0,73207512	-0,194243579	-0,763123025	-1,042662609	-0,22250865	-0,280819368	-0,679429263	-0,726133027	-1,505364044	-2,040046774	-1,833986521	-2,483802384	-2,162915025	-1,921636314	-1,514640254	-1,530164923	-1,689707455	-0,37557635	3,34494231	1300	3,34494231	-10,78404032	OG
nk160412_b@6	SF_F	YL_7	6	150	-0,146310828	-0,202416886	8,83835662	7,195474823	5,400772384	5,345877937	5,282408564	5,002588365	3,941313587	3,854842493	2,766243725	3,304205987	2,634433961	2,194136353	1,874421555	3,399722677	2,047605976	1,484320624	2,154365771	2,1353497	1,574846667	1,679515254	0,251808429	-0,514269155	0,080819561	-0,371811013	0,569400113	0,73450423	0,401838459	0,075625882	-0,335318115	2,343699152	8,83835662	1300	8,83835662	72,89548817	OG
nk160412_b@9	SF_F	YL_7	9	150	-0,099745234	-0,820446407	2,754567906	4,073994654	3,982810523	3,97531789	3,883231762	3,101389864	1,681728118	1,429720287	0,831616337	0,97945817	-0,108863371	-0,551412886	-0,784668653	1,486087186	-0,350420797	-1,070972897	-0,306974762	-0,808703401	-1,536168681	-1,411916938	-2,822603908	-3,481386862	-2,874424967	-3,442295496	-3,333463838	-3,306005426	-3,583363464	-3,647016884	-4,245385033	-0,335687652	4,073994654	1400	4,073994654	-8,233752074	OG
nk160412_b@11	SF_F	YL_7	11	150	-0,372902795	-0,459592696	3,375934326	2,798225454	1,886106558	1,87116467	1,861978257	1,816826957	1,196072075	1,212779067	0,806989748	1,220480691	0,820586006	0,540784898	0,453840138	1,117914114	0,245758169	-0,022062439	0,551381564	0,603639605	0,242232834	0,193208162	-0,348398621	-0,424241515	0,081449733	-0,39317165	0,204513752	1,584656993	1,951237285	1,873859447	1,492037847	0,90268673	3,375934326	1300	3,375934326	27,42372111	OG
nk160412_b@13	SF_F	YL_7	13	150	-0,635679927	-0,319208564	0,631243855	0,327550715	-0,215452711	-0,214719412	-0,144726661	-0,069783349	-0,483107295	-0,481556372	-0,169348326	0,251779938	0,234878157	0,341848751	0,35356096	-0,256791111	-0,803232983	-0,567241204	-0,263791069	-0,040772714	0,076656119	-0,300420741	-0,081436048	0,350204215	0,5790003	0,248842957	0,462743043	0,566985986	1,022104622	1,134719126	0,869867288	0,077571534	1,134719126	4000	1,134719126	2,287623863	OG
nk160412_b@17	SF_F	YL_7	17	150	-0,455445333	-0,163157169	6,132664227	5,050568601	3,730240972	3,743411455	4,210888085	4,333434447	3,373321155	5,379185813	3,925831716	4,482481624	3,512839112	2,839908235	2,527646472	3,507022572	2,050998762	1,682885144	2,35731954	2,258566292	1,569291362	1,702115739	0,549639974	0,108951044	1,735274882	1,415306203	2,58259804	3,50309504	3,435381271	3,103896815	2,909244192	2,809529235	6,132664227	1300	6,132664227	85,86850685	OG
nk160412_b@19	SF_F	YL_7	19	150	0,224087351	0,114639967	7,648600236	6,915627676	5,724939504	5,859155555	5,725289578	5,378889826	4,363499423	4,334797824	3,764386782	4,636137194	3,911015791	3,643506698	3,521850905	4,646222384	3,196914384	3,008570781	3,828364865	3,746634398	3,323757201	3,366817889	1,931701911	0,912030835	1,812512577	1,096570253	1,587825051	1,608781663	1,325688143	0,910084624	0,209919439	3,299316797	7,648600236	1300	7,648600236	102,0618173	OG
nk160412_b@21	SF_F	YL_7	21	150	-1,281064999	-0,210369508	-0,58498333	-1,397753626	-1,854904529	-1,76688091	-1,455504014	-1,244401741	-1,844426486	-1,534285903	-0,480117627	-0,32930801	0,131597162	0,326691618	0,329452746	-0,793199058	-0,993285206	-0,358713293	-0,564021258	-0,073548951	0,367415436	-0,319374106	0,294979039	0,750636972	0,958844099	0,590116075	0,389232303	0,96009568	2,43999073	2,994945638	2,639833142	-0,12620361	2,994945638	4000	2,994945638	-4,591695987	OG
nk160412_b@33	SF_F	YL_7	33	150	-1,041000932	-0,335556504	-0,272528942	-0,87508355	-1,363024747	-1,411919988	-1,283425444	-1,135577909	-1,550111262	-1,332483137	-0,66873296	-0,397763509	-0,200772725	0,000404139	0,037561496	-0,910600395	-1,296757766	-0,720558641	-0,707408609	-0,435874247	-0,140956531	-0,633096074	-0,158646415	0,370020869	0,510443145	0,15127681	0,107358736	0,433079554	1,281949443	1,624958663	1,330550691	-0,35562183	1,624958663	4000	1,624958663	-11,16905162	OG
nk160412_b@15	SF_F	Blank_1	15	150	1,76912225	2,239427347	2,151624251	1,696634527	2,212905442	2,39869588	2,095696449	1,413068196	0,914024083	0,491123661	0,113837175	0,015438513	0,126284574	0,747089415	1,089149257	1,811898395	2,41278003	2,246811987	1,744305829	2,17518473	2,007052004	2,03678463	2,596148185	2,732816539	3,109441261	3,478210753	4,269743997	4,417914522	3,981964354	3,708429523	5,19545901	2,174163444	5,19545901	4100	5,19545901	63,91677614	MGC
nk160412_b@20	SF_F	Blank_1	20	150	0,657564222	0,886545642	1,551869318	1,80748137	1,237151814	0,734189934	0,566117865	0,103012036	-0,356302737	-0,489148018	-0,694700255	-0,571389162	-0,603557808	-0,163916114	-0,136705322	0,391735775	1,185276568	1,356745234	1,117888906	1,191747192	0,709948475	0,460910512	0,954225043	1,433489828	2,287033795	3,101487731	2,936114766	2,97770064	2,5755125	2,618616854	3,070949359	1,061212773	3,101487731	3600	3,101487731	31,03333917	MGC
nk160412_b@24	SF_F	Blank_1	24	150	-0,148513598	0,241487846	0,739231518	0,37528172	0,314939054	0,462514754	0,247673925	-0,119869639	-0,872382222	-1,107998257	-1,637695913	-0,976889449	-1,386483704	-0,552632925	-0,508819514	0,011379186	0,540204527	0,388091153	-0,225080242	-0,066534738	-0,212267575	-0,456394615	0,10786598	1,107389903	1,551455249	3,127314723	3,4753941	3,558151802	3,863110113	3,772921529	4,337174314	0,643549	4,337174314	4100	4,337174314	17,85568865	MGC
nk160412_b@15	SF_F	F_1	15	150	-1,147246959	-1,887882005	2,828475438	10,55117165	9,43172816	8,102153291	8,250250051	8,342097764	8,417895216	8,687868741	8,862512491	9,285241863	9,510545901	9,591068298	9,463983373	8,32342849	8,496519211	9,413128573	10,36231478	10,67250471	9,536123396	8,950110052	8,305629923	6,661905978	6,631038383	6,41253344	5,937049336	5,487423773	5,5350251	4,639861396	4,745944057	7,367754964	10,67250471	3000	10,67250471	226,6010553	MGC
nk160412_b@20	SF_F	F_1	20	150	-0,679764718	-1,221400739	3,825680755	7,653033896	7,324315492	7,026121428	7,30725189	7,307796436	6,786563298	6,92714133	6,816950638	7,101842413	6,666924349	6,804554773	6,704062816	6,376169188	6,103847643	6,533228219	6,862985206	7,041768656	6,209233597	5,651925137	5,441911927	4,325594251	3,83189045	2,817417448	2,201435171	2,953595519	2,52451126	1,830707654	2,618887797	5,150844619	7,653033896	1400	7,653033896	158,7066216	MGC
nk160412_b@24	SF_F	F_1	24	150	-1,180204286	-1,345041485	3,695944969	9,920565489	9,974187029	9,343339318	9,901393408	10,21173774	9,915781422	9,908466545	9,975577781	10,36117715	9,727125639	10,0328963	9,937453722	9,520481855	9,202353345	9,806828999	10,59471005	11,02432105	10,19248657	9,209260845	8,589107896	6,928106288	6,035643164	5,071173938	4,364213528	4,056653315	3,817197412	2,811445465	3,065609463	7,569999804	11,02432105	3000	11,02432105	233,7272913	MGC
nk160412_b@15	SF_F	F_2	15	150	-0,035614664	-0,511658798	4,259704504	10,81844209	10,06408349	9,641729846	9,293721064	8,901680928	8,922301236	9,438230411	10,27693095	9,791258071	9,29223479	8,767199165	8,846094395	9,430610871	9,405747243	9,300838398	8,647336671	8,667391839	8,578432789	9,172600513	7,249720702	6,037548288	5,456029789	5,489129588	5,113974368	4,808429295	4,882701691	4,254653206	3,10397428	7,334369581	10,81844209	1400	10,81844209	225,8312772	MGC
nk160412_b@20	SF_F	F_2	20	150	-0,911021575	-1,268400299	3,053344991	5,045208287	4,531092509	5,230028682	5,171830705	4,523024397	4,766638213	5,152432994	5,589846789	4,605239356	3,495316683	2,750351462	2,960102194	3,598782445	3,414925206	3,021956556	2,460705096	2,492040232	2,404245807	2,81740035	1,876341127	1,967236736	1,5291069	1,081590265	0,631711571	0,785523961	0,799142736	0,618552367	0,143363341	2,72056968	5,589846789	2100	5,589846789	84,7214892	MGC
nk160412_b@24	SF_F	F_2	24	150	-1,677859145	-1,904692524	4,408509034	9,138914684	8,90776733	9,006317121	9,214082771	8,750448402	9,136065417	9,385737222	10,14768462	9,487755791	9,100777419	8,633462144	8,798573768	9,363215481	9,495088072	9,100735837	9,069721739	9,350537209	9,144774121	8,362070708	8,191092416	6,947878702	6,251401762	5,49801723	4,832068963	4,940329342	4,851163208	4,335770477	3,921030739	7,231885163	10,14768462	2100	10,14768462	223,0668543	MGC
nk160412_b@15	SF_F	Mol_1	15	150	0,208999338	0,044254577	0,922264717	0,516524311	0,025211392	0,680962474	0,040384512	0,024243768	-0,333504479	-1,154336766	-1,5386484	-1,530919139	-1,296469741	-1,052608388	-1,388979038	-0,94168105	-1,167596536	-0,508418498	-0,608453067	-0,340939518	-0,753674241	-0,955308557	-0,932817632	-1,358720814	-0,700366638	-0,097658938	-0,132254571	0,082494099	0,477290231	0,761619563	-0,634416262	-0,440113654	0,922264717	1300	0,922264717	-13,43081483	MGC
nk160412_b@20	SF_F	Mol_1	20	150	0,366141883	0,740860661	1,885996501	2,679401684	1,840323478	2,0767398	1,884097222	2,329834746	2,321819638	1,093279625	0,260582338	-0,30564411	0,101628973	0,982180546	1,027535755	1,771968273	1,366490413	1,177533085	0,562413014	0,367955231	-0,210216822	-0,503292136	-0,421366874	-0,367499843	0,071664698	-0,229048262	-0,344190779	0,00235235	0,015340562	0,143516274	-0,582764236	0,713084958	2,679401684	1400	2,679401684	22,21394486	MGC
nk160412_b@24	SF_F	Mol_1	24	150	-0,858205352	-0,678106993	-0,839247708	0,650691356	0,219143818	-0,368187469	-0,166482338	-0,33873022	-0,93240514	-1,486312569	-1,626971299	-2,295088175	-2,668444222	-2,318892325	-1,715186155	-1,469672565	-1,850702663	-1,513676511	-0,878552358	-1,143501627	-1,058618848	-1,352353661	-1,292607418	-1,716619892	-1,327111975	-1,797382946	-1,458077045	-0,868644878	-0,461937443	-0,384492129	-0,613329144	-1,116442126	0,650691356	1400	0,650691356	-33,87393865	MGC
nk160412_b@15	SF_F	Mol_2	15	150	-0,093138392	-0,432462054	-0,214302857	-0,450147981	-1,003228246	-0,941628193	-1,170112767	-0,903178547	-0,969198742	-1,013369838	-1,025579467	-1,120860044	-1,367853915	-1,300724391	-1,256968841	-1,134101171	-0,563997568	-0,699866648	-0,973090059	-1,260976825	-1,900704092	-2,286536283	-2,383853623	-2,295293065	-1,988495793	-1,994124838	-1,393328935	-1,60190152	-1,38358477	-0,383075727	-0,244970402	-1,153246955	-0,093138392	1100	-0,093138392	-35,5816012	MGC
nk160412_b@20	SF_F	Mol_2	20	150	-0,702512495	-0,898922613	-0,457191967	-0,004434483	-0,149489868	-0,501344867	-0,927158208	-1,006998167	-0,813017758	-1,253422164	-1,315838056	-1,379363923	-1,737558391	-1,615118745	-1,562988556	-1,466853725	-1,296175614	-1,518275562	-1,623532997	-1,774168129	-1,984340635	-2,528424803	-2,258592394	-2,421223442	-2,043002013	-2,041797269	-1,300693069	-1,065732289	-0,301815075	0,513559247	0,560796283	-1,189536508	0,560796283	4100	0,560796283	-36,80477364	MGC
nk160412_b@24	SF_F	Mol_2	24	150	-0,738747915	-1,36094995	-1,348545379	-1,769894191	-2,420945003	-2,51455828	-2,80833707	-2,783023866	-3,327438824	-3,575678638	-3,849693909	-4,066287654	-4,636841689	-4,269904754	-4,592810481	-4,352131299	-3,843741446	-4,225173984	-4,414745662	-4,870327686	-5,114009745	-6,239273434	-5,983073448	-5,852052724	-5,436923128	-5,409656096	-4,973971851	-4,661858403	-4,195359556	-3,111040874	-3,021011971	-3,863484158	-0,738747915	1100	-0,738747915	-117,888129	MGC
nk160412_b@15	SF_F	SF_2	15	150	-0,38100531	-0,211213248	1,125633074	1,388196419	0,59888016	0,340079581	0,096724338	-0,504834888	-0,651759165	-0,724489817	-0,419044023	-0,696419224	-0,763728369	-0,235299954	-0,491241858	-0,264764661	-0,043837895	0,348759211	-0,095890499	-0,286466811	-0,398125411	-1,01236871	-0,187993333	-0,49823348	-0,316014617	0,128404306	-0,221871911	-0,197662764	-0,372112248	-0,74302124	-0,760852034	-0,208115303	1,388196419	1400	1,388196419	-5,880645711	MGC
nk160412_b@20	SF_F	SF_2	20	150	-0,30692144	-0,210832065	0,771823906	0,840162694	0,362519816	0,176787731	0,005449185	-0,291001124	-0,476160924	-0,7032532	-0,568423507	-0,538796514	-0,269243966	0,495787071	0,160541224	-0,027957162	1,297401984	1,456329186	0,929474803	0,663154183	0,331624974	0,169781883	1,373409421	1,065865817	0,702272169	0,791735972	0,358527144	-0,013894642	0,162061306	0,507410405	0,502648147	0,313493048	1,456329186	2800	1,456329186	9,620421124	MGC
nk160412_b@24	SF_F	SF_2	24	150	-0,534981946	0,168627598	1,279529087	0,191919493	-0,377287582	-0,874589489	-1,378373444	-1,620375605	-2,494524216	-2,898902622	-2,77478527	-2,539953886	-2,942609252	-2,612575976	-2,572056766	-2,630093361	-1,798932068	-1,857474205	-2,05415073	-2,200674771	-2,097330109	-2,583845588	-2,129965575	-2,305090492	-2,327122255	-2,065858973	-2,035917159	-2,22909775	-2,105643048	-2,11473509	-1,985847645	-1,822668345	1,279529087	1300	1,279529087	-55,2423039	MGC
nk160412_b@15	SF_F	SF_3_F	15	150	2,463662125	2,199301833	4,890029882	12,56478369	10,43082369	8,6602468	8,495176942	8,599278298	7,924264696	7,812917609	8,435137381	7,660243368	6,54832916	7,368650312	8,02140177	9,093218187	8,216337639	7,870123706	9,158548358	9,78523811	8,697292924	9,141174414	7,943249857	6,11864029	6,741021342	6,103519125	5,608018617	5,597617257	5,103317255	4,783359513	4,429805769	7,305313868	12,56478369	1400	12,56478369	223,017996	MGC
nk160412_b@20	SF_F	SF_3_F	20	150	0,427810997	0,141144719	3,307820976	7,390241471	7,297174322	6,855873202	6,75243455	7,100420542	6,548161032	6,613602702	6,339373315	5,469790002	4,531235465	4,523133183	4,800566216	5,81249015	5,769590723	4,764387521	5,472033594	6,168429498	4,990623509	4,218059432	3,722726472	2,578423355	3,53680275	3,486609399	4,067065502	3,114918845	2,21213415	2,581863725	2,368489426	4,611723572	7,390241471	1400	7,390241471	141,5652805	MGC
nk160412_b@24	SF_F	SF_3_F	24	150	2,352972991	1,643750259	3,862728423	9,570860942	8,214925426	7,355308189	7,403420747	7,668300679	7,428740901	7,896991213	7,939407541	7,382757131	6,388401225	6,301376155	6,23159659	6,954547349	6,395015888	5,680241577	6,739845139	7,52423247	6,637421536	6,58279237	6,256365834	4,60290223	4,393448637	3,719300946	3,441227617	2,43706948	2,048225812	2,218305994	1,972885311	5,653076342	9,570860942	1400	9,570860942	173,0824375	MGC
nk160412_b@15	SF_F	SF_4_F	15	150	-0,090006037	0,307157682	3,290267929	9,151447736	7,474362254	6,298139913	5,631623311	5,376097995	4,544783535	5,269657404	6,609999009	7,469970208	6,55660655	6,347102317	6,946786114	7,364002882	6,556920321	6,550499572	6,135889113	5,651001079	6,512123392	8,167861281	6,110118545	4,972625282	5,108925151	4,62170135	4,904568324	5,348982162	4,758336603	4,610111581	4,006274607	5,566578618	9,151447736	1400	9,151447736	170,6058029	MGC
nk160412_b@20	SF_F	SF_4_F	20	150	-0,700796949	-0,604266973	3,633975966	7,660337268	7,001264764	6,968853532	6,750627977	6,455148536	6,034627911	6,450007702	6,707850528	7,088065713	6,020538783	5,909615139	5,811583776	6,104016	5,130338741	5,828019475	4,875440564	3,830100718	4,459398936	4,680513699	3,34659171	2,362596919	2,057851607	2,326597222	2,157761059	3,290292025	2,707616139	2,570555014	1,956432062	4,479727599	7,660337268	1400	7,660337268	138,243738	MGC
nk160412_b@24	SF_F	SF_4_F	24	150	-1,94933268	-2,698700929	1,512521671	7,81042852	6,193699221	5,522441732	5,821554967	6,016472085	5,586147031	6,255997049	6,177049107	6,693681748	5,165337973	5,55978561	5,855433939	6,077870684	5,04987704	6,158127902	4,732250849	4,033796374	4,769292586	4,455081305	4,070998175	2,957418485	2,111340015	1,459454513	0,792962125	1,988642091	1,695678139	1,19125828	0,394276109	3,918091668	7,81042852	1400	7,81042852	122,23837	MGC
nk160412_b@15	SF_F	SF_5_F	15	150	1,206380294	1,448025158	5,481640606	10,29736911	9,419310827	8,358415058	8,74579589	8,156350821	7,025506376	7,469308065	8,786164739	7,817340623	7,960190038	8,469317882	8,618082859	8,199830504	7,681390342	6,86574315	6,247788612	6,207955279	5,633474032	7,731933984	6,931800593	4,937044282	4,702525187	4,660899962	4,314269769	4,255311269	4,316662769	4,606514872	4,544470766	6,486993991	10,29736911	1400	10,29736911	198,2213882	MGC
nk160412_b@20	SF_F	SF_5_F	20	150	0,415537186	-0,124050509	4,024558715	6,251411018	6,110980965	5,683038429	5,826515241	5,196716764	4,21996911	3,813086607	4,765739322	3,874974458	2,849820611	3,344800441	3,822630769	2,905529899	1,907284547	1,327099322	1,321295752	1,195364919	0,976443334	2,254384551	2,155131231	0,571359455	0,559970111	0,011207183	0,013872068	0,063206311	0,193901887	0,319420596	-0,1117813	2,443207064	6,251411018	1400	6,251411018	75,58754105	MGC
nk160412_b@24	SF_F	SF_5_F	24	150	-0,866167132	-1,97802253	1,63513939	4,665954054	3,801994777	2,854628851	2,787629278	1,854663862	1,808813522	2,115030753	2,705559618	1,943974544	1,552871915	1,867853546	2,477503461	1,770967671	0,876239181	0,724662823	0,557013675	-0,131081036	-0,234078575	-0,174563432	-0,276604276	-1,302232094	-0,143765961	-1,577778865	-1,276118101	-1,344615803	-1,363479431	-0,903027151	-2,019024622	0,722901352	4,665954054	1400	4,665954054	23,85253779	MGC
nk160412_b@15	SF_F	SF_6_F	15	150	-0,478240584	-0,319134493	3,744961741	7,414530051	6,602196132	6,058899772	5,603108068	5,33387103	5,170057337	5,05448536	5,045210512	4,797095301	5,238168121	5,544211066	5,182837685	5,569757699	5,763822249	5,783282737	6,091301598	5,551325323	7,062227967	7,557169735	5,786809703	4,420179213	4,508294889	3,950892515	4,781051491	4,895930288	5,640149723	4,987551835	4,300238683	5,052975572	7,557169735	3200	7,557169735	154,7312437	MGC
nk160412_b@20	SF_F	SF_6_F	20	150	-0,269557053	-0,21556288	4,317790313	6,701991491	6,390805831	6,517845666	6,266670533	5,534895001	5,42087279	5,548638587	5,151415432	4,190751169	3,95401729	4,456663253	4,195545483	4,309339623	4,905275106	4,687040137	3,994538301	3,063337246	4,851377631	5,193897299	3,795793539	2,545421418	2,091168871	1,419309327	1,599777556	1,577829811	1,916122581	2,036800936	1,796604765	3,804723131	6,701991491	1400	6,701991491	117,1828932	MGC
nk160412_b@24	SF_F	SF_6_F	24	150	-2,515462779	-2,456918257	3,597863594	10,40950739	9,677110767	8,832891984	8,55855679	8,216052366	8,199605581	8,32898975	8,369278325	7,654345111	7,734385936	7,807344738	7,513152093	8,162432618	8,410616392	7,926428937	7,302666402	6,881756271	8,975236083	8,828372816	7,368800139	5,315066974	4,67470415	4,357388676	3,033177422	2,785064424	2,898244759	2,552417066	2,239724589	6,18189681	10,40950739	1400	10,40950739	191,7766702	MGC
nk160412_b@15	SF_F	SF_8_F	15	150	0,074581622	0,554771401	5,569303325	10,01455547	8,647921176	7,779830545	7,668502784	7,179470019	6,642288399	6,1411305	6,989446659	7,664779661	7,773946738	7,005804267	7,295791359	7,460579492	7,157917687	7,523448246	7,280902108	7,415479602	7,730137418	7,853986762	6,785750001	5,601681136	5,97687313	6,45685633	7,305350924	7,554633463	7,138356039	6,709913252	6,651186782	6,7614573	10,01455547	1400	10,01455547	206,2422921	MGC
nk160412_b@20	SF_F	SF_8_F	20	150	-1,468953865	-0,801730117	3,807086673	6,067041443	5,757478704	5,989544633	5,321082991	4,722901074	5,095345733	4,866515359	5,193806373	5,577454712	5,317089076	3,89795302	3,482717624	3,154039099	2,700427158	3,214758821	3,073906328	2,785974854	3,577597591	5,074961792	4,437350524	3,19357345	2,505917202	2,079983981	2,7397532	2,828903245	2,701908127	2,374350814	2,03573578	3,590466948	6,067041443	1400	6,067041443	111,0210844	MGC
nk160412_b@24	SF_F	SF_8_F	24	150	-4,580086726	-4,518631409	0,987005327	5,454117047	4,51002646	4,380033603	4,470872918	4,471716767	3,785115654	3,36934271	4,565814872	4,788677148	4,283538361	3,383800899	3,307914097	3,047191647	2,559953801	3,198126151	3,17867934	2,693459136	2,906640882	3,086638934	2,567761188	1,613893639	0,698678855	0,138678447	0,592818302	0,340925265	0,104751934	0,426109209	0,235607992	2,259650724	5,454117047	1400	5,454117047	72,22141181	MGC
nk160412_b@15	SF_F	SF_7	15	150	-1,23016126	-0,915977729	0,204253446	0,121627002	-0,401646113	-0,664980082	-0,225876648	-0,600939184	-1,047197132	-1,125340731	-0,91762611	-1,34159944	-1,426726029	-1,374433547	-1,552775021	-1,349874834	-1,535807834	-1,482590375	-1,508934229	-1,536674767	-1,273514069	-0,912678302	-1,333729497	-1,899441076	-2,049867444	-1,799373263	-1,554078084	-1,3589136	-1,024948197	-0,342657231	-0,580641351	-1,098165249	0,204253446	1300	0,204253446	-33,13772143	MGC
nk160412_b@20	SF_F	SF_7	20	150	0,190089313	0,679108036	2,211003733	1,76640107	1,494751617	0,885203229	1,154322052	0,615322658	-0,287354218	-0,347523977	-0,012744607	0,012040273	0,251171323	0,132573471	-0,294209183	-0,234725783	-0,049799567	0,006070074	-0,433594792	-0,674443613	-0,847122499	-0,977274267	-0,929495635	-1,220684238	-1,20331184	-1,091862421	-0,864752711	-0,653753983	-0,185017394	0,361890871	0,499421001	-0,001558129	2,211003733	1300	2,211003733	-0,393057164	MGC
nk160412_b@24	SF_F	SF_7	24	150	-1,37855524	-0,796371782	-0,652527496	-1,973055767	-2,193243062	-2,43895728	-2,876263109	-3,188759247	-4,026959415	-3,826174612	-3,92534822	-3,831050588	-3,940190725	-4,441725447	-4,317345448	-4,566897489	-4,694851298	-4,891479751	-4,967122975	-4,724109289	-4,825579392	-5,519886573	-5,251814001	-4,689784794	-3,233416631	-3,593083631	-3,456011451	-3,780447009	-3,341698456	-2,567140365	-2,307364727	-3,555394041	-0,652527496	1300	-0,652527496	-108,3742553	MGC
nk160412_b@15	SF_F	YL_2	15	150	-0,515489282	-1,020526485	2,037368819	4,27718871	4,092021865	3,974306068	4,221100657	4,808109411	5,302339639	5,525034991	6,233090964	5,521901683	4,996970765	5,69106301	5,481759639	6,123355893	5,548846096	5,869655898	6,043132444	5,508453583	5,321276584	5,925107422	6,013762817	6,430710439	6,937374464	6,329023889	6,866937376	5,56470058	4,81345739	4,394452534	4,005166832	4,913601764	6,937374464	3500	6,937374464	150,5768159	MGC
nk160412_b@20	SF_F	YL_2	20	150	-0,177393614	-0,589893163	1,240279314	2,126864881	2,077417565	3,296248464	4,451223385	4,097612657	4,017840425	3,744971352	4,772934227	3,707380055	3,39962479	3,552678584	2,889530158	3,826942664	4,180450949	3,892741099	3,496813648	2,929107399	2,653487673	2,681675388	2,790424797	3,150484599	4,139472513	4,051565371	4,590959634	3,363229115	2,614810414	2,371147468	2,204799677	3,082110693	4,772934227	2100	4,772934227	94,53172846	MGC
nk160412_b@24	SF_F	YL_2	24	150	0,139724313	0,174871258	1,516912392	3,880669778	3,979512322	4,45287555	5,421027854	5,563872231	5,757425573	5,603135763	6,467210042	5,481141977	5,494767634	5,99659603	5,523879871	6,396410985	6,02689229	6,296862447	6,349149496	6,040584238	5,647553017	6,303442154	6,562999904	6,016186733	6,081771669	5,95471844	6,355802859	5,531572523	4,845330411	4,425982206	4,071680142	5,108405229	6,562999904	3300	6,562999904	156,2548599	MGC
nk160412_b@15	SF_F	YL_3	15	150	-0,347412324	-0,028194854	1,445863062	3,460937137	3,997495563	4,423551442	4,936840282	4,690906761	4,407211344	5,358453054	5,645933075	6,278135112	5,641300269	4,909718101	5,750430217	6,279623034	4,858800809	5,448508974	5,329146133	5,203977728	5,718157969	6,341898646	5,022078204	4,122711299	4,556237591	4,235862882	3,850611232	3,675199815	3,688730479	3,858981687	3,295165472	4,388930974	6,341898646	3200	6,341898646	134,5829836	MGC
nk160412_b@20	SF_F	YL_3	20	150	0,220160911	-0,114154186	1,960748071	4,182317857	4,097733186	4,021740695	3,810493436	4,358960539	4,805526797	5,117940255	4,619878567	4,479154387	3,970350365	3,107798401	3,406694748	4,741510772	3,196244701	3,006395639	2,35277733	3,099419936	3,798761266	3,560855192	2,595791996	1,951177478	1,842366229	1,540426379	1,286972113	1,198680298	1,27452876	1,278835044	1,493217372	2,911719501	5,117940255	2000	5,117940255	89,40661539	MGC
nk160412_b@24	SF_F	YL_3	24	150	-1,09324264	-2,01898256	-0,902372001	0,619745305	1,404631999	2,848795949	3,775350377	3,472135072	2,762276656	3,927816189	4,338068394	4,741124327	4,681631272	3,934578553	4,699789315	4,933484112	4,103376498	4,219140239	3,567009895	5,025975781	5,032661245	4,118870162	4,179946537	3,918066244	4,283291869	4,297513898	3,948659785	3,441459058	3,835648095	3,063064228	2,76916793	3,288021993	5,032661245	3100	5,032661245	101,0907191	MGC
nk160412_b@15	SF_F	YL_4	15	150	0,390592056	0,201207643	2,719667609	5,263015927	5,978943024	5,965545451	5,728559125	5,16890385	5,988186487	5,857836989	6,209383731	6,712123767	6,747281977	6,741542789	7,306969364	6,334813821	6,617347421	6,799550949	6,797190471	7,642269867	7,244427873	9,460589428	7,757073114	7,360646974	7,859294599	7,213027954	6,810971594	7,612355079	6,991380408	6,66461039	6,860762461	6,226002329	9,460589428	3200	9,460589428	189,3803949	MGC
nk160412_b@20	SF_F	YL_4	20	150	-0,830099493	-0,332421881	0,995679856	2,877640174	3,129274298	3,181742111	3,795136613	3,554804432	2,935943761	2,899085837	3,077096596	3,008965686	2,444508267	3,709801476	3,743240787	3,026531919	2,495692754	2,189334545	1,898681398	3,529125251	3,459526688	2,850268155	2,354023675	2,311053485	2,346163463	1,306416083	1,456280378	1,719703395	1,632162501	1,626704725	1,504557746	2,383762087	3,795136613	1700	3,795136613	73,55939556	MGC
nk160412_b@24	SF_F	YL_4	24	150	-1,472185637	-0,601010184	-0,314043668	1,374494611	0,728836892	0,786392853	0,728443796	2,03078485	2,099964289	1,468324397	1,965258483	3,072824727	2,516161612	2,129324154	0,564590319	3,427223123	3,34871977	3,068461493	2,795074098	3,109850796	4,151279946	2,218220816	3,416098569	4,250721976	4,704561074	2,785131489	3,351013937	3,887470617	4,082454924	4,173775403	4,144632837	2,386866205	4,704561074	3500	4,704561074	72,65662876	MGC
nk160412_b@15	SF_F	YL_5	15	150	1,318917158	1,531912689	3,487896862	5,213003643	5,20457034	5,227775168	4,918402298	4,29069013	4,169375143	5,221348864	6,3228088	5,879447147	5,393644471	5,664452233	6,026463045	6,539707069	5,447792049	5,757509961	5,969859782	6,107919849	6,59853025	4,89811939	5,490044327	5,82819831	6,410634622	5,954092539	5,295893922	5,070075916	4,721582959	4,65559902	3,696529381	5,10686443	6,59853025	3100	6,59853025	155,8050741	MGC
nk160412_b@20	SF_F	YL_5	20	150	-0,794968536	-0,760300091	1,147990885	2,370789104	2,886546349	3,19428802	2,686410453	2,392504065	2,313493333	2,264041626	3,759024064	3,539999839	2,629722108	2,197989713	1,915354672	1,666726149	0,749451045	1,067905802	1,168345372	1,322297236	1,430428545	1,122258517	1,644668763	1,4664863	1,036602786	0,856456892	0,998476565	0,988161415	0,77166018	1,031171415	0,478177859	1,598134208	3,759024064	2100	3,759024064	49,70055578	MGC
nk160412_b@24	SF_F	YL_5	24	150	-2,098174699	-1,93411393	-1,003748988	0,62194773	2,206489858	2,336208761	1,373089442	1,635399921	2,299967868	2,046290614	2,954486505	3,460645759	3,18986345	2,625308761	3,090165222	1,583594205	1,35920235	2,681953061	2,781110617	3,440020744	3,247157054	3,506497403	4,894251891	5,079084638	4,305906987	3,71363274	4,371359719	3,58884631	2,772498341	2,76450185	1,884445454	2,412189988	5,079084638	3400	5,079084638	74,88475426	MGC
nk160412_b@15	SF_F	YL_6	15	150	-0,199890983	0,471517519	3,749767306	5,070221945	5,444562843	5,413697585	5,429108434	5,833186019	5,713794956	5,768566377	5,429846778	5,112932292	4,891891844	4,657940535	4,743895567	6,258070828	6,037009689	5,66133331	5,962861268	5,853836789	5,55699082	5,841516169	5,418872892	5,909463805	6,143850352	5,818805731	6,183662862	6,352649315	6,088066157	5,871830391	5,370089173	5,221288663	6,352649315	3800	6,352649315	159,2748495	MGC
nk160412_b@20	SF_F	YL_6	20	150	-0,136259791	0,345197716	2,321226615	3,651138888	4,631746005	4,796402727	5,038378569	5,146167046	4,513719187	4,009581063	3,470303857	3,073825176	2,688893118	2,458864913	2,480990228	3,317853178	3,539472322	3,232696102	3,129775429	2,925071937	2,754541106	2,632925773	2,387921462	2,677814373	2,681170792	2,538488566	2,476497296	2,630965279	2,496071908	2,354958881	2,23554083	2,983933566	5,146167046	1800	5,146167046	91,45230003	MGC
nk160412_b@24	SF_F	YL_6	24	150	-0,778599803	-0,711812235	0,917256351	2,9306027	3,936680446	4,509083507	5,277874054	5,598459893	6,171404724	6,362225753	6,422262237	6,455790096	6,273937162	6,233413101	6,27420295	7,810452081	7,132341845	7,353942238	7,962508767	7,858744792	7,949035858	6,669881964	7,063726132	7,838745718	8,323457079	8,336661179	8,094144289	8,171380006	7,970894695	7,473552342	6,82184351	6,08722882	8,336661179	3600	8,336661179	185,6824716	MGC
nk160412_b@15	SF_F	YL_8	15	150	0,070516596	0,178735642	2,255875311	4,067213509	4,361843234	4,390461073	4,713180882	5,011230734	4,575563586	3,985573564	3,377732378	3,976190655	3,628507994	3,768126586	4,057656497	4,071365723	3,56900291	3,514933456	3,555654286	3,891034159	4,409430616	4,270457964	4,656988622	5,152953997	5,563541619	5,346069856	4,856678441	4,865607649	4,671671141	3,984146873	3,389620458	3,941534387	5,563541619	3500	5,563541619	120,4574975	MGC
nk160412_b@20	SF_F	YL_8	20	150	0,402492051	0,269827098	1,431102025	3,069528706	3,869475084	4,023583177	3,969955547	3,967855143	3,188525179	2,543959172	2,217205875	2,619659666	2,351744501	2,312259623	2,138694988	2,383895811	1,978292848	1,985220949	2,249752623	2,521524476	2,800741912	2,33016893	2,2166656	2,445122719	2,64991819	2,478923248	2,288709209	2,475971533	2,985640728	3,074253117	2,609935498	2,511309846	4,023583177	1600	4,023583177	76,34439145	MGC
nk160412_b@24	SF_F	YL_8	24	150	0,68541277	0,611714792	1,189469351	2,309044682	2,93869092	3,365481234	3,829823987	4,545648166	3,752809909	3,490267491	3,675171211	4,18670261	4,013460655	3,815741319	3,900783222	4,376301894	4,140531916	4,12086761	4,601193897	5,352571677	5,545014214	4,727538256	5,038161714	5,858035878	6,52178105	6,522301662	6,267913774	6,264124684	6,21488893	6,023216968	5,999946878	4,318858494	6,522301662	3600	6,522301662	130,5419335	MGC
nk160412_b@15	SF_F	YL_7	15	150	-0,324542117	-0,209833972	3,340185624	5,840287589	5,896064851	5,716050321	5,817449261	5,924577704	5,671343511	5,563158121	4,700976491	5,233540837	4,719803857	4,772106352	5,032105993	5,935089105	4,341522853	3,502884388	4,475548461	4,22873193	3,6152117	4,248770059	3,813356171	4,410668237	4,508948844	3,494160716	3,382915987	3,138845912	3,001356039	2,722590805	2,587802757	4,16457027	5,935089105	2600	5,935089105	127,9700481	MGC
nk160412_b@20	SF_F	YL_7	20	150	-0,115901068	0,623500286	2,164962169	2,93668224	2,737899682	2,726507467	2,660434007	2,461050444	2,300684797	2,571125099	2,040914972	2,378376779	1,931328965	1,594871979	1,547128604	1,620777905	0,609596089	0,416411641	0,850580022	0,781265063	0,627759702	0,797074922	0,553409474	0,735217397	0,770381242	0,432621095	0,749197851	1,398972776	2,182096763	2,505890917	2,05254679	1,536882776	2,93668224	1400	2,93668224	46,67504321	MGC
nk160412_b@24	SF_F	YL_7	24	150	-1,700283493	-1,211657874	-0,270143603	3,031734007	3,539669677	3,739229504	3,764691193	3,854870407	3,671327471	4,101320562	4,326428041	4,634757458	4,411162261	4,61414801	4,739350226	3,422462278	3,194784009	3,449111569	3,447293476	3,679134189	3,81246391	3,61337553	4,008548094	4,393907749	4,266753254	3,394055098	3,054636888	3,076512711	3,073133514	3,201911713	2,961759888	3,267627346	4,739350226	2500	4,739350226	100,6657095	MGC
nk160414_b@2	YL_F	F_1	2	150	-0,530914219	-0,535942101	1,890720892	3,918847508	3,090215173	2,713565247	1,883051705	1,471087614	1,161822025	0,745731388	0,460787883	0,187489309	0,536199496	-0,101109802	-0,465951243	-0,091911965	-0,207524925	-0,161427641	-0,456547819	-0,317028829	0,478179768	-0,07394197	-0,566307714	-1,195289144	-1,532788269	-1,192474711	-1,397424794	-1,048758159	-1,425047982	-1,682305398	-1,213604127	0,140045071	3,918847508	1400	3,918847508	5,213656369	OG
nk160414_b@8	YL_F	F_1	8	150	-0,697583576	-0,335771267	3,42278251	4,510725208	3,869514256	3,189806198	2,35993985	2,000237033	1,667477495	1,149039724	1,113507396	1,006272488	1,551701567	0,674520611	0,369507896	0,771561536	0,631460792	0,502038667	0,40852862	0,437741329	0,653028337	0,082556442	-0,827274751	-1,308216078	-1,662669907	-1,659716112	-1,41946526	-0,342691955	-0,789344768	-0,855942549	-0,469578156	0,645280438	4,510725208	1400	4,510725208	20,58727444	OG
nk160414_b@11	YL_F	F_1	11	150	0,925788848	0,385232886	1,146602548	4,205468542	4,225892096	3,969459402	3,549871222	3,928903546	4,418294579	4,175991002	3,962330788	3,976613155	4,096940796	3,970058222	3,782013303	4,013244716	4,486582061	4,251705036	4,23574977	4,156739414	4,480012953	4,317484104	3,593406738	3,508797851	2,963205403	3,47173837	2,958608204	2,700587926	2,409097346	2,150026257	1,734901149	3,42423704	4,486582061	2700	4,486582061	104,8210032	OG
nk160414_b@12	YL_F	F_1	12	150	-0,250339408	-0,037794925	1,432578552	0,897234219	0,279886849	-0,150728558	-0,681549417	-0,714340127	-0,805367403	-1,248783011	-1,36102556	-1,281991715	-0,579281627	-1,482472497	-2,00175211	-1,522473536	-1,52349231	-1,46277762	-1,916142615	-1,744128538	-1,325769667	-2,109691004	-2,775684834	-2,290818835	-1,694358108	-1,303953207	-1,048734989	-0,777309252	-0,739744269	-1,038243078	-0,658578488	-1,029600874	1,432578552	1300	1,432578552	-31,46316814	OG
nk160414_b@20	YL_F	F_1	20	150	0,1632576	0,040584801	0,273759947	-0,202082906	-0,289880329	1,839978224	2,479580572	2,547777621	2,393399663	2,093619908	1,837160798	1,850823268	2,333570923	1,481295084	0,943676339	1,677617976	1,392077316	1,156156508	0,72024632	1,049753337	1,028362266	0,377288979	-0,438045321	-0,591331364	-0,721853316	-0,722412028	-0,852615902	-1,072018692	-1,114665059	-1,242929498	-1,002036731	0,626777945	2,547777621	1800	2,547777621	19,84950587	OG
nk160414_b@2	YL_F	F_2	2	150	-0,134515321	-0,099889441	1,386346814	3,011007819	1,834859144	1,587614598	0,862694187	0,667131861	0,169156788	-0,056655718	0,298318731	0,657070033	0,734326584	0,86592548	0,772460236	0,706573461	1,45895096	1,52031195	1,209179087	0,823551655	0,781219025	1,321378917	0,774405751	0,042783927	-0,473698584	-1,038808585	-0,504272588	-0,694285138	-0,685199376	-0,654221246	-0,592067778	0,533924298	3,011007819	1400	3,011007819	16,91494478	OG
nk160414_b@8	YL_F	F_2	8	150	-0,109656907	-0,354911609	0,881510235	1,558763928	1,13390345	0,688993767	0,095322577	-0,096677453	-0,4049519	-0,44255292	0,075818188	-0,263893892	-0,395521642	-0,285865374	-0,377742902	-0,374646915	-0,187220199	-0,648651733	-0,520223725	-0,46789585	-0,490161895	-0,612325019	-0,895864684	-0,893538349	-1,134534014	-1,384654232	-0,716119365	-0,910321635	-1,051645005	-0,971705275	-0,643058383	-0,329033185	1,558763928	1400	1,558763928	-9,823671087	OG
nk160414_b@11	YL_F	F_2	11	150	-0,166881936	-0,338083366	0,127168652	0,506517458	0,272655382	0,308046229	0,078752992	0,31099614	0,097122297	0,33661608	0,230270738	0,182092254	0,370434716	0,584618034	0,582681352	0,573630886	0,812700035	0,773038594	0,688615937	0,668463068	0,922227096	0,723437119	0,584230685	0,428465366	0,803243352	0,502608897	0,76366354	0,748688737	0,534419716	0,543500825	0,466605325	0,452275684	0,922227096	3100	0,922227096	13,87068451	OG
nk160414_b@12	YL_F	F_2	12	150	-0,092864763	-0,475532377	0,388968878	0,162586021	-0,202287504	-0,503304557	-0,93859877	-1,046890042	-1,323983895	-1,353080878	-0,648186241	-1,194908702	-1,32417231	-1,205604057	-1,240757514	-1,218894793	-1,104867116	-1,648700797	-1,434414824	-1,3324488	-1,360253309	-1,520926659	-1,704287191	-1,641338976	-1,440720373	-1,473241	-0,639888686	-1,172912471	-1,057279662	-0,920829385	-0,774633919	-1,014330796	0,388968878	1300	0,388968878	-31,01050533	OG
nk160414_b@20	YL_F	F_2	20	150	-0,214956515	-0,206059403	0,102366372	0,433661138	-0,030280161	1,831234854	1,59354549	1,550591619	1,176849783	0,74616655	1,462400824	1,005252579	0,919044271	0,903789736	0,760126906	0,586061209	0,985292745	0,761706802	0,551663776	0,541610033	0,449247532	0,257694128	-0,356990202	-0,86122103	-1,393873322	-1,637831331	-1,013616719	-1,452286813	-1,543131337	-1,600411036	-1,378238931	0,159013211	1,831234854	1600	1,831234854	5,726007272	OG
nk160414_b@2	YL_F	Mol_1	2	150	0,292559731	0,36489945	2,934203594	4,22189712	2,637755011	1,95809576	1,401839201	1,08151983	0,870255348	0,315769954	0,220333804	0,495560093	0,304196447	0,251643988	0,090658059	0,356548327	1,274189382	1,29064607	1,628893758	0,99043815	1,351745704	1,716175395	0,367519548	-0,72570296	-0,632664269	-0,891231268	-0,421490488	-0,203520933	-0,393790503	-0,626523082	-0,643577354	0,705769125	4,22189712	1400	4,22189712	22,05435168	OG
nk160414_b@8	YL_F	Mol_1	8	150	-0,005321864	-0,10633449	2,618556945	3,431053803	2,579239433	1,826907345	1,312617151	1,244418059	1,141049328	0,551987844	0,508435283	0,746562618	0,327415234	0,169399283	0,27837989	-0,025105616	0,488603962	0,412073002	0,601413194	0,289579169	0,44917372	0,611183	-0,254057643	-1,137721376	-0,982506757	-1,029676772	-0,638235557	-0,156193225	-0,286849122	-0,384186196	-0,45179548	0,455808521	3,431053803	1400	3,431053803	14,35862284	OG
nk160414_b@11	YL_F	Mol_1	11	150	0,02239223	0,317174303	0,56580199	1,959867721	1,862075285	1,517450379	0,748997397	0,602769814	0,607915896	0,211474869	-0,094245636	-0,066714964	0,036174482	-0,332814014	-0,332805968	-0,324084547	-0,271188883	-0,124209096	0,001328373	-0,253634862	-0,590457293	-0,727412063	-0,360736746	-0,650718727	-0,468058952	-0,434621175	-0,651989901	-0,448834564	-0,454121093	0,07326009	-0,166644032	0,057206139	1,959867721	1400	1,959867721	1,845516213	OG
nk160414_b@12	YL_F	Mol_1	12	150	0,011615347	0,26502958	1,06546665	1,03388892	0,131233163	-0,600196837	-0,693979606	-0,874676119	-1,66466464	-1,920254674	-1,886846509	-1,975444642	-1,990179104	-2,298514073	-2,069749535	-2,33269651	-1,532754373	-1,649747306	-1,858701555	-2,075624365	-1,875364568	-1,919914745	-2,75018962	-3,107846225	-1,878248096	-1,563283703	-1,862625811	-1,96979944	-1,544413409	-1,740198168	-1,670755559	-1,445143082	1,06546665	1300	1,06546665	-43,96986542	OG
nk160414_b@20	YL_F	Mol_1	20	150	0,232918229	0,023596038	0,044489647	0,553909284	0,167403821	1,504372041	2,268179346	2,179215515	2,237557322	1,776671928	1,73231836	2,044622264	1,760131398	1,766150739	1,622455651	1,895885936	2,123052785	1,788278549	1,693639267	1,242073207	1,35981195	1,233476843	0,282313917	-0,455900312	0,638812811	0,089426977	-0,21778229	-0,09875236	-0,024488239	-0,259209227	-0,367124702	0,994758281	2,268179346	1700	2,268179346	30,90460993	OG
nk160414_b@2	YL_F	Mol_2	2	150	0,093201202	-0,480478181	0,576376635	2,437332614	1,427669347	0,740492502	-0,210965778	-0,01752177	-0,100340023	-0,240714656	0,063908723	-0,161264125	-0,480210775	-0,849235554	-0,56834635	1,760439265	2,514945861	2,135713301	2,206292577	1,68253233	2,362799399	2,433838107	1,879532189	0,790512112	-0,098929606	-0,46383359	-0,699707008	-0,546482255	-0,825255698	-0,66997731	-0,673160067	0,516747207	2,514945861	2700	2,514945861	16,30914285	OG
nk160414_b@8	YL_F	Mol_2	8	150	0,174989845	-0,109229078	0,450821283	1,426053477	0,737061369	-0,194049947	-0,857668549	-0,853467714	-1,19333299	-1,472340536	-1,551368669	-1,399270223	-1,799336026	-1,760356076	-1,816987865	-1,016471002	-0,000912115	-0,313719202	-0,007352963	-0,435495762	-0,238371673	-0,413183817	-0,416979788	-0,751577273	-1,112161614	-1,106759684	-1,097680481	-0,882332389	-1,245634192	-1,064998729	-0,454301094	-0,670206886	1,426053477	1400	1,426053477	-20,63675785	OG
nk160414_b@11	YL_F	Mol_2	11	150	0,794104974	0,279079681	0,232448483	0,443155417	0,34464017	0,106043374	-0,018169439	0,153079583	-0,029335173	-0,281181793	-0,18029155	0,219563174	0,105340388	0,063721928	-0,084709805	-0,493638842	-0,444259249	-0,542211577	-0,162687542	-0,235045701	0,008424873	0,109016755	0,349157965	0,438674588	0,205871877	0,03693806	0,373818881	0,486696276	0,262035363	0,165211385	0,534150878	0,104504626	0,794104974	1100	0,794104974	2,575515476	OG
nk160414_b@12	YL_F	Mol_2	12	150	0,30343496	-0,654450111	-0,175323707	0,01225964	-0,668110183	-1,247853459	-1,722300764	-1,567489406	-1,869651491	-2,224073336	-2,360471564	-2,09196679	-2,484814319	-2,361742949	-2,464283573	-1,996734383	-1,149910499	-1,411497505	-1,066879082	-1,456181849	-1,301615213	-1,480768546	-1,471964712	-1,869129013	-2,015550506	-1,638984587	-1,464612171	-1,197270377	-1,824234966	-1,462034172	-1,031861424	-1,465034389	0,30343496	1100	0,30343496	-45,05185283	OG
nk160414_b@20	YL_F	Mol_2	20	150	0,034434854	-0,949154375	-0,660097769	-0,349734433	-0,631526127	0,510737009	0,27837618	0,389762297	-0,0020296	-0,619229412	-0,76861342	-0,576330713	-0,844607992	-1,329818477	-1,351095068	0,417865552	1,519739316	1,556171438	1,840646428	1,26575254	1,370549869	1,083776233	0,593054985	-0,202297517	-0,856149503	-1,022169155	-1,218745556	-1,230606443	-1,616196048	-1,028448009	-0,748946333	-0,16596546	1,840646428	2900	1,840646428	-4,787673508	OG
nk160414_b@2	YL_F	SF_1	2	150	-0,445415154	0,072005689	5,047828905	6,558377999	5,415285967	4,258850643	5,091064962	5,642176989	5,110976321	4,968228598	5,253860794	5,865104063	5,118718725	4,946019566	4,669901207	4,195572795	4,693421326	4,863085354	4,641310502	4,418370791	4,452053294	4,29276016	3,080403061	3,691053746	2,659027863	2,380245584	1,82838098	1,646119579	1,149098093	1,147636943	0,731765824	3,788493264	6,558377999	1400	6,558377999	117,3001158	OG
nk160414_b@8	YL_F	SF_1	8	150	-0,677714474	0,600892175	3,433778549	4,701894313	4,020657351	2,71858051	2,554991387	2,624405929	2,212253933	2,019721212	2,177046352	2,282154408	1,927728325	1,604174879	1,537416607	1,482525541	1,409524227	1,302990048	1,06971414	1,047290514	0,939415125	0,924507612	-0,012983729	0,197747988	-0,978413894	-1,1387261	-1,427064255	-0,496217488	-0,718924423	-0,002826396	-0,029032897	1,203467983	4,701894313	1400	4,701894313	37,66088115	OG
nk160414_b@11	YL_F	SF_1	11	150	-0,313242446	0,524325585	0,67632992	0,010514389	-0,416797833	-0,963933222	-0,658539813	-1,073130721	-0,616162331	-0,651544256	-0,366017405	-0,193718243	-0,465236426	-0,603041824	-1,00862693	-0,829029287	-0,71833048	-0,212604926	-0,144001863	0,171550382	0,189099679	0,156256679	-0,124103763	0,455856759	0,229166654	0,136600375	-0,268147326	-0,455299958	-0,534727895	-0,427600273	-0,408000017	-0,287165704	0,67632992	1300	0,67632992	-8,541515585	OG
nk160414_b@12	YL_F	SF_1	12	150	1,414447544	2,539565324	5,123697163	5,980884516	5,365204672	4,323789423	4,670653542	5,000998784	4,533789207	4,255552348	4,431912763	4,661715119	4,368841405	3,979464852	4,121748465	4,192853457	4,147416802	4,103831065	3,565237736	3,509439723	3,499868579	3,669564746	2,642152842	2,673818058	1,084307631	1,167822452	0,588364098	1,285946199	1,305594429	1,73792321	1,383281379	3,397731856	5,980884516	1400	5,980884516	103,9308231	OG
nk160414_b@20	YL_F	SF_1	20	150	0,697175541	1,328782988	6,205966197	7,609292999	6,811510133	5,625300481	5,824384758	5,907923525	5,274991654	4,987125748	5,082181869	5,455926433	4,920066066	4,527840538	4,22131075	4,19805875	4,435583039	4,33986931	3,675923042	3,530936156	3,541412875	3,624715935	2,091577572	1,786235734	0,116571054	-0,157187436	-0,745951247	-0,770204033	-0,912638134	-0,924816267	-1,471146398	3,252861924	7,609292999	1400	7,609292999	101,2257051	OG
nk160414_b@2	YL_F	SF_2	2	150	0,283528732	-0,128952693	4,469806856	6,139376169	4,505385928	3,555717227	4,442420071	4,648833061	4,906139015	4,092089065	4,179831718	4,712951926	4,505317625	4,111995089	4,45695549	4,628579189	4,246290978	3,916230128	3,603073137	3,672396147	3,711682127	4,043553232	3,125406135	1,855529968	0,821772033	0,943424632	1,164646818	1,353392176	1,192876081	0,646369618	1,070108696	3,189571818	6,139376169	1400	6,139376169	98,19990766	OG
nk160414_b@8	YL_F	SF_2	8	150	0,615650445	0,232881568	2,563167627	3,506858823	2,980637912	2,112681414	2,025587302	1,547298451	1,653122116	0,909277349	1,000921444	1,512167844	0,965587792	0,355021412	0,741949291	0,833851322	0,564183523	0,168561868	0,268741684	0,238372235	0,269604418	0,426276355	0,205498216	-0,666628173	-1,22748357	-0,965946377	-0,338120363	0,619439653	0,678531827	0,174750675	0,528652469	0,790357953	3,506858823	1400	3,506858823	23,92894509	OG
nk160414_b@11	YL_F	SF_2	11	150	0,932796298	0,978756486	0,713567189	0,551586161	0,462387256	-0,140755407	-0,767416152	-0,949292612	-0,81574775	-1,216107764	-0,990021297	-0,714394513	-0,827492628	-1,443416178	-1,396262169	-1,371292394	-1,438111389	-1,670427974	-1,622591475	-1,816234926	-1,670222746	-1,57385804	-1,439006454	-1,48489623	-1,480787266	-0,894029902	-0,648867878	-0,360860391	-0,580725125	-0,557308253	-0,555664695	-0,79957091	0,978756486	1200	0,978756486	-24,97526402	OG
nk160414_b@12	YL_F	SF_2	12	150	0,790534338	0,478121108	4,050472041	5,849214058	4,5048173	4,021058566	4,086154733	3,801821635	3,8675838	3,072101188	3,99188133	4,679265979	3,433147897	2,768867202	3,541079639	3,987170316	3,186266676	2,918821987	3,440490215	3,22572286	3,296105036	3,290066112	2,609640451	0,725608246	-0,189420836	0,00916932	0,2873774	0,778732984	0,53774248	0,043754662	0,1720733	2,621143291	5,849214058	1400	5,849214058	80,77413821	OG
nk160414_b@20	YL_F	SF_2	20	150	-0,224597276	-0,268873673	5,303071057	6,91743083	5,759923779	5,067852218	5,050238471	4,655663191	4,809965474	4,057739501	4,734879918	5,279537216	4,436507542	3,809605868	4,32351228	4,746313321	4,15581886	3,777760448	4,1497069	4,063819809	3,966265247	4,120331508	2,953296426	1,056477902	0,066435215	0,239621177	-0,006958565	0,245234936	-0,298460713	-0,57676243	-0,199593607	3,10231493	6,91743083	1400	6,91743083	96,38385827	OG
nk160414_b@2	YL_F	SF_3	2	150	0,149465082	-0,46638073	4,255624182	6,350267886	4,915821396	3,911696969	4,605283584	4,560811783	4,497742684	4,160322879	4,453624923	4,83551361	4,259967735	4,236071101	4,23432217	3,730864023	3,602044464	3,948118016	3,707916082	3,455079226	3,121823036	2,999429985	2,242254679	1,085353071	0,661941663	0,589970593	0,895410589	0,528688998	0,308400856	0,022998126	0,528674142	2,915778155	6,350267886	1400	6,350267886	90,05005319	OG
nk160414_b@8	YL_F	SF_3	8	150	0,609654119	0,487178613	3,658024788	4,058972493	3,573001174	3,538035642	2,957315308	2,55487705	1,898834631	2,006494282	1,931813422	1,899749813	1,078202058	1,40690677	1,102012315	0,598006087	0,755398333	0,973072091	0,662061184	0,647395986	0,136499568	0,348152682	0,042442381	-0,533781682	-0,808299199	-0,606211144	0,098419948	0,004758017	-0,389655102	0,473284853	1,098992711	1,169729329	4,058972493	1400	4,058972493	35,40728578	OG
nk160414_b@11	YL_F	SF_3	11	150	0,037953696	-0,005669307	0,910940671	0,314152901	-0,195330133	-0,658943534	-1,10929924	-0,853494545	-1,173908812	-1,56644881	-1,642025987	-1,514162921	-1,407787991	-1,327925147	-1,472688898	-1,609891293	-1,771909511	-1,750519956	-1,632817847	-1,760452026	-1,994071975	-1,90307798	-1,938787001	-1,522891379	-1,182314082	-1,187154216	-0,869571838	-0,463396049	-0,348648016	0,230754366	0,976577154	-0,980413216	0,976577154	4100	0,976577154	-30,90007513	OG
nk160414_b@12	YL_F	SF_3	12	150	0,02071375	-0,003705471	3,845966694	4,335478824	3,472582248	3,616717726	3,394903696	3,317340633	2,769206467	3,045728697	3,295641764	3,412615993	2,586805083	2,857570474	2,891501677	2,393203728	2,825381222	2,952157531	2,717049932	2,972921758	2,350399719	2,471167854	1,990161336	1,041112245	0,284953764	0,209641962	0,569624129	0,647703975	0,080567498	-0,270137192	0,09624338	2,13520068	4,335478824	1400	4,335478824	66,13274253	OG
nk160414_b@20	YL_F	SF_3	20	150	0,296681843	-0,533994201	4,879360921	6,150137131	5,128300597	4,929640625	4,865797564	4,435222706	3,852656855	4,03356565	4,204088986	4,678078159	3,654903421	3,767086578	3,81784964	3,271881321	3,5854838	3,982800273	3,677211594	3,493069351	3,00524891	3,296122929	2,37101288	1,049164229	0,316453397	0,062799438	0,170106606	0,035985088	-0,504515647	-0,882856874	0,06958398	2,747062186	6,150137131	1400	6,150137131	84,97579484	OG
nk160414_b@2	YL_F	SF_4	2	150	0,508934345	-0,234518579	4,164065404	5,395727959	4,168367368	2,986395476	3,710544844	3,847593538	3,866855343	4,065406205	3,366226371	3,382331677	3,738115288	3,904688316	3,528698493	3,299511652	3,055911695	2,611785527	2,717352498	3,05692561	3,293302215	2,789582052	1,831256392	0,890082373	0,642739015	0,907218445	0,759664415	0,976320014	0,954954926	0,601756423	0,748731074	2,565694399	5,395727959	1400	5,395727959	78,90769367	OG
nk160414_b@8	YL_F	SF_4	8	150	0,515684285	0,17072199	2,118481711	3,074057276	2,703842064	1,975715958	1,579653789	1,305315669	0,859171909	0,747964659	0,538916034	0,475478778	0,46807166	0,413686663	-0,008574042	-0,016134771	0,160854833	-0,121546556	-0,065245756	-0,287173486	-0,07386824	-0,146880171	-0,589972636	-1,105156774	-1,213860482	-0,74664725	-0,707951313	-0,469013446	-0,225681416	-0,147472333	-0,310682833	0,350701799	3,074057276	1400	3,074057276	10,76925505	OG
nk160414_b@11	YL_F	SF_4	11	150	-0,166227407	0,723854262	0,664832767	-0,230665607	-0,668454209	-0,746976095	-0,847404143	-1,160882371	-1,73282674	-1,831907725	-1,696010239	-1,966538043	-2,144703425	-2,068755166	-2,323777098	-2,285921054	-2,282596171	-2,494102203	-2,28666583	-2,470626733	-2,388742738	-2,337568275	-2,380046976	-2,482290569	-2,30804829	-2,139455112	-1,808246129	-1,44310903	-1,677893792	-1,283276552	-1,403870835	-1,60222263	0,723854262	1200	0,723854262	-48,88385241	OG
nk160414_b@12	YL_F	SF_4	12	150	0,63253734	0,299573383	3,701909421	4,664252342	4,16716507	3,291656531	3,136693858	3,241417004	3,203393588	3,378725974	3,074467713	3,134149408	3,229417017	3,181091398	2,798957804	2,687938889	2,931516539	2,470238544	2,454579331	2,037357982	2,287821653	2,386505443	1,440445222	0,277807554	-0,229390469	0,081647383	-0,092944851	-0,225536311	-0,333324091	-0,303658262	-0,523493883	2,015578017	4,664252342	1400	4,664252342	62,42839679	OG
nk160414_b@20	YL_F	SF_4	20	150	0,325661327	-0,209314243	4,550116105	5,23548255	4,54469978	3,680488837	3,676798092	3,699482634	3,590145304	3,740524347	3,452503179	3,501808604	3,663384885	3,719298555	3,262887931	3,450778801	3,608681163	3,268373367	3,395835894	3,007268157	3,338799816	3,400279052	2,281695945	1,295589243	1,084074217	1,267514918	1,139291966	1,00644156	1,035184862	0,982974757	1,199922034	2,748279795	5,23548255	1400	5,23548255	84,43388196	OG
nk160414_b@2	YL_F	SF_5	2	150	-0,335503891	0,126138711	3,239503236	5,140697873	3,858431407	3,432576321	3,484548218	4,063407541	3,57126323	3,713358775	3,824418747	3,513569284	3,588550274	3,468901704	3,249520045	2,803880276	3,06302635	3,463075337	2,840256091	2,567662927	2,829449414	2,333524794	1,432670243	0,868868316	0,527700033	0,523189728	0,617852926	0,779024749	0,761797175	0,624505717	0,20387268	2,392894782	5,140697873	1400	5,140697873	74,24555384	OG
nk160414_b@8	YL_F	SF_5	8	150	0,0071199	0,186463356	1,895245555	2,912694604	2,539454243	2,03109042	1,388027329	1,25745505	0,973246966	0,897143369	0,752253727	0,422213525	0,475629034	0,517362118	0,405309088	0,09180986	0,350268582	0,490704693	0,331364063	0,196413719	0,128638536	-0,085502209	-0,444191425	-0,706081061	-0,943243981	-0,729680274	-0,373278961	-0,224813878	-0,00862165	0,209354318	0,019282173	0,482681638	2,912694604	1400	2,912694604	14,94992975	OG
nk160414_b@11	YL_F	SF_5	11	150	0,174553956	-0,038569125	-0,402749589	-0,664985306	-0,829117839	-1,089813566	-1,61834146	-1,699973385	-1,813939847	-1,647401225	-1,906059924	-2,067495922	-2,135579545	-1,87733892	-2,044620132	-2,152809523	-2,018199791	-1,557238582	-1,235679874	-1,19801287	-1,57359848	-1,920559296	-2,015104034	-1,953401832	-1,636650275	-1,141905514	-0,823221447	-0,846366667	-0,809041566	-0,449397326	-0,347856204	-1,333563713	0,174553956	1100	0,174553956	-41,25382399	OG
nk160414_b@12	YL_F	SF_5	12	150	-0,295385812	-0,314047097	2,826627443	3,89580169	3,060267166	2,642116958	2,223008448	2,412594375	2,179395807	2,238700449	1,901987531	1,868001891	2,04552894	1,960104216	1,826497887	1,741391537	2,04690837	1,797299636	1,462472626	1,308306704	1,672636395	1,553415164	0,690943803	-0,297907343	-1,178147173	-1,031969406	-0,540431547	-0,526958659	-0,879178235	-0,879438679	-0,82391624	1,180213769	3,89580169	1400	3,89580169	37,14627787	OG
nk160414_b@20	YL_F	SF_5	20	150	-0,315522988	0,221957483	3,895254962	5,07803682	4,12997282	3,645437067	3,28042929	3,48060343	3,19374676	3,416742091	3,365947778	3,053197597	3,127610876	3,1103644	3,086355965	2,856807291	3,067674959	3,176699579	2,665984957	2,394323707	2,782655375	2,593110911	1,623415046	0,91178215	0,258257726	0,287721374	0,428964055	0,550139884	0,625692717	0,536792159	0,155376272	2,280178468	5,07803682	1400	5,07803682	70,76560587	OG
nk160414_b@2	YL_F	SF_6	2	150	0,035771505	0,151931648	3,882992169	5,575546652	4,038306618	3,162779325	3,425080951	3,777199968	3,838523711	3,56609431	3,318139939	2,737776995	3,350527246	2,972014446	2,789618836	2,482203544	2,931155329	3,303127945	3,162758462	2,876661858	2,599207078	3,355625868	2,306803115	1,304589966	0,682276857	0,89137304	1,090096472	0,926684364	0,751072195	0,697776474	0,953332113	2,48184029	5,575546652	1400	5,575546652	76,44249719	OG
nk160414_b@8	YL_F	SF_6	8	150	0,653330474	1,570822659	3,020882246	3,703821574	2,88083109	2,124971946	1,829217138	1,628069991	1,355778334	1,203736538	0,947769866	0,647976772	0,571334611	0,567533202	0,666450563	0,69648111	0,691185856	0,532388029	0,700702537	0,582901203	0,331202972	0,832762672	0,527254566	0,028458081	-0,418040766	-0,420514855	-0,347345577	-0,383923715	0,053881748	0,091530309	0,707313939	0,889637584	3,703821574	1400	3,703821574	26,89844291	OG
nk160414_b@11	YL_F	SF_6	11	150	0,361189303	1,107345425	0,729457067	0,089631431	-0,633388143	-0,678151009	-0,663795164	-1,015345789	-1,454403102	-1,151838758	-0,741291315	-0,86700891	-1,404772357	-1,585190052	-0,961271378	-0,706526284	-1,171963571	-1,294187869	-1,108145947	-1,158069347	-1,55158315	-1,204657168	-1,225194251	-1,079470217	-1,262693745	-1,304611229	-1,298095646	-0,924850499	-0,411359872	0,037364684	-0,057740954	-0,793245736	1,107345425	1200	1,107345425	-24,74234199	OG
nk160414_b@12	YL_F	SF_6	12	150	0,88872555	1,744168118	4,237194349	5,482038721	4,162906088	3,688544911	3,498726096	3,289164274	3,524952348	3,32554129	2,681769494	2,442963358	2,636611302	2,84796009	2,745865121	2,637630395	2,789033249	2,502486234	2,7542886	2,677317048	2,422507799	2,874252652	2,254508829	1,048268265	0,507621378	0,558689418	0,243263815	-0,22423949	0,0672395	0,049665145	0,384052822	2,28205538	5,482038721	1400	5,482038721	70,10732758	OG
nk160414_b@20	YL_F	SF_6	20	150	0,473300242	0,978033974	4,398070693	6,375597305	5,035611537	4,271693478	4,060209721	3,969348309	4,200611426	3,724714513	3,299649093	3,076184397	3,381931967	3,243968367	3,005429447	3,049000388	3,220951233	2,922539295	3,343788404	3,323250043	2,657564025	3,128783958	2,432212388	1,093895853	0,565949028	0,681582347	0,317417341	-0,123102452	0,102719565	0,181931087	0,366541329	2,605141235	6,375597305	1400	6,375597305	80,33945751	OG
nk160414_b@2	YL_F	SF_7	2	150	0,356995508	-0,120767964	3,66516145	5,048945015	4,119608137	3,46882231	3,529537555	3,95156071	3,710699826	3,496183246	3,404027095	3,256962033	3,478004128	3,689885186	3,320568481	3,252837142	3,520291082	3,196580977	2,754182331	3,07421593	3,352453364	3,406061832	2,306217286	1,063391006	0,738082374	0,727794865	1,346121946	1,11890637	0,64977229	1,123252724	0,751716346	2,605099051	5,048945015	1400	5,048945015	80,20371466	OG
nk160414_b@8	YL_F	SF_7	8	150	1,387236262	0,451538888	2,768020507	3,021881828	3,078885266	2,390845429	1,756273434	1,383565422	1,07921213	0,866737112	0,639453966	0,361212087	0,329047799	0,418453256	0,319920476	0,125694252	0,250495707	0,021995476	0,109249009	0,322976401	0,229582546	0,242630871	-0,176378637	-0,865110574	-0,909552952	-0,83031494	-0,95048149	-1,064119128	-1,105633055	-0,592812442	-0,587768358	0,466862469	3,078885266	1500	3,078885266	14,0730026	OG
nk160414_b@11	YL_F	SF_7	11	150	0,20287002	0,042831068	0,537564766	0,080589598	-0,499356506	-0,992528481	-1,002560847	-1,209956473	-1,389414926	-1,600449529	-1,643552389	-1,579963424	-1,703990209	-1,699283226	-1,807454038	-1,553046813	-1,500125344	-1,499037539	-1,482439066	-1,178956703	-1,193194104	-1,196718786	-1,284451982	-1,532214095	-1,179313641	-1,072791986	-1,093704691	-1,183055284	-0,76650326	-0,261619147	0,034195695	-1,03895585	0,537564766	1300	0,537564766	-32,3261642	OG
nk160414_b@12	YL_F	SF_7	12	150	0,560056522	-0,011970324	3,161711847	3,6565095	3,680420526	3,30682903	3,006202599	2,824797252	2,612633822	2,504982655	2,380676025	2,005371055	1,976069258	2,180589866	2,207872226	1,828310733	2,065561008	1,748331771	1,906284668	2,239208241	2,202000707	2,176505909	1,346969776	0,162505257	-0,096811223	0,030208145	-0,268652389	-0,377238655	-0,840575509	-0,595152285	-0,745341896	1,575318262	3,680420526	1500	3,680420526	48,92750881	OG
nk160414_b@20	YL_F	SF_7	20	150	-0,206177934	-0,589409431	3,495670928	4,887409431	4,752113887	4,448255712	3,963141676	3,766020906	3,315467044	3,416686937	3,118178303	2,900999109	3,09145575	3,261697515	3,246594331	2,977380221	2,983465186	2,644515664	2,764381105	3,12600959	3,138088912	2,884444081	1,724050196	0,455631385	0,063544919	0,005241795	0,02517105	0,099499505	-0,278680787	-0,017736922	-0,195310151	2,234445158	4,887409431	1400	4,887409431	69,46854395	OG
nk160414_b@2	YL_F	SF_8	2	150	0,067110161	-0,083554637	3,119088126	5,464907567	4,666358034	3,678954375	3,98922104	4,111930641	3,576851054	3,526166767	3,608767134	3,69459026	3,845905962	3,226302522	3,039620684	3,305123845	3,571579605	3,859618562	4,033171619	3,686013655	2,749473147	2,739104692	2,140376028	1,418657208	0,304635454	0,557677985	1,200394809	1,113453083	0,998250322	1,571155419	1,174309076	2,708232716	5,464907567	1400	5,464907567	83,33450458	OG
nk160414_b@8	YL_F	SF_8	8	150	0,414401873	0,413603975	2,404879935	2,88338682	2,99450281	2,170097848	1,737933933	1,530081213	1,296400425	1,096317033	1,279782525	1,094184869	1,154429991	1,060866976	0,67324515	0,808699014	0,74638609	0,948444894	0,815930418	0,888918978	0,586472815	0,719278014	0,52432563	0,058017192	-0,67073949	-0,369332353	-0,33539566	-0,37776092	-0,366591832	0,344093091	0,23725899	0,863294202	2,99450281	1500	2,99450281	26,43628982	OG
nk160414_b@11	YL_F	SF_8	11	150	0,030208855	0,143523151	0,539179254	0,299593922	0,049591968	-0,054676605	-0,176540051	-0,256537463	-0,139194113	-0,147404638	-0,217646862	-0,168882913	-0,198952245	-0,102857072	-0,191503852	-0,167220804	-0,385460251	-0,001501642	-0,216716142	-0,155593848	-0,295044712	0,118391445	-0,136028933	-0,026049986	-0,246607685	-0,043129925	0,087582117	-0,03938758	-0,069099056	0,605943041	0,597719522	-0,031106552	0,605943041	4000	0,605943041	-1,278267294	OG
nk160414_b@12	YL_F	SF_8	12	150	0,187844149	0,149875263	3,248523646	3,856545356	4,005595831	3,305360409	3,009448495	2,969059071	2,729318219	2,554771031	2,990169936	2,7273904	2,718579086	2,802486367	2,169211973	2,471162049	2,353804916	2,56269613	2,284642733	2,558853154	2,200637044	2,398634096	1,877022377	1,038029613	-0,096167408	0,14350312	0,112076545	0,22302124	0,124399522	0,957905974	0,691900907	1,978267782	4,005595831	1500	4,005595831	60,88642872	OG
nk160414_b@20	YL_F	SF_8	20	150	-0,132838862	-0,096901449	3,394723127	5,23480964	5,155907142	4,363834591	3,996672488	3,843303574	3,541729712	3,540615525	3,848681735	3,601293451	3,561193606	3,43703594	3,18917267	3,286260658	3,141472865	3,501606569	3,589850203	3,500985405	2,808473661	2,874306159	2,168012689	1,29387827	0,085725527	0,228911705	0,408936658	0,377149674	0,602574189	1,51696271	0,920106669	2,605949887	5,23480964	1400	5,23480964	80,3908126	OG
nk160414_b@2	YL_F	YL_1	2	150	1,363858061	1,076077405	5,179568116	7,459334275	7,436559166	7,218823876	6,843017038	7,146745387	7,178336342	7,338258522	7,839101876	7,296309129	7,736366158	7,336632792	7,172057845	6,952421466	6,324858199	6,07480487	6,006418032	5,730288157	5,424183926	5,737481156	4,801454597	3,687604573	3,102536613	2,592665487	1,892996579	1,758727934	1,637294045	1,630740909	1,300833174	5,170205023	7,839101876	2100	7,839101876	158,9440101	OG
nk160414_b@8	YL_F	YL_1	8	150	-0,457518401	-1,079084245	4,824882679	7,538293457	8,14889932	7,254893111	6,661272742	6,676846601	6,758209769	6,582802355	6,739017548	6,278558263	6,39687334	6,035087114	6,043667321	5,838520187	5,503402344	5,392735168	5,098494275	5,044345151	4,676808346	4,590671884	4,018523613	3,433948921	3,352254539	3,120236615	2,739771799	2,739425592	2,719842412	3,036144909	2,923497721	4,794558853	8,14889932	1500	8,14889932	147,3983348	OG
nk160414_b@11	YL_F	YL_1	11	150	1,109546675	0,273660188	0,265454693	0,091309137	0,803600298	1,403952995	1,399666125	1,587483253	1,547234152	1,665936343	1,978665324	1,907063188	1,992793727	2,102850267	1,853113793	1,604120361	1,609095835	1,759142727	1,831355775	1,665467103	1,583224072	1,457556542	1,460667288	1,400657161	1,42728218	1,300934514	0,869608185	0,869123085	0,738009699	0,92796643	0,836584449	1,333004051	2,102850267	2400	2,102850267	40,35006	OG
nk160414_b@12	YL_F	YL_1	12	150	0,47705071	-0,002579283	6,058901929	8,405944676	8,669250711	8,175437175	7,837428457	7,931295707	7,978645083	7,89273891	8,031233367	7,687968845	8,062984297	7,552574512	7,639345981	7,419591536	7,385973061	7,450232166	7,250973581	7,342122664	7,052233462	6,954695153	6,293161417	5,617862098	5,2770614	4,901747586	4,371128298	4,210152603	4,025716988	4,131035401	3,750635639	6,317178843	8,669250711	1500	8,669250711	193,718701	OG
nk160414_b@20	YL_F	YL_1	20	150	1,411571608	1,229388186	8,050978896	10,78182315	11,2975912	11,04597688	10,74913064	10,74162514	10,69368053	10,52622001	10,71456061	10,39645842	10,73003824	10,27467903	10,3484808	10,20398874	10,18978449	10,0473753	9,8885919	9,957638446	9,498262927	9,52582709	8,410716571	6,936510108	5,934830057	5,146328788	4,316282796	3,954372404	3,67532731	3,542005256	3,050601879	8,170020884	11,2975912	1500	11,2975912	251,0395607	OG
nk160414_b@2	YL_F	YL_2	2	150	-0,300948221	-0,582460067	1,890192931	4,415868731	4,259846864	3,476405628	2,919564357	2,583654692	2,564457762	2,185573253	2,096662444	1,95063442	1,882574014	1,903764123	1,653788321	1,586805129	1,535896844	1,940434051	1,731009192	1,510316107	1,371309138	1,674404132	1,133001676	0,567766615	0,187756034	0,107167677	0,258651862	0,0538293	0,195703639	-0,061942155	0,031571869	1,507201947	4,415868731	1400	4,415868731	46,85794854	OG
nk160414_b@8	YL_F	YL_2	8	150	-0,158733041	-0,836929026	3,036590851	4,51253563	5,243730761	4,4373416	3,871451119	3,594878538	3,663727134	3,1342406	2,980586211	2,669853621	2,588607135	2,564596051	2,224564096	2,089286966	1,947614559	2,418592623	2,162523545	1,793716405	1,651817823	1,924139801	1,481391277	1,196708163	1,046691718	1,199371256	1,652524198	1,534977427	1,795143394	1,643615773	1,908546157	2,28947427	5,243730761	1500	5,243730761	70,09879581	OG
nk160414_b@11	YL_F	YL_2	11	150	0,402184185	0,159500318	0,190245256	0,166606726	0,406459751	0,117326002	-0,007805832	-0,076967954	-0,039315106	-0,004696752	0,442966795	0,584014243	0,878118816	1,392767978	1,329937241	1,222692118	1,062636126	1,48297963	1,51744274	1,468758453	1,059933901	1,425706846	1,516280674	1,538016769	1,414048958	1,32794008	1,187417113	0,954534932	1,222920215	1,048710152	1,05668531	0,853162764	1,538016769	3400	1,538016769	25,71861094	OG
nk160414_b@12	YL_F	YL_2	12	150	0,046833277	-0,552914077	4,624605543	6,393980648	6,818036513	5,986710558	5,731717576	5,836386864	6,073722152	5,709807869	5,818793051	5,599003758	6,006875302	5,88270212	5,703127256	5,547190996	5,664987654	5,696648373	5,138528224	4,929144071	5,040424861	5,345701943	4,697627561	3,715931216	3,335300271	3,262587945	3,795230762	3,000983087	3,272298238	2,33410713	2,71520747	4,618428652	6,818036513	1500	6,818036513	141,7902678	OG
nk160414_b@20	YL_F	YL_2	20	150	0,00822722	-0,102819295	4,811119898	6,66506899	7,183726879	6,579128544	6,297003896	6,179656098	6,346472239	5,980908801	5,9990651	5,923759053	5,978865572	6,062741915	5,909127205	5,770120318	5,800537957	6,118029994	5,656074059	5,505779792	5,450700841	5,860204721	4,905143462	3,375169365	2,433198081	1,956736523	2,107475433	1,406913786	1,392172944	0,676995695	0,851409157	4,486732718	7,183726879	1500	7,183726879	138,6588961	OG
nk160414_b@2	YL_F	YL_3_F	2	150	0,014958931	0,70841967	2,11041856	2,516204092	2,135759996	1,840642743	1,527116189	1,152707574	1,03279957	1,165644745	1,196428715	0,7497743	0,963581144	0,919008801	1,002867545	1,068877253	0,832850825	0,458220094	0,590927998	0,202178411	0,43909431	0,829315242	0,221701492	-0,179692267	-0,659328276	-0,805449942	-0,623588848	-0,546440764	-0,971562698	-0,874782858	-0,409435764	0,600297316	2,516204092	1400	2,516204092	18,8064552	OG
nk160414_b@8	YL_F	YL_3_F	8	150	0,264054663	-0,028299137	2,997203308	4,443096417	4,107351572	3,318522919	2,916425352	2,469421331	2,237152584	2,302861623	2,043653761	1,593030026	1,83212481	1,715980589	1,692368499	1,635660485	1,237506034	0,826590154	1,064785226	0,617866223	0,789002784	0,925043832	0,084736445	-0,115789718	-0,247222079	-0,305257238	-0,141575869	-0,0560434	-0,261192314	-0,038512413	0,500596971	1,303907853	4,443096417	1400	4,443096417	40,03881762	OG
nk160414_b@11	YL_F	YL_3_F	11	150	1,274230822	0,754667292	0,428680269	2,02018072	2,041668673	1,501741197	0,973204566	0,575301727	0,300385747	0,571412315	0,764055275	0,62685932	1,290374163	1,868092298	2,181744883	2,492200393	2,563527846	2,623312659	2,737872679	2,285834187	2,82214004	2,999391583	2,549973122	2,46650627	2,308822299	2,154150092	1,949317114	2,117311548	1,508756016	1,58470401	1,645094101	1,741339136	2,999391583	3200	2,999391583	52,52185076	OG
nk160414_b@12	YL_F	YL_3_F	12	150	0,648337481	-0,031534242	2,840628934	4,836028695	4,243330874	3,48235702	3,65520301	3,755564231	3,829181313	4,096515569	3,828812446	3,476247675	4,070602364	4,08534992	3,962971992	3,893767392	3,192347237	2,790617403	3,203811408	2,919392842	3,187519109	3,241547296	1,992665928	1,366404207	0,933733073	0,907573571	0,957674283	0,528757304	-0,004542825	0,486624378	0,909931215	2,622174874	4,836028695	1400	4,836028695	80,50828676	OG
nk160414_b@20	YL_F	YL_3_F	20	150	-0,59297977	-1,101830673	4,12545967	5,628552413	5,693409521	5,263090928	5,284977399	5,067880383	5,036519946	5,356195598	5,239555979	4,85642538	5,500679378	5,264359247	5,276585798	5,257862064	4,532300301	4,084377453	4,571026586	4,310978053	4,529882134	4,591169353	3,098997352	1,967817163	1,002447111	0,52368078	0,267570016	-0,326167423	-0,947829158	-0,604354901	-0,300449258	3,305102865	5,693409521	1500	5,693409521	102,9049033	OG
nk160414_b@2	YL_F	YL_4_F	2	150	-1,094482954	-1,222454403	1,797543741	2,56567504	1,961854015	1,265677349	0,963072561	0,782516002	0,586901754	0,556790918	0,19944299	0,128740901	0,89687352	0,927837753	0,826658962	0,228195174	0,448633072	0,112522232	-0,351083753	-0,155249644	0,443011004	0,333582546	-0,650101439	-1,105699884	-1,038192696	-1,283406698	-1,310643012	-1,686948427	-1,961057568	-1,93442889	-1,186906849	0,001447526	2,56567504	1400	2,56567504	1,18556822	OG
nk160414_b@8	YL_F	YL_4_F	8	150	0,237520859	-0,653116235	3,2308839	4,817013867	4,443671305	3,412728162	2,67801333	2,161353208	1,667495215	1,464419089	1,080661291	0,878037463	1,493181012	1,438858446	1,295101466	0,655999638	0,935480686	0,597719105	0,222778388	0,393335016	0,861161762	0,743135341	-0,263423059	-0,656494732	-0,221062266	-0,148085824	0,123197366	-0,194154589	-0,466138537	-0,373680822	0,5493612	1,045321002	4,817013867	1400	4,817013867	32,01151002	OG
nk160414_b@11	YL_F	YL_4_F	11	150	0,673418445	0,81875978	1,17090564	2,361609907	2,254679983	1,790825535	1,352163343	0,706492044	0,269758477	0,401862061	0,453240136	0,154556245	0,811229157	1,527489398	2,238453659	2,38357258	2,614504681	2,619382154	2,60160394	3,172357655	3,129520561	3,339935863	3,216025534	2,8289249	2,975798215	2,848968047	3,128925015	2,911149656	2,198372984	1,831770828	2,1310408	1,965074104	3,339935863	3200	3,339935863	59,5150676	OG
nk160414_b@12	YL_F	YL_4_F	12	150	0,716833866	-0,255749403	3,365443297	4,601075948	4,034298884	3,104364235	3,050451609	3,192409648	3,162263502	3,393033993	3,085491704	3,105118173	4,222407244	4,297965188	4,362584964	3,474001099	3,972688308	3,500647686	2,835395318	3,166285017	4,131240301	3,969690668	2,498736732	1,944038472	2,167084039	1,832998629	1,7994246	1,397990652	0,716570093	0,642180146	1,330407436	2,800560389	4,601075948	1400	4,601075948	85,7937514	OG
nk160414_b@20	YL_F	YL_4_F	20	150	-0,017228959	-0,840005597	4,140855431	5,926141435	5,591293416	5,002235039	4,9803187	4,96986096	4,914662357	5,008828948	4,745923588	4,786642091	5,718715849	5,827659484	5,832037941	4,905722466	5,368623088	4,906774984	4,343820536	4,454733944	5,334219295	5,332688038	3,611316538	2,374805376	2,007644797	1,38488161	1,125728185	0,511844061	-0,023973119	0,027150803	0,693329273	3,643459695	5,926141435	1400	5,926141435	112,6092004	OG
nk160414_b@2	YL_F	YL_5_F	2	150	0,275559806	0,382078635	1,298368885	1,981522498	1,570755206	1,210526737	1,000011359	0,647976088	0,40349206	0,206124674	0,186283515	0,476510621	0,449009609	0,291328864	0,191857035	-0,220375551	-0,304430159	-0,104158043	0,117837716	-0,023815194	0,062456573	0,150387595	0,066208747	-0,2752175	-0,56349158	-0,673385546	-0,667464788	-0,736461546	-0,611851674	-0,461660917	-0,009784383	0,203748366	1,981522498	1400	1,981522498	6,18331163	OG
nk160414_b@8	YL_F	YL_5_F	8	150	-0,115884197	0,410945136	2,469421265	3,289857738	2,837213001	2,142845447	1,602828972	1,209863349	1,217660761	0,992829077	0,857067067	1,040067818	0,973703872	0,756745656	0,917962687	0,649612184	0,60058321	0,618190676	0,588078026	0,39409404	0,400666988	0,538466575	0,468209357	0,191654098	0,205091775	0,091749368	0,082722284	0,114665423	0,345404354	0,826040123	0,979565458	0,893481342	3,289857738	1400	3,289857738	27,26608096	OG
nk160414_b@11	YL_F	YL_5_F	11	150	0,943354287	1,035736035	1,068228622	1,654755051	1,219792303	0,763378079	0,255664663	-0,206305615	0,338581988	0,368228487	0,560112634	1,4500069	1,705152866	1,528086116	2,27819421	2,496051304	2,83892796	2,896641386	2,517682943	2,48473457	2,335404052	2,438189135	2,559238084	2,340608602	2,578788747	2,334773376	2,24969262	1,989037873	1,869900352	1,523008798	1,621259512	1,678609869	2,896641386	2800	2,896641386	50,75459904	OG
nk160414_b@12	YL_F	YL_5_F	12	150	0,007413599	0,297407143	3,612946193	4,992286556	4,368824586	3,820923047	3,395760183	3,402209426	3,309812323	3,197571334	3,14965002	3,504457815	3,579298083	3,170541929	3,43842683	2,969638007	2,967031832	3,02021247	3,531089092	3,285906019	3,06627786	3,372108167	2,986634824	2,348261015	2,176490695	2,028231268	1,809196128	1,554533108	1,589812067	2,10589143	1,663508906	2,829753289	4,992286556	1400	4,992286556	86,8868907	OG
nk160414_b@20	YL_F	YL_5_F	20	150	0,431499899	0,857564334	3,550476257	4,980683915	4,681721535	4,391887327	4,276624066	4,159479649	3,81699671	3,730692274	3,717373162	3,992343995	4,057259897	3,814695339	3,85051862	3,279145757	3,086221122	3,248101878	3,655020214	3,58073098	3,650344565	3,814728588	3,317840846	2,368598002	1,754672199	1,435960786	1,165587489	0,85033955	0,817698981	1,020589166	0,998202569	2,979148376	4,980683915	1400	4,980683915	91,63874844	OG
nk160414_b@2	YL_F	YL_6_F	2	150	0,538154712	0,706341445	2,41493057	2,545758692	2,211216643	1,51613225	1,502218048	1,321368543	1,202592988	0,621125737	0,493761855	0,270282801	0,472581857	0,449079289	0,323503661	0,187446965	0,284723849	0,350324843	0,619235878	0,757578166	0,962939626	0,991509834	0,234651335	0,173543454	0,156313687	-0,05604824	-0,621876607	-0,630968516	-0,311379023	-0,320330669	-0,319014239	0,614441917	2,545758692	1400	2,545758692	18,9381292	OG
nk160414_b@8	YL_F	YL_6_F	8	150	0,814764976	0,559527075	3,105288256	3,672712738	3,659162887	2,554705541	2,011981107	1,7281904	1,555705772	1,232411217	1,120689005	0,869642649	1,043517502	1,088554069	0,893667468	0,401432223	0,474080997	0,423310133	0,727253818	0,718837792	0,909402659	0,982599543	0,314388548	0,265866171	0,361229979	0,26614958	-0,010522804	0,224520226	0,263951669	0,075808887	0,256637761	1,050498963	3,672712738	1400	3,672712738	32,02976648	OG
nk160414_b@11	YL_F	YL_6_F	11	150	0,325267588	0,219922736	0,631352497	0,846381462	1,31822683	0,648267653	0,027331651	-0,387450371	-0,310003592	-0,078165205	0,181274751	0,258885835	0,415802843	0,552342749	0,932826538	0,436458637	0,471141609	0,270578471	0,362135057	0,23096186	0,287318441	0,625105405	0,632040073	0,778861875	0,87501105	1,033895612	1,193006247	1,446292802	1,502536104	0,910021696	0,780858624	0,561886694	1,502536104	3900	1,502536104	16,86542442	OG
nk160414_b@12	YL_F	YL_6_F	12	150	0,714193121	0,775507863	4,743449377	5,777850472	5,086748873	4,677794345	5,066303899	4,905581325	4,457812305	4,324805819	4,108369195	3,868126156	4,130826082	4,32623662	3,973521841	3,493185752	4,002023706	4,051230993	4,534415384	4,375104401	5,028180978	4,75037803	3,704370935	3,592739277	3,965107712	3,45826394	2,70097496	2,348927556	2,730084167	2,38453503	2,3116244	3,818331436	5,777850472	1400	5,777850472	116,8553658	OG
nk160414_b@20	YL_F	YL_6_F	20	150	0,359430225	0,428665885	3,930697625	4,666349587	4,532243842	3,956016661	4,099521168	4,041138754	4,003841984	3,417729331	3,205184067	3,052762229	3,228385625	3,193043901	3,072984306	2,909164875	3,060873655	3,170613063	3,504930395	3,729616803	4,005248945	4,003693821	2,812690732	2,331277996	2,027115712	1,527822184	0,733110862	0,645632676	0,554922029	0,622321609	0,661788485	2,75770384	4,666349587	1400	4,666349587	84,97820968	OG
nk160414_b@2	YL_F	YL_7	2	150	0,728250668	0,293153054	2,462412039	4,134031821	2,970490763	2,239746748	1,499385727	1,536568066	1,289411734	1,031483516	0,994833113	0,816865787	0,634460309	0,661935764	0,632773114	0,823516278	0,832464293	0,41927231	0,583937846	0,424133138	0,636260134	0,693797398	0,302387714	0,084601616	-0,352891575	-0,913130677	-0,77506899	-0,56171651	-0,535279909	-0,796888059	-0,565353794	0,716962692	4,134031821	1400	4,134031821	22,144395	OG
nk160414_b@8	YL_F	YL_7	8	150	0,18069225	0,196311527	1,967275673	3,017299798	2,664273872	1,999438665	1,4730578	1,511427982	1,306731618	1,424713686	1,356632019	1,025316701	0,917416916	1,005314255	0,960038176	1,173029327	1,12627224	0,593611646	0,793688558	0,785240528	0,829733745	0,827458969	0,509983343	0,475087059	0,427130697	0,094296072	0,345155086	0,529515555	0,437478128	0,512679909	0,68112879	1,004755825	3,017299798	1400	3,017299798	30,71652007	OG
nk160414_b@11	YL_F	YL_7	11	150	0,246747174	0,468220803	0,558140978	-0,018494119	0,020427336	-0,361111656	-0,609746252	-0,354736841	-0,386851663	0,183145655	0,23934184	0,00199899	-0,074338248	0,182108827	0,26722615	0,493509645	0,545645885	0,22747658	0,672174519	0,7362307	0,836609	1,040170935	0,816027827	1,133172472	1,316148413	1,448360956	1,556164289	1,65002417	1,065439291	1,03142923	1,182569323	0,519781684	1,65002417	3800	1,65002417	15,39857396	OG
nk160414_b@12	YL_F	YL_7	12	150	-0,02411173	0,167949883	3,709172362	4,838292102	4,191936019	3,910014834	3,604933179	3,750228369	3,600017281	3,839206296	3,61379269	3,267851156	3,41455011	3,42529644	3,478831236	3,791059193	3,615175025	2,864086353	3,077703439	3,312521719	3,252507817	3,001002907	2,66544069	2,631397691	2,338256383	1,700851155	1,997324814	2,112562569	2,073485996	1,977482712	2,382017859	2,954220534	4,838292102	1400	4,838292102	90,40188348	OG
nk160414_b@20	YL_F	YL_7	20	150	0,386368109	0,374797162	4,698187802	6,159488834	5,419702483	5,235771251	4,731616034	4,816444516	4,638903368	4,637274783	4,511566128	4,219801657	4,253406424	4,270151035	4,366261796	4,604255686	4,409635421	3,790206767	4,085711036	4,187090548	4,192108135	4,129633205	3,393238129	2,686568234	1,842841678	0,97751203	1,010849912	1,001041655	1,019477643	0,836208793	1,283817277	3,424836695	6,159488834	1400	6,159488834	105,3348448	OG
nk160414_b@2	YL_F	YL_8	2	150	1,29217407	1,415754543	2,712706425	4,938064848	3,717435086	3,178361857	2,86994909	2,1621633	1,620835321	1,450437551	1,60425644	1,30854055	1,111609026	0,927058741	0,912219346	1,212250117	1,067755846	0,921097491	0,924669989	1,017139543	0,934300637	1,15367703	0,579459754	0,891001664	0,11669611	0,013805571	-0,237963125	0,2639059	-0,158813637	-0,047089955	0,05951284	1,288160386	4,938064848	1400	4,938064848	39,25712852	OG
nk160414_b@8	YL_F	YL_8	8	150	1,373591503	0,964542941	2,32963243	3,573776623	2,737745729	2,466808615	2,171653058	1,715160594	1,206829644	1,204730944	1,121380376	0,862542896	0,823411379	0,706797666	0,712395589	0,758546228	0,808909183	0,486712639	0,492459998	0,536975598	0,458794884	0,74258608	0,261549109	0,665483917	-0,032660265	-0,070145878	-0,092236426	0,289134093	-0,187288279	0,148277011	0,505138445	0,959459236	3,573776623	1400	3,573776623	28,80387135	OG
nk160414_b@11	YL_F	YL_8	11	150	0,62014339	0,029394256	-0,078897822	0,11609841	-0,363213604	-0,300172323	-0,117558979	0,196654214	-0,133166464	-0,280071563	-0,069481357	0,031923337	0,406385538	0,576173901	0,622589942	0,677339853	0,863199295	0,791095749	0,747806196	0,850738199	1,112481452	1,347331708	0,813802114	1,052448254	0,581094543	0,915415522	0,676667006	0,843072157	0,490055048	0,675741041	0,925062153	0,47161778	1,347331708	3200	1,347331708	13,84754839	OG
nk160414_b@12	YL_F	YL_8	12	150	0,513796977	0,099653569	3,106153242	4,553229802	3,752548326	3,788717572	3,756438916	3,16599125	2,67914325	3,024708835	3,094433082	2,66233248	2,688513721	2,513159115	2,511525345	2,70124229	2,53496193	2,293141011	2,236145333	2,356967103	2,136703302	2,530289594	1,898165045	2,591077119	1,669116461	1,44858926	1,364658437	1,679084006	0,801949191	1,190416407	1,647868021	2,354539355	4,553229802	1400	4,553229802	71,90988749	OG
nk160414_b@20	YL_F	YL_8	20	150	1,33668577	0,597177606	4,038640519	6,39338606	5,719769174	5,748509137	5,70491643	4,945263281	4,357863299	4,546128811	4,672605548	4,27941016	4,105219598	3,926245448	4,056419697	4,269429457	4,187877829	3,849717016	3,952581488	4,195062353	3,808433434	4,106318737	3,165579375	3,092569493	1,749617139	1,140671422	0,85695568	1,184284656	0,423160919	0,736975198	1,101995168	3,427402255	6,39338606	1400	6,39338606	105,0301294	OG
nk160414_b@5	YL_F	F_1	5	150	0,930599331	0,743384796	1,436439053	7,746746866	8,226098087	7,922348163	7,640466169	7,835185281	8,048293841	7,779841983	7,594696953	7,614860901	8,12110542	7,781236232	7,535227142	7,733616646	8,01541295	7,911577991	7,579613713	7,450376107	7,636555667	7,147083197	6,271019021	5,386093955	4,490313027	4,473165638	4,092139771	3,878366666	3,605568267	3,33000257	3,005668504	6,095583997	8,226098087	1500	8,226098087	186,99497	MGC
nk160414_b@10	YL_F	F_1	10	150	-0,407096022	-0,494452785	1,022982399	4,6397032	4,474238338	3,516764504	2,774353821	2,671296942	2,646756394	2,332751915	2,190844564	2,5478511	3,460313433	3,116189303	3,181016473	3,871820717	4,372466787	4,412333741	4,246813643	4,813872128	5,174751694	4,232345129	3,113889005	2,237736265	1,501926992	1,30332745	0,992168407	0,809879658	0,520512336	0,303691946	0,489337797	2,582915719	5,174751694	3100	5,174751694	80,02926639	MGC
nk160414_b@15	YL_F	F_1	15	150	0,109478838	0,092037884	0,625896894	3,87381573	4,264048283	4,023687176	3,779572047	3,74321253	3,688284081	3,302276348	3,276069651	3,207491415	3,799295325	3,015737392	2,614885411	2,861993977	2,752049665	2,759985997	2,410635747	2,295332227	2,341086975	1,783168042	1,255771434	1,203902183	0,991525992	0,989393924	0,920735559	0,790341514	0,67106419	0,403158429	0,435491255	2,202626649	4,264048283	1500	4,264048283	68,00894107	MGC
nk160414_b@5	YL_F	F_2	5	150	0,125425321	-0,025478893	2,540401926	4,778024346	4,963973924	5,05405936	4,880680851	5,089338924	4,833396826	4,935624909	4,798087373	4,699893988	4,744890788	4,872902556	4,740258293	4,576338408	4,738286862	4,5574987	4,393615635	4,245419115	4,40243531	4,194468602	3,889154955	2,975393593	2,6572951	2,424259031	2,786633502	2,787704988	2,5216651	2,324793595	2,303150521	3,768051403	5,089338924	1800	5,089338924	115,5953056	MGC
nk160414_b@10	YL_F	F_2	10	150	0,23192789	-0,342506288	0,933978511	4,036932894	4,383590002	4,471156243	4,500939557	4,781464978	4,719888725	4,821647558	4,821462088	4,961936088	4,912083215	4,885887961	4,518263634	4,756931645	4,9746376	4,592907606	4,499871487	4,409740502	4,330794127	4,246854246	3,661415091	2,748777107	2,13954478	1,431940825	1,59985383	1,136860908	0,811804728	0,627401458	0,617049474	3,329839951	4,9746376	2700	4,9746376	102,8005498	MGC
nk160414_b@15	YL_F	F_2	15	150	0,51123601	0,13068797	1,498189655	2,538557463	2,829314237	2,904620834	2,61292493	2,491087148	2,258267516	2,239656231	2,528418421	2,035577077	1,924386181	1,992614923	1,834127452	1,599774068	1,591284358	1,024726101	1,067999688	1,016470151	0,859850814	0,639822515	0,427656415	0,422767417	0,137034557	-0,084918667	0,475249789	0,035262818	-0,291788791	-0,229006621	-0,476569013	1,243396182	2,904620834	1600	2,904620834	38,52794815	MGC
nk160414_b@5	YL_F	Mol_1	5	150	0,004108956	0,171902936	1,210241426	2,849916763	2,228847486	1,448664294	0,566225871	1,238632336	1,288940499	0,592498382	0,265195083	0,995524471	1,135070405	0,983771836	1,069239597	1,029338683	1,295046011	1,422822964	1,388402231	1,483812806	1,131014433	1,296363068	1,436217134	0,55205796	0,156948728	-0,162152227	-0,399309122	-0,12196412	-0,478690768	-0,057237826	-0,271168503	0,830654251	2,849916763	1400	2,849916763	25,88381157	MGC
nk160414_b@10	YL_F	Mol_1	10	150	0,205424492	0,434349685	0,713319955	0,859022285	0,098127722	-0,334653854	-0,878763388	-0,857273771	-0,769679528	-1,314246042	-1,362736221	-1,224186164	-1,269585937	-1,400737578	-1,411445193	-1,463137008	-1,298883777	-1,183801057	-1,261069495	-1,32521787	-1,392206031	-1,4243894	-1,403198898	-1,756463017	-1,889612605	-1,870674231	-2,035582224	-1,48575981	-1,655928019	-1,855853664	-1,927096216	-1,088449576	0,859022285	1400	0,859022285	-32,88110099	MGC
nk160414_b@15	YL_F	Mol_1	15	150	1,132653913	1,130169681	1,569521908	2,84706332	2,303035197	1,971746686	1,516570128	1,636333143	1,540559618	1,081778829	1,1599213	1,247405472	1,199176387	1,005110693	1,01921158	0,834016013	1,030513641	0,839438166	0,669508105	0,737303179	0,66606939	0,739839572	0,614569906	-0,445781567	-0,671008318	-0,938074464	-1,303671277	-1,156342449	-1,297831924	-1,386385966	-1,328751864	0,64398929	2,84706332	1400	2,84706332	20,06171697	MGC
nk160414_b@5	YL_F	Mol_2	5	150	0,686583227	-0,195251294	0,444904569	1,613679956	1,318318911	0,466710286	0,246649991	0,299264332	0,135457594	-0,089231944	-0,069418236	0,286207274	-0,091530361	0,174210059	0,122106003	-0,055981154	0,311725465	-0,050132354	0,515154418	0,338989244	0,493273146	0,427715674	0,678969097	-0,051085587	-0,863881325	-1,133787257	-0,939973987	-0,754493444	-1,117076652	-0,968685555	-0,885006153	0,041754321	1,613679956	1400	1,613679956	1,393595408	MGC
nk160414_b@10	YL_F	Mol_2	10	150	0,710559818	0,092884772	0,168599683	0,724689673	0,162040262	-0,528260292	-0,997921124	-1,086223024	-1,350529868	-1,676741848	-1,808304449	-1,69255413	-2,140235926	-1,983849612	-2,066427916	-2,101501332	-1,673354389	-1,990409324	-1,692686114	-2,035407305	-1,949713266	-2,042375047	-1,851999552	-2,067853246	-2,402989889	-2,362575528	-2,280864036	-1,924962471	-1,804702779	-1,729319946	-1,256746174	-1,439991432	0,724689673	1400	0,724689673	-44,3666412	MGC
nk160414_b@15	YL_F	Mol_2	15	150	0,274706533	-0,268646368	-0,099981426	1,21831404	1,174257869	0,701876927	0,445640371	0,359151001	0,179263886	-0,116328522	-0,309208682	-0,213741554	-0,716289224	-0,662779554	-0,823215634	-1,174469609	-0,917507701	-1,185855695	-0,779762606	-1,072754856	-1,101664586	-1,23455955	-1,143819396	-1,428177078	-1,869098419	-1,882526061	-1,891271045	-1,739617172	-2,066705328	-1,946142734	-1,703399571	-0,709493927	1,21831404	1400	1,21831404	-21,27996523	MGC
nk160414_b@5	YL_F	SF_1	5	150	0,203129612	0,592691641	0,293445471	-0,166777782	-0,822703332	-1,440560405	-0,954198396	-1,148059138	-0,639450686	-0,737652933	-0,324617095	-0,330794012	-0,750688526	-0,857327189	-1,208322781	-1,234895883	-1,171549676	-0,966272236	-1,031349936	-0,658634815	-0,890016843	-0,915183094	-1,379085634	0,132843747	0,289042728	0,495372715	0,509633409	0,447524583	0,436626176	0,482051724	1,09944132	-0,407946363	1,09944132	4100	1,09944132	-13,29762273	MGC
nk160414_b@10	YL_F	SF_1	10	150	0,340551764	1,515435747	1,702170815	1,218762444	0,53551107	-0,388778236	-0,088428808	0,056926953	0,154930223	-0,223543031	-0,067931894	-0,027972903	-0,215831083	-0,448685176	-0,60667598	-0,601671971	-0,648084242	0,014825488	-0,070098247	0,206514255	0,074350818	0,152185458	-0,567579612	0,852767687	0,642222486	1,22434893	1,07109845	0,713529176	0,880033731	1,150657225	1,217106681	0,315117684	1,702170815	1300	1,702170815	8,989818995	MGC
nk160414_b@15	YL_F	SF_1	15	150	0,52802101	0,788696467	0,621010144	0,588063324	0,193346291	-0,47807242	-0,176546952	-0,026813169	-0,229548482	-0,469328024	-0,409453017	-0,184658652	-0,223654114	-0,438196947	-0,395458524	-0,284403116	-0,359693108	-0,304013997	-0,486266192	-0,252981061	-0,387544882	-0,33706892	-0,672344879	1,179553935	1,14146742	1,329022442	1,115871882	1,183897643	1,069878075	1,220826475	1,389425464	0,201065617	1,389425464	4100	1,389425464	5,274310881	MGC
nk160414_b@5	YL_F	SF_2	5	150	0,06992807	-0,332506248	-0,292437052	-0,399976216	-1,061523636	-1,73967124	-2,012358083	-2,205796997	-1,996646113	-2,540820891	-2,396262038	-1,722287549	-2,196230714	-2,477436539	-2,231586977	-2,05563455	-2,184604473	-2,422556774	-2,277130344	-2,373923693	-2,241782404	-2,038845364	-1,901809253	-1,884724727	-1,891800298	-1,513323812	-1,216646585	-0,548089556	-0,805738841	-0,690726448	-0,779329332	-1,624589635	0,06992807	1100	0,06992807	-50,00757805	MGC
nk160414_b@10	YL_F	SF_2	10	150	0,448413792	0,229479807	0,800305709	0,919213977	0,268333466	-0,431425717	-0,514954556	-0,756673591	-0,559216831	-1,199733795	-0,887192591	-0,380375545	-0,815145576	-1,221413481	-0,73429477	-0,532674536	-0,712297335	-0,941635512	-0,637081607	-0,676226182	-0,546630788	-0,376819944	-0,404136261	-0,900754817	-1,256174903	-0,875364796	-0,699021911	-0,08478784	-0,168235545	-0,197562076	-0,140057761	-0,451101339	0,919213977	1400	0,919213977	-14,13831953	MGC
nk160414_b@15	YL_F	SF_2	15	150	0,641164812	0,716378244	0,922076294	1,853758376	0,937924372	0,603816186	0,590788581	0,317742471	0,355974184	-0,191321885	0,334245261	0,812913328	0,117682622	-0,248784104	0,629470655	1,031074205	0,611747168	0,42998629	0,912616122	0,846184405	0,992935526	1,257716031	1,134859592	0,07257842	-0,492921992	-0,132840602	-0,089231617	1,003522851	0,642077198	0,868696993	0,89481469	0,592827248	1,853758376	1400	1,853758376	17,60965493	MGC
nk160414_b@5	YL_F	SF_3	5	150	-0,154421403	-0,46751096	0,971969148	0,80958218	0,13135555	-0,326641237	-0,802103817	-0,708697802	-1,08232304	-1,460522865	-1,581273458	-1,495390988	-1,535297077	-1,456081682	-1,61373507	-1,778017204	-1,814824818	-1,742566859	-1,688199221	-1,756153148	-2,031377819	-1,91431499	-1,968051584	-1,847509769	-1,705304538	-1,812013493	-1,63202132	-1,335953889	-1,426314266	-0,858991777	-0,074067386	-1,166347568	0,971969148	1300	0,971969148	-36,04253021	MGC
nk160414_b@10	YL_F	SF_3	10	150	0,607676787	0,295577223	1,341643026	1,370734857	0,879710907	0,708831664	0,26983247	0,114540002	-0,143705776	-0,369694629	-0,494260319	-0,432739192	-0,806141731	-0,786305035	-1,008287069	-1,275858972	-1,057300266	-0,782354309	-0,976935889	-0,837610433	-1,231513502	-1,056706125	-1,099364001	-1,220763845	-1,299105471	-1,40583711	-1,197472058	-1,138471545	-1,407885769	-1,336794872	-0,818850921	-0,535335868	1,370734857	1400	1,370734857	-16,48982484	MGC
nk160414_b@15	YL_F	SF_3	15	150	-0,07119801	-0,367967849	1,005854898	1,856975429	1,170402431	1,230488694	0,660360643	0,525909005	-0,011618045	-0,036831019	-0,027437708	0,028688263	-0,458487993	-0,436820044	-0,495806903	-0,726380915	-0,572306	-0,434022764	-0,462240629	-0,38124343	-0,815459424	-0,6789533	-0,607716163	-0,643334731	-0,85599731	-0,933246186	-0,730993238	-1,007583035	-1,09051356	-1,10451037	-0,671428584	-0,230432834	1,856975429	1400	1,856975429	-6,772104552	MGC
nk160414_b@5	YL_F	SF_4	5	150	0,41251859	1,031499651	1,218764705	0,449881243	-0,161335806	-0,519682198	-0,655448973	-1,099988956	-1,720370923	-1,803124873	-1,73112092	-2,028197116	-2,269075446	-2,228871833	-2,482880681	-2,459592373	-2,407702974	-2,62987558	-2,516261524	-2,760857517	-2,645238098	-2,56081009	-2,587246774	-2,766638313	-2,703013075	-2,329239364	-2,202846325	-1,904224008	-1,704408481	-1,208669947	-1,614358604	-1,631884406	1,218764705	1300	1,218764705	-49,98749658	MGC
nk160414_b@10	YL_F	SF_4	10	150	0,314239647	1,035775563	1,457147568	1,290798337	0,786495168	-0,035212975	-0,4542061	-0,705175165	-0,994257499	-1,173724901	-1,416366794	-1,459926452	-1,41814251	-1,464907727	-1,838741735	-1,873249415	-1,565693267	-1,835394914	-1,745798776	-1,921342286	-1,719706932	-1,684912567	-1,867978218	-2,127556978	-2,010146572	-1,366703511	-1,64575145	-1,504360731	-1,307496493	-1,233956358	-1,182584753	-1,05383351	1,457147568	1300	1,457147568	-32,23466624	MGC
nk160414_b@15	YL_F	SF_4	15	150	0,845582297	1,278461401	1,267007901	2,277738639	1,804975021	1,048365767	0,716721454	0,443071785	0,205803403	0,074364083	-0,173215866	-0,4518069	-0,347547031	-0,522567599	-0,754067713	-0,828145786	-0,609568382	-0,948390975	-0,903983142	-1,210498985	-1,071716695	-0,904321956	-1,052080742	-1,307734475	-1,436617539	-1,239721628	-1,361166626	-1,283366139	-1,406067464	-1,189942138	-1,310933742	-0,333915154	2,277738639	1400	2,277738639	-10,11869405	MGC
nk160414_b@5	YL_F	SF_5	5	150	0,015584699	0,257088259	0,023546685	-0,278077358	-0,721044369	-1,092865778	-1,620127811	-1,691626471	-1,914270003	-1,915821028	-2,131347558	-2,306234346	-2,390012574	-2,295231137	-2,473048235	-2,612977153	-2,464811776	-2,203705497	-1,982345918	-1,948631928	-2,185001607	-2,466465376	-2,641659892	-2,650569522	-2,524852644	-2,177464254	-1,763310305	-1,907129402	-1,899764372	-1,451318012	-1,52414537	-1,772181937	0,257088259	1200	0,257088259	-54,18335972	MGC
nk160414_b@10	YL_F	SF_5	10	150	-0,73794631	-0,006388336	0,336283765	0,353759772	-0,282989592	-0,587328445	-1,011893379	-1,207867387	-1,400054316	-1,54498425	-1,618773595	-1,954088536	-1,979911334	-2,056881051	-2,042715815	-2,270646713	-2,098246498	-2,245193604	-2,413237234	-2,644289653	-2,558653985	-2,650221049	-2,691208974	-2,649330798	-3,001233655	-2,716165477	-2,515658216	-2,525528136	-2,415766099	-2,225189568	-2,084965063	-1,788623017	0,353759772	1400	0,353759772	-54,03585784	MGC
nk160414_b@15	YL_F	SF_5	15	150	0,105609532	0,314006414	0,656382951	1,290798166	0,978617676	0,498910673	0,127125287	0,274568547	-0,167946318	-0,371390342	-0,657620741	-0,814611702	-0,93552179	-1,069967061	-1,448638844	-1,547926138	-1,410167569	-1,429066231	-1,552379605	-1,700229441	-1,639721874	-1,703175862	-1,762009273	-1,96002912	-2,175629727	-2,125696562	-1,952468711	-2,082014264	-2,070726666	-1,770577461	-1,681254551	-0,960733891	1,290798166	1400	1,290798166	-28,9949281	MGC
nk160414_b@5	YL_F	SF_6	5	150	-0,144562756	0,668778763	0,376075292	-0,373943625	-1,164743722	-1,426938184	-1,493085509	-1,826977692	-2,227758007	-2,095348717	-1,862029969	-1,982612992	-2,409353042	-2,578104588	-2,087644774	-1,886403402	-2,21523212	-2,365381211	-2,238767039	-2,294142848	-2,659154791	-2,242494075	-2,226465397	-2,260908668	-2,533953818	-2,264426103	-2,018066965	-2,028142637	-1,863319832	-1,538204077	-1,417262834	-1,763889527	0,668778763	1200	0,668778763	-53,89966254	MGC
nk160414_b@10	YL_F	SF_6	10	150	0,407915692	1,587022293	1,654088413	1,093708499	0,229673019	-0,501100373	-0,732542799	-0,928091196	-1,137798616	-1,379377584	-1,560011847	-1,804037538	-1,827679696	-1,794310732	-1,796947048	-1,708257228	-1,614940602	-1,746841093	-1,533278151	-1,642182647	-1,795408298	-1,357196452	-1,261611574	-1,56626838	-1,727887517	-1,713972503	-1,431251752	-1,656802453	-1,573715254	-1,622097809	-1,05587278	-1,080550774	1,654088413	1300	1,654088413	-33,17309546	MGC
nk160414_b@15	YL_F	SF_6	15	150	0,1102542	0,751362668	0,681907701	0,632540859	-0,154053115	-0,321256461	-0,491336307	-0,910454183	-1,01389159	-0,755539268	-1,101994993	-1,407662805	-1,492048748	-1,311692043	-1,050450684	-1,170433005	-1,317370406	-1,370981044	-0,992108734	-1,141645993	-1,514346709	-1,152922912	-1,012278491	-1,202341382	-1,399137969	-1,346511035	-1,537330719	-1,682770003	-1,43436664	-1,425219009	-1,320739373	-0,930800587	0,751362668	1200	0,751362668	-28,24957561	MGC
nk160414_b@5	YL_F	SF_7	5	150	-0,275319631	0,044645814	0,076789097	-0,441255694	-0,897349966	-1,403261986	-1,57132676	-1,771637461	-1,925357393	-2,163861722	-2,232627528	-2,237050397	-2,293977812	-2,32001473	-2,422440204	-2,273417456	-2,040154066	-1,833130051	-2,003480501	-1,807140171	-1,761121985	-1,908945264	-1,979508484	-2,306742006	-2,113396065	-1,864433702	-1,85719029	-1,983167474	-1,69229917	-1,435235549	-1,304134479	-1,6773401	0,076789097	1300	0,076789097	-51,20781603	MGC
nk160414_b@10	YL_F	SF_7	10	150	0,198405474	0,350954187	0,677197512	0,24745973	-0,003171189	-0,487508792	-0,83689604	-0,996098849	-1,148647099	-1,353474751	-1,492936047	-1,552758664	-1,493741167	-1,52991267	-1,707874014	-1,828278688	-1,667149893	-1,719311286	-1,670266111	-1,540833181	-1,490552938	-1,578526206	-1,684092837	-2,148231524	-2,052094864	-1,834965181	-1,882073267	-1,877269617	-1,712187338	-1,742592727	-1,878872667	-1,272138732	0,677197512	1300	0,677197512	-38,59606711	MGC
nk160414_b@15	YL_F	SF_7	15	150	-0,30328406	-0,249471276	0,231441045	0,013582388	-0,032107054	-0,311381443	-0,436573106	-0,695605847	-0,851855224	-1,042952328	-1,133091422	-1,248264805	-1,232966703	-1,264580469	-1,261547863	-1,367821067	-1,316710014	-1,408614084	-1,304761425	-1,036514897	-1,112858248	-1,149586317	-1,322029391	-1,559708254	-1,493107412	-1,48307198	-1,699844532	-1,789024258	-1,812864915	-1,660808496	-1,649758663	-1,064056197	0,231441045	1300	0,231441045	-32,00922076	MGC
nk160414_b@5	YL_F	SF_8	5	150	-0,480237163	-0,15207244	0,17691162	-0,236638498	-0,618533632	-0,882552934	-1,115020995	-1,190239842	-1,12212513	-1,250915613	-1,200916835	-1,274394344	-1,305166929	-1,238811245	-1,36468984	-1,331689416	-1,489208673	-1,256678998	-1,422039003	-1,388259872	-1,384589204	-0,873250446	-1,106396355	-1,161820356	-1,540939841	-1,365482781	-1,33688364	-1,297932247	-1,262359214	-0,409123912	-0,663458057	-1,04985535	0,17691162	1300	0,17691162	-31,97366823	MGC
nk160414_b@10	YL_F	SF_8	10	150	-0,329773014	-0,216315623	0,489426728	0,387345506	0,417616195	-0,031712361	-0,265234759	-0,37669507	-0,450102547	-0,63765458	-0,679948905	-0,829271763	-0,750738343	-0,741717299	-0,852257159	-0,727575522	-0,896690241	-0,778965909	-0,868279712	-0,735049744	-0,952159773	-0,638074276	-0,767740556	-0,847463282	-1,346960444	-1,002335882	-1,025304764	-1,182655966	-1,225033465	-0,626674418	-0,878943491	-0,624740014	0,489426728	1300	0,489426728	-18,76258219	MGC
nk160414_b@15	YL_F	SF_8	15	150	-0,088706232	0,19202912	0,559286275	0,276847507	0,515998993	0,198653932	-0,077384033	-0,093505692	-0,313155665	-0,505274828	-0,313151559	-0,388203891	-0,333599321	-0,246989623	-0,587562452	-0,547408311	-0,634067569	-0,421098593	-0,592959069	-0,552882609	-0,733703992	-0,398531753	-0,471032615	-0,634050257	-1,144090271	-0,794542841	-0,933417041	-0,992251602	-0,882427054	-0,218304115	-0,541214693	-0,377312898	0,559286275	1300	0,559286275	-11,38173939	MGC
nk160414_b@5	YL_F	YL_1	5	150	0,630070847	0,168517722	0,341190657	-0,107042243	0,679364961	1,420366041	1,255940966	1,249690046	1,148974565	1,289034748	2,198277483	2,784542884	3,185278776	3,33044492	3,399881077	2,847425306	3,077992261	3,230169193	3,203779945	3,033442027	2,816964062	2,651924928	2,486834788	3,336898863	3,722987144	3,309990913	2,724283909	2,556675439	2,485608444	2,788276915	2,166698337	2,239176965	3,722987144	3500	3,722987144	68,01610133	MGC
nk160414_b@10	YL_F	YL_1	10	150	0,530533589	-0,051663311	1,167555539	1,988705255	3,21318356	3,112981678	2,88131742	3,38887132	3,304568849	2,938181561	2,951847953	2,847423363	3,194132133	3,195800769	3,082373667	2,843999755	2,714141981	2,611447191	2,468022388	2,372511546	2,010885735	2,002075104	1,62742302	1,971936087	2,158472303	1,793696242	1,440813054	1,468818747	1,455683505	1,706530349	1,378947529	2,250684448	3,38887132	1800	3,38887132	68,81647732	MGC
nk160414_b@15	YL_F	YL_1	15	150	0,273206668	0,221133986	0,7895737	0,882014698	0,772087473	0,426041953	0,282092764	0,433432139	0,45961569	0,324061236	1,254358006	1,958577002	2,515234954	2,458311699	2,631412897	2,208162027	2,503895383	2,537264948	2,460940546	2,500576388	2,136319632	2,172720769	1,960495305	2,584348184	2,684965125	2,292962801	1,892941983	1,85373301	1,779955453	1,849979238	1,530723515	1,633262554	2,684965125	3500	2,684965125	49,72917408	MGC
nk160414_b@5	YL_F	YL_2	5	150	0,151280248	0,632550897	0,558437278	0,527029147	2,126553098	2,616707966	3,067238542	3,390796495	3,660296979	3,537987535	4,030923939	3,825191314	4,002738524	4,343122345	4,142060693	4,014252142	3,985854879	4,582430818	4,551805023	4,183328871	3,956599676	4,290670702	4,23352126	4,386220578	4,303541157	4,062109618	4,098385152	3,621892877	4,024684052	3,68250342	3,459375871	3,420970681	4,582430818	2800	4,582430818	104,244763	MGC
nk160414_b@10	YL_F	YL_2	10	150	-0,046714469	-0,067579617	0,92572024	1,332673582	1,951242279	1,520313258	1,420752513	1,524217288	1,994296252	1,796159649	2,004929431	1,892387436	2,11094693	2,199777723	1,985162838	1,85209238	1,905691117	2,440469697	2,257886092	1,901018069	1,786459562	2,176996204	1,968935725	1,631230892	1,335521574	1,313524468	1,59572941	1,281185052	1,403269218	1,200546004	1,226941783	1,607154277	2,440469697	2800	2,440469697	49,23166892	MGC
nk160414_b@15	YL_F	YL_2	15	150	1,024937141	1,108829377	1,613155583	2,16701111	2,848358408	2,599085974	2,84280224	3,336008493	3,667810775	3,407333305	3,705398444	3,565712963	3,984948037	3,855513328	3,7994763	3,604883489	3,874317317	3,958056777	3,66217883	3,368291769	3,347068181	3,68088993	3,465204777	3,018236058	2,630753632	2,300854802	2,550908134	1,863821336	2,04043092	1,399646246	1,693408171	2,90275264	3,984948037	2300	3,984948037	88,62615919	MGC
nk160414_b@5	YL_F	YL_3_F	5	150	1,540160034	0,781569952	1,45984495	6,491400852	6,660974819	6,435486779	6,266462292	6,075046359	5,955224279	6,241526109	6,345568583	6,02652037	6,280313768	6,211428593	6,143459075	6,060731031	5,873321961	5,436393998	5,373072046	4,736971306	4,914314595	5,105796363	4,489563847	3,810710753	3,52979121	3,579796752	3,555563447	3,81881355	3,325765834	3,267846823	3,483220244	4,815376148	6,660974819	1500	6,660974819	146,7649704	MGC
nk160414_b@10	YL_F	YL_3_F	10	150	1,162373343	1,152079116	1,880798601	5,901291365	5,756074108	4,992324617	4,549099723	4,249749613	4,429259347	5,838220939	6,340001313	6,025145857	6,27141262	5,934839455	5,657749862	5,458824157	5,314769405	4,869217421	4,928845631	4,046225836	4,41614385	4,903598841	4,132592519	3,082967517	2,364630163	2,076895348	2,028121005	2,134581338	1,499870133	1,655888057	1,932318571	4,031803538	6,340001313	2100	6,340001313	123,4385637	MGC
nk160414_b@15	YL_F	YL_3_F	15	150	0,40582447	-0,163907786	1,109260143	4,430327339	4,666081084	4,279214332	4,083139154	3,771700285	3,569438488	3,649581261	3,348942575	3,057439678	3,466257514	3,049380303	2,656562408	2,466627112	1,929101894	1,360126865	1,360866566	0,915074935	0,987838451	0,952021525	0,136293428	-0,024478198	0,17658408	0,611304986	0,48843636	0,545170189	0,187819193	0,843026948	1,091165974	1,916329728	4,666081084	1500	4,666081084	58,65772634	MGC
nk160414_b@5	YL_F	YL_4_F	5	150	0,675722612	0,479562189	4,159519445	6,76078685	6,89626301	6,504158628	6,246081761	5,993704978	5,66348228	5,821571033	5,656854731	5,420254853	5,870387026	6,187225579	6,425096352	6,159598928	6,029302921	5,705546257	5,267395374	5,323877111	5,286647778	5,269624122	4,569018802	3,393420195	3,420817686	3,45208926	3,871893143	3,498244409	2,899195319	2,650246578	3,078370801	4,794708388	6,89626301	1500	6,89626301	146,7589133	MGC
nk160414_b@10	YL_F	YL_4_F	10	150	0,624131757	-0,324226197	1,55520427	5,334147659	5,594405196	4,343847971	3,697085181	3,368251492	3,099995441	3,227688301	3,058390824	3,157100885	4,345001132	5,21666183	5,38359947	5,028724117	5,126002979	4,667913185	4,424603255	4,667991101	4,760524863	4,743866366	3,972335856	2,589711799	2,326915013	1,915197901	2,201237724	1,865875473	1,11206353	0,832701183	1,206339643	3,326557716	5,594405196	1500	5,594405196	102,2080535	MGC
nk160414_b@15	YL_F	YL_4_F	15	150	0,12589278	-0,278004703	2,736587782	4,203535315	4,350920321	3,903231693	3,779956479	3,600400664	3,329058321	3,332532852	3,026282235	2,708439819	3,262248349	3,202088801	3,091411753	2,493071402	2,396138861	1,88848523	1,487729217	1,411221226	1,5253686	1,316406818	0,502199166	0,308958693	1,112570866	1,354657403	1,664049058	1,256794277	0,768082793	0,725519647	1,238347043	2,123360734	4,350920321	1500	4,350920321	65,14206285	MGC
nk160414_b@5	YL_F	YL_5_F	5	150	0,495986726	0,850035432	4,474287813	6,210806311	6,043079015	5,683049727	5,40070727	5,025453471	5,373167869	5,252674648	5,196074983	5,434639153	5,282227396	4,908929994	5,09295126	4,965501183	4,944370604	4,938559298	4,411302667	4,170829714	3,966350541	3,983378335	4,04581358	3,282476669	3,105467108	2,762822023	2,937581331	2,41887174	2,393455854	2,658747644	2,48812123	4,135410342	6,210806311	1400	6,210806311	126,7056666	MGC
nk160414_b@10	YL_F	YL_5_F	10	150	0,146256	0,639098019	1,895006528	4,369311105	3,928875996	3,145460017	2,581881392	2,216135219	2,065015484	1,754347835	1,66649884	1,998695565	1,917565793	1,570257438	1,489110353	1,138538641	1,006754486	0,963771205	0,885623939	0,716500304	0,645646747	0,751303063	0,727134477	0,452716525	0,474114606	0,404885218	0,408575241	0,196868491	0,147780934	0,264785161	0,166849536	1,314044005	4,369311105	1400	4,369311105	40,57881139	MGC
nk160414_b@15	YL_F	YL_5_F	15	150	-0,276882867	-0,002920192	3,082539217	4,215321725	4,30536783	4,087669619	3,748155342	3,508945167	3,522912288	3,187281849	2,989249425	3,094587682	3,054468197	2,573730643	2,604361869	2,113225148	2,072333728	1,909521813	1,605201988	1,329565679	0,885384545	0,881246124	0,674363496	0,70503286	1,367010644	1,395048618	1,54966955	1,252577784	1,359445336	1,560991305	1,255731518	2,11648832	4,30536783	1500	4,30536783	65,12171361	MGC
nk160414_b@5	YL_F	YL_6_F	5	150	0,008112454	-0,311163308	4,483262519	5,829380753	6,326554788	5,788388759	5,416226695	5,075503556	5,107365353	5,140667319	5,217824927	5,101290765	5,153612623	5,079376622	5,304908397	4,910488608	4,935490353	4,718094195	4,693138354	4,526769942	4,390626558	4,496606582	4,296952432	3,913620007	3,56319728	3,401961735	3,351623472	3,571422386	3,466487946	2,982928295	2,965986589	4,287313128	6,326554788	1500	6,326554788	131,4196574	MGC
nk160414_b@10	YL_F	YL_6_F	10	150	0,28198634	0,428357055	2,505003362	4,661208802	4,839902427	3,766306308	3,226063615	3,000818253	2,887981239	2,75266817	2,787401877	2,406527621	2,449391402	2,501293265	2,756384886	2,410927512	2,818124645	2,901185704	3,420000729	3,555896311	3,781493189	3,787308732	2,944960232	2,351977743	2,149318	1,870865713	1,290210154	1,486140982	1,273701434	1,004893823	1,058398966	2,5598935	4,839902427	1500	4,839902427	78,68650584	MGC
nk160414_b@15	YL_F	YL_6_F	15	150	0,836750641	0,804380013	4,394099939	5,573855164	5,780670057	5,482050509	5,425872063	5,094698581	4,862326686	4,750290566	4,670662718	4,373687475	4,393919725	4,455591358	4,295245347	3,714351928	4,09541286	3,919626954	3,890324722	3,548320738	3,67617799	3,394622225	2,824351218	2,976750542	3,690816149	3,940695098	3,712830514	3,567364519	3,715797958	3,283281833	3,409563882	3,953367419	5,780670057	1500	5,780670057	120,4312327	MGC
nk160414_b@5	YL_F	YL_7	5	150	0,580828662	0,289801877	0,257837549	-0,243049968	0,667674236	1,218499208	1,332907666	1,864707071	1,841499775	2,209213305	2,235963736	2,16930679	2,101127051	2,261796709	2,136699224	2,335565509	2,504997288	2,172303877	2,228943316	2,243769912	2,312544753	2,451744033	2,546818807	2,685489949	3,064748562	2,82849521	2,812210115	3,06237038	2,380929829	2,179299158	2,195652551	1,965506327	3,064748562	3500	3,064748562	59,54245553	MGC
nk160414_b@10	YL_F	YL_7	10	150	0,97830484	0,048138504	0,315708482	0,551685309	1,500278151	1,959893803	2,015567476	2,287587643	1,771070899	1,556478431	1,511345857	1,292201828	1,2218935	1,13311379	0,97030412	1,20393589	1,265799086	0,999735772	1,248857476	1,031689357	0,831686133	0,91956224	0,663851258	0,591498794	0,586603298	0,199926422	0,260082459	0,392944171	0,131157115	-0,297622401	-0,194770266	0,933822885	2,287587643	1800	2,287587643	28,55674215	MGC
nk160414_b@15	YL_F	YL_7	15	150	0,40353933	0,218295355	0,307862188	0,240357017	0,411610126	0,635467329	0,984209774	1,559139905	1,705576114	2,071369352	2,034410067	1,828942687	1,91144	1,810780869	1,765906693	2,092647003	2,077157512	1,363909205	1,464927898	1,542534031	1,203534653	1,214042438	1,119847822	1,242712323	1,108462422	0,567109196	0,624591474	0,725100152	0,510422233	0,521520359	0,784250378	1,162957287	2,092647003	2600	2,092647003	35,45778105	MGC
nk160414_b@5	YL_F	YL_8	5	150	0,674107618	-0,031133191	-0,168767728	-0,169116687	-0,124936774	0,859273974	1,372824006	1,846805208	1,407738169	1,302470333	1,621172267	1,686671254	1,999253266	2,164489584	2,172280864	2,531910555	2,448473128	2,32797999	2,303081493	2,387913134	2,516136313	2,911829954	2,692441613	3,066159404	2,68119437	2,703113386	2,542068307	2,574972626	2,1073952	2,057923271	2,280805535	1,83053324	3,066159404	3400	3,066159404	55,26907386	MGC
nk160414_b@10	YL_F	YL_8	10	150	1,250620898	0,706085289	1,110818445	1,088168909	1,538802695	2,365491604	2,347563622	2,293301785	1,76822062	1,419146115	1,479384866	1,1127295	0,923737669	1,043890135	0,991863775	1,228745455	1,314509168	1,30384352	1,437712921	1,651073941	1,363801712	1,576248971	1,231581926	1,409495756	0,970798417	0,742736153	0,476897721	0,668521686	0,236646876	0,221810465	0,387325293	1,214889545	2,365491604	1600	2,365491604	36,84260281	MGC
nk160414_b@15	YL_F	YL_8	15	150	0,559201851	0,109828354	0,505120918	0,632656841	0,139090148	0,465157237	0,558613257	0,359185585	0,015852706	0,295869769	0,378803744	0,232509919	0,287583672	0,485607476	0,570571123	0,724491102	0,796453825	0,4023726	0,499013486	0,459801856	0,107691006	0,515711022	0,491057681	0,898650781	0,131749039	0,001924671	-0,167368145	0,014448381	-0,567089509	-0,268362406	-0,054509681	0,30908672	0,898650781	3400	0,898650781	9,329342224	MGC
nk160419_a@5	YL_F	F_1	5	150	-0,512677845	-0,795031624	-1,532538828	-0,968922203	-0,883423479	-0,619339483	-0,605499908	-1,033313693	-0,592417753	-0,809278386	-0,502630512	-0,901057772	-1,264238417	-0,93689687	-1,185782011	0,196159855	0,443262614	0,166888773	0,101954948	-0,28446478	-0,186375582	-0,304805557	0,501942193	0,339084295	0,417154659	0,653093564	0,068782544	0,767123533	0,398524857	0,175565241	1,000037627	-0,280294194	1,000037627	4100	1,000037627	-8,932799891	OG
nk160419_a@13	YL_F	F_1	13	150	0,423982912	-0,112580862	-0,085870837	0,282011229	-0,388485233	-0,271685259	-0,501589349	-1,037409947	-0,458563608	-0,847256441	-0,528440213	-0,865901067	-1,145828117	-0,787459829	-1,030091172	-0,428673663	-0,41105941	-0,746601438	-0,294909904	-0,698838886	-0,359608352	-0,767087952	-0,456384632	-0,405429306	-0,041392651	0,286134591	0,570674097	0,565195852	0,076839351	-0,262778164	0,194806815	-0,33981553	0,570674097	3700	0,570674097	-10,84367631	OG
nk160419_a@14	YL_F	F_1	14	150	0,098857978	-0,364081492	-0,285511938	1,50005248	1,276281001	1,290586033	1,31840096	0,973300702	1,35114545	0,956711941	1,30771967	0,941504481	0,638573907	0,932010972	0,614778276	1,30975194	1,327734322	0,921336998	1,448965743	1,032950375	0,974804074	0,727718975	0,964279721	0,684527257	0,702758783	1,28353192	1,05679013	1,019993494	0,764439083	0,528424743	0,915335902	0,910118512	1,50005248	1400	1,50005248	27,70657694	OG
nk160419_a@15	YL_F	F_1	15	150	0,718279605	0,088938814	0,063183323	0,63598242	0,285167373	0,843252417	0,689463515	0,560314301	1,332133788	1,143421	1,584552056	1,486619341	1,388524908	1,915772602	2,495631198	3,48326573	3,34620788	2,992318657	3,063718714	2,649587454	2,550038755	2,376665939	3,123064899	3,30545054	2,874134494	3,648029759	3,420603902	3,60975676	3,136160801	2,810572374	2,943406433	2,082716766	3,648029759	3600	3,648029759	62,73337673	OG
nk160419_a@17	YL_F	F_1	17	150	0,962916393	1,064465463	0,163843899	0,054429863	-0,683977624	-0,623136723	-0,73416441	-1,235969685	-0,750106744	-1,069593386	-0,80066218	-1,2324066	-1,531794701	-1,269191309	-1,5127367	-0,969649229	-0,950966702	-1,395248127	-0,763014432	-1,180931064	-1,060663097	-1,247329013	-0,923725078	-0,770796664	-0,589177362	0,273970288	0,394422344	0,191038589	-0,476571479	-0,894710913	-0,489420689	-0,646801841	1,064465463	1200	1,064465463	-20,28760492	OG
nk160419_a@19	YL_F	F_1	19	150	0,719299294	0,367176807	0,622229387	1,416438924	1,011775648	1,310621708	1,496065998	1,529649939	2,164905832	1,856040091	2,309492251	2,342556763	2,610171733	3,353227136	2,880510549	3,89978672	4,256267637	3,992365601	4,498560807	3,755718853	3,309025224	3,004413576	3,743474776	3,244326557	2,852065518	3,189920429	3,003771475	3,566762461	2,98662542	2,736404654	2,898919776	2,610599082	4,498560807	2900	4,498560807	79,11946201	OG
nk160419_a@25	YL_F	F_1	25	150	0,141612546	-0,255435941	1,596207816	1,89053456	0,976556991	1,017017929	0,869599957	0,470438011	1,094250279	0,867036401	1,107933462	0,910882413	0,734915157	1,101064873	0,567822013	1,351083098	1,581081639	1,173136055	1,651836918	1,088268296	1,08341095	0,531778312	0,734548915	0,157026991	0,117786173	0,415982555	0,365258193	0,721215824	0,336835403	0,042368623	0,360174825	0,800071911	1,89053456	1400	1,89053456	24,55133555	OG
nk160419_a@26	YL_F	F_1	26	150	0,489515605	-0,208570705	-0,478822444	-0,61361368	-1,284270448	-1,357014476	-1,522096822	-2,040514964	-1,541347909	-1,880074695	-1,618358201	-1,98477193	-2,273685203	-1,99725723	-2,317936457	-1,803469637	-1,650685337	-2,047495688	-1,530823705	-2,027379203	-1,97842674	-2,310663836	-1,962422309	-2,081421441	-1,102283996	-0,644345026	-0,607595858	-0,182435057	-0,961068508	-1,429654587	-0,889267708	-1,414137361	0,489515605	1100	0,489515605	-43,63838215	OG
nk160419_a@5	YL_F	Mol_1	5	150	0,075711118	0,401195749	0,341830245	1,894733892	1,173493551	0,887831154	0,428187938	-0,060322831	0,260534902	0,125951851	0,226619438	0,588326165	0,30067707	0,97889541	0,908726983	0,85858048	0,867086268	1,146212154	1,375653051	0,882187969	1,143816624	1,113448646	1,431030576	0,88857978	0,751532772	0,985894958	1,067291113	1,011241424	0,891544663	0,713586146	0,555946604	0,781162125	1,894733892	1400	1,894733892	23,900197	OG
nk160419_a@13	YL_F	Mol_1	13	150	0,499239118	0,436286796	0,67959918	0,69791089	-0,042202451	-0,079849596	-0,549129429	-0,820764942	-0,581617248	-0,816690592	-0,486960042	-0,618599658	-1,13777887	-0,964677891	-0,967793404	-0,723380745	-0,742698055	-0,748372441	-0,308181916	-0,673594707	-0,564927585	-0,73608047	-0,482965138	-0,762255333	-1,317422954	-0,856457763	-0,745879082	-0,390072531	-0,508273285	-0,504628959	0,124330982	-0,473996391	0,69791089	1400	0,69791089	-15,00567317	OG
nk160419_a@14	YL_F	Mol_1	14	150	0,18035899	0,397024485	1,292066894	2,576290042	2,224510689	2,330341165	1,796344201	1,420888206	1,72147031	1,547088896	1,677555268	1,579035083	1,290304814	1,548507921	1,515875776	1,613786556	1,51660386	1,44069688	1,551194073	1,271503409	1,565442307	1,253525968	1,683023755	1,281889714	0,573292473	1,073247778	1,057910512	0,835963591	1,055427369	1,252800677	1,331741771	1,401797208	2,576290042	1400	2,576290042	42,69966306	OG
nk160419_a@15	YL_F	Mol_1	15	150	1,447788834	1,351518497	1,228189024	0,855079626	0,352550545	0,2316871	0,123845771	0,123126653	0,456461017	-0,026313028	0,068980463	-0,048573741	-0,761770045	-0,7021532	-0,442837515	-0,164877401	0,364890273	0,113661039	0,202020404	-0,148651099	-0,126139255	-0,243819422	0,036060422	-0,083731287	-0,523254763	-0,173775545	-0,229394138	-0,469818454	-0,622957089	-0,499401236	-0,079615297	0,051896037	1,447788834	1100	1,447788834	0,924690383	OG
nk160419_a@17	YL_F	Mol_1	17	150	0,361463857	0,733655681	0,525218478	0,124735402	-0,416924824	-0,488430673	-0,984965073	-1,385172411	-0,992776709	-1,273557086	-1,052935607	-1,070717897	-1,367170179	-1,236093037	-1,299972611	-1,080244225	-1,137600294	-1,394524881	-1,046153064	-1,364137724	-1,138016372	-1,41693339	-1,084584467	-0,715026238	-1,338324148	-1,048023558	-1,11074088	-1,400333227	-1,144002797	-0,385546833	0,009748011	-0,85864796	0,733655681	1200	0,733655681	-26,80369271	OG
nk160419_a@19	YL_F	Mol_1	19	150	0,727959848	0,426111029	0,427904317	0,603501101	0,157292058	0,464912557	-0,058859459	-0,106180972	0,418059134	0,079167669	0,120536516	-0,181910162	-0,547051158	-0,332067395	0,055061381	0,63012752	1,18800583	0,75516658	0,726532369	0,765609199	0,481637354	0,164116813	0,697682319	-0,094471219	-0,529106626	-0,0928338	-0,597665099	-0,686297758	-0,190985099	0,030437228	-0,05248451	0,17580347	1,18800583	2700	1,18800583	5,112169893	OG
nk160419_a@25	YL_F	Mol_1	25	150	0,216237617	0,319345641	1,459676754	1,774359922	1,082551195	1,315457597	0,808880808	0,469944974	0,923273534	0,590289421	0,815748303	0,760273912	0,218324118	0,519112627	0,418556666	0,728604429	0,620105336	0,625368832	0,930453627	0,444989509	0,684715659	0,298816948	0,56134591	-0,326708113	-0,980524067	-0,50923991	-0,867678805	-0,727855364	-0,448730456	0,019927897	0,349862943	0,422435079	1,774359922	1400	1,774359922	12,81243718	OG
nk160419_a@26	YL_F	Mol_1	26	150	0,705462944	0,942469737	0,953869254	0,199449834	-0,757664116	-0,928524692	-1,497420857	-1,897706892	-1,601648765	-1,861233956	-1,787628875	-1,743545848	-2,214493882	-2,037969384	-2,121428287	-1,800197479	-1,993135916	-2,108769472	-1,906129316	-2,267037139	-2,027661589	-2,236439273	-1,961932851	-2,139424412	-2,419776127	-1,322172152	-1,607694477	-1,810577968	-1,47826703	-1,029529544	-0,492164114	-1,427384601	0,953869254	1300	0,953869254	-44,35557206	OG
nk160419_a@5	YL_F	SF_3	5	150	0,129433477	0,082975367	1,616435898	2,856540976	1,739468586	1,965914449	1,478035498	1,525783292	2,267203269	2,223903813	2,199955138	2,214701289	2,133113082	2,478618431	2,649075055	2,868382748	2,5431689	2,068230769	2,726344749	2,108279437	2,443376254	2,51039355	2,891567665	3,308969779	3,045204074	2,973408005	2,57431682	2,968753106	2,760119545	2,776278265	2,206211627	2,268843965	3,308969779	3400	3,308969779	69,16634036	OG
nk160419_a@13	YL_F	SF_3	13	150	0,516175049	0,570553577	1,524202283	1,755188812	1,166311043	1,428618875	0,834805776	0,773254978	1,144407739	0,973538396	1,317692323	1,05333246	0,796126542	1,216489899	0,98383618	1,172248505	0,934830847	0,563595995	1,115729622	0,673528076	1,049315444	1,006798772	0,730159317	1,109282945	1,1305281	1,279518172	1,002696136	1,562323259	1,272346653	0,837965087	1,05874148	1,050133624	1,755188812	1400	1,755188812	31,76668408	OG
nk160419_a@14	YL_F	SF_3	14	150	0,652883681	1,231687143	3,311632045	4,243769074	3,546663913	3,839079888	3,316716204	3,228154551	3,647934583	3,487309875	3,767982629	3,599957567	3,453896795	3,542257253	3,481321259	3,549041755	3,475965057	2,987560992	3,40953638	2,954922635	3,495923226	3,07371352	2,672544325	2,947180004	3,00610865	3,247909685	2,725190536	2,783103699	2,738347948	2,337041812	2,411122644	3,102143849	4,243769074	1400	4,243769074	94,63445616	OG
nk160419_a@15	YL_F	SF_3	15	150	0,993580472	0,650593243	-0,18261148	-0,62707216	-1,319274981	-1,592609777	-2,389988633	-2,719209916	-2,46160893	-2,673953723	-2,437778629	-2,808109821	-2,495793029	-2,470866506	-2,716613069	-2,502293586	-2,852555057	-3,088931029	-2,806996224	-3,232509508	-2,9266759	-2,942759342	-2,913305132	-2,105429513	-2,115173895	-1,90518387	-1,955710038	-1,601668958	-1,566825801	-1,441690662	-0,603678445	-1,99395819	0,993580472	1100	0,993580472	-62,00765491	OG
nk160419_a@17	YL_F	SF_3	17	150	1,157273865	0,863002867	2,270084958	2,495465573	1,724063229	2,46241732	1,847505883	1,997579812	2,711455891	2,686284611	2,898115619	2,422578041	2,483410362	2,732623489	2,827656405	3,015660008	3,02349612	2,462432493	3,184920574	2,381087085	3,25835566	3,108912508	2,496929023	2,116346847	1,835577008	2,109967424	1,795838677	1,970259625	1,689190096	1,448612105	1,194382357	2,27972534	3,25835566	3100	3,25835566	69,49565743	OG
nk160419_a@19	YL_F	SF_3	19	150	0,6297892	0,387482149	0,358226206	0,600472948	-0,240473605	-0,491208808	-1,378527055	-0,97011166	-0,222607678	-0,62494582	-0,733782293	-1,030775857	-1,522854526	-1,455332407	-1,099997804	-1,046876608	-1,53294964	-2,310301726	-1,692851601	-2,126660805	-2,017280155	-2,102006033	-2,378719159	-2,093766599	-1,881156288	-1,654549764	-1,848175346	-1,438321603	-1,366915581	-1,585973766	-1,063935269	-1,159196353	0,6297892	1100	0,6297892	-35,71801392	OG
nk160419_a@25	YL_F	SF_3	25	150	1,065681578	1,042357538	4,448691073	4,554199009	3,810277809	4,308943388	3,700475712	3,692972214	4,182836311	4,099418223	4,342602407	3,889608938	3,651669198	3,968289229	3,870434656	3,948786832	3,988005354	3,477957086	4,166244372	3,770192168	4,168756892	3,914176678	3,50889156	3,694899747	3,499524109	3,693493338	3,205831244	3,483042583	3,340909821	2,928783395	3,005654513	3,626567967	4,554199009	1400	4,554199009	110,3879389	OG
nk160419_a@26	YL_F	SF_3	26	150	1,933452893	1,717119259	4,379130675	4,624079726	3,749319799	4,011452738	3,621637043	3,613630853	3,958664387	4,108219727	4,32783293	3,990801734	3,828412847	4,105561465	4,024882408	4,216752158	4,188115112	3,737015416	4,301488826	3,810411809	4,344706311	4,153038627	3,500479945	2,949590865	2,381024437	2,642399037	2,113970516	2,366387409	2,085341766	1,651391884	1,489894961	3,416974437	4,624079726	1400	4,624079726	104,2145336	OG
nk160419_a@5	YL_F	SF_5	5	150	-0,336076433	-0,739384321	1,29511939	1,220895303	0,899942316	1,185023627	1,294881396	1,425013538	1,568319889	1,35835282	1,983374524	2,119197225	1,453485776	1,666214881	1,404156343	1,712438612	1,539004289	1,460860191	1,655641643	1,374105998	1,953825578	1,976173492	1,890870816	3,341275527	2,569127322	2,223412236	1,595190779	1,958002874	2,0175061	1,930290328	1,89644075	1,577183316	3,341275527	3400	3,341275527	48,11250065	OG
nk160419_a@13	YL_F	SF_5	13	150	-0,326817233	-0,468234608	0,439411935	0,652427001	0,279339028	0,444053639	0,128159275	0,067129103	0,399013814	0,031304705	0,408631107	0,263193566	0,0666489	0,299694562	0,076116038	0,526365117	0,236181904	-0,052403933	0,428672669	0,067822798	0,51212929	0,487283273	0,18253115	0,51056153	0,104653412	0,975459162	0,724688958	1,04400485	0,547978611	0,540763397	0,796849517	0,335277824	1,04400485	3800	1,04400485	10,1585964	OG
nk160419_a@14	YL_F	SF_5	14	150	1,176794333	1,197938563	3,411776291	3,925187988	3,623316729	3,830255283	3,510788108	3,503416204	3,936412181	3,62829511	4,045006116	3,931647045	3,598104188	3,792478595	3,400463837	3,860173708	3,539820226	3,418544876	3,668431374	3,276533268	3,710569545	3,380271029	3,007654119	3,173605281	2,688069367	2,966458112	2,353138723	2,738022287	2,533321412	2,75864683	2,503026337	3,228650551	4,045006116	2100	4,045006116	98,24825673	OG
nk160419_a@15	YL_F	SF_5	15	150	1,020554652	0,802137295	0,171383278	-0,382151231	-1,227112767	-1,45720339	-2,217666045	-2,299751025	-2,218476698	-2,690793491	-2,43434362	-2,564884279	-2,702856309	-2,342660989	-2,461806349	-1,915463446	-2,4671093	-2,574142026	-2,18180504	-2,472459574	-2,076414209	-2,376402873	-2,588196938	-1,736775627	-1,912812136	-0,710361843	-1,304978186	-0,937909504	-1,453110108	-1,044352921	-1,262066146	-1,678064221	1,020554652	1100	1,020554652	-51,8992351	OG
nk160419_a@17	YL_F	SF_5	17	150	0,462901001	0,370043118	1,730652449	1,677973827	1,665997248	1,92006929	2,042769944	2,179203738	2,350172287	2,012528922	2,569887006	2,467414335	1,842959085	2,324722224	1,948259176	2,048784572	2,258566537	1,945818405	1,984942066	1,820282273	2,309396823	2,269849505	1,913525798	1,625770346	0,750240667	0,952928639	0,45235451	1,213753167	0,99487472	0,678337395	0,594144576	1,657391085	2,569887006	2100	2,569887006	50,85060086	OG
nk160419_a@19	YL_F	SF_5	19	150	0,272485917	-0,024737112	-0,449010936	-0,437323886	-1,11690027	-0,985409729	-1,572292928	-1,473056095	-1,322019307	-1,793652769	-1,691190422	-1,661112942	-1,895121729	-1,811942317	-1,408065561	-1,152907971	-1,585382667	-1,66659554	-1,115305556	-1,908186511	-1,709173405	-1,973202171	-1,419368182	-1,293151647	-1,991372836	-1,396742115	-1,938474439	-1,347846437	-1,924676969	-1,695983501	-1,672347774	-1,392260252	0,272485917	1100	0,272485917	-42,46013688	OG
nk160419_a@25	YL_F	SF_5	25	150	1,248180161	1,095265239	3,263752838	3,443533374	3,122784979	3,396642961	3,012377396	3,090955017	3,487898657	3,152105485	3,494347396	3,496593855	3,159517032	3,367457517	3,104602739	3,59214472	3,387230002	3,11225164	3,587645249	2,953551745	3,555700171	3,35084472	3,068354797	3,28771934	2,563216409	3,115763228	2,504715303	3,062114633	2,601371732	2,4629877	2,531504126	3,021713876	3,59214472	2600	3,59214472	91,78328802	OG
nk160419_a@26	YL_F	SF_5	26	150	-0,076352229	0,711020932	3,311485558	3,346151216	2,898265168	3,03597087	2,745198608	2,972784252	3,271740713	2,983417855	3,459073917	3,349516351	3,034645532	3,264668515	3,044089449	3,3618131	3,315196446	3,027947042	3,346871853	2,92692443	3,446807182	3,460375126	2,866846943	2,641100411	1,726325132	1,754667919	1,162057453	1,716350225	1,14271418	1,064131246	1,082463595	2,561105451	3,460375126	3200	3,460375126	78,89121331	OG
nk160419_a@5	YL_F	SF_6	5	150	-0,287891107	-0,789600992	1,190401422	1,868703228	1,049088664	1,290926029	1,066397835	1,129647254	1,579437059	1,573747338	1,224160643	1,275237432	1,011144065	1,728174877	1,52619106	1,550531855	1,529003494	1,272800102	1,33687914	0,984838325	1,463999712	1,767422789	2,074978791	2,453377106	2,295327462	2,062708494	1,912372594	1,839933277	1,707992886	1,52952063	1,633883854	1,414559204	2,453377106	3400	2,453377106	43,17833894	OG
nk160419_a@13	YL_F	SF_6	13	150	0,581465467	-0,096264336	1,48069569	1,427029058	0,787974232	0,712624471	0,267165267	-0,093990077	0,305646218	0,155109412	0,310793874	-0,023972022	-0,220492897	0,143023318	-0,025159489	0,018662872	0,018098588	-0,179632115	-0,023679755	-0,308543338	0,06475242	0,077235798	-0,201873373	-0,054635694	-0,119898935	0,740564664	0,474206436	0,53545461	0,015837693	-0,165125035	0,288224111	0,222299907	1,48069569	1300	1,48069569	6,456452343	OG
nk160419_a@14	YL_F	SF_6	14	150	0,980851705	0,875833685	3,374887487	4,235457251	3,874962693	4,062925431	3,823276917	3,454796942	3,740778137	3,637326734	3,709628836	3,587145537	3,190556439	3,638974738	3,551235882	3,488420399	3,487630794	3,279348715	3,337648004	3,131637689	3,546173015	3,589487324	3,020097369	3,06543314	3,084060559	3,079330917	2,879462994	2,750330555	2,516757943	2,304523541	3,001665585	3,203246676	4,235457251	1400	4,235457251	97,30938831	OG
nk160419_a@15	YL_F	SF_6	15	150	1,324875232	0,673374486	0,412705476	-0,015470477	-0,825518958	-1,07473485	-1,747570072	-2,234492404	-2,157254913	-2,408994861	-2,237510793	-2,619916193	-2,853610916	-2,713991182	-2,914758302	-2,764106069	-2,888926847	-3,17846024	-2,922149472	-3,02037004	-2,410247013	-2,600216297	-2,761963254	-2,407668784	-2,325823171	-2,195117535	-2,338013719	-1,903562558	-1,861373442	-1,295213906	-0,783532883	-1,904826257	1,324875232	1100	1,324875232	-59,32028513	OG
nk160419_a@17	YL_F	SF_6	17	150	0,451262804	0,238903735	2,12645462	2,420583579	2,248716085	2,43385367	2,255096836	1,909056833	2,480994022	2,612603629	2,497999993	2,234532237	1,869311571	2,66415509	2,790399032	2,815899619	3,015728594	2,713035823	2,745125798	2,745479404	3,216480592	3,238163549	2,792430996	2,216330044	2,005649128	2,426510292	2,117085554	1,98175845	1,520375466	1,283259283	2,179562336	2,266025763	3,238163549	3200	3,238163549	68,93138609	OG
nk160419_a@19	YL_F	SF_6	19	150	0,851541735	0,262364657	0,180618156	0,252808859	-0,131740177	-0,470513536	-0,926080174	-1,492100582	-1,453901929	-1,486415627	-1,214555265	-1,705533507	-2,116493821	-1,966679237	-2,103332955	-2,165042659	-1,947374618	-2,189378338	-1,819493544	-2,189097529	-1,696621409	-1,996076907	-2,112131001	-1,904981456	-2,247560219	-2,077536724	-2,307185716	-1,933455308	-2,071309851	-2,057858153	-1,567114927	-1,477491347	0,851541735	1100	0,851541735	-45,44444517	OG
nk160419_a@25	YL_F	SF_6	25	150	0,391807958	-0,277614358	3,38948283	3,598245907	3,25608248	3,285950606	3,089977556	2,67271262	3,056089683	3,12014243	3,337998117	2,926166463	2,645908905	2,958746255	2,848392228	2,864701168	2,957711331	2,684579998	2,841266287	2,577479971	2,975691044	3,019862784	2,705905237	2,862167153	2,377775395	2,749403893	2,268351976	2,677199376	2,217579573	2,116042868	2,613548831	2,671269567	3,598245907	1400	3,598245907	81,30667817	OG
nk160419_a@26	YL_F	SF_6	26	150	0,799648716	0,264453966	3,573147715	3,868564243	3,356991926	3,289504049	3,188674078	2,832784391	3,216878297	3,355842412	3,414384187	3,154851422	2,847782614	3,328453968	3,248184051	3,265856906	3,487665626	3,205383452	3,367775953	3,198610489	3,599398143	3,551330242	3,222262055	2,538555114	1,792937312	1,933318051	1,659441421	1,903412705	1,433526704	1,321203657	1,964242305	2,74790536	3,868564243	1400	3,868564243	83,80312066	OG
nk160419_a@5	YL_F	SF_7	5	150	-0,348589051	-0,292857977	1,711002805	2,83871645	2,306309099	1,884406019	1,929683789	1,55059687	1,801494533	1,633218522	2,026349431	1,902311365	2,068369695	2,238166498	1,895652046	2,04746454	2,285346406	1,897449513	2,187318815	1,919888314	2,531090086	2,109819776	2,715376192	2,222821769	2,811052661	2,614206629	2,289121301	2,650391323	1,955566485	1,507022761	1,617275759	1,95180782	2,83871645	1400	2,83871645	59,87169907	OG
nk160419_a@13	YL_F	SF_7	13	150	0,867330984	0,702478674	1,92717371	1,98918363	1,124325097	1,098206296	0,722351279	0,479049124	0,667780315	0,435749641	0,714348421	0,631894818	0,375787063	0,613154381	0,423755454	0,640362143	0,48814246	0,126937135	0,487648288	0,261862312	0,816459486	0,353730358	0,800110858	0,103934653	-0,141345234	0,095557153	0,05672174	0,662890678	0,185475921	-0,042686781	0,098246144	0,573116652	1,98918363	1400	1,98918363	17,28382764	OG
nk160419_a@14	YL_F	SF_7	14	150	0,969928301	1,019950143	2,92193609	3,834654931	3,321401713	3,251480324	2,973983079	2,750328584	3,030046875	2,783010264	2,949186642	2,974505078	2,750545733	2,792977195	2,513178861	2,52737359	2,492481825	2,089932566	2,481805481	2,110094088	2,761693618	2,055173253	2,5016593	1,849761979	1,907084068	1,863813294	1,553012055	1,967741783	1,567194319	1,238325785	1,208373109	2,355246256	3,834654931	1400	3,834654931	71,92348322	OG
nk160419_a@15	YL_F	SF_7	15	150	0,841941406	0,521222099	0,050684084	-0,164489812	-0,915912699	-1,047006435	-1,575788098	-2,147294227	-2,073287891	-2,091275596	-2,031861292	-2,349356645	-2,719073539	-2,584185015	-2,867604269	-2,382833688	-2,347687201	-2,590709318	-1,999848039	-2,291132438	-1,902099957	-2,213040823	-1,471270837	-1,18845567	-1,780598533	-1,590002757	-1,576264546	-1,448226882	-1,826139058	-1,444980589	-0,714113104	-1,610344883	0,841941406	1100	0,841941406	-49,98460552	OG
nk160419_a@17	YL_F	SF_7	17	150	0,575024506	0,493236072	2,845095252	3,259456219	2,849350345	2,739579767	2,613174354	2,462518872	2,7748262	2,285686083	2,659096363	2,563108123	2,570334567	2,679549015	2,500048958	2,690632302	2,691765555	2,379411661	2,804568093	2,518646659	3,316352714	2,841272705	3,112499996	1,749057716	1,613911504	1,508746816	1,297542296	1,763991933	1,465145418	1,063205585	0,909479412	2,245042421	3,316352714	3100	3,316352714	68,8540631	OG
nk160419_a@19	YL_F	SF_7	19	150	0,7060891	0,112883068	0,064700658	0,362723767	-0,274140238	-0,131422853	-0,696868221	-0,956420199	-0,673854294	-1,071594092	-0,832142426	-1,050057836	-1,424407842	-1,410713182	-1,585217347	-1,691916925	-1,659397724	-1,906579767	-1,141021504	-1,722559426	-1,194834206	-1,941196004	-1,451157699	-1,554343302	-2,034179817	-1,972634898	-1,863044518	-1,373865747	-1,845789206	-1,944872515	-1,604942932	-1,153638004	0,7060891	1100	0,7060891	-35,31335121	OG
nk160419_a@25	YL_F	SF_7	25	150	0,868914772	0,35078845	3,835408458	4,365456312	3,60911392	3,767296716	3,427708795	3,300794084	3,579156749	3,266842945	3,613924482	3,518849557	3,257380548	3,423693852	3,188498981	3,329131106	3,274750384	2,94088117	3,307425472	2,941185869	3,785248174	3,104628199	3,579534859	2,73215516	2,399744534	2,673913121	2,520679205	3,150460338	2,559441473	2,118587849	2,201175352	3,032024867	4,365456312	1400	4,365456312	92,45772583	OG
nk160419_a@26	YL_F	SF_7	26	150	0,967087234	1,051881715	4,154849541	4,428528787	3,630097895	3,672512251	3,45141865	3,376584045	3,666018564	3,404165762	3,661548498	3,650828037	3,496055552	3,69674252	3,599015463	3,732958784	3,70499538	3,418241197	3,820795456	3,557435883	4,210518072	3,663304144	3,86046836	2,561087095	2,067244373	1,898327991	1,702377007	2,306126123	1,971626148	1,458829792	1,087505394	3,062231475	4,428528787	1400	4,428528787	93,9018794	OG
nk160419_a@5	YL_F	SF_1	5	150	0,277971707	0,055591956	2,698861434	4,188490019	3,868943635	4,148830018	4,066230886	4,124956451	4,776215509	4,372414459	4,277135894	4,526657839	3,928576672	4,363583594	4,388328366	4,233931531	3,958915399	4,261643381	4,583080218	3,943379582	4,352946717	4,104170128	3,667406721	3,592747763	3,09566307	3,672760073	3,466229765	3,220478713	3,113598964	2,941427539	2,831171498	3,648462565	4,776215509	1900	4,776215509	111,5477679	OG
nk160419_a@13	YL_F	SF_1	13	150	0,95277576	0,570694203	1,197596757	1,70784056	1,334142799	1,335545346	1,062706518	0,715768879	1,206841726	0,851333514	0,892536612	1,171902828	0,464327008	1,029778149	0,700132206	0,905716619	0,671320395	0,718340323	0,960053761	0,482309493	1,171237001	0,996077614	0,361956623	0,763951082	0,440712976	0,990935893	0,728048696	1,042748009	0,776949572	0,498597255	0,736245455	0,88513302	1,70784056	1400	1,70784056	26,59461302	OG
nk160419_a@14	YL_F	SF_1	14	150	0,793547788	0,826654595	2,791656018	4,154694158	3,865727793	3,876006566	3,420149494	3,299663275	3,831677531	3,360679694	3,468192665	3,721398629	3,10459941	3,45447113	3,32939135	3,436070393	3,190269953	3,175648118	3,36135144	2,657327296	3,645413797	3,726238139	2,889146602	3,290840931	2,934637409	3,540296897	3,193049265	3,357846856	3,005093322	2,695202224	2,80684228	3,167864033	4,154694158	1400	4,154694158	96,40358999	OG
nk160419_a@15	YL_F	SF_1	15	150	0,942498671	-0,091972878	-0,699964737	-0,670147764	-1,27337064	-1,248791663	-1,735016786	-2,06344877	-1,688321152	-1,934023809	-1,636285346	-1,7215972	-2,294332689	-1,882990028	-2,263243374	-2,107080305	-2,240988701	-2,367857996	-2,059867038	-2,490895349	-1,86824089	-2,101411864	-2,367667148	-1,806814966	-1,408983308	-0,858516294	-1,027215499	-0,582858018	-0,813208535	-0,770638756	-0,243950914	-1,463780766	0,942498671	1100	0,942498671	-45,72647763	OG
nk160419_a@17	YL_F	SF_1	17	150	0,852403921	0,774411088	3,06258938	3,83781391	3,366079276	3,641131236	3,483051109	3,25933966	3,861911263	3,548822527	3,361642813	3,970886719	3,480306307	4,041886062	3,779394698	3,850039053	3,866634339	3,967631924	4,125234191	3,717268794	4,489948251	4,162536055	3,19735462	3,438945589	2,935401009	3,430799864	3,079130943	3,156617254	2,977075588	2,870252173	2,620417028	3,36151473	4,489948251	3100	4,489948251	102,4705462	OG
nk160419_a@19	YL_F	SF_1	19	150	1,199792659	0,327883339	-0,060760027	0,184316923	-0,312593007	-0,342892731	-0,889398054	-0,851455826	0,099324895	-0,306117182	-0,1404252	-0,312698057	-1,144942836	-0,982590145	-1,370154135	-1,357584739	-1,62564726	-1,551554481	-1,332272701	-1,77528661	-1,005631998	-1,161716379	-1,597166176	-1,508327766	-1,247305539	-0,585650161	-0,262081175	-0,315377288	-0,753788842	-0,720955285	-0,190486091	-0,706243286	1,199792659	1100	1,199792659	-22,39819516	OG
nk160419_a@25	YL_F	SF_1	25	150	0,284537994	-0,190970235	2,841490207	3,755016625	3,368865054	3,630202698	3,324706002	3,071088203	3,606186014	3,251791844	3,321911696	3,483195535	2,891958278	3,515788253	3,222276029	3,32411178	3,084338365	3,203754877	3,542776047	3,091243765	3,792292348	3,504172501	2,908539873	3,043273489	2,698018388	3,384034622	2,842692084	3,252571745	2,924435126	2,548137753	2,746555297	3,00867717	3,792292348	3100	3,792292348	91,75344561	OG
nk160419_a@26	YL_F	SF_1	26	150	1,173431448	1,427933826	4,044096067	4,842752785	4,124402527	4,166335047	4,064107106	3,94120603	4,428410819	4,147724303	4,157533984	4,488514968	3,905630144	4,533193031	4,219915897	4,294282262	4,220724111	4,365294005	4,67387203	4,261918177	5,064745849	4,794212239	3,762933653	3,557394573	2,684489703	3,407980721	2,894319219	3,304550099	3,171528841	2,754442599	2,563803225	3,788441267	5,064745849	3100	5,064745849	115,5730619	OG
nk160419_a@5	YL_F	SF_2	5	150	-0,377523592	-0,769398535	1,778553268	3,116968457	2,28903655	2,532234035	2,723408116	2,584011241	3,196074556	2,914401351	3,001635948	2,588062814	2,700118684	3,050366939	2,833090169	3,218309898	2,758935086	2,880487068	2,906760461	3,452987051	3,265605105	3,130123746	2,903014524	4,237797579	3,723253147	3,667610003	3,257964215	3,07139157	2,635735488	2,75525112	2,807356215	2,736568461	4,237797579	3400	4,237797579	83,61870597	OG
nk160419_a@13	YL_F	SF_2	13	150	0,279101952	0,598960907	1,426551184	1,833364235	1,104422123	1,163950014	0,845016038	0,550452743	1,299208192	0,998453255	1,216750523	0,901973624	0,593413396	1,21626963	0,913718385	1,259394274	0,764727383	0,85008963	1,197469369	0,954548389	1,171320571	1,030593322	0,536933661	1,243275994	1,324455793	1,413163575	1,283978389	1,692162999	1,330117098	1,186339197	1,559126834	1,088364603	1,833364235	1400	1,833364235	32,82018829	OG
nk160419_a@14	YL_F	SF_2	14	150	0,183686294	-0,047534582	3,047093782	4,540906389	4,013027032	4,094482278	3,942269474	3,545466151	3,960405555	3,967153117	4,248637855	3,762200296	3,634660335	4,030976357	3,650264858	3,764265802	3,305231145	3,486830441	3,765957795	3,713377696	3,610777293	3,183053448	2,805634234	3,905154389	3,531266497	3,580829134	3,454536361	3,818952505	3,261707065	2,9989184	3,361601174	3,423283502	4,540906389	1400	4,540906389	104,3491448	OG
nk160419_a@15	YL_F	SF_2	15	150	0,315754803	-0,166220904	-1,187746353	-1,173878246	-2,05035412	-2,312773792	-2,813250499	-3,333420345	-2,950169101	-3,38477041	-3,045347261	-3,534152282	-3,583746505	-2,738984477	-3,057590501	-2,638619685	-2,989749818	-3,068818005	-2,701469646	-2,260562721	-2,134673506	-2,204439467	-2,103153806	-0,857801338	-0,948270951	-0,834795294	-0,99765382	-0,556351764	-0,658681987	-1,06835918	-0,066166598	-1,971168309	0,315754803	1100	0,315754803	-61,23101168	OG
nk160419_a@17	YL_F	SF_2	17	150	1,210054654	1,392325904	2,960230217	3,39688482	2,918008555	3,377814559	2,985002078	2,843210995	3,304181688	2,973107176	3,118017874	2,70421992	2,585247932	3,025377691	2,634766258	3,269626278	2,734904921	2,689083016	3,070289943	3,00643846	3,310723776	2,932851787	2,008935348	2,218727406	1,707984565	1,585991303	1,121331145	1,561207149	0,918692833	0,807971603	1,168975122	2,436844677	3,39688482	1400	3,39688482	74,35267009	OG
nk160419_a@19	YL_F	SF_2	19	150	0,270205273	-0,056780998	-0,656316198	-0,579324808	-1,438603185	-1,764462912	-2,058914978	-2,614510319	-2,2369048	-2,602298256	-2,371538103	-2,674147409	-2,821549749	-1,659892808	-1,707209877	-0,81615777	-1,268421107	-1,541641496	-1,160769097	-1,049012391	-1,089185735	-1,735310516	-2,137908539	-1,279912814	-1,285718995	-1,4434347	-1,706697151	-1,178302745	-1,145561571	-1,006745795	0,150382854	-1,440859571	0,270205273	1100	0,270205273	-44,87694076	OG
nk160419_a@25	YL_F	SF_2	25	150	0,760467272	1,309674709	3,764989617	4,306561573	3,611157087	3,837405628	3,740093323	3,266395725	3,904108029	3,643130611	4,126743334	3,476503151	3,464790224	4,238626649	3,724028362	4,010345199	3,537978	3,447641471	3,866381028	3,614495094	3,933325947	3,636774546	3,141100324	3,71897944	3,481334088	3,439594169	3,15323261	3,635615877	3,111910773	2,699258698	3,144916979	3,443469662	4,306561573	1400	4,306561573	104,7948674	OG
nk160419_a@26	YL_F	SF_2	26	150	1,454049227	1,905391474	4,713269495	5,250587487	4,266764423	4,406865227	4,315977103	4,008756612	4,71174878	4,421640231	4,814237259	4,276089615	4,284857229	5,021879633	4,454330239	4,841283002	4,363187231	4,352425658	4,721627789	4,52375162	4,860753637	4,537590613	3,612472211	3,800786567	3,211570336	3,135153719	2,765988115	3,164799073	2,524679434	2,178375994	2,384703253	3,912438461	5,250587487	1400	5,250587487	119,366216	OG
nk160419_a@5	YL_F	YL_3_F	5	150	0,475170971	0,512702688	1,290290804	1,768325461	1,181571658	1,533838846	0,955132072	0,812055006	0,988120364	0,659271316	1,204788881	0,781533991	0,6688767	1,076312484	0,990888535	1,431013129	1,257138908	1,091054827	1,038953364	0,650041826	1,221247757	0,858373125	0,571537003	0,399313903	-0,142377116	-0,180373561	-0,362849137	-0,514094541	-0,509186967	-0,911455017	-0,845439409	0,643605738	1,768325461	1400	1,768325461	20,13691209	OG
nk160419_a@13	YL_F	YL_3_F	13	150	0,320200726	0,225833498	3,94542657	5,245386238	4,339276957	4,574168996	4,138687383	4,129516919	4,394602213	3,963469897	4,749788533	4,266611747	3,930115754	4,360918132	4,168373569	4,924561618	4,572947679	4,191338219	4,363568516	3,89770135	4,320280156	3,832453609	3,478704655	3,135873438	2,235938131	2,116253079	1,993379381	1,898630026	1,634254686	1,291364664	1,552964856	3,425567458	5,245386238	1400	5,245386238	105,2560084	OG
nk160419_a@14	YL_F	YL_3_F	14	150	-0,496210859	-0,500718374	2,625643586	2,930426071	2,551337605	2,674260427	2,035481825	1,917010433	2,016813262	1,755733374	2,913776727	2,423774702	2,680904723	3,071929322	2,825602654	3,477205432	4,184778207	3,799949804	3,406796583	2,769532432	3,175381924	2,577784262	2,184780068	1,910090227	1,147222664	1,058036723	0,943475939	1,098909704	0,860611257	0,415655109	0,508991732	2,094998953	4,184778207	2700	4,184778207	64,93857711	OG
nk160419_a@15	YL_F	YL_3_F	15	150	1,334623548	0,588117168	0,527152003	0,487732521	-0,399689631	-0,38837444	-1,04624681	-1,397256008	-1,318372326	-1,705362342	-1,245595141	-1,839211595	-1,997661424	-1,577354868	-1,972769761	-1,358469191	-1,753462893	-1,758982092	-1,496397493	-1,610812825	-1,439433445	-1,567367688	-1,615308172	-0,736255515	-0,818467594	-0,843006634	-0,688438943	-0,1682439	0,054139278	0,367299404	0,973715765	-0,851927776	1,334623548	1100	1,334623548	-27,5639307	OG
nk160419_a@17	YL_F	YL_3_F	17	150	-0,531382751	-0,517588851	4,165341739	5,308312434	4,824269035	5,057689911	4,536251773	4,711198964	5,200667275	4,805209568	5,678461492	5,259700644	5,361680538	6,033575216	5,871282921	6,345251444	6,250511798	5,751208963	6,165098882	5,740592936	6,391987169	5,909820976	5,269635243	4,401311842	3,460309683	3,119887441	2,914853332	2,525632833	2,399885058	2,23475571	2,326353943	4,418444102	6,391987169	3100	6,391987169	136,0742816	OG
nk160419_a@19	YL_F	YL_3_F	19	150	0,572333245	0,295601271	1,566469366	2,407211294	1,857263193	2,251434284	1,787298229	1,757706374	2,235904541	2,008125504	2,591077603	1,957079407	1,975564891	2,698646307	2,590610723	3,02220712	2,532628105	2,675631566	2,929777321	2,803957287	3,23187786	2,703688481	2,187529866	2,084713144	1,391809842	1,145795351	1,073565996	1,102436418	0,943494278	0,805660466	1,175716847	1,947187619	3,23187786	3100	3,23187786	59,48879113	OG
nk160419_a@25	YL_F	YL_3_F	25	150	0,127377417	0,191309745	4,509970081	5,739967837	4,541272121	4,64222215	4,043928086	4,043643152	4,625281202	4,335332296	5,162373352	4,523353561	4,157584097	5,037392921	4,733212241	5,348123009	4,833490466	4,673005291	4,694460717	4,245566525	4,768143865	4,127577949	3,545550319	3,136485303	2,163876611	2,085051101	1,986738132	1,941491014	1,682843877	1,353192674	1,720676213	3,636144946	5,739967837	1400	5,739967837	111,7964665	OG
nk160419_a@26	YL_F	YL_3_F	26	150	0,164521928	0,075716836	3,903897104	5,339792395	4,775043578	5,292657938	4,434076968	4,599241593	5,141725249	4,468545805	5,453874621	5,054069611	5,144428654	5,789334305	5,412681113	5,974923936	5,826425045	5,470609449	5,73120461	5,166890662	5,733010641	4,887587689	4,730071337	4,456092544	3,418539165	3,230061691	2,852375756	2,465578732	2,365425274	1,879896152	2,053715	4,235226303	5,974923936	2600	5,974923936	130,1828969	OG
nk160419_a@5	YL_F	YL_5_F	5	150	0,125046496	0,301194057	1,09167571	1,406709766	0,645459934	0,735867347	0,245248785	0,093983007	0,355373689	0,146190694	0,432760899	0,333998021	0,12047952	0,380575111	0,523972459	0,811238765	0,348525509	0,286196436	0,480754374	0,241723064	0,623273704	0,517315879	0,782887665	0,448817834	-0,02202305	0,099096115	-0,397467531	-0,254162327	-0,596908069	-1,012974485	-0,897183886	0,27089179	1,406709766	1400	1,406709766	8,783714185	OG
nk160419_a@13	YL_F	YL_5_F	13	150	0,778218942	-0,124406751	3,253415169	4,694951656	3,948942096	4,325626817	3,846094734	3,670546264	4,132651922	3,629094825	4,143279766	4,042471018	3,761711244	3,928233618	3,866782223	4,199931015	3,42852887	3,362265937	3,712804573	3,249752019	3,65736288	3,437525582	3,60574895	2,883496647	1,850256308	1,880904196	1,242797684	1,523778216	1,054726904	0,612372409	0,767156854	2,979581374	4,694951656	1400	4,694951656	91,59433469	OG
nk160419_a@14	YL_F	YL_5_F	14	150	0,935920001	0,178958476	2,288006854	3,019212049	2,715468346	2,89587122	2,043121917	1,742584993	2,027208282	1,680586587	2,02173081	1,999985841	2,088137557	2,245480721	2,920971103	3,352607799	2,665094265	2,887865743	3,081566011	2,807126038	3,239383301	3,195460661	3,126782451	2,29939404	1,661934909	1,529158526	1,343250462	1,819922509	1,095669058	0,601543353	0,54822454	2,130910594	3,352607799	2600	3,352607799	65,31615615	OG
nk160419_a@15	YL_F	YL_5_F	15	150	1,018890325	0,615408702	0,840186415	0,786382656	0,040007093	0,078392061	-0,585721821	-0,937189128	-0,590197966	-1,067802465	-0,656957506	-0,942044656	-1,227516514	-0,869512467	-1,036482508	-0,725703683	-1,231785789	-1,273298416	-0,510837981	-0,959715361	-0,577332244	-0,847609763	-0,602836192	-0,210656862	-0,123351429	0,081553614	-0,040418613	0,627053273	0,332512059	0,223727659	0,814097439	-0,308347099	1,018890325	1100	1,018890325	-10,47525395	OG
nk160419_a@17	YL_F	YL_5_F	17	150	2,49976772	1,083182886	4,397546558	5,481995948	4,703436962	5,227321078	4,939776215	4,978725905	5,436151344	5,286782302	5,6135084	5,767783178	5,643708416	6,199228124	6,239229387	6,647470569	5,963279489	6,100554693	6,341944923	6,074216959	6,565092456	6,709091471	6,810369026	5,346689775	4,303859453	4,035254927	3,450310126	3,777615386	3,116204675	2,414289918	2,284805735	4,949651419	6,810369026	3300	6,810369026	151,0469073	OG
nk160419_a@19	YL_F	YL_5_F	19	150	0,76826586	0,332809753	1,435318446	2,243993939	1,837322213	2,100621976	1,858326354	1,692383813	2,201200548	1,814517133	2,721231965	2,297975897	2,182697931	2,762767292	2,677891575	2,925209486	2,386202841	2,613310481	4,077450395	3,405985138	3,494406556	3,055985183	3,317599454	3,096629404	2,739009946	2,32675055	1,657198415	2,16176646	1,547764954	1,205749569	1,308084241	2,266013799	4,077450395	2900	4,077450395	69,20825272	OG
nk160419_a@25	YL_F	YL_5_F	25	150	0,539780979	0,007856506	3,814489873	5,345548361	4,372058601	4,457476155	3,761580367	3,462495302	4,08883324	3,715843514	4,68402946	4,577422378	4,220574768	4,30556813	4,042741657	4,563017043	3,931211504	3,637287903	4,158694941	3,703370762	4,272547853	4,075809669	4,089523836	3,18724267	2,186775064	2,178159762	1,511090079	2,06969999	1,514401711	0,994977565	1,246840966	3,31345002	5,345548361	1400	5,345548361	101,8236396	OG
nk160419_a@26	YL_F	YL_5_F	26	150	1,437967825	0,814326732	3,944041556	5,333347613	4,362326478	4,631545631	4,528363773	4,352645856	4,942417767	4,643495398	5,10439994	5,228611119	5,059578883	5,523134474	5,35567499	5,779946229	4,980568585	4,973022879	5,278758032	4,977682632	5,495203871	5,562945056	5,704136374	4,693396717	3,761568467	3,724364982	2,753976986	2,946976763	2,388217854	1,676667392	1,535972311	4,241783328	5,779946229	2600	5,779946229	130,0083131	OG
nk160419_a@5	YL_F	YL_6_F	5	150	-0,144533375	-0,536758906	0,727658264	1,161068566	0,642212666	0,791489344	0,549450479	0,403386433	0,755463745	0,698907005	1,027663847	0,783588373	1,024124884	1,007136259	0,794313161	1,031561347	0,849209595	0,925161307	1,065010136	0,543295393	0,856558239	0,825627636	0,524982408	0,662284589	0,17089527	0,15206652	-0,094903385	-0,098934981	-0,335838512	-0,615185743	-0,520216059	0,504088533	1,161068566	1400	1,161068566	15,95911922	OG
nk160419_a@13	YL_F	YL_6_F	13	150	0,789666896	0,449254819	3,792762412	4,875834258	4,05653514	4,213757305	3,898730237	3,641327657	3,787917103	3,871216626	4,117901493	3,789954298	4,350643311	4,167304732	3,517105899	3,707675907	3,503251125	3,681342086	3,620233401	2,785023229	3,358618949	3,253449778	2,911750698	2,836572218	2,112600602	2,028421306	1,571152805	1,467126891	1,098469874	0,684717221	1,077332301	3,000569373	4,875834258	1400	4,875834258	92,08415098	OG
nk160419_a@14	YL_F	YL_6_F	14	150	1,250142432	0,603168814	2,628804115	3,572359338	3,23205762	3,165430002	2,603850108	2,217560651	2,718898896	3,279597641	3,612960353	2,892029224	3,573795352	3,477968692	3,362867249	3,831394198	3,439308335	3,832989397	3,60997297	2,668663381	3,254675898	3,34493169	2,778723255	2,500642041	1,712574238	1,588684897	1,315106215	1,416847985	1,130532749	0,857364205	1,307652368	2,605856591	3,832989397	2800	3,832989397	79,50265691	OG
nk160419_a@15	YL_F	YL_6_F	15	150	1,137130994	0,8578664	0,864046178	0,819451246	-0,011895428	0,072909875	-0,48955367	-0,841952725	-0,626976638	-0,813382115	-0,679618879	-0,944890807	-1,098742348	-0,773231845	-1,16069146	-0,744414272	-0,762248453	-1,039660154	-0,525362836	-1,235907197	-0,772538017	-0,825010597	-0,836557625	0,17758882	0,456613099	0,96999043	1,09282673	1,341478069	0,780139258	0,907589755	1,401123731	-0,10657679	1,401123731	4100	1,401123731	-4,573007844	OG
nk160419_a@17	YL_F	YL_6_F	17	150	0,11315492	-0,087931544	3,855022972	5,003900284	4,355129794	4,563679541	4,512603612	4,608743981	5,032747745	5,037742588	5,327251292	4,946567203	5,671499875	5,71009934	5,197685151	5,493361729	5,163790226	5,619212483	5,651762324	5,239922551	5,543867107	5,53123278	4,828737581	4,396269251	3,609566496	3,548248715	2,950078498	2,810525628	2,556954011	2,140093528	2,171416091	4,22912696	5,71009934	2400	5,71009934	129,9606502	OG
nk160419_a@19	YL_F	YL_6_F	19	150	0,3290109	0,295914599	1,04770193	1,814410199	1,321700065	1,71637006	1,486331948	1,242570748	1,644588369	1,491842008	1,833134637	1,536162041	1,589879936	2,003314436	1,563014948	1,984672004	2,785965997	2,488107496	2,849141814	2,140536808	2,409093788	2,192993137	1,631266465	2,582539369	2,010865291	2,081099755	1,756382732	1,746765392	1,148962255	1,060871222	1,557734233	1,720740148	2,849141814	2900	2,849141814	52,39957202	OG
nk160419_a@25	YL_F	YL_6_F	25	150	0,712445061	0,424166862	4,196339747	5,111481306	3,978575995	4,22979738	3,956546265	3,726979639	3,998571759	4,033075317	4,24442351	3,771555218	4,532852518	4,420713246	3,941009085	4,223138874	4,138517018	4,149944635	4,210924531	3,482953981	4,002047721	3,685505908	3,028095107	2,9397686	2,284553587	2,365370847	1,933295637	1,98488131	1,572850767	1,343152973	1,778590942	3,303294366	5,111481306	1400	5,111481306	101,1566073	OG
nk160419_a@26	YL_F	YL_6_F	26	150	0,846927467	0,71270236	3,910080744	5,026752793	4,201941498	4,509487819	4,433376137	4,403793364	4,669141779	4,668434622	5,074538446	4,576898323	5,392558108	5,386341255	4,809211826	5,041974482	4,90769393	5,147327581	5,219706148	4,511417259	5,043074242	4,915546286	4,314069577	4,233634549	3,676243953	3,448052339	3,090171833	2,816646201	2,442554841	1,896392604	2,065559898	4,044911363	5,392558108	2300	5,392558108	123,9360086	OG
nk160419_a@5	YL_F	YL_7	5	150	-0,812720798	-0,982960793	0,341814038	0,61277634	0,026978335	0,181124475	-0,129015061	-0,241719097	0,002457044	-0,130336609	0,167781809	0,02845953	-0,060238368	0,257616829	0,181991493	0,578249422	0,074845364	-0,142310913	0,348182154	0,250655409	0,423701431	0,49398223	0,502632355	0,130306071	-0,149148963	-0,017194989	-0,369492217	-0,343609654	-0,509468934	-0,771333251	-0,733687592	-0,025473642	0,61277634	1400	0,61277634	-0,016478714	OG
nk160419_a@13	YL_F	YL_7	13	150	-0,365087295	-0,675580498	2,024004204	3,128532677	2,403841857	2,839155818	2,176713128	1,918453833	2,258649923	2,18933032	2,481533467	2,341851831	2,12629936	2,371614313	1,983762442	2,346842334	2,010075271	1,770955256	2,307251286	2,093674572	2,160432717	2,11157863	2,217007646	1,497710552	1,045864801	0,967272892	0,365840907	0,353436087	0,196145168	-0,124479587	-0,073085544	1,627406399	3,128532677	1400	3,128532677	50,66868478	OG
nk160419_a@14	YL_F	YL_7	14	150	-0,364936138	-0,520989236	2,329030401	2,971986925	2,204890324	2,605496425	2,129915943	1,890975656	2,282902533	2,224314066	2,515647395	2,365657944	2,323557263	2,851329184	2,477867741	2,758836663	2,370697893	2,135088663	2,858890102	2,738188613	2,934318169	2,903280931	2,800207715	1,931107562	1,594046514	2,153438304	2,022947087	1,803888358	1,814072423	1,497852463	1,335585661	2,127099792	2,971986925	1400	2,971986925	65,45476879	OG
nk160419_a@15	YL_F	YL_7	15	150	0,701846858	0,498106072	-0,031143909	-0,431976106	-1,413475959	-1,490087917	-2,151030472	-2,744834572	-2,526508644	-2,869508858	-2,605272103	-3,044492832	-3,363002927	-3,067154337	-3,326657684	-3,123805355	-3,571671017	-3,83570886	-3,253140687	-3,434695427	-3,284152016	-3,443851528	-3,210652166	-3,021187608	-2,392965477	-1,760809872	-1,887918938	-1,468114714	-1,336681038	-1,757714569	-1,422404941	-2,260344116	0,701846858	1100	0,701846858	-69,71038856	OG
nk160419_a@17	YL_F	YL_7	17	150	-0,056541657	-0,269439846	4,022554947	4,306866964	3,333251681	3,932817559	3,931040581	3,545591627	3,796014347	3,784187955	4,217485625	4,33512252	4,296054585	4,764384362	4,522424745	4,839112027	4,405600489	3,953743007	4,487505372	4,538709347	4,806618673	4,925442103	4,846903484	4,011226787	3,469487949	3,551922892	3,069238679	2,796204256	2,767699138	2,49482058	2,355082112	3,670359126	4,925442103	3200	4,925442103	112,6318627	OG
nk160419_a@19	YL_F	YL_7	19	150	0,527057142	0,098837693	0,40114385	0,029960217	-0,644364903	-0,139217273	-0,686076963	-1,04635252	-0,541012604	-0,572811112	0,056933808	-0,58008804	-0,626923181	-0,207897901	-0,304157839	-0,169972174	-0,83016867	-1,152008788	-0,699526217	-0,973752899	-0,759248	-1,134481537	-0,796775076	-1,198604861	-1,03455467	-0,750107094	-1,191587585	-1,16187754	-0,826728349	-1,32507595	-1,210078027	-0,627403776	0,527057142	1100	0,527057142	-19,10800662	OG
nk160419_a@25	YL_F	YL_7	25	150	0,176240518	0,182086769	2,913718481	3,672928922	2,622948603	2,781634365	2,055618669	1,61716284	2,284121205	2,236437065	2,459187497	2,473023512	2,238788119	2,45393309	2,31635135	2,773677765	2,138667977	1,757743025	2,418819694	2,237234436	2,584639165	2,394177473	2,571948239	1,756362274	1,298712092	1,354050592	0,90289457	1,006042239	0,949621522	0,43906423	0,631720153	1,925792144	3,672928922	1400	3,672928922	59,29557612	OG
nk160419_a@26	YL_F	YL_7	26	150	0,203205639	0,402809375	3,669792193	4,327003993	3,248350657	3,728644301	3,562741826	3,084228697	3,54713928	3,387681868	3,659986068	3,924907688	3,735385919	4,07077671	3,946444891	4,273317388	3,718300891	3,404059476	3,91946483	3,968584065	4,259467887	4,156169362	4,414876901	3,598396434	3,380753574	3,276734926	2,733214389	2,749106106	2,52574628	2,129038928	2,059200381	3,324694546	4,414876901	3300	4,414876901	101,9343279	OG
nk160419_a@5	YL_F	YL_1_F	5	150	0,214369675	0,193052476	1,40429485	2,272568788	1,682920467	1,885008317	1,796738809	1,558909175	2,001398838	1,760963716	1,949145275	1,817129994	1,67474689	2,108244658	1,86907945	1,977689059	1,961081996	1,830046937	1,774077631	1,509742642	1,765950014	1,695608728	1,46143046	1,380160698	1,142654468	1,296926972	0,841626139	0,815716268	0,796514047	0,732219511	0,947878638	1,487674051	2,272568788	1400	2,272568788	45,53677143	OG
nk160419_a@13	YL_F	YL_1_F	13	150	0,264095555	0,781686378	3,693838564	5,035034791	4,341862933	4,658076576	4,395069142	4,124100594	4,637544478	4,247285721	4,886643352	4,686750702	4,490229815	4,751651926	4,647028746	4,763318965	4,509700058	4,74683379	4,413538146	4,203752775	4,463913778	4,294059253	3,914223523	3,598228095	3,056113815	3,239265773	2,633069663	2,784463888	2,566800243	2,228638903	2,646983818	3,796896895	5,035034791	1400	5,035034791	116,2482641	OG
nk160419_a@14	YL_F	YL_1_F	14	150	0,059563536	0,180040769	1,752389513	2,954364443	2,26980232	2,533651402	2,321376188	2,077125469	2,584263929	2,368192329	2,69286862	2,567660143	2,506609109	2,866205071	2,739968888	2,963390453	2,885786365	2,958060484	2,843513858	2,764694774	2,972183226	2,789337064	2,40998911	2,276399931	1,926207112	2,267137814	1,724459903	1,850505764	1,801668351	1,489271088	1,894617995	2,267461452	2,972183226	3100	2,972183226	69,31421426	OG
nk160419_a@15	YL_F	YL_1_F	15	150	0,796066405	0,827225713	0,446554551	0,724412036	-0,300434709	-0,316106148	-0,884477133	-1,287937519	-0,936339407	-1,169206796	-0,935823974	-1,130696029	-1,289671424	-1,161296556	-1,219835944	-0,779685566	-0,991579373	-0,816373364	-0,93037867	-0,889353653	-0,596454279	-0,782406902	-0,594487051	-0,159749028	0,225467208	0,931940149	0,728298273	0,98916735	1,002125745	0,638922929	1,072066436	-0,283549894	1,072066436	4100	1,072066436	-9,724113149	OG
nk160419_a@17	YL_F	YL_1_F	17	150	0,255727626	0,698979396	4,34930194	5,591431398	4,902124309	5,091809944	5,020872961	4,795110753	5,291530291	5,18034031	5,57839544	5,40478526	5,425395067	5,892756927	5,52321454	5,907338742	5,852041265	5,842638011	5,799694639	5,602256647	5,891212285	5,817736113	5,108472533	4,666991938	4,313188936	4,530084628	4,097145712	3,959430865	3,908032943	3,606117243	3,909064526	4,76816849	5,907338742	2600	5,907338742	145,7308271	OG
nk160419_a@19	YL_F	YL_1_F	19	150	0,995648253	0,7428175	1,130684103	2,565240807	1,643153437	1,981839771	1,576109335	1,501345805	2,087715755	1,849382534	2,310377891	2,248309357	2,613631281	2,815581849	2,537761849	2,934560615	2,913105922	3,832029809	3,070081092	3,30769719	3,466039539	3,385764436	3,096383853	2,613339159	2,24588093	2,676007358	2,116481374	2,341678277	2,506429364	2,028147917	2,495135797	2,375108457	3,832029809	2800	3,832029809	71,88297013	OG
nk160419_a@25	YL_F	YL_1_F	25	150	1,07915611	0,725273408	4,263553704	6,265758095	5,25023841	5,523933457	5,275239358	5,146503461	5,72606149	5,565410792	6,034687587	5,888218869	5,692145874	6,169208628	5,819139294	6,17486778	5,941197137	6,431972586	5,951653739	6,022461922	6,007536716	5,50511007	5,088932332	4,464881295	3,713143604	3,921840173	3,190791158	3,399808193	3,376208163	2,834971647	3,417302037	4,834426035	6,431972586	2800	6,431972586	147,618978	OG
nk160419_a@26	YL_F	YL_1_F	26	150	1,006156696	0,895239001	4,582801066	6,446234114	5,766373367	6,125483789	5,921206759	5,749865955	6,395486353	6,106872367	6,589895695	6,55669405	6,359108136	6,864782223	6,526383605	6,820056284	6,670175176	7,126537429	6,592661139	6,723906037	6,721650272	6,312694152	6,056455927	5,740044217	5,170588388	5,361555134	4,596965046	4,666500168	4,573650737	4,04715904	4,448657713	5,597478711	7,126537429	2800	7,126537429	170,7944328	OG
nk160419_a@5	YL_F	YL_2	5	150	0,522744392	0,128198134	1,66246462	2,342855135	1,744379746	1,838477269	1,511795342	1,174888035	1,800265812	1,620617646	1,991874108	1,490352046	1,637549496	1,919267921	1,670467055	2,077399569	1,861753721	1,765845351	2,03979442	1,982894875	2,30169905	1,887978085	1,556555054	1,51091777	0,972925776	1,34459851	0,661221213	0,816374154	0,834284513	0,639362877	0,879664697	1,489982787	2,342855135	1400	2,342855135	45,48826185	OG
nk160419_a@13	YL_F	YL_2	13	150	1,594813977	1,298547585	3,751621565	4,756164102	4,103599666	4,36898344	3,699507601	3,295038862	4,03232957	3,859730198	4,233107863	3,449644313	3,54793735	4,098312727	3,651473193	4,046694333	3,675967405	3,439659719	3,795057742	3,66033711	3,89841135	3,394651945	2,957684601	2,564842662	1,631753237	1,925474546	1,335176498	1,53212276	1,287935806	1,288238755	1,667536385	3,091688931	4,756164102	1400	4,756164102	94,21118168	OG
nk160419_a@14	YL_F	YL_2	14	150	1,890534386	1,439484368	3,360287702	4,462084779	3,988072514	4,174302306	3,588984954	3,1611741	3,626211429	3,730927001	4,168482995	3,675826545	3,740213302	3,918932673	3,450037333	4,275512944	4,440143953	4,075944002	4,131456472	4,097587996	4,929203432	4,087458832	3,477069249	3,132401558	2,361785816	2,721653039	2,048705998	2,17467091	1,991882003	1,991506455	2,2201515	3,372022276	4,929203432	3100	4,929203432	102,4773476	OG
nk160419_a@15	YL_F	YL_2	15	150	1,089380627	0,78193879	0,153349886	-0,145796413	-1,008157452	-0,886334085	-1,527948645	-2,009381317	-1,724637108	-2,192921328	-1,770215131	-2,258201444	-2,379094647	-1,874418321	-2,276776929	-1,807242295	-2,075852736	-2,017772347	-1,881912859	-2,009600698	-1,660111298	-2,118235178	-1,914365516	-0,844260129	-0,664349977	0,148347297	0,203595858	0,632679856	0,172698994	0,26737385	0,534820042	-1,066561311	1,089380627	1100	1,089380627	-33,87550099	OG
nk160419_a@17	YL_F	YL_2	17	150	1,905190486	1,208903534	5,499282063	6,207603403	5,382036222	5,715878404	5,457014215	5,296258322	5,911176086	5,645279782	6,385332124	5,860591707	5,97360438	6,500999086	6,312979076	6,859692021	6,452110445	6,204260317	6,621128815	6,7387206	7,051606463	6,682426102	5,855678493	5,266905163	4,573944309	4,812107003	4,072983353	4,407431451	4,215404011	4,026972422	4,078576613	5,392970209	7,051606463	3100	7,051606463	164,1901929	OG
nk160419_a@19	YL_F	YL_2	19	150	1,470021972	1,15399263	1,170275488	1,301228574	1,22568229	2,159928898	1,400281156	1,040280173	1,259135028	0,838335412	1,469298219	1,190124746	1,143372013	1,546859875	1,207474171	1,495715726	1,261998094	1,074945419	1,378551542	1,444196064	1,490553468	0,797926404	0,641199698	1,143036205	0,540870076	0,860016731	0,353101974	0,374650085	0,129781687	0,026826954	0,352446521	1,062648622	2,159928898	1600	2,159928898	32,03087305	OG
nk160419_a@25	YL_F	YL_2	25	150	1,148140666	1,042380756	3,99026367	4,851647177	3,732410858	3,869822016	3,230852559	3,130113796	3,920884697	3,773044726	4,280202023	3,679430293	3,654892517	4,085647605	3,550462991	4,360100288	3,8471406	3,768148559	3,957165987	3,745351332	4,320770264	3,610945962	3,181620903	2,817177959	1,911095847	2,459531936	1,807828174	1,992940588	1,677289698	1,650181513	2,014165072	3,19553713	4,851647177	1400	4,851647177	97,48049816	OG
nk160419_a@26	YL_F	YL_2	26	150	1,682687454	1,342768851	4,824225832	5,661255707	4,708678725	4,942029801	4,528489985	4,443786301	5,117119839	4,812969386	5,455100915	4,876951585	4,882178426	5,448805915	5,042225597	5,790107959	5,383118408	4,990344647	5,318032596	5,263469345	5,747469705	5,093964733	4,630087709	4,272676664	3,528160599	3,835432721	3,123425629	3,157847311	2,822120816	2,710805322	2,836468544	4,395897001	5,790107959	2600	5,790107959	134,013229	OG
nk160419_a@10	YL_F	F_1	10	150	0,015582057	0,427295533	0,578691177	1,439022928	0,770480682	0,776969237	0,584686403	0,176333129	0,779625603	0,421422167	0,859342016	0,538532103	0,446136558	0,977398548	0,860038555	1,786874008	2,247482303	1,605836534	1,946444555	1,422284937	1,556244755	0,976119101	1,591848379	1,15714894	0,92031458	1,094791377	1,206063082	1,946953043	1,343205468	0,874592421	1,004394351	1,042972727	2,247482303	2700	2,247482303	31,82216633	MGC
nk160419_a@23	YL_F	F_1	23	150	0,646528396	0,352290162	2,307805175	5,514562973	5,014524281	5,303755101	5,289721508	5,210441565	6,158316132	5,90681139	6,537145013	6,464526922	6,431739551	7,110392658	6,804075659	7,75257344	7,871636491	7,519113196	7,8030818	7,323885048	7,219890209	6,945754459	7,452795603	6,225388784	5,549159555	6,020021973	5,737849151	6,243825156	5,730056238	5,247172088	5,473417462	5,844137327	7,871636491	2700	7,871636491	178,1082842	MGC
nk160419_a@34	YL_F	F_1	34	150	0,53236572	0,281175526	1,72251835	3,390527039	2,834938115	3,211557042	2,996135565	2,702635074	3,486040457	3,02524908	3,592868727	3,354883802	3,191579972	3,56880838	3,157840504	3,979690758	3,995215895	3,46710778	3,940131941	3,287626445	3,463423402	3,053156553	3,717119304	2,648017922	2,198613972	2,69206936	2,547928584	3,054458263	2,648013249	2,308807171	2,648023146	2,925758939	3,995215895	2700	3,995215895	89,10833266	MGC
nk160419_a@10	YL_F	Mol_1	10	150	0,91156846	0,490102111	0,552061917	0,511610567	-0,330550822	-0,414936064	-1,174775817	-1,536355705	-0,773665717	-1,139672318	-0,675386154	-1,156348591	-1,518024967	-1,059855116	-0,099949498	-0,009929137	0,120472954	-0,457793074	0,030521835	-0,276314431	-0,145468775	-0,589258986	-0,021214739	-0,621238891	-0,556972011	-0,077845254	-0,757861437	-0,931874967	-0,980468067	-1,328381857	-0,951615352	-0,482884513	0,91156846	1100	0,91156846	-14,94939645	MGC
nk160419_a@23	YL_F	Mol_1	23	150	0,864592563	0,646347233	0,374716326	0,62026417	0,410393536	0,185784321	-0,302462957	-0,564035208	-0,121236891	-0,017170193	0,436191933	-0,126310732	-0,827151306	-0,183074037	0,632193409	0,70241201	0,892728352	0,741928897	0,983361202	0,683304504	0,682810273	0,03150147	0,733806652	0,025567778	-0,415540696	-0,150262055	-0,697970165	-0,267380923	-0,243808512	-0,477570638	-0,331445419	0,158789835	0,983361202	2900	0,983361202	4,655911326	MGC
nk160419_a@34	YL_F	Mol_1	34	150	0,674484838	0,249604916	0,152875018	1,231362221	0,802595365	0,929331184	0,403150086	0,198044989	0,590975028	0,378569967	0,72605073	0,422987427	-0,105479841	0,441174964	0,61961878	1,044725565	0,863062185	0,621849386	0,834707443	0,511223283	0,876361153	0,55431077	1,182169908	0,287581788	-0,232744569	0,175364792	-0,338607214	-0,250410041	-0,095569745	-0,216905496	0,133069889	0,440823702	1,231362221	1400	1,231362221	13,2617574	MGC
nk160419_a@10	YL_F	SF_3	10	150	0,895633723	1,480856715	0,937137472	0,507934973	-0,776615852	-0,910830148	-1,899579452	-1,975065225	-1,618092515	-1,920273632	-1,437829044	-1,878133462	-2,293411094	-1,260685715	-1,412031882	-1,541501139	-2,034847354	-2,577167197	-1,086102178	-1,264265832	-1,49801236	-1,136681007	-1,21593934	-1,523132877	-1,124664041	-0,914100923	-0,917092618	-0,674995048	-0,572004692	-0,859914506	-0,114614767	-1,05212971	1,480856715	1200	1,480856715	-33,00653049	MGC
nk160419_a@23	YL_F	SF_3	23	150	1,132172547	1,468640642	0,364834027	0,139837947	-1,164907081	-1,581404868	-2,528575328	-2,850690334	-2,434095717	-2,571596798	-2,258131441	-2,896124953	-3,030719766	-2,587717429	-2,656379803	-2,472980425	-2,938030775	-3,35495797	-2,704528717	-2,956968894	-2,754509957	-2,778141283	-3,042016091	-2,939853287	-2,406422849	-1,971500684	-2,236146142	-1,627182953	-1,228694012	-0,984787106	0,004377566	-1,930554901	1,468640642	1200	1,468640642	-60,41547699	MGC
nk160419_a@34	YL_F	SF_3	34	150	0,934351455	0,565867652	0,131746696	1,004329175	-0,177528835	-0,314167689	-1,208870056	-1,290751726	-0,631342846	-1,037351645	-0,749348891	-1,01092404	-1,040472958	-0,596851756	-0,713378277	-0,485731124	-0,817098237	-1,388608798	-0,375176056	-0,71258821	-0,462503188	-0,420636424	-0,627282299	-0,775447439	-1,046975649	-0,812382387	-1,064347248	-0,416442313	-0,221730189	-0,265445723	0,538075157	-0,499645609	1,004329175	1400	1,004329175	-16,22522718	MGC
nk160419_a@10	YL_F	SF_5	10	150	-0,492675156	-1,020182047	-1,582435869	-1,596899951	-2,185126221	-2,06227902	-2,22910359	-1,894785759	-1,54210687	-2,285126823	-2,209259433	-2,325870216	-2,635264388	-2,448487232	-1,898258606	-1,231944864	-1,777387972	-2,086124387	-1,717515389	-2,010007193	-1,461219434	-1,641770505	-1,856690619	-1,768955434	-2,598692036	-1,620294533	-2,139502661	-1,375800927	-1,904640744	-1,385593761	-0,968718864	-1,804926468	-0,492675156	1100	-0,492675156	-55,22202349	MGC
nk160419_a@23	YL_F	SF_5	23	150	0,696711966	0,051536703	-0,869350784	-1,077998068	-1,927415896	-2,008666565	-2,549598304	-2,050015798	-2,009219959	-2,449068752	-2,275250719	-2,26258729	-2,524851484	-2,474255652	-2,510646241	-2,052247287	-2,609679916	-2,05673553	-1,848390591	-2,285636414	-1,840527934	-2,306384377	-2,758373371	-2,331630384	-2,86601833	-1,877837426	-1,883267694	-0,964259657	-2,009047999	-1,377722352	-1,153331226	-1,885863462	0,696711966	1100	0,696711966	-58,2334577	MGC
nk160419_a@34	YL_F	SF_5	34	150	0,637395486	0,120216463	-0,120843025	0,525951648	-0,368349397	-0,223271746	-0,926104202	-0,881598511	-0,60622839	-0,815121893	-0,403097639	-0,610666414	-0,818800167	-0,69035977	-0,922990663	-0,222415646	-0,528226201	-0,571925858	-0,228403859	-0,85381057	-0,493124577	-0,718591762	-0,918526181	-0,686503544	-1,486240116	-0,819238208	-1,263678503	-0,307967498	-0,905894558	-0,839792496	-0,320892507	-0,557067752	0,637395486	1100	0,637395486	-17,42735179	MGC
nk160419_a@10	YL_F	SF_6	10	150	-0,290691771	-0,832636605	-0,301456069	-0,388791294	-1,010411626	-1,388529034	-1,932763254	-2,514867038	-2,26951384	-1,667758619	-1,318092998	-1,547436332	-1,648718265	-1,622176977	-1,841175112	-1,970158422	-1,796565673	-1,851427122	-1,457046339	-1,793659786	-1,536813685	-1,539056987	-1,916592387	-1,995685821	-2,525217825	-1,978820804	-2,412249364	-2,011663818	-2,270996235	-2,61829093	-1,98720332	-1,685047334	-0,290691771	1100	-0,290691771	-51,0975198	MGC
nk160419_a@23	YL_F	SF_6	23	150	0,246034033	0,091257172	0,365001254	0,045178611	-1,000069321	-1,326561328	-2,069109243	-2,646204901	-2,429068857	-2,546503779	-2,096345028	-2,138446923	-2,40807757	-2,404130749	-2,56763958	-2,485961439	-2,289831058	-2,472823299	-2,361997941	-2,614701122	-1,847102734	-1,764811303	-2,199853403	-2,330938365	-2,48990486	-2,345019162	-2,663118302	-1,859029286	-2,147318924	-2,464016831	-1,807816441	-1,904159054	0,365001254	1300	0,365001254	-58,24803947	MGC
nk160419_a@34	YL_F	SF_6	34	150	0,653511034	0,081323412	0,379888038	1,151955255	0,358573582	0,003849779	-0,608491029	-1,075285439	-0,588675708	-0,710395008	-0,259735835	-0,635609992	-0,702313501	-0,353956174	-0,607631053	-0,541152254	-0,31040499	-0,571893906	-0,394010929	-0,619760613	0,041882117	-0,044575664	-0,477540459	-0,447216523	-0,966445336	-0,763592328	-1,233063308	-0,673820482	-1,105504181	-1,168872633	-0,130269217	-0,397394624	1,151955255	1400	1,151955255	-12,58085425	MGC
nk160419_a@10	YL_F	SF_7	10	150	1,703979272	0,852555504	0,59722552	0,716998879	-0,302907695	-0,266218312	-0,855493179	-0,632954637	-0,40624737	-0,051022774	0,491825307	-0,098113179	-0,109734381	0,131045898	0,134676323	-0,021059308	-0,535568343	-0,772794389	-0,525515738	-0,9646362	-0,501565449	-1,315341274	-0,767961012	-1,463106131	-1,817869244	-1,519890773	-1,095997489	-0,123784934	-0,81823029	-0,677715348	-0,569058932	-0,373692893	1,703979272	1100	1,703979272	-12,15193985	MGC
nk160419_a@23	YL_F	SF_7	23	150	2,105045527	1,372213167	0,99279094	0,639980266	-0,285098076	-0,48209534	-1,264161272	-1,549287584	-1,264924219	-1,18281408	-1,058895531	-1,512367411	-1,770021734	-1,432726374	-1,581055286	-1,353562828	-1,625717565	-1,90297287	-1,412444325	-1,717602322	-1,397885503	-1,849690039	-1,392199458	-1,630628965	-2,213541139	-1,854560228	-1,622399763	-1,171795151	-1,695284351	-1,728939242	-1,082908888	-1,094372569	2,105045527	1100	2,105045527	-34,43661796	MGC
nk160419_a@34	YL_F	SF_7	34	150	1,383458897	0,902695718	0,522611011	1,199105895	0,269584467	0,197851845	-0,505120062	-0,826236188	-0,4554759	-0,523890165	-0,21190291	-0,528015231	-0,799016031	-0,3913658	-0,675084051	-0,320808462	-0,745508085	-0,962403732	-0,393383904	-0,78646073	0,047736404	-0,487958706	0,132130203	-0,660751659	-1,310695086	-1,022493466	-1,038164296	-0,375258254	-0,856577963	-0,889370683	-0,23652225	-0,333783522	1,383458897	1100	1,383458897	-10,9207575	MGC
nk160419_a@10	YL_F	SF_1	10	150	0,786448705	-0,258740405	-0,416841867	-0,278115926	-0,773616466	-1,014849461	-1,539995292	-1,839701447	-1,387248758	-1,888219424	-1,769688609	-0,826113962	-1,774683409	-1,497490354	-1,889087495	-1,845967096	-1,688329818	-1,808842259	-1,479951485	-1,926687707	-1,368391583	-1,613837213	-2,083487835	-2,058921319	-2,485352999	-1,596757049	-1,303181969	-1,17646599	-1,669466996	-1,648275562	-0,795372543	-1,38442689	0,786448705	1100	0,786448705	-42,91277167	MGC
nk160419_a@23	YL_F	SF_1	23	150	0,693747185	-0,127127849	-0,800729347	-0,566268924	-1,288826005	-1,217444971	-1,773899038	-1,950202857	-1,547591417	-1,983606496	-1,767751304	-1,544636573	-2,131503183	-1,888237019	-2,297940662	-2,190960637	-2,445698409	-2,474670954	-1,822523766	-2,264668522	-1,676053293	-1,879523284	-2,50422242	-2,225416672	-2,66590144	-1,417708426	-0,797960309	-0,743229613	-1,017579456	-1,481690428	-0,549225886	-1,559646838	0,693747185	1100	0,693747185	-48,42131262	MGC
nk160419_a@34	YL_F	SF_1	34	150	0,725097247	0,326216869	-0,120075309	0,631830545	0,059307674	0,402920044	-0,286001604	-0,46430452	0,111616849	-0,267096714	-0,181122681	-0,02184196	-0,593913369	-0,24659857	-0,580321954	-0,283902978	-0,566860304	-0,681076947	-0,032798274	-0,784809569	0,231910285	-0,122302763	-0,588690923	-0,536226929	-1,067498438	-0,317939905	-0,63678755	-0,178438912	-0,28070937	-0,517960711	0,362078084	-0,209880731	0,725097247	1100	0,725097247	-7,049890325	MGC
nk160419_a@10	YL_F	SF_2	10	150	0,973104216	0,437887524	-0,379489335	-0,415778456	-1,490153608	-1,724870638	-2,161805007	-2,191521089	-1,512717295	-2,028808637	-2,065579908	-1,882356516	-2,210718338	-0,930468273	-0,599934624	-0,196459959	-0,979660035	-0,84975327	-0,583248803	-0,644482363	-0,765142256	-1,270816624	-1,427304041	-0,458511433	-0,305040021	-0,507732843	-0,980050532	-0,492874767	-0,118851676	0,613076118	0,520142364	-0,859029681	0,973104216	1100	0,973104216	-27,37654341	MGC
nk160419_a@23	YL_F	SF_2	23	150	-0,240502835	-0,612207355	-1,434591825	-1,429552631	-2,275713341	-2,519495082	-2,972056986	-3,423558885	-2,954055222	-3,401222374	-2,870213377	-2,95283716	-3,255433249	-2,05003892	-2,486360735	-2,230829347	-2,671038128	-2,718267829	-1,768335861	-1,412313787	-1,503835257	-1,971715577	-2,098675573	-1,028754063	-1,139093691	-1,297572886	-1,430689581	-0,765767009	0,010440177	0,259413059	0,357148017	-1,815733139	0,357148017	4100	0,357148017	-56,3460499	MGC
nk160419_a@34	YL_F	SF_2	34	150	0,389130487	0,273626356	-0,398839039	-0,02060222	-0,840958773	-0,74113002	-1,114824785	-1,588547055	-0,955580232	-1,282438671	-0,742367501	-1,253686937	-1,19952032	-0,342977012	-0,729979789	-0,327571454	-0,762545292	-0,905089341	-0,138228345	-0,215365207	-0,037961519	-0,38666003	-0,177792617	0,360280511	-0,116191106	0,132845669	0,327875188	1,109672459	1,075930122	0,856158997	1,215296461	-0,275420678	1,215296461	4100	1,215296461	-9,340254489	MGC
nk160419_a@10	YL_F	YL_3_F	10	150	0,285392004	0,75173159	2,183032376	3,36688233	2,544599135	2,921295341	2,253084028	2,193403312	2,557820916	2,148570715	3,022792094	2,389090385	2,100013347	2,735808593	2,351066644	3,182856926	2,680616435	2,249763393	2,616564932	2,298745775	2,743241147	2,226619591	1,902768754	1,607662772	0,326404805	0,285018983	0,256153262	0,289195386	0,068259485	-0,163167903	0,302029982	1,828300533	3,36688233	1400	3,36688233	56,38360554	MGC
nk160419_a@23	YL_F	YL_3_F	23	150	1,155880407	0,949276315	3,283075823	6,036127151	5,6040824	6,028464427	5,607271837	5,806128926	6,172825972	5,888990276	6,751930889	6,195499237	5,986446907	6,502081446	6,172756185	6,804979363	6,344335799	6,133925795	6,356763646	6,096901215	6,318377932	5,984870068	5,453417535	4,415614725	2,901711692	2,526032891	2,523999841	2,673296074	2,363076581	2,250929506	2,798915494	4,841547947	6,804979363	2600	6,804979363	148,1105884	MGC
nk160419_a@34	YL_F	YL_3_F	34	150	0,53979719	0,441161064	2,987585057	4,557783964	3,9564714	4,451622564	3,946853655	3,806844954	4,151496636	3,739250724	4,555781215	3,808818428	3,449680923	4,144518903	3,747716536	4,463342647	3,971576449	3,546180926	3,97500585	3,518677756	3,919795366	3,546646718	3,116104219	2,539346638	1,403091663	1,302230805	1,427589794	1,764989679	1,509584241	1,388092999	1,93931082	3,084417735	4,557783964	1400	4,557783964	94,37739578	MGC
nk160419_a@10	YL_F	YL_5_F	10	150	1,415233221	0,960141268	2,808736504	3,541632896	2,620642652	2,632772489	2,187938418	1,968616367	2,51271349	2,07074583	2,494537821	2,27427674	1,961805416	2,392518904	2,157845912	2,518401422	1,941999345	1,952257532	2,243488893	1,809245869	2,272199878	1,910998803	2,30039035	1,631010316	0,832448406	0,86120222	0,303397842	0,842312659	0,256032702	-0,073560167	0,100488249	1,796853943	3,541632896	1400	3,541632896	54,94461151	MGC
nk160419_a@23	YL_F	YL_5_F	23	150	1,640458707	1,185898724	4,117759707	6,290672174	5,757591187	5,611665995	5,354332491	5,401487832	6,259196711	5,894222918	6,298530465	6,077351193	5,844181061	6,366167626	5,916821102	6,305385318	5,834244977	5,835868643	5,971508756	5,494069093	5,90373349	5,416079045	6,006083492	4,584765922	3,088600811	2,879212396	2,608658775	2,962760543	2,460148004	2,495833178	2,63322713	4,790210241	6,366167626	2400	6,366167626	146,3596745	MGC
nk160419_a@34	YL_F	YL_5_F	34	150	1,488211232	1,304089149	3,36104021	4,660298252	3,959016355	4,317479506	3,875270133	3,683454225	4,303625151	3,761738145	4,254746171	3,942299697	3,519969061	4,018898212	3,674894241	4,161938397	3,635142599	3,41867708	3,766434353	3,275193893	3,907170984	3,578366751	3,913895952	2,964631565	1,732177977	1,783897886	1,423395289	2,123541647	1,6684626	1,455376913	1,937716533	3,189388715	4,660298252	1400	4,660298252	97,15808627	MGC
nk160419_a@10	YL_F	YL_6_F	10	150	0,507361901	0,992029043	2,83365588	3,596015729	2,704081526	2,966841142	2,526434291	2,259677177	2,594980515	2,448338363	2,901086806	2,447947067	2,674468442	2,846042552	2,361935677	2,757453743	2,676298029	2,630441782	2,758171674	2,000446961	2,605332391	2,308185066	1,917269504	1,906599037	1,251608511	1,293771585	0,877183518	1,110441383	0,662996298	0,527220374	0,999614074	2,094965485	3,596015729	1400	3,596015729	64,19044205	MGC
nk160419_a@23	YL_F	YL_6_F	23	150	1,029975342	0,921602698	3,312557494	5,701353537	5,063795963	5,412895101	5,072186943	4,886754239	5,393401169	5,239997975	5,533274558	5,184274137	5,355385765	5,679413743	5,079442674	5,533468314	5,404474075	5,1754423	5,502704654	4,619572166	5,320255852	5,039783716	4,610777731	3,984687933	2,780171683	2,913311439	2,614159944	2,831203378	2,438869841	2,419331303	3,00880123	4,292365384	5,701353537	1400	5,701353537	131,0439386	MGC
nk160419_a@34	YL_F	YL_6_F	34	150	0,848523133	0,589308298	2,480459943	3,848527293	3,195968194	3,687856705	3,324001256	3,026827416	3,449432174	3,180711992	3,691949134	3,176543272	3,177887585	3,463924919	2,954299519	3,38911932	3,227274902	2,996555451	3,404931039	2,518555693	3,28901497	2,971223099	2,411526521	2,30445342	1,492114983	1,652910198	1,345362344	1,672156649	1,314413127	1,194129212	1,89584896	2,618574539	3,848527293	1400	3,848527293	79,80362467	MGC
nk160419_a@10	YL_F	YL_7	10	150	-0,475111342	-1,174352845	-0,334487396	-0,524911676	-0,039559056	0,604917385	-0,30958721	-0,658531617	-0,232748167	-0,074910753	0,457793054	-0,014294352	-0,84161904	-0,719034845	-1,189426894	-0,85536608	-1,047203019	-1,299851421	-0,261922876	-0,993927481	-0,795247178	-0,523122392	0,346046905	-0,548973113	-1,115770108	-1,191658578	-1,872102374	-1,769025553	-1,748642636	-2,047644237	-1,745984067	-0,741814805	0,604917385	1600	0,604917385	-21,88571126	MGC
nk160419_a@23	YL_F	YL_7	23	150	-0,032639489	-0,646086723	-0,949274055	-1,338077738	-1,807684573	-1,461168527	-2,057916482	-2,505366529	-2,111243046	-2,217851355	-1,897755816	-2,31308856	-2,784024105	-2,487400262	-2,793155726	-2,566702878	-3,09228036	-3,345679274	-2,666953139	-3,061285823	-2,833801085	-2,867655263	-2,440936216	-2,861101661	-2,681032063	-2,228361311	-2,815484496	-2,658024671	-2,402911057	-2,497217173	-2,354026552	-2,283102774	-0,032639489	1100	-0,032639489	-69,58285299	MGC
nk160419_a@34	YL_F	YL_7	34	150	0,431989885	-0,357349002	-0,333857597	-0,276414583	-0,739446211	0,138904655	-0,172804192	-0,46690055	0,148948823	-0,206953915	0,179019748	-0,121463592	-0,477194291	-0,103416069	-0,479965848	-0,013559813	-0,533114913	-0,864228146	-0,116737188	-0,367607615	-0,1140878	-0,062469231	0,481660226	-0,258339308	-0,627719333	-0,411798141	-0,969926134	-0,704113769	-0,740052434	-1,182841165	-0,973788013	-0,332116952	0,481660226	3300	0,481660226	-10,02472645	MGC
nk160419_a@10	YL_F	YL_1_F	10	150	1,138439873	0,444727239	1,881230722	3,533514287	2,768178919	3,029775963	2,785702427	2,606875712	3,288843661	3,029126572	3,611091756	3,451412516	3,527707119	3,822441663	3,569030074	3,999788648	3,960268658	4,317300634	3,842974984	3,862640932	4,030025812	3,700679887	3,45899341	2,974737165	2,344013507	2,722525278	2,241782701	2,44628898	2,548579072	2,120154442	2,702304146	3,024553444	4,317300634	2800	4,317300634	91,84078475	MGC
nk160419_a@23	YL_F	YL_1_F	23	150	0,535732004	0,294188429	2,667076603	5,394647375	4,655975131	4,970692349	4,790372819	4,74086327	5,490081392	5,394382883	5,9449636	5,805817199	5,911749841	6,166852014	6,037382212	6,53708498	6,227509932	6,378221786	5,995824815	5,868465698	6,130684871	6,135606522	5,915486857	4,825814742	3,98426825	4,337888758	3,974710115	4,249269511	4,310682839	3,70850453	4,317359784	4,893489068	6,53708498	2600	6,53708498	149,2716152	MGC
nk160419_a@34	YL_F	YL_1_F	34	150	0,896701835	0,313249672	2,581466593	4,53749855	3,810038985	4,309566303	3,987434831	3,746509487	4,371326932	4,082335424	4,671469088	4,367072521	4,140950349	4,425684797	4,037413493	4,689208702	4,466187203	4,65701704	4,261932204	4,280439407	4,44057244	4,082499949	3,831104133	3,229357045	2,45662045	2,80274424	2,391469831	2,945741017	2,982894049	2,518085139	3,197348745	3,597159369	4,689208702	2600	4,689208702	109,4649152	MGC
nk160419_a@10	YL_F	YL_2	10	150	2,175538471	2,510412366	2,325851548	2,419877885	2,689536543	2,910581521	1,983574076	1,23288481	2,117107957	1,713741671	1,73896518	1,035893303	1,104792604	1,970502107	1,669268242	1,987352198	1,232306102	0,653515748	1,075188565	0,82912766	0,933887365	0,900398861	0,534706009	0,949410455	-0,015889181	0,322190607	-0,495519003	-0,60722469	-0,330502596	-0,273538743	-0,192617104	1,196816792	2,910581521	1600	2,910581521	36,10985985	MGC
nk160419_a@23	YL_F	YL_2	23	150	2,031919945	1,889544146	1,321418325	0,890748615	0,138633683	0,489421245	-0,168072277	-0,562417634	-0,170826385	-0,701592535	-0,263365651	-0,855353054	-0,839366702	-0,355705082	-0,694217993	-0,23419524	-0,699885477	-0,867274384	-0,708494672	-0,788952446	-0,471145913	-0,926755583	-1,015642191	-0,242235657	-0,426290381	-0,063014935	-0,817825582	-0,826674041	-1,001500593	-1,083658061	-0,867127467	-0,286771096	2,031919945	1100	2,031919945	-9,472300215	MGC
nk160419_a@34	YL_F	YL_2	34	150	1,536355999	1,228936042	0,901959201	0,958652309	0,478135169	1,279769817	0,862519905	0,729557186	1,157859537	0,70395557	1,406906346	0,789843722	0,754468995	1,288688803	0,838019835	1,483801181	1,050884828	0,835911788	1,181303817	1,106293307	1,407621741	0,913769014	0,904614547	1,238168311	0,40414228	0,870361168	0,13036545	0,235274319	-0,139770003	-0,349120621	0,11038152	0,848375196	1,536355999	1100	1,536355999	25,47626232	MGC
nk160419_b@5	SF_F	F_3	5	150	-0,306924855	0,135367159	0,31651503	-0,5187553	-1,331712606	-1,709552067	-1,917773592	-1,951136824	-1,889412928	-2,061942677	-1,739128947	-2,029692098	-2,229824885	-1,066851874	-0,065530759	-0,713176034	-1,655399095	-1,935143982	-0,750454909	-0,19842208	-1,58019699	-0,745566018	-1,710594006	-0,25621496	-0,412132978	-0,18450737	-0,832988369	0,58471823	0,97057167	0,600053207	0,992841226	-0,844934506	0,992841226	4100	0,992841226	-26,53592786	OG
nk160419_b@6	SF_F	F_3	6	150	1,134910096	1,391347624	1,777420228	2,174918695	1,412736443	0,877032417	0,950331644	0,994416308	0,867953576	0,545099745	0,973139947	1,436268729	1,191267657	0,828439812	0,888046745	1,055096147	0,531850639	0,233471632	0,438087828	0,750868067	0,171810004	0,885507462	1,792602954	2,01697271	1,678849054	1,056449111	0,82503352	1,521625055	1,810125143	1,837518067	2,236828185	1,170516943	2,236828185	4100	2,236828185	34,6001561	OG
nk160419_b@8	SF_F	F_3	8	150	1,06751591	0,10985361	-0,337127101	-0,151270446	-0,033973324	2,369220638	3,810659712	3,782108179	3,306486718	3,682091271	3,308332657	2,449614294	2,833671137	2,436039666	3,548823928	3,386237761	3,579694903	3,503116805	3,575150519	3,418167491	3,496059332	3,760859162	2,922142557	1,891614801	1,105866717	0,503762863	1,143908983	1,589159417	1,989553827	1,612051442	1,53457657	2,296579677	3,810659712	1700	3,810659712	69,89292376	OG
nk160419_b@12	SF_F	F_3	12	150	0,775190579	0,933044569	0,499395583	1,338233139	1,168694638	1,129568298	1,047728726	1,002716888	0,928987532	0,858796984	1,290719639	0,886702872	0,776503125	0,952546925	1,649066624	1,549378127	0,924836466	1,010648905	0,922661547	1,130294729	0,970827506	1,10651565	0,399338986	0,068178883	-0,208313004	-0,548383286	-0,434804889	-0,189814172	0,337853877	-0,486827442	0,419128356	0,716432786	1,649066624	2500	1,649066624	21,61225689	OG
nk160419_b@13	SF_F	F_3	13	150	1,558400401	2,316530818	2,004939702	1,921035149	1,164946635	0,166104559	0,114597069	0,284828532	-0,050213712	-0,27195075	0,091363237	-0,060663305	-0,284170697	-0,805847563	-0,500536429	-0,395834956	-0,716973373	-0,683660542	-0,511521943	-0,159253882	-0,646900443	0,031025858	1,219331096	2,772507288	2,781261934	1,80902381	1,119017207	1,826948558	2,229893765	2,369927903	2,474305075	0,74736971	2,781261934	3500	2,781261934	21,15210826	OG
nk160419_b@14	SF_F	F_3	14	150	0,334737373	0,604017309	1,605738699	2,115118984	1,863932245	1,025246853	0,685326691	0,674339731	0,944978814	0,950971182	1,312213456	1,186558473	0,893567352	0,865386255	1,293190684	1,287989469	0,697807777	1,00040413	1,059941766	1,369687125	0,894026431	1,414646888	1,325393947	0,693987702	0,415478384	-0,080814555	0,144201068	0,8457612	1,213123602	0,729356879	1,129205763	0,983726506	2,115118984	1400	2,115118984	29,76355011	OG
nk160419_b@18	SF_F	F_3	18	150	-0,046779005	1,367661196	2,911128168	2,733181781	1,79862844	0,694433106	0,109920047	0,321690194	1,192517338	1,316279176	1,888236791	1,467756183	1,151899268	1,344959509	2,106129304	1,705736263	1,041789081	1,161920184	1,349609346	1,376498131	0,81209761	1,066559047	0,266658901	-0,104758433	0,095478333	0,042188186	0,096463009	1,351901247	1,869379933	0,442757586	1,363402843	1,106300734	2,911128168	1300	2,911128168	33,63701085	OG
nk160419_b@21	SF_F	F_3	21	150	0,098257939	1,929282033	1,331115044	0,900680972	0,599652906	1,085569869	0,90024608	1,429522636	1,381212055	1,33014255	1,676954286	1,286225754	1,057536338	1,667821132	2,11441447	1,895804234	1,250143429	1,179745813	1,148372143	1,586348038	1,284943051	1,065003751	0,337536649	0,547150462	-0,156473171	-0,144850477	-0,514085373	-0,246315725	0,6008118	0,189329875	0,875130863	0,957652562	2,11441447	2500	2,11441447	29,20053503	OG
nk160419_b@29	SF_F	F_3	29	150	0,617629208	1,277073863	2,36025955	2,564828022	3,189563725	3,189405416	2,500640184	2,059078637	2,205140937	2,355217063	2,671079517	2,493226375	1,803682177	2,371805655	3,849148648	3,382201151	2,795361688	3,055195355	3,116039649	2,325499445	2,080386808	1,616924565	0,977508108	0,973946582	0,631268851	0,058884947	0,278681293	0,440120555	0,640735484	0,137250287	0,522698629	1,888402657	3,849148648	2500	3,849148648	57,97031846	OG
nk160419_b@35	SF_F	F_3	35	150	0,445526994	0,427731337	0,320222741	1,914839943	2,004664265	2,241245728	2,15113383	2,185903621	1,952389523	1,922669531	2,266944345	1,804560491	1,600042576	1,876003571	2,443166589	2,518894975	1,858807061	1,895610925	1,843912552	1,720471526	1,737697768	1,616181104	0,969996222	0,879682811	0,706514849	0,027348802	0,13708794	0,356146272	0,556375165	0,021388714	0,47042969	1,383019079	2,518894975	2600	2,518894975	42,41561312	OG
nk160419_b@40	SF_F	F_3	40	150	0,308741082	0,831086522	0,962732939	2,578449389	2,351002901	2,467556563	2,152080554	2,453381924	2,412481212	2,310146599	2,736567478	2,283488876	2,24897291	2,346948445	3,05860431	3,022643298	2,269221601	2,206045317	2,386598749	2,496409785	2,226533577	2,01789455	1,34540378	1,429562814	1,03968938	0,443057474	0,334044617	0,569876863	1,129499621	0,257141368	0,822736739	1,790277459	3,05860431	2500	3,05860431	54,93286233	OG
nk160419_b@5	SF_F	F_4	5	150	-0,013108071	-0,517759341	0,439571011	-0,112052694	-0,32272429	-0,727755197	-0,93305528	-1,083025235	-1,05371298	-1,003644262	-0,775384898	-0,915508594	-1,19556467	-0,576825547	-0,804935439	-0,955608322	-0,549651114	-0,024814279	-0,69004843	-1,225393963	-0,416588119	-0,257765372	-1,117555097	-0,882679777	-0,540052611	-0,30036955	-0,03908681	-0,037283774	0,188748385	0,156684008	0,476197187	-0,510024294	0,476197187	4100	0,476197187	-16,04229768	OG
nk160419_b@6	SF_F	F_4	6	150	0,057080932	-0,326382901	-0,127751632	0,040201638	-0,375795463	-0,430564696	-0,310844065	-0,588773193	-0,54505106	-0,762553545	-0,712277612	-0,760344737	-0,327570773	-0,065864337	-0,272277175	-0,45035131	-0,641121852	-0,21978334	-0,644012128	-0,698188151	-0,443231124	-0,704245103	-0,896874094	-0,855529915	-0,391767711	0,148781218	0,453536268	0,04482633	-0,418429517	-0,424827111	0,279607908	-0,366786395	0,453536268	3700	0,453536268	-11,53872267	OG
nk160419_b@8	SF_F	F_4	8	150	-0,227907573	-0,242386475	0,013273028	-0,13057473	0,124743223	2,18575009	2,379116063	2,281236641	1,97279141	2,238409606	1,734243079	1,20747486	1,413667616	1,78373691	1,785698067	1,400343368	1,377343921	1,093860963	1,058491145	1,381709129	1,921257156	2,04292511	1,698586814	0,746627909	0,295823979	-0,042609959	0,004100196	0,571397333	0,428835688	0,202933411	0,67115101	1,076517709	2,379116063	1700	2,379116063	33,15042727	OG
nk160419_b@12	SF_F	F_4	12	150	0,020780702	-0,556763969	-0,471590948	0,033493281	0,256678273	0,376945793	0,445609115	0,39945411	0,450605359	0,178662024	0,124476818	0,189923048	4,58E-05	0,155486375	0,309644819	0,143560945	0,203397151	0,572293697	0,37405658	-0,094926095	0,546719283	0,202530862	-0,083288613	-0,554217126	-0,455688042	-0,598785937	-0,564249004	-0,898294921	-0,58766925	-0,89478197	-0,654081137	-0,046128159	0,572293697	2800	0,572293697	-1,113322717	OG
nk160419_b@13	SF_F	F_4	13	150	0,799466115	0,455254952	0,615121507	0,674851176	0,191904244	0,227297472	0,383791229	0,191771261	0,17988506	-0,117614192	-0,002272605	0,025716589	0,571324167	0,82601423	0,668542702	0,351766629	0,291184814	0,445865131	0,031054067	-0,093863207	0,251455086	-0,018414845	-0,130254542	-0,248340517	-0,164924514	0,328582906	0,444587926	0,075831288	-0,212973488	-0,189805351	0,515601372	0,237690537	0,82601423	2400	0,82601423	6,710872919	OG
nk160419_b@14	SF_F	F_4	14	150	0,479949881	0,558935593	0,937366399	0,859859764	1,191665246	1,177664407	1,197292692	1,012187628	0,90765077	0,727058224	0,808644041	0,756052476	0,749284838	1,225561927	1,081561664	1,100514091	1,171218448	1,645217111	1,129848912	0,657927803	1,065380673	1,329449965	0,867933918	0,158242509	0,111512743	0,247822436	0,648988616	0,515897305	0,525832891	0,720158719	0,722338461	0,848032908	1,645217111	2800	1,645217111	25,68787598	OG
nk160419_b@18	SF_F	F_4	18	150	0,238144479	0,058492684	1,999612546	2,043637452	1,642672072	1,119174697	0,813766442	0,455263375	0,646160301	0,572249237	1,032158533	1,228835694	0,887764383	1,693397631	1,23008359	1,235439105	1,710450915	2,189372786	1,499471883	0,82868778	1,349540295	1,43286706	0,558682962	-0,248856322	-0,194583032	-0,255632959	-0,133606279	0,607194925	0,694366966	1,230043446	1,212283378	0,947649549	2,189372786	2800	2,189372786	28,6519221	OG
nk160419_b@21	SF_F	F_4	21	150	0,156787004	-0,695355477	-0,114992875	-0,32687874	0,217741137	0,097974707	-0,043634071	-0,037411691	0,006045926	0,031777107	0,069447897	-0,0384904	-0,459982189	0,420186361	0,404183273	0,162552345	0,351237195	0,866641706	0,374347071	-0,439340795	0,171285855	0,04099882	-0,638247195	-0,738441417	-0,495553059	-0,747866419	-0,664022051	-0,931727584	-0,62391341	-0,700813938	-0,464051061	-0,154500515	0,866641706	2800	0,866641706	-4,635883941	OG
nk160419_b@29	SF_F	F_4	29	150	0,624385641	0,610441132	0,746031186	0,875786411	1,528312118	2,038487897	1,881470238	1,648875154	1,393023801	0,978493286	1,071409191	0,832208289	0,818461264	1,44980196	1,171890842	0,99448404	1,2012132	1,389526109	1,031948793	0,641541997	1,063124339	0,979290394	0,498198938	-0,272345024	-0,408580409	-0,520412893	-0,243141285	-0,258137646	-0,087998102	-0,065863853	0,16855482	0,767112317	2,038487897	1600	2,038487897	23,3840116	OG
nk160419_b@35	SF_F	F_4	35	150	-0,083533968	-0,409375759	-0,117267819	0,374776451	0,956711558	1,265579935	1,446162208	1,296047426	1,05619271	0,783298291	0,892242065	0,637715258	0,569398082	1,035753159	0,700565191	0,539023872	0,599363693	1,057115607	0,670281225	0,128904274	0,708799473	0,483852329	0,092302061	-0,392120468	-0,425072293	-0,667115373	-0,476719555	-0,457791719	-0,39725372	-0,550796686	-0,262364553	0,356602353	1,446162208	1700	1,446162208	11,22762222	OG
nk160419_b@40	SF_F	F_4	40	150	0,034324102	-0,505423082	0,115937025	0,932911306	1,442611771	1,618144164	1,542183626	1,282787782	1,167983919	0,967724385	1,234475243	1,130773483	0,770062867	1,469444711	1,15249405	1,064950098	1,343466438	1,646491832	1,277359182	0,523785454	1,356005507	1,260936183	0,471839027	-0,155772125	-0,270618655	-0,612195323	-0,455830216	-0,675126452	-0,397341555	-0,463310361	-0,217681425	0,646883644	1,646491832	2800	1,646491832	20,14507162	OG
nk160419_b@5	SF_F	F_1	5	150	0,09019029	0,124092215	2,24410657	1,271981762	0,239900665	-0,41162161	-1,193675398	-1,517771638	-1,428105348	-1,029303254	-1,182074609	-1,255749985	-1,338799517	-0,777455109	-1,144573531	-1,217572489	-1,426646175	0,251996482	-0,99415582	-1,263760832	-0,789160104	-0,644968468	-1,655513117	-0,812945665	-0,328848147	0,807671913	0,649464934	1,096498064	0,855133266	0,076255512	0,71148598	-0,386900747	2,24410657	1300	2,24410657	-12,3947613	OG
nk160419_b@6	SF_F	F_1	6	150	1,030245548	0,574255941	1,398732302	2,687813107	2,349900806	1,438227891	1,146742264	1,035765392	0,886405427	1,194770698	1,02031458	1,245232529	1,358490445	1,443229848	0,93664782	1,284258035	0,979465492	1,370223032	0,470608383	0,370034847	0,379654944	0,491429814	0,617412708	1,112274473	1,422266846	1,56586477	1,645604303	1,497873925	2,039844431	1,496190969	0,886265694	1,205678944	2,687813107	1400	2,687813107	36,41779164	OG
nk160419_b@8	SF_F	F_1	8	150	0,44748345	0,32426766	1,057027987	0,542924792	0,391470863	4,12646505	3,944509317	3,31930779	3,106638734	2,3854636	2,544767182	2,98020919	2,303986363	2,997894199	2,883492923	3,176268647	2,231443003	1,672023545	2,145036756	2,365110479	2,972161147	3,718624887	2,671219209	1,314805922	0,244133652	0,073888967	0,352988691	1,195399822	0,002237381	1,516319594	1,02326236	1,936478489	4,12646505	1600	4,12646505	59,29546026	OG
nk160419_b@12	SF_F	F_1	12	150	0,284084274	-0,608779448	0,404212738	0,996434856	0,884677226	0,734600942	0,238828774	-0,173760845	-0,060323363	0,282627026	0,151807822	0,382875506	0,282224395	0,633269034	0,562797149	0,511867612	0,668045532	0,81494952	0,054880324	0,143455981	-0,118241576	-0,202335949	-0,429514084	-0,764730871	-0,886212061	-0,394858612	-0,37290764	-0,152280012	-0,379341673	-0,374408733	-0,373252319	0,088409404	0,996434856	1400	0,996434856	2,785275547	OG
nk160419_b@13	SF_F	F_1	13	150	1,563864823	1,200641533	1,212540734	2,377426262	2,086159464	1,181339302	0,884730279	0,652241259	0,685519339	0,437444552	0,155549987	0,46219325	0,612894238	0,242530634	0,291862082	0,68418942	0,202148803	0,340228159	-0,512240263	-0,45004514	-0,845161266	-0,841386001	-0,409023416	0,954463665	1,862382585	2,000762737	1,870627599	1,364434324	2,119966502	1,61540753	0,503329918	0,790549126	2,377426262	1400	2,377426262	23,47342552	OG
nk160419_b@14	SF_F	F_1	14	150	0,870854634	0,328957996	3,28239468	4,048092582	2,92782186	2,286793655	1,569743347	1,238118932	1,820796843	2,19499251	1,796228878	2,048293972	2,277821436	2,172210228	1,769482011	1,994349717	2,216193433	2,30996105	1,307469947	1,641478072	1,362844196	1,163412119	0,735033913	0,110461473	0,286910367	0,754176911	1,350495095	1,249727423	1,676891729	1,738796991	1,383705251	1,674661653	4,048092582	1400	4,048092582	50,78723131	OG
nk160419_b@18	SF_F	F_1	18	150	0,813949568	-0,499496939	3,086966658	4,600292485	3,395159648	2,662501091	1,647120761	1,440981421	2,252832164	2,643591189	2,439143654	2,431122843	2,159308149	2,50204679	2,20491033	2,331283982	1,906721204	2,47460955	1,615512853	1,905584723	1,672242175	1,507539801	0,657453767	-0,127820708	-0,303455038	0,39253864	1,240861947	1,483783446	1,997520076	2,086851225	1,859660102	1,821977986	4,600292485	1400	4,600292485	55,14451272	OG
nk160419_b@21	SF_F	F_1	21	150	0,877075178	-0,468262666	1,588314504	1,550043655	1,548843469	1,273443067	0,042260568	-0,369831839	0,308093313	1,163002074	0,877455996	0,910581305	0,789746214	1,349744952	1,202868898	0,946480787	0,800464148	1,342201846	0,139518772	0,189599448	-0,060155826	-0,534506546	-1,071731687	-1,489463677	-1,59384395	-0,983408665	-0,937921822	-0,378933774	-0,585445596	-0,795694093	-0,478565348	0,230708797	1,588314504	1300	1,588314504	6,95271779	OG
nk160419_b@29	SF_F	F_1	29	150	0,797236824	0,290936048	3,285546598	2,723134884	2,063903352	1,987347024	1,224035153	0,932404388	1,570958289	2,001307582	1,298641087	1,61289624	2,708146011	2,257593333	1,761478715	1,443027604	1,802109448	1,83717154	0,908261359	2,109892545	1,651451582	1,078050363	0,184716982	-0,72107315	-1,391402963	-0,854087845	-0,959399789	-0,829896577	-1,189775595	-0,270865414	-0,760033253	0,985603625	3,285546598	1300	3,285546598	30,53511058	OG
nk160419_b@35	SF_F	F_1	35	150	-0,037010813	-0,676713734	0,333332322	1,73026894	1,548691479	1,588387554	1,230231207	0,999318325	0,979701981	1,066132533	0,972810504	1,196384226	0,740530547	1,370846937	1,025439203	1,179756904	1,177985194	1,12866633	0,399204975	0,435142681	0,197962269	0,297519095	-0,23883993	-0,928764103	-1,113147332	-0,815757044	-0,915001867	-0,580771367	-0,958028591	-0,817508603	-0,934842525	0,373610558	1,73026894	1400	1,73026894	12,06785397	OG
nk160419_b@40	SF_F	F_1	40	150	0,00941939	-1,076294112	0,45122588	2,51623649	2,539859504	2,534818932	1,828466593	1,62543264	1,69479476	2,078130938	1,93367757	1,989890489	1,684087292	2,390770643	2,114435842	2,057191329	1,976047959	2,263924246	1,282996104	1,053671195	0,652926863	0,769647877	0,072159376	-0,770828369	-1,188924494	-0,858945452	-0,86244875	-0,404677381	-0,863010648	-0,843983039	-0,917656418	0,894614298	2,539859504	1500	2,539859504	28,18716176	OG
nk160419_b@5	SF_F	F_2	5	150	-0,497686542	-0,8192393	0,097935697	0,344937402	-0,277372896	-0,568375263	-0,936245758	-0,973746044	-1,107316224	-0,920947406	-1,277874778	-0,856274061	-0,849269457	-0,634270063	-0,890605249	-0,810889314	1,009497581	0,313125306	-0,422635264	1,00818107	0,326186264	-0,161967654	-0,850444574	-0,390053189	-0,229368154	0,416519348	0,590201099	0,615309818	0,67456466	0,567183066	0,665777583	-0,220811687	1,009497581	2700	1,009497581	-6,929207816	OG
nk160419_b@6	SF_F	F_2	6	150	-0,109333264	-0,127007055	0,206769933	1,048378508	0,545825876	1,290525689	0,943512425	1,272483503	0,883502028	0,858799853	0,411976017	0,976478765	0,774145603	0,411267555	0,895657753	0,900507309	0,293165946	0,379317095	0,397899904	0,375263402	0,065280274	0,40546186	0,686304023	0,281774165	-0,1248902	0,463464469	0,415088697	0,63735063	0,374394719	0,454809772	0,281911614	0,534518931	1,290525689	1600	1,290525689	16,48379769	OG
nk160419_b@8	SF_F	F_2	8	150	-0,220858063	-0,252474983	0,02388579	0,71488596	0,385113637	2,247362718	2,325919682	2,006684495	1,599858245	1,198122687	1,331714029	1,829042685	1,821335612	2,181125009	1,412488715	2,119978393	1,399850353	1,57955008	1,277910494	1,045429777	1,352134708	2,076176399	1,576942316	0,402106539	-0,523179724	-0,481931642	-0,05255963	1,137577416	0,341686006	0,009686259	0,45676623	1,042655813	2,325919682	1700	2,325919682	32,20437611	OG
nk160419_b@12	SF_F	F_2	12	150	-0,29820953	0,103450596	0,215953794	1,1283918	0,58925571	0,836287557	0,632666219	0,678241537	0,438880463	0,480305617	0,396146597	0,856562205	0,680611818	0,723150917	0,627449749	0,998991688	0,879767796	0,932909762	0,583683996	0,890212882	0,646194325	0,858631057	0,47219024	-0,073874738	-0,637613299	-0,164863365	-0,378711465	0,036241628	-0,175905405	-0,292813265	-0,23653284	0,400892066	1,1283918	1400	1,1283918	12,69502523	OG
nk160419_b@13	SF_F	F_2	13	150	0,033017541	-0,036854072	0,225682245	0,671478538	0,533470085	1,385846131	1,12723375	1,032060136	0,41238009	0,637253702	0,26700441	0,639116674	0,508966752	0,137957222	0,506397134	0,521501055	-0,086206271	-0,164133732	0,187644322	0,130265191	-0,237760751	-0,058146533	-0,000748069	0,047599309	-0,330236642	0,224355377	0,245937112	0,385902939	0,07014033	0,552392806	0,322775014	0,319106187	1,385846131	1600	1,385846131	9,714395519	OG
nk160419_b@14	SF_F	F_2	14	150	-0,205313885	-0,237162808	1,09627231	2,46416538	1,826376607	1,779560105	1,298046815	1,348497466	1,035056041	1,621404131	1,44099803	1,918901063	2,111664767	1,922971075	1,95704916	1,798162294	1,571159569	1,855322023	1,903778614	2,057727113	2,012417656	2,229516384	1,576990922	0,844528486	0,074749909	0,729225889	0,773383748	1,142932192	0,932064051	1,259719257	0,830715728	1,386157422	2,46416538	1400	2,46416538	42,65817917	OG
nk160419_b@18	SF_F	F_2	18	150	-0,213789148	-0,386363725	1,709722747	3,156394936	2,213465959	1,784087209	1,035244066	0,823224813	0,54887693	0,688075887	0,610631314	1,02620718	1,03823291	1,081293847	1,173322447	1,27145056	1,39814502	1,707494591	1,128154568	1,708862266	1,870992614	1,550564797	0,711645634	-0,000312152	-0,74816154	-0,129962941	-0,100610563	1,119055959	0,96460538	1,247570466	0,958869004	0,998290033	3,156394936	1400	3,156394936	30,57445111	OG
nk160419_b@21	SF_F	F_2	21	150	-0,051899607	0,063315828	-0,031706549	0,674001989	0,720595689	0,830261041	0,584385893	0,580416954	0,03457085	0,29400188	0,143361358	0,661542126	0,617434976	0,6195221	0,391505906	0,672653522	0,938888154	0,941974316	0,526846457	1,061361854	0,904983357	0,772634547	0,181324888	-0,438539129	-0,872705516	-0,490678826	-0,415993299	-0,28541728	-0,272104066	-0,07560102	-0,168284442	0,293956579	1,061361854	3000	1,061361854	9,222745977	OG
nk160419_b@29	SF_F	F_2	29	150	-0,118435094	-0,007900693	1,152378985	2,973645497	2,315570793	1,985439731	1,441471173	1,638300299	1,369062744	1,950777757	1,941835645	2,397542198	2,56026227	2,510894551	2,207543196	1,828172279	1,471193358	2,304055344	2,416094866	2,414153047	2,08700276	2,740908768	1,372013346	0,395687661	-0,615389726	-0,329979328	-0,618351352	-0,120120022	-0,413617672	-0,151912629	-0,309324905	1,315773382	2,973645497	1400	2,973645497	41,00285485	OG
nk160419_b@35	SF_F	F_2	35	150	-0,243328161	-0,005996258	0,195867007	1,611892503	1,24738365	1,338752268	1,127647243	1,26900752	0,833729775	0,977272961	0,733543236	1,13074481	0,980621827	1,066097521	0,89827729	1,239025709	1,042925235	1,240068378	0,742727293	0,841512847	0,69572356	1,173507902	0,121509367	-0,364883571	-1,136223312	-0,882560095	-0,926504943	-0,620037706	-0,766901415	-0,958269568	-0,830698445	0,444272078	1,611892503	1400	1,611892503	14,30944773	OG
nk160419_b@40	SF_F	F_2	40	150	-0,35811122	0,085924988	0,204780022	1,918092454	1,665832069	1,722229196	1,448891293	1,537137166	1,15184882	1,325732927	1,016367685	1,40461995	1,537434698	1,34759551	1,246417425	1,547864129	1,38847497	1,680457347	1,142775383	1,352048423	1,226231373	1,505024369	0,531480114	-0,247551227	-1,080229709	-0,738343424	-0,83011829	-0,392312414	-0,559348794	-0,726399477	-0,757116791	0,71928158	1,918092454	1400	1,918092454	22,85534297	OG
nk160419_b@5	SF_F	Mol_3	5	150	1,603084079	2,173677432	2,068183209	0,800385598	-0,463520509	-1,627732455	-1,612963584	-1,576303737	-1,903004575	-1,974362111	-2,176385476	-1,978897577	-2,539169447	-1,966113558	-1,258185673	-1,226682442	-2,078691957	-1,118926834	-1,141484902	-0,931934113	-1,791063036	-1,373333096	-1,969729679	-0,813798066	-0,510153573	-0,879267462	-1,521747058	0,122461634	0,373161673	-0,147242325	0,206100826	-0,878504477	2,173677432	1200	2,173677432	-28,13823124	OG
nk160419_b@6	SF_F	Mol_3	6	150	2,085108176	1,427876825	0,993495287	0,709447435	-0,152381487	-1,435080913	-1,208945913	-0,724627503	-0,846167739	-1,04112937	-0,856334432	-1,190274107	-1,792171499	-1,248120606	-1,194892905	-1,51515815	-1,394460199	-1,313583284	-1,527174451	-1,669721868	-1,733115252	-1,148107338	-1,016685099	0,267840758	0,953645873	1,144929509	0,389117101	0,131666986	-0,227360873	-0,019191463	0,242017828	-0,48095286	2,085108176	1100	2,085108176	-16,07310167	OG
nk160419_b@8	SF_F	Mol_3	8	150	0,945225909	0,17789801	0,020578501	0,054457084	0,203293827	2,097909525	3,449054156	3,379821586	3,262008047	2,959626736	3,236080314	3,117772892	2,669607052	3,360526759	2,688947963	1,996390842	2,734139304	3,346151938	3,131758882	3,102855625	3,081088407	2,367285206	1,744290681	0,876519597	0,517689042	0,25858707	1,472584994	1,177144234	1,517916075	1,881337931	0,873922331	1,990402275	3,449054156	1700	3,449054156	60,7928964	OG
nk160419_b@12	SF_F	Mol_3	12	150	0,414621419	0,764529399	0,285972096	1,324398665	0,97252789	0,31605693	0,866631071	0,858320467	0,691102859	0,959307794	0,915643689	0,768516465	0,261760976	0,458727818	0,6123517	0,670996829	0,174206601	0,516383642	0,060499953	-0,014892021	-0,292485272	0,03221322	-0,458163758	-1,054463626	-1,302146299	-1,427712552	-1,538223378	-1,422452812	-1,321597455	-1,470584499	-1,394322099	0,007345991	1,324398665	1400	1,324398665	0,717576053	OG
nk160419_b@13	SF_F	Mol_3	13	150	2,600979199	1,759658688	1,040461209	0,16353293	-0,845833889	-2,284161792	-2,031665033	-1,119243629	-0,982334357	-1,232905749	-1,004745704	-1,269121458	-1,82025224	-1,219866482	-1,108319839	-1,363914617	-1,336687444	-1,498659305	-1,435570055	-1,810234715	-1,907524071	-1,239246697	-0,974540078	1,873116406	2,859721186	2,893903178	1,362805778	0,819484065	0,439857547	0,788139854	1,158001732	-0,281456948	2,893903178	3600	2,893903178	-10,60465585	OG
nk160419_b@14	SF_F	Mol_3	14	150	0,795004311	0,656802901	1,332589207	2,219322803	1,492528907	0,226781257	0,715349573	0,797991707	0,309920334	0,040152012	0,147356584	-0,065768965	-0,526750475	-0,012200435	-0,003036137	-0,169893541	-0,260050728	0,373984516	0,05747364	0,19870519	-0,186580187	0,570518196	0,16182194	-0,466568015	-0,649080961	-0,637098314	-0,339063893	-0,197530516	0,129110911	0,377972804	0,40611797	0,241802664	2,219322803	1400	2,219322803	6,895321455	OG
nk160419_b@18	SF_F	Mol_3	18	150	2,338655205	1,40331987	2,260708217	2,966241472	1,785594405	0,154757691	0,600120455	0,97032189	0,476160164	0,184851032	-0,014751599	0,419385561	-0,291003468	0,342758232	0,365231679	0,506566321	0,598781264	1,003838779	0,467993814	0,232723744	-0,128664913	0,360936219	-0,304418088	-1,136931663	-1,559159388	-1,671919181	-0,884407992	-0,471475143	0,527449028	0,373118804	0,514368759	0,399714554	2,966241472	1400	2,966241472	10,96463919	OG
nk160419_b@21	SF_F	Mol_3	21	150	1,205042362	1,992171838	1,394472104	1,359558809	1,402625642	0,918539592	1,574390896	1,892307058	1,432002791	1,721932904	1,123383438	1,596207351	0,901168066	1,411652056	1,501133092	1,335019868	0,443673836	0,747825034	0,233578508	0,465539914	0,271150664	0,846545143	0,249082325	-0,76718701	-0,490632782	-0,34317044	-1,028875667	-0,542057289	-0,624275205	-1,176493448	-0,594483115	0,659736398	1,992171838	1200	1,992171838	20,14654871	OG
nk160419_b@29	SF_F	Mol_3	29	150	0,910460147	0,620550755	2,742545201	3,651666722	2,537308033	1,383880098	1,558357469	2,775233303	2,003378059	1,989886648	2,831005043	2,877519127	1,780557067	2,033542318	2,176222224	2,046692264	1,658704818	1,988676609	1,814238366	2,178918782	1,506776737	1,996820237	0,742190859	-0,125767777	-0,670007715	-0,805889126	-0,115360972	-0,248141262	0,359969346	0,37089018	-0,009458781	1,43746338	3,651666722	1400	3,651666722	44,1108641	OG
nk160419_b@35	SF_F	Mol_3	35	150	0,324009233	0,794360362	0,61108179	1,793577668	1,802486783	1,202969265	1,803374491	2,072349471	1,680921953	1,784239166	1,858464569	1,66107133	1,203097409	1,439681127	1,479800134	1,494838808	0,930229793	1,329742705	0,977786928	1,110319704	0,459281541	0,674583047	0,20939973	-0,485484469	-0,884534882	-1,162958509	-1,026910899	-0,756276073	-0,629667421	-0,774852231	-0,836096499	0,71422213	2,072349471	1800	2,072349471	22,39692966	OG
nk160419_b@40	SF_F	Mol_3	40	150	0,837114847	1,467721519	1,142930162	2,445163402	2,26569041	1,643382743	2,158073532	2,430461821	2,03351486	2,098411496	2,063045962	1,967133552	1,443198951	1,801170315	1,815415677	1,854197576	1,367367526	1,669587259	1,227946029	1,387823386	0,876732098	1,20694119	0,691127655	-0,365368279	-0,825359101	-1,160439589	-1,244859457	-0,70141274	-0,713242378	-0,983265156	-0,975191876	0,997581077	2,445163402	1400	2,445163402	30,9940519	OG
nk160419_b@5	SF_F	Mol_4	5	150	0,147282341	-0,390465337	-0,029241142	-0,198613334	-0,08838903	-0,79699339	-0,60147162	-0,556698218	-0,938922446	-1,022877139	-1,224073208	-1,358349209	-1,148242831	-0,220209409	-0,417217886	-0,859598304	-0,6915495	-0,951049355	-1,087359086	-0,943786667	-0,693519366	-0,020052347	-0,837545598	-0,902655754	-0,836602991	-0,322443606	-0,658447942	-0,17168642	-0,04265448	0,022466526	0,109681894	-0,571976931	0,147282341	1100	0,147282341	-17,85976697	OG
nk160419_b@6	SF_F	Mol_4	6	150	-0,074342001	0,230103308	0,275569103	-0,326536501	-0,669574276	-0,876957555	-0,81291739	-0,810301058	-0,983811697	-1,04752944	-1,082612984	-1,190057261	-0,860809244	-0,40391107	-1,010841	-0,861841749	-1,184366609	-0,78388758	-1,435247565	-1,331283199	-1,116735733	-0,952873328	-1,088248559	0,708346902	1,013967809	1,114055083	0,080137332	-0,008053813	0,281467679	-0,035040893	-0,344159387	-0,502848151	1,114055083	3600	1,114055083	-15,37904198	OG
nk160419_b@8	SF_F	Mol_4	8	150	-0,1400345	0,016452689	0,004790808	0,049092921	0,195531194	1,548919279	2,034427346	1,968226349	1,70017671	1,107584177	1,088870275	0,923778926	1,046467255	1,563805141	1,05126606	1,954550642	1,782243139	1,857731252	1,916385029	2,126321972	2,369165396	2,41154573	1,876010391	0,89031875	0,467984132	0,877948853	0,454282142	0,537428831	1,234057967	1,14344875	0,803404503	1,189102649	2,41154573	3200	2,41154573	36,53049711	OG
nk160419_b@12	SF_F	Mol_4	12	150	-0,43207266	-0,230716396	-0,230731545	0,151701235	0,422195305	0,298398145	0,562448064	0,51562861	0,286861752	-0,062128898	-0,180370483	-0,327381821	-0,199670015	0,688381139	0,405259873	0,42909845	0,271677223	0,309485181	0,081896063	0,324095962	0,347341629	0,715277588	0,013531943	-0,697310517	-0,788051954	-0,425143186	-0,838707773	-0,801680072	-0,489899678	-0,530758893	-0,642155344	-0,033983906	0,715277588	3200	0,715277588	-0,516387073	OG
nk160419_b@13	SF_F	Mol_4	13	150	-0,471511019	-0,077868307	-0,029765765	-0,267368169	-0,362443077	-0,330499984	-0,240921002	-0,079988604	-0,222380856	-0,167802569	-0,142642856	-0,455893237	-0,175056135	0,300637217	-0,075960226	-0,256092929	-0,314254412	0,166564247	-0,484246767	-0,690368219	-0,479126006	-0,306077722	-0,214006624	0,759997993	0,692966325	0,954522058	0,269799745	-0,010079185	0,897775475	0,850184734	0,470037037	-0,015866737	0,954522058	3600	0,954522058	-0,491131849	OG
nk160419_b@14	SF_F	Mol_4	14	150	-0,231516118	-0,287536917	0,19705376	0,560256858	0,605642366	0,181738723	0,288113847	0,453715356	0,265725823	0,272644319	0,206525658	-0,112070869	0,316181717	1,185400907	0,773262822	0,788319375	0,82624528	0,745676394	0,531160861	0,713697826	0,934163394	0,976221376	0,467414957	0,164281294	0,194616421	0,61852283	0,308644799	0,180000012	0,450870735	0,600452305	0,469253306	0,440150949	1,185400907	2400	1,185400907	13,52581082	OG
nk160419_b@18	SF_F	Mol_4	18	150	-0,400216562	-0,364598092	0,979694949	1,50006682	1,442596907	0,398093797	0,433022409	0,889965881	0,592434234	0,73605728	0,547370004	0,27456203	0,555211074	1,744919414	1,224286175	1,157733014	1,260458018	1,031713859	0,992561125	1,138708042	1,314353798	1,925954194	0,861234441	0,056125525	-0,11710679	-0,047058009	-0,316461013	0,22411627	0,34745265	1,201725488	1,106414425	0,731980366	1,925954194	3200	1,925954194	22,33829243	OG
nk160419_b@21	SF_F	Mol_4	21	150	-0,083311463	0,066814906	-0,119802213	-0,109133973	0,374694078	0,048811418	0,590731153	0,529987466	0,279187854	-0,071920858	-0,263243127	-0,622088775	-0,462020683	0,82357078	0,641853719	0,10186454	0,070280385	-0,122738672	-0,391007705	-0,286370678	-0,00371986	0,525122959	-0,235034127	-0,786570214	-1,267398312	-0,443746387	-0,870265725	-0,823496109	-0,443764648	-0,221672969	-0,295878334	-0,124847277	0,82357078	2400	0,82357078	-3,680670674	OG
nk160419_b@29	SF_F	Mol_4	29	150	-0,162028268	-0,173581748	0,360228717	1,150823362	1,229200496	0,93551661	0,968368984	1,163949026	1,118357395	0,90616689	0,737240653	0,453656894	0,973292626	1,726324681	1,459129343	1,39754391	1,580139084	1,252317364	0,948011419	1,274595353	1,847336565	1,464621701	0,90777269	0,190867683	-0,013321102	0,53602384	-0,037407616	-0,000807886	0,428477021	0,727750045	0,373047145	0,829793964	1,847336565	3100	1,847336565	25,61810344	OG
nk160419_b@35	SF_F	Mol_4	35	150	-0,118328973	-0,076716679	0,138439312	0,552857015	1,060679565	0,730380071	1,283254922	1,129241303	0,935621634	0,695802518	0,584776752	0,377712589	0,816242725	1,410506073	0,956019288	1,297037336	0,921260896	1,087965138	0,812215171	0,853606641	1,031755315	1,114414032	0,399014055	-0,117255019	-0,255936808	0,079445609	-0,394773278	-0,254322994	0,025732877	0,301515659	-0,046529655	0,559084938	1,410506073	2400	1,410506073	17,41406241	OG
nk160419_b@40	SF_F	Mol_4	40	150	-0,136127663	0,015352386	0,474588016	0,974353577	1,524521743	1,104787169	1,454232408	1,614456563	1,263186902	1,106033177	0,884467932	0,598949655	1,071981554	1,918108574	1,664901375	1,393601974	1,579569413	1,377906946	1,031436934	1,263980715	1,477736923	1,755406877	0,745868942	-0,067690933	-0,392366265	0,095112159	-0,468436367	-0,486553695	-0,181253183	0,005355034	-0,132060729	0,791335746	1,918108574	2400	1,918108574	24,66550231	OG
nk160419_b@5	SF_F	Mol_1	5	150	-0,287650434	0,278701338	0,713666954	1,016681643	0,145276067	-0,30251257	-0,519544867	-0,413251145	-0,81860976	-0,878269777	-1,068191576	-0,789417095	-1,101336556	-0,436233584	-0,621469568	-0,4401616	-0,788275508	-0,399261337	-0,769713304	-0,670423857	-0,994676949	-0,794160841	-1,159283131	-1,643930658	-1,400491335	0,525509811	0,184356668	0,474641568	0,800578518	0,662247548	0,2295213	-0,363409162	1,016681643	1400	1,016681643	-11,23661947	OG
nk160419_b@6	SF_F	Mol_1	6	150	-0,303384235	0,116302953	0,049199875	0,928534049	0,609988311	0,410641483	0,184963705	0,451052333	-0,033611395	0,177249905	0,121603148	0,308553397	0,181945167	0,51638292	0,236693508	0,521971479	0,000857446	0,320152115	0,203700556	0,254163117	-0,14493786	-0,056346362	0,145419932	-0,200467522	-0,501031635	-0,074419813	-0,089461752	-0,07251625	0,227075113	0,250035112	0,622940866	0,173008054	0,928534049	1400	0,928534049	5,203471348	OG
nk160419_b@8	SF_F	Mol_1	8	150	-0,315607594	0,868856699	0,389645383	0,780234374	0,21918604	1,155147782	1,353285325	1,710723091	1,415391861	1,336307545	0,813157555	0,69146886	0,75266404	1,062008558	0,74581085	1,647391687	1,049591346	1,119972474	0,966329496	0,958790665	0,602177993	1,585890674	0,825717649	0,197535322	-0,315804282	-0,566753318	-0,733857303	-0,329848235	-0,051660438	0,130485619	0,32971856	0,657869622	1,710723091	1800	1,710723091	20,3869028	OG
nk160419_b@12	SF_F	Mol_1	12	150	-0,03218947	0,422661782	0,410757921	1,486619	0,963665052	0,851651643	0,498540656	0,807921743	0,326687979	0,560855898	0,538719934	0,824437339	0,518699391	0,634811086	0,499835484	0,985464229	0,543704533	0,730552797	0,343733454	0,509726891	0,366158138	0,731184685	0,218162289	-0,324906634	-0,805723747	-0,588899674	-0,628774175	-0,375146431	-0,660166627	-0,561679522	-0,376768953	0,303880538	1,486619	1400	1,486619	9,624775904	OG
nk160419_b@13	SF_F	Mol_1	13	150	-0,310745136	-0,048228678	-0,075854237	0,72851142	0,500083961	0,694345156	0,395105195	0,460254945	0,129902925	0,450931872	0,517724126	0,652590631	0,404495103	0,790581284	0,406765121	0,759360463	0,174493329	0,267113177	0,138375694	0,333696001	-0,111010161	0,034911404	0,416165584	-0,095094198	-0,410653384	-0,078179466	-0,083412797	0,108133494	0,439018447	0,576990617	0,992509759	0,295447795	0,992509759	4100	0,992509759	8,81799934	OG
nk160419_b@14	SF_F	Mol_1	14	150	0,245094612	0,404489843	1,459614426	3,154873598	2,305985029	1,786229715	1,37078231	1,477286024	1,025094397	1,153787508	0,818928757	1,487500147	1,344187173	1,907916937	1,58694329	2,293177982	1,711111591	2,045521939	1,78682259	1,826421822	1,738066961	2,099729493	1,619430396	0,795576313	0,302289675	0,898193769	0,780416803	1,249726682	1,121660743	0,960913882	0,890104807	1,407996104	3,154873598	1400	3,154873598	43,0802795	OG
nk160419_b@18	SF_F	Mol_1	18	150	0,496485437	0,441225153	2,128535224	3,661876789	2,732353577	1,635411746	1,18423634	1,241569167	0,75518835	0,779453608	0,444680581	0,921894839	0,813620236	1,373171534	1,266907592	1,926301955	1,32199901	1,589508842	1,331114612	1,405305649	1,339230477	1,511296898	0,790027753	-0,059627483	-0,583786626	0,024947668	0,191332059	1,433149684	1,00529645	0,959784203	0,787356538	1,124188641	3,661876789	1400	3,661876789	34,20792687	OG
nk160419_b@21	SF_F	Mol_1	21	150	-0,024988631	0,400039953	0,377110338	1,661625694	1,335524984	0,934174403	0,624244791	0,745069423	0,191915424	0,488385377	0,347854488	0,622434094	0,309775667	0,685516297	0,806599052	0,892273579	0,344206822	0,866250097	0,416063163	0,34828301	0,41854867	0,752244122	0,128171737	-0,590728574	-1,354887439	-0,655249886	-0,713943897	-0,506178199	-0,5026042	-0,733426632	-0,478328473	0,262450815	1,661625694	1400	1,661625694	8,387633804	OG
nk160419_b@29	SF_F	Mol_1	29	150	0,211241197	0,372554582	2,258122279	4,370842835	2,844031512	2,176604787	1,727569497	1,710582388	1,271223568	1,222285691	0,849063005	2,202573011	2,037805803	2,437630156	1,79364491	2,598182625	2,228119697	2,601061158	2,267585601	2,104762359	1,883910578	2,853012302	1,756326064	0,641629852	-0,25852036	-0,241903665	-0,488463669	-0,105897044	0,119799873	-0,149475487	0,033269996	1,462231455	4,370842835	1400	4,370842835	45,20691951	OG
nk160419_b@35	SF_F	Mol_1	35	150	0,231559718	0,395547938	0,5846856	1,977427253	1,575265832	1,342203231	1,21126787	1,337887786	0,804013854	0,931432108	0,902093438	0,943972666	0,681239883	0,966194404	0,773599212	1,136626659	0,594781867	0,940690711	0,686779935	0,707191568	0,514898087	0,951298586	0,087198877	-0,628753262	-1,036290851	-1,000894849	-1,07053576	-0,985274261	-0,933258211	-1,150849286	-1,001124918	0,402286312	1,977427253	1400	1,977427253	12,85565828	OG
nk160419_b@40	SF_F	Mol_1	40	150	0,281213861	0,507676543	0,55833089	2,284059818	1,912686787	1,760967291	1,504366521	1,809358769	1,267432616	1,362105185	1,119150103	1,23862583	1,090955231	1,464997243	1,283536519	1,520243452	1,122832564	1,561724475	1,133313404	1,242672637	0,89013386	1,328053275	0,472934674	-0,222866604	-0,886845333	-0,682543852	-0,783671207	-0,786721053	-0,67681504	-0,814027119	-0,761936662	0,745224022	2,284059818	1400	2,284059818	23,34230608	OG
nk160419_b@5	SF_F	SF_8	5	150	1,827096241	2,442965527	5,038377642	3,364344456	1,349022916	0,474008971	1,111110298	1,533193197	1,326158492	1,45038252	1,250450948	1,464961037	2,410067555	2,50327129	1,950195584	1,648665483	1,922065404	1,696585532	1,499928262	1,568903962	1,191905885	1,788031372	1,900490717	-0,42383118	-0,49367445	-0,442119146	0,863315164	0,475913132	0,716203877	0,322004881	0,015109935	1,411132436	5,038377642	1300	5,038377642	42,82400242	OG
nk160419_b@6	SF_F	SF_8	6	150	-0,277718301	0,862996731	0,495057899	-0,85891181	-1,91087353	-2,078416479	-2,511473501	-2,526285494	-2,589469729	-2,687947048	-2,828769728	-2,634672803	-1,887257082	-2,053917846	-1,98573879	-2,597313323	-2,397499183	-2,981616424	-3,220451029	-2,71410504	-2,682646787	-2,177309613	-1,78481944	-2,390681473	-1,009957724	-0,532013349	-0,979608256	-0,731109688	-0,775525428	-1,005407246	-1,069519019	-1,758805824	0,862996731	1200	0,862996731	-53,84936188	OG
nk160419_b@8	SF_F	SF_8	8	150	2,808952248	2,215252469	1,37200931	0,251034707	-0,477334966	2,383700631	2,718363815	3,010066256	2,850661936	3,094499091	2,82091767	2,573892743	2,563256648	2,521541241	2,986460593	3,107895318	2,192664841	2,049663791	1,969113051	2,935091176	2,954966877	2,785613922	1,759861301	0,840318065	0,650002784	0,2913668	-0,082130987	-0,375418036	-0,380260033	0,533662931	0,225234284	1,779061951	3,107895318	2600	3,107895318	53,63382721	OG
nk160419_b@12	SF_F	SF_8	12	150	1,236196383	0,71846675	2,927572409	2,699210496	0,990410728	0,67167758	0,854562207	0,854308914	0,969060114	0,962048139	0,61142659	0,713558661	1,678862465	2,201208666	1,877875051	1,329230831	1,466595177	1,380680863	1,347904724	1,337697649	0,980390611	1,474876207	1,315393004	0,043393905	0,330266895	0,84296679	0,051631892	-0,364697445	-0,440869444	-0,687875261	-0,79892766	0,954035609	2,927572409	1300	2,927572409	29,35646953	OG
nk160419_b@13	SF_F	SF_8	13	150	-1,582276994	-0,697394415	-1,125450493	-2,580770832	-3,609347919	-3,722044507	-4,076943558	-3,907058608	-4,021486072	-4,046142336	-4,168667307	-3,863291354	-3,227162358	-3,464513103	-3,260236108	-3,748785243	-3,417274266	-4,057973689	-4,399676475	-3,880553815	-3,275351306	-3,312447805	-3,290830564	-2,982633772	-0,901304416	-0,892365494	-1,175137704	-0,303531505	-0,210260834	-0,933086828	-1,304060701	-2,756066464	-0,210260834	3900	-0,210260834	-83,99489153	OG
nk160419_b@14	SF_F	SF_8	14	150	0,257078077	0,49123286	1,520926517	0,474618367	-0,403755606	-0,209468854	0,000674931	0,42234272	0,299830899	0,306012315	0,17865235	0,128256405	0,91094449	0,756874347	0,641737594	0,693216545	0,710058348	0,162361035	0,20646948	0,687566536	0,383463281	0,746006255	0,986278752	-0,061993029	0,27929614	0,455382355	-0,212719728	-0,376570959	-0,179053626	0,285316573	0,268969712	0,348709841	1,520926517	1300	1,520926517	10,54698119	OG
nk160419_b@18	SF_F	SF_8	18	150	0,268402869	0,931389259	3,280728322	2,038030182	0,728930087	0,505598319	0,808499176	0,774419004	0,672008658	0,709982147	0,894281038	0,63766453	1,649496566	1,359733977	0,781967348	1,148097624	1,449917515	0,757066057	0,932205257	1,08681966	0,694435762	0,983103904	0,977674823	-0,331201598	0,261407093	0,521146849	0,153999521	0,285596005	0,275151186	0,49715718	0,835277067	0,857064045	3,280728322	1300	3,280728322	26,01714542	OG
nk160419_b@21	SF_F	SF_8	21	150	1,473968505	2,3932773	4,042093409	2,821527618	1,002783951	0,548695745	0,955412567	1,479565352	1,038014056	0,999325621	0,86768238	0,916548525	2,304096603	2,307947598	2,093164592	1,843452346	2,027708895	1,929717026	2,071276256	2,228447456	1,955649021	2,301957675	2,34459665	0,455482844	1,293165836	1,8590124	1,619897063	1,076010116	0,95888845	0,742131657	0,488856096	1,627108181	4,042093409	1300	4,042093409	49,45894131	OG
nk160419_b@29	SF_F	SF_8	29	150	1,13537294	1,430650741	3,012116025	2,062960412	1,087504109	0,74243971	1,524567745	1,742618644	1,785748076	1,589018607	1,619764887	1,703670707	2,273913473	2,226685953	1,831762166	2,293796085	1,873293843	2,394573978	2,303313933	2,106919464	1,923326553	1,960902466	1,24582402	0,336847907	0,392734347	0,349537243	0,196551543	-0,368586318	-0,41037982	-0,391403127	-0,032249922	1,35302569	3,012116025	1300	3,012116025	41,39223488	OG
nk160419_b@35	SF_F	SF_8	35	150	1,260135976	0,873330429	3,137283876	2,648152021	1,50424598	1,44109601	1,488257961	1,324239858	1,256471797	0,939330515	0,835474116	0,86623775	1,615247893	2,098831832	1,820278579	1,352740498	1,191308844	1,375378503	1,307348133	1,337901531	0,901095537	1,104932138	1,037189943	0,216883359	0,601257039	1,095472236	0,47090658	-0,333291178	-0,115175444	-0,234938447	-0,416433275	1,0968126	3,137283876	1300	3,137283876	33,57933924	OG
nk160419_b@40	SF_F	SF_8	40	150	1,365904923	1,438060042	3,896375952	2,981114061	1,642210375	1,310140696	1,539934489	1,416598221	1,162305766	0,963879843	1,008431143	0,950969252	1,90450339	2,284317035	1,929662044	1,605591911	1,509156351	1,573741351	1,534255821	1,541454347	1,095853242	1,52357285	1,531497316	0,36349428	0,909848031	1,487742216	0,769589816	0,075065755	0,275917667	0,207000278	-0,07336828	1,345961941	3,896375952	1300	3,896375952	41,07855186	OG
nk160419_b@5	SF_F	SF_5_F	5	150	-0,960169874	0,179502156	4,77897839	5,404513615	4,098396401	3,412173087	3,17116987	3,185272244	3,246415454	3,511371116	3,038281979	3,194600728	2,73686367	3,185977457	3,145542263	2,780749825	3,096044825	2,858537817	2,932443385	2,87696835	2,463855517	2,376460598	0,930435568	-0,146428628	-0,858874419	-0,904016381	-0,742802779	-0,769420143	1,059455585	-0,129893812	1,097051153	2,072563065	5,404513615	1400	5,404513615	64,18101438	OG
nk160419_b@6	SF_F	SF_5_F	6	150	-1,058740935	-1,379034464	-0,201847629	0,484165215	0,605851497	0,702597816	0,993727222	0,590298828	1,015495544	0,872990793	0,662986761	1,028755691	0,728820191	0,869004197	0,631386747	0,09515504	0,325376156	0,003102574	-0,365595281	0,468234119	0,035976615	0,034792829	-0,072613152	0,680803276	0,386803381	0,144588144	-0,059420022	-0,321649381	-0,006060467	-0,534740787	-0,344814435	0,226335357	1,028755691	2200	1,028755691	7,718173767	OG
nk160419_b@8	SF_F	SF_5_F	8	150	0,251678239	0,049250646	0,063039214	-0,026125542	-0,335768104	-0,62828987	-0,712195792	-1,014000914	-1,22774016	-0,748326103	-0,738171384	-0,949716063	-1,422999419	-1,412182301	-1,572093228	-1,328828994	-1,131636598	-1,29113103	-0,85223004	-0,900410779	-1,306553891	-1,54352552	-1,111516601	-1,9934181	-2,417997488	-1,968200738	-1,713872279	-0,53919223	-1,31724801	-0,122345042	0,00408322	-0,966376287	0,251678239	1100	0,251678239	-30,08554563	OG
nk160419_b@12	SF_F	SF_5_F	12	150	-0,883570165	-0,178114465	2,345095665	4,177096987	3,398882484	2,633665086	2,588298115	2,464103532	2,451746225	2,476527244	2,239925456	2,337825177	2,016593131	2,0824425	2,292261108	1,945014834	2,261325399	2,157132019	1,775669048	1,855287169	1,781328491	2,093018227	1,157022716	0,088253292	-0,453630589	-0,259584553	-0,175879069	0,025028888	0,234559808	0,32974503	0,365337803	1,536206664	4,177096987	1400	4,177096987	47,88152277	OG
nk160419_b@13	SF_F	SF_5_F	13	150	-1,272510673	-1,709486688	-1,182952588	-0,476911981	-0,263686418	-0,097930472	0,396704984	-0,084865927	-0,296485915	-0,310814841	-0,428117589	-0,409785606	-0,498763468	-0,32341475	-0,592116899	-1,128786243	-0,917142815	-1,060564297	-1,519395946	-1,367118556	-1,316590159	-1,146363175	-1,490052016	0,067072325	0,269527877	-0,108990415	-0,619772445	-1,008876638	-0,675990308	-1,438135862	-1,190137145	-0,716208214	0,396704984	1700	0,396704984	-20,97113074	OG
nk160419_b@14	SF_F	SF_5_F	14	150	-0,640281354	-0,460590153	2,357603746	3,360107205	2,917000696	2,713758213	2,79826145	2,615638357	2,49949344	2,758881468	2,631877778	2,759798509	2,80735218	2,976748169	2,993502857	2,676099414	3,009761259	2,741358031	2,319877325	2,483244924	2,394282431	2,49833834	1,978395123	1,542010618	1,094300317	1,506572648	1,733301115	1,71182756	2,801705397	2,140472181	2,399843402	2,261952989	3,360107205	1400	3,360107205	69,24076162	OG
nk160419_b@18	SF_F	SF_5_F	18	150	-0,616971431	-0,17069193	4,582949342	5,325520456	4,28068714	3,53896131	3,540108313	3,299649761	3,152226008	3,517724641	3,211557962	3,433776051	3,343818331	3,591972693	3,563056545	3,446287719	3,662051874	3,480683044	3,042000155	3,232128786	3,00436406	3,051338318	2,29716303	1,64483075	0,807589482	0,906163822	1,366569884	1,721702329	3,371919135	2,169315124	2,435249398	2,81399039	5,325520456	1400	5,325520456	86,32456312	OG
nk160419_b@21	SF_F	SF_5_F	21	150	-0,927195459	0,266718986	3,27255735	4,596117019	3,262833504	2,690976919	2,448934585	2,310695953	2,084159063	2,254408287	1,843587149	2,027471818	1,773384978	1,913486042	2,029882914	2,155784356	2,224389536	1,960228461	1,573265425	1,659419067	1,564165449	1,571894427	0,63972367	-0,532680484	-0,838856241	-1,159363443	-1,098457253	-1,006922539	0,724888249	0,184886809	0,655745	1,358907406	4,596117019	1400	4,596117019	42,26185483	OG
nk160419_b@29	SF_F	SF_5_F	29	150	-0,750012092	-0,009613375	4,735097928	6,490268009	5,60691301	4,724660571	4,601317251	4,582306522	4,02578715	4,703782239	4,139656246	4,155564617	3,88637554	3,967584096	3,990630983	3,948514703	4,327578907	3,726312619	3,284565205	3,194852389	3,260341824	2,830085107	2,531733025	1,207311475	0,392354296	0,683933807	0,479963247	0,749250365	1,291028416	0,906089884	0,809222428	2,983014722	6,490268009	1400	6,490268009	92,44385122	OG
nk160419_b@35	SF_F	SF_5_F	35	150	-0,622749302	-0,16394806	3,350099499	5,392886461	4,708900965	4,245400489	4,205480408	4,164276204	3,983204889	4,056386293	3,679681911	3,771378325	3,55960846	3,525990912	3,56586407	3,34344348	3,62996002	3,401441795	2,989223592	3,074696265	3,02974409	3,05751328	2,254952544	0,766226253	0,214143384	0,217126583	0,350004864	0,334902325	0,556057389	0,43140333	0,507108113	2,567109962	5,392886461	1400	5,392886461	79,63822942	OG
nk160419_b@40	SF_F	SF_5_F	40	150	-0,658955317	-0,026576566	3,962478643	5,97480821	5,01926533	4,571208347	4,585144674	4,412426078	4,263362368	4,544972456	4,091171633	4,194494583	3,958501956	3,94654117	4,155566384	3,991436959	4,291895637	3,924488383	3,554593091	3,56764978	3,474024904	3,625149244	2,717393966	1,349461675	0,545904454	0,498709218	0,538935059	0,611128272	1,440217782	1,146135098	1,164483696	3,01406507	5,97480821	1400	5,97480821	93,18325298	OG
nk160419_b@5	SF_F	SF_6_F	5	150	-0,463074522	0,850023226	4,546806063	6,292090745	4,338258209	3,318949171	2,40482045	2,182976054	2,066449714	2,101589152	1,953120756	1,358264985	1,331298469	1,560063662	1,903996074	1,992278108	1,415334191	1,630644977	1,095549423	1,106838671	0,819921459	1,085550705	0,642359144	-0,833978619	-0,974335579	-1,064572194	-1,129613159	-0,625532086	-0,935341354	-1,010724372	-0,892956247	1,227969525	6,292090745	1400	6,292090745	38,74507066	OG
nk160419_b@6	SF_F	SF_6_F	6	150	-0,609333067	-0,157924228	0,751268022	1,704908342	1,208437313	0,617914923	0,453518557	0,618285298	1,213626913	1,115804666	1,719420141	1,253050875	1,026547264	1,803488248	1,142749713	0,660384515	0,334937812	0,652550193	-0,060757245	-0,143028053	0,085929087	0,040344463	-0,05014504	-0,655919918	0,792810335	0,656142093	0,432397076	0,351847048	0,241915272	0,565090487	0,866194741	0,601046963	1,803488248	2400	1,803488248	18,50402501	OG
nk160419_b@8	SF_F	SF_6_F	8	150	-0,340235265	-0,108295485	0,658880817	0,801948714	0,247894983	0,118410795	-0,418581279	-0,378259331	-0,519355207	-0,580042778	-0,279041293	-0,80333672	-0,891850768	-0,884465097	-0,986779231	-0,833144091	-0,867348526	-1,044461825	-1,538859061	-1,702342955	-1,337152631	-1,116870362	-1,547749124	-2,180288825	-1,946478678	-2,112017893	-1,762063352	-0,796977242	-1,28375145	-1,525813327	-1,452608433	-0,884226933	0,801948714	1400	0,801948714	-26,51461307	OG
nk160419_b@12	SF_F	SF_6_F	12	150	-0,224712872	0,131757177	1,935376104	4,241664162	3,057665598	2,288284626	1,611000064	1,676299403	1,593127718	1,601551377	1,49808359	1,015191083	1,240799065	1,716196487	1,761731606	1,944679204	1,567888414	1,497309095	1,050315454	0,852936852	1,044462473	0,977561671	0,337680006	-0,786057277	-0,716027203	-1,0341706	-1,129557802	-0,726520332	-0,865505748	-0,904359583	-0,691200143	0,889143538	4,241664162	1400	4,241664162	28,02140618	OG
nk160419_b@13	SF_F	SF_6_F	13	150	-0,907436263	-0,478195158	0,345817726	0,678713417	0,317584684	0,165845824	-0,048906142	-0,004563172	0,171104808	-0,027808566	0,248547531	0,186882916	0,153005804	0,481240477	0,184334183	-0,351183426	-0,334175533	0,013815217	-0,499444828	-0,471379433	-0,284494885	-0,650024904	-0,568600025	-0,902596684	1,083523457	1,035382647	0,688155784	0,06970666	0,149736078	0,595399392	0,950234479	0,064200712	1,083523457	3500	1,083523457	1,968822957	OG
nk160419_b@14	SF_F	SF_6_F	14	150	0,115185943	0,583046255	2,871791425	4,426209415	3,469331364	2,770870382	2,119040376	2,161361851	2,390473447	2,277593032	2,473012555	2,294618967	2,246407755	2,451022463	2,304951609	2,052408385	1,901565434	1,98530144	1,418643581	1,442337012	1,444187584	1,52645145	1,215898377	0,462850605	0,710719333	0,976885737	1,273156658	1,500571488	1,450230735	1,508120325	1,295510469	1,842572757	4,426209415	1400	4,426209415	56,41440725	OG
nk160419_b@18	SF_F	SF_6_F	18	150	0,469071156	1,207843002	4,724630093	6,655291419	4,811264384	3,675647245	2,773689711	2,712226328	2,687035838	2,516729589	2,494423875	2,17832209	2,040455802	2,30332965	2,250016668	2,301213916	1,823771975	1,811894613	1,342015155	1,377437416	1,335171322	1,496791087	0,889039007	0,081683365	0,188451875	0,247967321	0,759440415	1,572064423	1,430601139	1,359325734	1,27660289	2,025595113	6,655291419	1400	6,655291419	61,92061148	OG
nk160419_b@21	SF_F	SF_6_F	21	150	0,182783675	0,406928932	3,174444557	5,382031592	3,787974602	3,087913911	2,45546837	2,498314119	2,372783041	2,384989828	2,284451265	1,942732994	1,933466953	2,149859366	2,201200975	2,370522263	1,823231963	1,738077654	1,296100691	1,129281096	1,246937195	1,50447749	0,603347968	-0,555677677	-0,497153078	-0,980159003	-1,202707	-0,567121924	-0,635214524	-0,79256761	-0,395468236	1,36552424	5,382031592	1400	5,382031592	42,43759372	OG
nk160419_b@29	SF_F	SF_6_F	29	150	-0,571058245	-0,196432312	4,079228268	6,636156955	5,292057639	4,332131402	3,334006938	3,083966801	3,285410194	3,703364474	3,835181627	3,549389751	3,611478111	3,152506106	3,248601833	2,748717609	2,596254792	2,25472295	1,67448407	1,402732002	2,090527258	2,271835386	1,23127036	-0,0600348	-0,200443645	-0,293106592	-0,603609755	-0,171491377	-0,404660462	-0,5971594	-0,638167135	2,054124542	6,636156955	1400	6,636156955	64,28247349	OG
nk160419_b@35	SF_F	SF_6_F	35	150	0,055248224	0,066620325	2,358244128	4,851586554	3,723862161	2,982762405	2,41105785	2,60617501	2,454454436	2,383764383	2,307284183	1,968051917	2,114059065	2,180146304	2,073982589	2,354509269	1,770797366	1,979134204	1,364497037	1,180881913	1,338352062	1,37603051	0,569791987	-0,643767731	-0,70834427	-1,044837498	-1,27493637	-0,73339113	-1,058186485	-1,138399717	-1,063760028	1,251795828	4,851586554	1400	4,851586554	39,30992656	OG
nk160419_b@40	SF_F	SF_6_F	40	150	0,263064425	0,226062269	3,202237982	6,079747281	4,744415674	4,043713672	3,296089872	3,373276919	3,391817021	3,251149581	3,347118152	2,701036446	2,863671327	2,874348449	2,881972514	3,152407554	2,506588095	2,397710215	1,911576513	1,74080985	1,889507259	2,172880917	1,19400691	-0,181482038	-0,400116374	-0,793107724	-0,895167129	-0,381276712	-0,654310675	-0,804306978	-0,614341366	1,896164513	6,079747281	1400	6,079747281	58,95673837	OG
nk160419_b@5	SF_F	SF_7	5	150	1,26922867	0,773864072	4,820062711	4,901100245	3,436697246	2,991594772	1,675283113	2,180726444	2,394061228	3,125998479	2,174985946	2,363161945	2,499616326	2,370719752	1,873200007	1,569818735	1,337148857	2,00992269	1,636890105	1,947034896	1,889911728	1,824479701	0,61895758	-0,643584925	-1,361658314	-1,075307057	-0,749999312	1,433324302	0,102666258	-0,484289721	0,373922565	1,58966255	4,901100245	1400	4,901100245	48,45796343	OG
nk160419_b@6	SF_F	SF_7	6	150	-0,281694083	-0,279084887	0,104822538	0,199300927	-0,293980309	0,004713684	0,085458877	1,569687438	0,920271953	0,427151161	-0,18647812	-0,288289391	-0,63459693	-0,746018523	-0,925192586	-1,056723059	-1,259113453	-1,289221737	-1,554527359	-1,327074509	-1,765731267	-1,220530209	-1,605845006	-1,756199164	-1,395880514	-0,693041533	-0,399299038	-0,213443703	-0,5197209	-0,602605811	-0,980576155	-0,579466505	1,569687438	1800	1,569687438	-17,33232655	OG
nk160419_b@8	SF_F	SF_7	8	150	-0,293694872	0,494811099	0,122254957	0,583627975	0,316959884	0,303168407	0,013460162	-0,093950849	-0,638690437	-0,542803208	-0,946861859	-0,778947977	-0,789738427	-0,334954248	-0,369206653	-0,038219731	-0,175229416	0,734964313	-0,247004792	0,20975782	-0,244490487	-0,110366535	-0,283842655	-1,20864085	-1,61737925	-1,044491651	-0,602205201	-0,589796812	-0,4769485	-0,073087222	0,26599431	-0,272759765	0,734964313	2800	0,734964313	-8,441702425	OG
nk160419_b@12	SF_F	SF_7	12	150	0,301438833	0,204458408	2,300061084	3,769835045	2,595428952	2,103048523	1,305423911	1,379522836	1,032123604	1,437211696	0,998968817	1,226681027	1,204606521	1,402276725	1,298525307	1,461104835	1,300677491	1,521495928	1,299162518	1,511261605	1,400196203	1,654719979	0,710803766	-0,147441193	-0,714253571	-0,630906686	-0,332363483	0,100390863	-0,302545573	-0,231789589	-0,520047062	0,988389591	3,769835045	1400	3,769835045	30,74938143	OG
nk160419_b@13	SF_F	SF_7	13	150	-0,321334683	-0,333190858	-0,045916249	-0,217106506	-0,806317208	-0,47695078	-0,511424189	0,160039496	-0,244495587	-0,454655347	-0,935374036	-0,896293546	-1,300946745	-1,167114373	-1,2082353	-1,427556107	-1,55794591	-1,383227819	-1,493042845	-1,353673775	-1,752293013	-1,381336918	-1,58464976	-1,690882537	-1,376059758	-0,905167424	-0,535689172	-0,360345439	-0,624643771	-0,77813263	-1,047527626	-0,903596465	0,160039496	1800	0,160039496	-27,32705926	OG
nk160419_b@14	SF_F	SF_7	14	150	0,089870415	0,151583661	2,489410261	3,304568575	2,594649278	2,542408542	1,967286288	2,304911008	1,874270268	2,014633134	1,709895337	1,91693005	1,501729864	1,555671113	1,533445792	1,466049534	1,224507646	1,307149875	1,19977045	1,126760213	0,92997396	1,571540139	0,839961621	0,228386136	-0,224368896	0,497439462	1,336795675	1,414314445	1,013163408	1,128187529	0,514188534	1,39113172	3,304568575	1400	3,304568575	42,82305384	OG
nk160419_b@18	SF_F	SF_7	18	150	-0,019892985	-0,168851897	4,138635438	4,970072585	3,760427878	3,298619033	2,248691876	2,33667111	1,925880318	2,210428034	1,791029014	1,983901559	1,666245221	1,679703372	1,60796898	1,528249826	1,208064011	1,49556228	1,367587218	1,311154418	1,072740932	1,572947708	0,767174951	-0,015335592	-0,570591431	-0,214311359	1,546565245	1,685826082	1,125081162	1,343250485	0,770366924	1,594318142	4,970072585	1400	4,970072585	49,04862543	OG
nk160419_b@21	SF_F	SF_7	21	150	0,429253474	0,129154713	3,608208778	4,389832126	3,453175894	3,276075537	2,3623181	2,602932123	2,207236715	2,605401746	2,074572433	2,28686828	2,330401547	2,121940541	2,184067563	2,008108815	1,927210982	2,074780654	1,92635609	2,07344777	1,830564748	2,240452065	1,105710983	-0,040264986	-0,827591957	-0,72254172	-0,25442981	0,694747114	-0,160610999	-0,171826027	-0,208817674	1,598604375	4,389832126	1400	4,389832126	49,44651772	OG
nk160419_b@29	SF_F	SF_7	29	150	0,325896947	0,691303285	3,98703226	5,424199626	4,479337825	3,906360864	2,875768284	3,359245132	2,824798168	3,090222959	2,569393386	2,631285949	1,962624795	2,224255099	2,197252474	2,292450708	2,169697087	2,356856365	1,817279711	1,819999808	1,795455846	2,072523056	0,969851518	-0,063638723	-0,79642009	-0,479365776	-0,31019062	-0,228138455	-0,564027785	-0,437092167	-0,590271884	1,753998247	5,424199626	1400	5,424199626	54,50613312	OG
nk160419_b@35	SF_F	SF_7	35	150	-0,039007748	-0,120377004	2,360520621	3,699999029	2,943676678	2,65220303	1,77288014	2,023764706	1,620354191	2,072097454	1,389726734	1,644154776	1,615572346	1,688788441	1,535281068	1,471495981	1,40966431	1,775665255	1,318887259	1,554690247	1,275411421	1,548222381	0,446947724	-0,44824366	-1,056773674	-0,931509721	-0,616428833	-0,35264675	-0,673612863	-0,629302637	-0,764174407	1,03832021	3,699999029	1400	3,699999029	32,58951757	OG
nk160419_b@40	SF_F	SF_7	40	150	0,02077877	-0,308338031	3,198742145	4,58797625	3,692506214	3,50474281	2,67276438	2,89888472	2,477752726	2,893030942	2,244361467	2,385491395	2,357526895	2,307743766	2,156978047	1,902920737	1,818776439	2,144637321	1,813779301	1,884774003	1,636686356	1,977794409	0,853370459	-0,256084672	-1,012827275	-0,795174712	-0,510232338	-0,303427858	-0,673748632	-0,626691997	-0,682209578	1,492364015	4,58797625	1400	4,58797625	46,59399986	OG
nk160419_b@5	SF_F	SF_9	5	150	0,124302862	0,626318388	3,249601819	3,703955448	1,802971591	0,634656521	1,208975461	1,507603019	1,596546486	1,344920311	1,184508386	1,305757404	1,250784931	1,689320702	2,134454641	1,943507928	2,266137808	1,837554607	1,748738198	1,891215353	1,334153056	1,3524471	0,471862054	-0,951283908	-1,354341056	-1,730540213	-0,399679316	-0,549917005	0,05762763	0,105669433	-0,272406831	1,003723316	3,703955448	1400	3,703955448	31,1894748	OG
nk160419_b@6	SF_F	SF_9	6	150	-0,25338424	-0,904674375	-0,748828822	-1,021169397	-1,607963737	-2,193899494	-2,047178776	-2,358257881	-2,394313285	-2,385129372	-2,567977984	-2,607456517	-2,702709773	-2,151565525	-1,827449875	-2,236251458	-2,29838929	-2,223586018	-2,582280292	-2,565066355	-2,611338688	-2,460897075	-1,689760282	-0,222656869	0,281405355	-0,304842535	-0,782481721	-0,788464727	-0,145489099	0,578524142	0,335495782	-1,531872199	0,578524142	4000	0,578524142	-47,52909395	OG
nk160419_b@8	SF_F	SF_9	8	150	0,412503707	-0,538007992	-0,625642815	-0,122443068	0,26066809	1,609367832	2,759611818	2,800231758	1,931391826	2,805844182	2,710394628	2,64789968	2,639916293	2,099072499	1,414652738	1,647242647	1,633485651	1,556795304	2,470274675	2,764365364	2,060319051	1,857204245	0,963078442	0,309213462	-0,058731119	-0,264618989	-0,390181872	-0,557332427	0,38198887	0,098752228	-0,400945243	1,18956037	2,805844182	2000	2,805844182	36,87059223	OG
nk160419_b@12	SF_F	SF_9	12	150	-0,632396919	-0,776925804	1,321550759	2,735539603	1,944955359	1,600219402	1,859788656	1,568036784	1,114288309	1,461988393	1,162062383	1,234256545	1,182373042	1,388491301	1,864143019	1,597689157	1,992145005	1,762905063	1,227813075	1,682718458	1,080979933	0,823609367	0,21336184	-0,514966694	-0,654740744	-0,722440027	-0,82967255	-1,002142342	-0,703647403	-0,86796546	-1,196362186	0,739279204	2,735539603	1400	2,735539603	23,83203488	OG
nk160419_b@13	SF_F	SF_9	13	150	-0,120236705	-1,130563499	-0,857714823	-1,553382635	-2,275136966	-2,912682941	-2,738297213	-3,023225781	-3,049461848	-2,982817333	-3,091367103	-3,103476571	-3,046824473	-2,456807391	-2,129916087	-2,591701002	-2,566647777	-2,340276486	-2,913157816	-2,8950404	-2,816841161	-2,553582545	-1,643008437	1,080532491	2,101730228	0,723141777	0,014109409	-0,002372037	0,732907367	1,809866853	1,331920414	-1,516139693	2,101730228	3500	2,101730228	-47,60617234	OG
nk160419_b@14	SF_F	SF_9	14	150	0,667909908	0,704091837	0,913581238	1,029001809	0,463559526	-0,147799069	0,016946129	-0,227171549	-0,142147284	0,143413677	-0,103135435	-0,168560471	-0,353649587	0,270243415	0,281828227	0,051506974	0,223415107	-0,136931827	0,028067814	-0,003861307	-0,386995625	0,11773264	0,27745559	-0,038147551	-0,304748456	-0,36987048	-0,639417521	-0,089199163	0,260521546	0,470419221	0,159001462	0,095711639	1,029001809	1400	1,029001809	2,553605109	OG
nk160419_b@18	SF_F	SF_9	18	150	0,555070123	1,675949366	2,773838812	2,965964583	1,829467476	0,572270079	0,638731024	0,414894501	0,829718757	1,040367266	0,573143708	0,408491408	0,378552881	1,151855499	1,501746777	1,261355959	1,445808498	0,782691564	0,960452419	0,88332042	0,238094014	0,184594285	0,150661725	0,13535279	0,152015148	-0,152721625	-0,311388348	0,358594547	0,720790297	0,92998454	0,23946726	0,815778573	2,965964583	1400	2,965964583	24,89186706	OG
nk160419_b@21	SF_F	SF_9	21	150	0,020274814	-0,025133162	1,657647785	3,684756298	3,059043336	2,608410226	2,893649323	2,566775762	1,95118158	2,38151547	1,970790227	1,588514588	1,846483087	2,406373732	3,000686662	2,426169687	2,844170434	2,614329915	2,057082241	2,546464377	1,664498347	1,730356659	0,74765926	-0,387500382	0,258902559	0,393632209	0,462355796	0,172464961	0,559109169	0,469770072	0,228662388	1,625777336	3,684756298	1400	3,684756298	50,27462882	OG
nk160419_b@29	SF_F	SF_9	29	150	1,538394621	1,970889763	2,359046765	3,147351294	2,659985516	2,288207508	2,643295151	2,468057005	1,931525334	2,420064407	1,946778693	2,107643276	2,000634786	2,220094901	2,200172192	2,407845739	2,518299819	2,000887283	2,160618171	2,209268732	1,466024351	1,650676805	0,978676533	0,824769803	0,651892045	0,328929921	0,092139888	0,196623728	0,563985387	0,443489088	0,101450463	1,693474805	3,147351294	1400	3,147351294	51,67779643	OG
nk160419_b@35	SF_F	SF_9	35	150	-0,26885932	-0,030283176	1,487814865	2,607541483	2,174755839	1,942961059	2,167453886	1,854140625	1,366478046	1,847012523	1,327685104	1,34113709	1,198887243	1,331661814	1,767389741	1,640776404	1,976782983	1,46012413	1,151461711	1,415822635	0,709172569	0,718925426	0,178294495	-0,247224615	-0,385132854	-0,453757289	-0,618227095	-0,535529687	-0,183578166	-0,438713846	-0,504219411	0,903250136	2,607541483	1400	2,607541483	28,38729358	OG
nk160419_b@40	SF_F	SF_9	40	150	-0,499550769	0,080721786	1,992909627	3,161555603	2,514536727	2,141514517	2,283281955	1,934585977	1,518522075	1,935132657	1,571115206	1,408388205	1,474756058	1,929558822	2,391887629	1,97439638	2,254293652	1,826992743	1,505510162	1,795470161	1,047565448	1,019071253	0,54196164	-0,022104602	-0,107102154	-0,19203823	-0,352982099	-0,239208971	0,124855597	0,075196378	-0,24983586	1,188417986	3,161555603	1400	3,161555603	37,21565089	OG
nk160419_b@5	SF_F	SF_10_F	5	150	0,376388637	0,457138405	3,703108229	3,027435858	1,497289564	0,348169171	1,178263553	1,228838573	1,14892162	1,599919472	1,446534208	1,066543854	1,51897371	2,023960225	1,498128517	1,695624055	1,790843058	1,990519697	1,437515146	1,263637886	1,366717342	1,355587907	0,286005404	-1,222130415	-0,899455979	-1,471643474	-1,489584892	0,386263244	0,013998055	0,265866849	0,948047938	0,962497594	3,703108229	1300	3,703108229	29,17520713	OG
nk160419_b@6	SF_F	SF_10_F	6	150	0,11459819	-0,223986543	-0,224501988	0,245042072	0,144708984	-0,287870932	0,070411031	-0,001857157	-0,067796299	0,167418529	0,244365417	0,407327194	0,078779242	0,4163435	-0,139295481	-0,010401699	0,498822098	0,345947282	-0,242148649	-0,6956092	-0,61582857	-0,940769093	-0,798227896	0,434912002	1,382258232	1,208564486	0,800750946	0,136108348	0,497442448	1,026285671	1,522768432	0,17724389	1,522768432	4100	1,522768432	4,675877287	OG
nk160419_b@8	SF_F	SF_10_F	8	150	-0,207112262	0,81862005	0,593163583	-0,105353048	-0,228701141	-0,48062874	-0,247830247	-0,329642882	-0,413877691	0,52343782	1,473805568	1,021670927	0,674287969	1,089946476	1,143426917	0,387495748	0,015898883	0,362119513	1,200880142	0,431855263	0,059773215	2,079884396	1,110421899	0,024042631	-0,385445429	-0,78709201	-0,02272121	-0,416409659	0,031228475	0,541814924	0,944545261	0,351725979	2,079884396	3200	2,079884396	10,53478884	OG
nk160419_b@12	SF_F	SF_10_F	12	150	0,249444889	-0,149987405	2,992807938	2,779713276	2,060796561	1,722561388	1,90065353	1,5815076	1,68868293	1,959751901	1,791587384	1,284431781	1,693399504	2,504116475	1,799625875	2,153979702	1,98906721	2,439998416	2,011836798	1,81825671	1,940767308	2,067578681	1,216850059	0,201672189	0,307496425	0,112076304	0,018744336	0,289253101	0,497383413	-0,014569566	0,547101614	1,401825365	2,992807938	1300	2,992807938	43,05831308	OG
nk160419_b@13	SF_F	SF_10_F	13	150	0,120266511	-0,219742366	-0,626121936	-0,446644819	-0,121518318	-0,381830729	-0,202786451	-0,050423142	-0,107474288	0,163585377	0,385866095	0,085930177	0,007398319	0,698175763	0,070614206	0,22746999	0,372126157	0,280687854	-0,12201136	-0,592047575	-0,558955043	-0,593689539	-0,760738228	0,874277695	1,718468422	1,314783716	0,848663666	-0,081373606	0,273947702	1,003641438	1,356038737	0,159244659	1,718468422	3500	1,718468422	4,1984318	OG
nk160419_b@14	SF_F	SF_10_F	14	150	0,554211611	0,02710782	1,240720954	1,511126191	0,919712504	0,358050658	0,43289915	0,533171872	0,490379858	0,831917435	0,805221048	0,4611073	0,580447015	0,921999324	0,444952145	0,651872298	0,873082037	0,857720768	0,522365874	0,351251728	0,463802803	0,426935794	0,247932161	-0,303864574	0,24189984	-0,090141889	0,11406514	0,2219589	0,807556301	0,827841378	1,20630365	0,565600229	1,511126191	1400	1,511126191	16,65334946	OG
nk160419_b@18	SF_F	SF_10_F	18	150	-0,013897289	-0,532184639	2,846065209	2,760440418	1,599314337	0,395768809	0,234045373	0,888780928	0,905530302	1,358272508	1,096497832	1,081419133	1,271994125	1,711896855	0,988813342	1,806078078	1,555535121	1,380102384	1,24510906	1,309351509	1,336047726	1,082431755	0,890636536	0,225774146	0,867633144	0,634585438	0,851240978	1,209420348	1,32911107	1,322693608	2,682444211	1,171643624	2,846065209	1300	2,846065209	34,98667889	OG
nk160419_b@21	SF_F	SF_10_F	21	150	0,793821585	0,803516776	3,776001049	3,754406854	2,78448961	1,985853479	2,245768206	1,700606137	2,078254037	2,300756771	2,200379661	1,838007246	2,281645776	2,991631654	2,322026967	2,646572699	2,775275024	3,111401156	2,358521634	2,325280303	2,181480399	2,408664478	1,207108079	0,070586998	1,130656053	0,778886646	0,354291071	0,962905741	1,16562169	0,975919908	1,663481391	1,934639325	3,776001049	1300	3,776001049	58,74516759	OG
nk160419_b@29	SF_F	SF_10_F	29	150	0,374022209	0,101398661	2,592944676	2,460735186	2,217214899	1,484484695	1,64332117	1,549997502	1,322759169	1,747552162	1,680971803	1,267052551	1,448726481	1,878084714	1,428380137	1,989173932	2,021416447	1,873496491	1,871138495	1,623520234	1,436071391	2,027614441	0,781058282	0,65377759	0,399315691	-0,073470744	-0,143098054	0,157509293	0,321128047	0,194777172	0,639904618	1,257128366	2,592944676	1300	2,592944676	38,46401593	OG
nk160419_b@35	SF_F	SF_10_F	35	150	-0,152056281	-0,170240642	2,557651047	2,380932423	2,090951268	1,801217245	1,806341078	1,459710443	1,39844679	1,494904988	1,421926752	0,914426164	1,263401444	1,894454668	1,418645508	1,378376049	1,46134975	1,69266297	1,272339091	1,179425229	1,064555692	1,470067214	0,672181866	-0,06320526	-0,076101813	-0,353692666	-0,159543725	-0,090934192	0,345755208	-0,002322476	0,366616236	1,02381426	2,557651047	1300	2,557651047	31,63096209	OG
nk160419_b@40	SF_F	SF_10_F	40	150	0,165344831	-0,091593493	3,937940508	3,524348034	2,977370155	2,210247194	2,069476094	1,815623844	1,870421423	2,133547802	2,152009024	1,640826254	2,054450189	2,830010445	2,091643915	2,468203738	2,531917314	2,541546749	2,220483061	2,003371079	1,972025585	2,292229078	1,379822385	0,576727274	0,65153305	0,392613261	0,596799666	1,008802964	1,227967281	0,746436885	1,540363461	1,79137126	3,937940508	1300	3,937940508	54,6796549	OG
nk160419_b@5	SF_F	SF_11_F	5	150	1,007240758	0,774747796	2,199271093	2,141410079	0,620317794	0,235791932	0,577296698	0,178179193	0,750390848	0,36460883	0,35693825	0,534533073	0,123874989	0,822985058	0,633806745	0,808631109	0,95516417	0,540262654	0,718096819	0,696403323	0,248588994	0,421700029	-0,3373151	-1,427581879	-2,218139525	-1,822513306	-1,913736846	-0,190251761	-0,670617133	-0,620676752	-0,392814332	0,197309471	2,199271093	1300	2,199271093	5,809380388	OG
nk160419_b@6	SF_F	SF_11_F	6	150	0,182487594	0,379474029	0,421573164	0,110068863	-0,165237081	-0,373454106	-0,45076102	-1,122187632	-0,696728839	-1,370786965	-1,364309658	-1,044328131	-2,016689317	-1,140537747	-1,173828459	-1,126771592	-1,207956368	-1,243948796	-1,636606096	-1,566062216	-2,072780325	-2,012347354	-1,870134316	-0,090401861	0,368079082	0,660627074	0,539212813	0,511615387	1,043621916	-0,268199131	0,030744042	-0,637630743	1,043621916	3900	1,043621916	-19,87316886	OG
nk160419_b@8	SF_F	SF_11_F	8	150	-0,122289078	-0,169018615	-0,506246411	-0,623322221	-0,637523262	-0,292691414	0,051776551	0,098308871	1,461473733	1,772777642	1,601880625	1,308912251	0,881825623	1,67735517	1,830699657	1,026847626	0,847862306	0,473710756	0,862905601	0,281053016	1,406037237	1,702835256	1,03510994	0,174063637	-0,259794408	-0,268866496	-0,488247609	0,333303337	0,499349613	0,385867247	0,129501178	0,531466366	1,830699657	2500	1,830699657	16,47185131	OG
nk160419_b@12	SF_F	SF_11_F	12	150	0,217140467	0,061344116	1,573380731	2,147215008	1,238431546	1,169719138	1,390841259	0,474233714	1,025462205	0,788853354	0,655551045	0,975868031	0,489784137	1,340286185	0,941572812	1,061674175	1,661215411	1,040305766	1,158668515	1,150324565	0,826586703	1,00091475	0,34405449	-0,282224515	-0,66254657	-0,688136422	-0,211826976	-0,151199663	-0,116458021	-0,359731405	-0,482565688	0,638023834	2,147215008	1400	2,147215008	19,91145147	OG
nk160419_b@13	SF_F	SF_11_F	13	150	0,067511125	0,477097605	0,069522406	-0,274686273	-0,631513621	-0,722786539	-0,922836103	-1,363320343	-1,091874005	-1,539586604	-1,551821241	-1,161589705	-1,582576005	-0,809207245	-0,951953108	-0,714834717	-0,798152445	-0,933017468	-1,171342633	-1,329915154	-1,641583166	-1,412505506	-1,424714844	-0,012409106	0,387635894	0,574691321	0,471444941	0,286767231	1,048785595	-0,051889734	-0,129166642	-0,607736326	1,048785595	3900	1,048785595	-18,80899833	OG
nk160419_b@14	SF_F	SF_11_F	14	150	-0,373470725	-0,612773692	0,431746042	0,676297799	-0,009796269	-0,153176894	0,008876013	-0,476450645	0,113005967	-0,129537815	-0,064454956	-0,096159842	-0,831800452	0,060302566	0,150552374	0,250821484	0,004233489	-0,282283148	-0,323701986	-0,486192432	-0,884120534	-0,556397016	-0,671042971	-0,856460435	-1,244366705	-1,03390332	-0,610321135	-0,461884442	-0,39289372	-0,778486317	-0,238916618	-0,318476011	0,676297799	1400	0,676297799	-9,566562665	OG
nk160419_b@18	SF_F	SF_11_F	18	150	0,697428893	-0,017551382	2,053287046	1,944939241	0,620186179	0,292902601	0,515590299	-0,222004904	0,557199364	0,306614349	0,491419605	0,477436017	-0,273251479	1,077158287	0,903521287	0,862786306	0,736586713	0,363357093	0,558661772	0,504106322	-0,16871349	0,22668161	-0,103162058	-0,676673982	-1,288991303	-1,022955428	-0,307839209	0,431489571	0,40597095	-0,02181659	0,352021463	0,331496295	2,053287046	1300	2,053287046	9,751659964	OG
nk160419_b@21	SF_F	SF_11_F	21	150	-0,002856486	-0,2814053	0,634753104	2,121632467	1,051873043	1,016277851	1,126102527	0,326070359	0,811695059	0,795230391	0,596162384	0,791352249	0,423047812	0,982918834	0,890409759	0,956500398	1,289902085	0,84171805	1,12065829	0,875275846	0,593046568	0,851053119	0,045590796	-0,880407538	-1,32291599	-0,576439338	-0,305416757	0,061437147	-0,307939808	-0,685920233	-0,230284182	0,439003952	2,121632467	1400	2,121632467	13,72569284	OG
nk160419_b@29	SF_F	SF_11_F	29	150	0,07894374	-0,368352777	0,849547099	1,408776912	0,353591796	0,556360945	0,772184366	0,569786024	0,671787989	0,776907659	0,678881967	0,74171989	0,762472345	1,278865784	0,9269684	1,210480023	1,13965923	0,946230186	1,125262793	0,554967676	0,480750616	0,802108545	0,223149456	-0,238022744	-0,832789869	-0,7492888	-0,677034567	-0,743992759	-0,525182639	-0,697124503	-0,681381808	0,367620419	1,408776912	1400	1,408776912	11,69745201	OG
nk160419_b@35	SF_F	SF_11_F	35	150	0,081588495	0,071771266	1,218584306	1,985846797	0,932176475	1,231054383	1,288369812	0,614405392	0,857721156	0,809253598	0,676453197	0,849846003	0,542756548	1,124558974	0,798011793	0,905738543	1,343479878	0,877110784	0,992637239	0,798378516	0,528169254	0,777321098	0,140328983	-0,362309344	-0,777498087	-0,991181231	-0,317197229	-0,258153935	-0,288984847	-0,278835979	-0,542403918	0,504161223	1,985846797	1400	1,985846797	15,85940563	OG
nk160419_b@40	SF_F	SF_11_F	40	150	0,336808787	0,181627152	1,954890091	2,542668925	1,415886256	1,510816663	1,512517409	0,80400122	1,074587182	0,95813477	1,000983005	1,322406896	0,752945834	1,492283935	1,233043757	1,411077542	1,604581674	1,249725547	1,363545119	1,189919785	0,825452809	1,113581405	0,572407348	-0,268814313	-0,78322739	-0,666230824	0,164791465	0,205476462	0,005783485	-0,143519137	-0,182282282	0,830834535	2,542668925	1400	2,542668925	25,67860733	OG
nk160419_b@5	SF_F	SF_12_F	5	150	0,559074817	0,253930298	2,816712632	2,631033814	1,373076362	0,929189268	1,196745706	1,083473712	1,201009529	1,260331615	1,089238181	0,850024324	0,912710001	1,494210694	1,00178879	1,13615721	1,194816747	1,254477778	0,512033111	0,636525088	0,991866241	1,020077484	0,323277207	-0,496809955	-0,978180917	-0,824521965	-1,08544464	0,056462032	-0,057848145	0,665694606	0,125384184	0,746016639	2,816712632	1300	2,816712632	22,78428631	OG
nk160419_b@6	SF_F	SF_12_F	6	150	-0,373096138	-0,245798092	-0,348111389	-0,769791115	-0,960688675	-1,274805816	-1,642775961	-1,792606354	-1,835971316	-2,051250624	-1,801893148	-2,035672608	-1,97840821	-1,834788893	-2,078804217	-1,737775019	-1,538045955	-1,65591439	-2,153789494	-2,390266684	-2,120167968	-1,985754554	-2,194501086	-1,788138718	-1,172553699	-0,871419263	-0,727346706	-0,465607615	-0,735705258	-0,382279348	-0,256721411	-1,393562894	-0,245798092	1200	-0,245798092	-42,88554095	OG
nk160419_b@8	SF_F	SF_12_F	8	150	-0,036026509	-0,541032261	-0,548221833	-0,443480564	-0,50541879	-0,452400398	-0,263164332	0,489800144	0,311794962	0,085504266	-0,194414534	0,642141423	0,185568217	0,63362591	0,692058231	0,607232003	0,157611827	-0,084957973	-0,269430816	0,044033301	1,078836088	1,123846151	0,439116832	-0,483255325	-0,974680922	-1,074285992	-1,416460787	-0,459217157	-0,087351783	-0,710477737	0,581228198	-0,047480005	1,123846151	3200	1,123846151	-1,744481005	OG
[truncated: 1,959 more rows]
