# Supplementary material for: Coincidence of pheromone and plant odor leads to sensory plasticity in the heliothine olfactory system
Source: PLoS One. 2017 May 3;12(5):e0175513. doi: 10.1371/journal.pone.0175513 (PMC5414983; doi:10.1371/journal.pone.0175513)
Supplement: S1 Data — Calcium response data from antenna lobe projection neurons in male moth (Helicoverpa armigera) stained with Fura2 (ratiometric), stimulated with plant odors (Sunflower or Ylang ylang) in presence with pheromones. Raw data Imaging files available at: https://figshare.com/articles/Imaging_rawdata_Trondheim_zip/4810420. (ZIP) [file pone.0175513.s002.zip › TraceDatGlom_MGC.xls]

ID.Glom	Sequence	Stim	Response.Unit	VWS_Frames	frame0	frame1	frame2	frame3	frame4	frame5	frame6	frame7	frame8	frame9	frame10	frame11	frame12	frame13	frame14	frame15	frame16	frame17	frame18	frame19	frame20	frame21	frame22	frame23	frame24	frame25	frame26	frame27	frame28	frame29	frame30	frame31	frame32	frame33	frame34	frame35	frame36	frame37	frame38	frame39	frame40	frame41	frame42	frame43	frame44
nk160407_a@1	SF_F	SF_1	1	150	2,322458613	1,703996027	0,911542652	1,450896309	1,06852178	0,622076339	0,431960444	0,603116876	0,399856476	1,412779451	1,062525831	0,75522792	0,361871836	0,849492505	0,340640056	1,026235037	1,109097658	1,708357463	0,97502623	1,00087462	0,275433006	0,501140039	0,290041927	-0,459397884	-0,49438392	-0,001050085	-0,619144907	-0,375572157	-0,760670259	-0,189793251	-0,793000367	-0,672606173	-0,726574286	-0,390604146	-1,042951849	-0,513707217	-0,72235673	-0,620058608	-0,801536179	-1,072555273	-0,766152704	-0,063922301	-0,748650073	-0,896782229	-1,824481859
nk160407_a@14	SF_F	SF_1	14	150	1,056409776	1,160474283	0,717401448	0,817454463	0,454453531	0,3389828	0,306045052	0,570220356	0,282241099	0,738137624	0,12378021	-0,211517007	-0,329740136	0,485234521	-0,047569407	0,157499501	0,263625656	0,737704056	0,448481021	1,046480134	0,851440662	1,347533597	0,679931496	0,034874272	-0,56222668	0,367222884	-0,033338087	-0,130417148	-0,49010298	-0,204807725	-1,267797907	-0,543042551	-0,342288981	0,120787247	-0,241150766	-0,285836594	-0,389033264	-0,631235332	-0,455566471	-0,498923734	-0,496201906	0,184537941	-0,02498699	0,281241802	-0,500402981
nk160407_a@20	SF_F	SF_1	20	150	0,982686562	0,847380125	0,688767074	0,663275225	-0,084298824	-0,263023622	-0,006757054	0,092096252	-0,787564173	-0,405047024	-0,936060552	-0,904903007	-1,245892063	-0,696449296	-0,917597627	0,505028616	1,12474425	1,399556556	0,467495266	0,4821234	0,039888786	0,692622662	0,25723166	-0,22630315	-0,827722891	-0,407639661	0,313376517	0,337352246	-0,444774719	0,429496855	-0,847366849	0,061616438	0,422077336	0,26411631	-0,351932854	0,425450278	0,28442105	0,251296765	-0,017673695	0,066421644	0,619948889	1,151062766	0,633607953	0,856709748	-0,156967663
nk160407_a@1	SF_F	SF_2	1	150	-0,856634758	-0,578739486	-1,275680166	-1,423924079	-1,107046529	-0,936688968	0,253144525	0,102264542	-0,335496186	-0,003831087	-0,873877055	-0,722265542	-1,157850803	-0,958753733	-1,454369992	-0,761232371	-1,214641376	-0,863414387	-0,620867118	-0,342999455	-0,613374682	-0,45286076	-0,220043603	-0,280118342	-0,558912905	0,161673294	0,359706374	1,078080199	0,391751733	0,944326609	0,333644498	0,790528141	1,137461626	1,257384321	0,583381787	0,591566616	0,906869552	1,111814326	0,842950436	0,604439268	0,944259344	1,810841572	1,389415238	0,761470769	-0,461817566
nk160407_a@14	SF_F	SF_2	14	150	-0,122568443	-0,083825946	-0,678325804	-0,572986816	-0,964163756	-0,913562639	0,027982851	0,02990065	-0,607645655	-0,449234542	-1,0607145	-0,957161482	-0,549443857	-0,08735291	-0,951004971	-0,510059684	-1,009699506	-0,229062213	-0,161375969	-0,030245413	-0,643837927	-0,413817107	-0,25973098	-0,067981638	-0,113757821	0,720073178	0,732605351	1,231850497	0,592487958	0,198924669	0,45552978	0,808590451	0,434074091	0,608357789	0,269225684	0,054313946	0,292002337	0,687264533	0,117363322	-0,157417064	-0,157010033	0,681993873	0,833678643	0,986283268	0,213404562
nk160407_a@20	SF_F	SF_2	20	150	-0,16637794	-0,355002585	-1,119468132	-1,239242798	-1,219004528	-0,63030885	0,196000552	-0,310164462	-1,104709805	-1,008965796	-1,054931855	-0,825611857	-1,447849439	-1,426285967	-1,810508621	-1,015400137	-1,634174661	-0,955616701	-0,677608137	-0,016949308	-0,131877114	0,163496964	0,29639641	0,230274819	0,42639798	0,833100868	-0,115041672	0,799332441	0,881639803	0,670259181	-0,093741137	1,445981622	1,294325147	1,259640064	0,601080754	0,3768324	0,405010157	1,243864528	0,469085431	-0,191126016	-0,282270669	0,878018876	0,209482017	0,280837099	-0,508217475
nk160407_a@1	SF_F	SF_3_F	1	150	-1,08697839	-0,086085737	-1,311672234	-2,011011528	-3,142178579	-3,252898946	-3,509497105	-3,102671258	-3,540759685	-3,139363652	-3,171280107	-1,958914302	-1,034906971	-0,216581649	-0,482749399	-0,409040957	-0,905789099	-0,746255154	-0,759183372	-0,171537622	-0,084443082	0,166397238	-0,072311367	-0,359575644	-0,599942083	-0,034918613	0,778070367	0,439393313	-0,908668772	-0,833976922	-0,709960475	0,092940679	0,244523035	1,350941796	1,029818144	1,184811922	1,809272993	2,50363875	1,934604136	1,925624283	1,926305644	1,603629078	3,348615327	5,098950916	4,801313214
nk160407_a@14	SF_F	SF_3_F	14	150	-1,199804687	-0,621775411	-1,31913032	-1,755652598	-2,528755917	-2,556624518	-2,850545514	-2,447042722	-2,404660874	-2,457749819	-2,539674927	-2,01168653	-1,306553898	-1,024989623	-1,313730932	-0,694765714	-0,783725959	-0,267630786	-0,339492443	0,098936206	0,065748339	0,164876078	-0,469174975	-0,438382922	-0,385254385	-0,075361084	-0,094904899	0,470722942	-0,514909697	-0,17265081	0,088379555	0,292747932	0,279056576	0,805327728	0,9324293	1,237367797	1,329321834	2,346940521	2,286759809	2,034277764	2,068376527	1,427764595	2,133544809	3,090158175	2,846295582
nk160407_a@20	SF_F	SF_3_F	20	150	-0,047877468	0,226770868	-1,013530746	-1,684558602	-2,375815037	-1,773821043	-2,387348247	-1,696596189	-1,37863179	-1,029739276	-1,429990806	-1,540328036	-1,083804615	-0,892687696	-1,698606789	-1,14389139	-1,169618463	0,037933318	-0,11330787	0,140298319	0,468959686	1,126889162	0,102344263	0,013342513	0,267532729	0,685940817	1,135858947	1,005733281	0,241866146	1,223489748	0,923714668	0,969684753	-0,041276961	0,178451367	-0,255197675	-0,136721345	0,169645028	0,718620163	0,062724503	0,032403556	-0,044531894	0,909465447	3,190532695	4,623860636	4,537813638
nk160407_a@1	SF_F	SF_4_F	1	150	1,012982385	0,978882239	0,508280798	0,598854529	0,680246325	0,255043259	-0,129676525	-0,164484523	-0,272805461	-0,329241414	-0,569870886	0,301849045	0,017016602	-0,017933534	-0,419475888	-0,187820992	-0,179491655	0,769287319	0,195681211	-0,080719743	-0,424900529	-0,457335307	-0,663750135	-0,394558984	-0,603739027	-0,100072436	-0,314124367	0,298239684	-0,210962562	0,235032667	-0,294135234	-0,296371786	-0,357819207	0,38605794	0,361473326	0,903649028	0,868266521	1,069484872	0,301939293	-0,134893302	-0,676587852	-0,711659093	1,347098122	3,740613007	4,214633315
nk160407_a@14	SF_F	SF_4_F	14	150	0,508444664	0,552861869	0,378423245	0,197726498	0,173991762	0,144307296	0,089707878	0,088834621	-0,030400621	-0,071845492	-0,495756532	-0,291250124	-0,662810261	-0,594127878	-0,682168418	-0,221035759	0,210337195	0,880867155	1,121605754	0,7569713	0,016127588	-0,351418265	-0,249363022	0,02554809	-0,348904482	0,088246328	-0,063624295	-0,332186459	-0,855009045	0,012469268	0,141931559	0,039070594	0,120101651	0,557811873	0,410254116	0,348576328	0,277516835	0,660217669	-0,10711682	-0,412881288	-0,804245874	-0,605485451	0,011296634	1,415459069	1,605998422
nk160407_a@20	SF_F	SF_4_F	20	150	1,563575846	0,878308069	0,224031781	0,337349526	0,042307958	0,300283678	-0,03096264	-0,14015586	-0,291681497	-0,357622954	-0,547306866	-0,071836142	-0,403849108	-0,183996872	-0,535528713	-0,185919658	0,485897189	1,158500286	0,462399945	0,380800307	-0,179868683	-0,044599969	-0,518190998	-0,19743044	-0,626134643	-0,263140706	-0,267296759	0,328741755	-0,343729101	-0,034966677	-0,194729287	-0,109836128	-0,486764327	0,130205925	-0,06514234	0,327600813	0,280134913	0,728851481	0,295036247	0,682098185	0,789418927	0,818314892	2,572678821	4,967304839	5,301595082
nk160407_a@1	SF_F	SF_5_F	1	150	-2,262441689	-2,259416546	-2,142027755	-1,335982435	-1,726619225	-1,841141364	-2,134688674	-1,050807085	-1,353311069	-0,865712374	-0,880006046	-0,209848558	-0,667505004	-0,904495556	-1,071814312	-1,072028805	-0,673077514	-0,062995139	-0,25598718	0,019474675	0,040272691	0,079806779	-0,306258198	-0,367525526	-0,774146767	0,129082805	-0,177320776	0,189680812	0,144075084	0,278402763	0,706265171	1,033943568	0,657197087	0,947995425	0,445097221	0,822688899	0,542783997	0,609728837	0,006363613	0,770147509	0,984279186	1,310895706	3,000417081	4,870112342	5,102710937
nk160407_a@14	SF_F	SF_5_F	14	150	-1,842698025	-1,457524686	-1,516772926	-1,234174344	-1,338614649	-1,479602149	-1,687379836	-0,726621633	-0,729646305	-0,202729236	-0,294534739	0,207017702	-0,324428113	-0,575800657	-1,02156548	-1,019265179	-0,479955597	0,253035842	0,623058915	0,426827604	-0,145475312	-0,235766164	-0,634513923	-0,321868223	-1,089193986	-0,079207679	-0,126308504	0,215707058	0,233433173	0,437888671	0,649018659	0,97682092	0,477233294	0,715526618	0,317478115	0,529168051	0,188476779	0,050425025	-0,190569227	0,237333789	0,331250418	0,744030841	0,912610907	2,380070995	2,432534554
nk160407_a@20	SF_F	SF_5_F	20	150	-1,0992403	-1,215575194	-0,390044847	-0,587337163	-1,467366999	-1,58775996	-2,043359954	-1,202883546	-1,571304047	-0,769667394	-1,417485157	-0,971526357	-1,278264866	-1,057693258	-1,571938289	-1,048295003	-0,629112891	-0,087450726	0,048353081	1,590320927	0,482204588	0,20892753	-0,464304688	-0,288206346	-0,843720843	-0,182367425	-0,513203325	0,246316172	0,075379385	0,454738395	0,832772576	1,506787334	0,890115448	1,013491498	0,281934484	0,505596689	0,291522068	0,50605495	0,366749873	1,052302888	0,686879045	1,159550306	2,896977336	5,188730973	5,280843394
nk160407_a@1	SF_F	SF_6_F	1	150	-1,373604257	-0,657235872	-0,894618492	-0,73388234	-0,731868289	-0,670050093	-1,242599861	-0,951150248	-1,319805303	-1,177195609	-1,58059812	-0,801990454	-0,556575493	-0,180774241	-0,255848017	0,104501649	-0,499288589	-0,263120918	-0,682208845	-0,338475975	-0,578297882	-0,292972848	-0,40775734	0,223877016	-0,23325895	-0,335531643	-0,248283315	0,343978016	-0,102356218	0,353589256	0,28293617	0,788465342	0,721395209	0,62239156	0,556577105	0,409368121	0,446168603	0,864727202	0,752889501	0,886475226	0,379674777	0,714086939	3,179805411	5,138870958	5,386209037
nk160407_a@14	SF_F	SF_6_F	14	150	-1,172820613	-0,259208773	-0,891663221	-1,008148064	-1,302288465	-0,66534189	-0,981475058	-0,676221219	-1,123658128	-0,813975	-1,465696193	-0,898919625	-0,486941528	-0,338817817	-0,725168987	0,139758776	-0,574446092	-0,470858029	-0,94329616	-0,092842333	-0,426510472	-0,603679168	0,005694415	0,7594748	0,244521835	0,035660126	0,321340086	0,676384928	-0,186613999	0,000943525	0,209134654	0,69091638	0,798353913	0,58521162	0,156975432	0,109889981	-0,157139834	0,734046475	0,95081244	0,95180903	0,6560734	0,58344701	1,72170079	2,906661814	2,777567814
nk160407_a@20	SF_F	SF_6_F	20	150	-0,565125118	-0,339312992	-0,849819592	-0,726553543	-1,301466111	-1,132216646	-1,533655721	-1,067940456	-1,409738057	-1,021796303	-1,361923502	-0,411358012	-0,343139758	-0,382512913	-0,183718911	0,241206966	-0,39799469	-0,208708101	-0,816327079	0,101138003	-0,544227379	-0,205228643	-0,307745741	0,390188749	-0,301633923	-0,362307973	-0,45594757	0,165567883	-0,108518885	0,114551643	0,033283024	0,898238901	0,478487368	0,593528385	0,271230191	0,736958553	0,327072912	0,658083958	0,545532608	0,836223894	0,428854297	1,101774821	3,195124089	5,081832102	5,167424541
nk160407_a@1	SF_F	SF_7	1	150	0,675907917	0,385081111	-0,07907447	0,506249567	0,325643786	1,477553793	2,147167045	1,778325013	1,756019656	1,838183124	1,260639423	1,50510652	0,750856491	0,399799845	-0,485594268	0,122896611	-0,606944833	-0,495146116	-1,010656329	-0,997708163	-1,293419985	-0,504046102	-0,892085034	-0,567694486	-0,613079874	0,093501849	-0,100521372	0,132441079	-0,285813465	-0,483523902	-0,233341116	0,364647991	0,034387584	0,502125331	0,264378306	0,818327012	0,951874468	0,701100335	0,444294305	0,223197682	-0,182501677	0,954772511	0,786204563	0,254222956	-0,859761245
nk160407_a@14	SF_F	SF_7	14	150	-0,153613539	-0,164479907	-0,535464256	-0,413305187	-0,7786036	0,174846876	0,856599873	0,722302948	0,768406848	0,730886107	0,741746416	1,088412807	0,580696427	0,433858913	-0,378185674	-0,096428239	-0,450867144	-0,321829528	-0,736388546	-1,082174623	-1,27427656	-0,556943593	-0,578661838	-0,084458935	-0,033604187	0,382305697	0,151294425	0,409640499	0,045428655	-0,30658949	-0,371577341	0,096379652	-0,230248004	0,195278966	-0,184405626	0,394642381	0,695281806	0,622887623	0,380132065	0,46865158	0,344481186	1,016271336	1,125038245	1,053654147	0,088326478
nk160407_a@20	SF_F	SF_7	20	150	-0,082425787	-0,355834071	-0,774299718	-0,476324741	-1,007791348	1,334714255	1,343856094	1,391727587	1,962343059	1,995115849	0,865621277	0,744421391	-0,027443004	-0,097492816	-0,812064445	-0,279331765	-0,96870903	-0,740920475	-1,041880239	-0,941430965	-1,138974403	-0,350524585	-0,6079562	-0,523175826	-0,804832132	-0,033408178	0,280973516	0,289401471	-0,151007772	-0,243574893	-0,06281068	0,384004943	0,562632391	1,132026247	0,165875965	1,798154067	1,383092537	0,914151016	0,227687205	0,077493437	-0,433876287	0,508119186	0,284176915	0,48723395	-0,295660736
nk160407_a@1	SF_F	YL_1	1	150	-1,526433612	-1,682944096	-1,811415208	-1,158777873	-0,758791052	-0,248938223	-0,312360373	-0,464696672	-0,509942206	-0,073436732	-0,554627902	0,299247588	0,279823513	0,736080336	0,052165797	0,629892802	0,287965698	-0,111365708	-0,310838258	0,25646756	-0,056964986	-0,460868816	-0,436653505	0,055883477	-0,343809724	-0,023443038	0,212963177	-0,207362168	-0,729394182	-0,382928533	-1,001800721	-0,173573443	-0,236820512	0,04548877	-0,321898155	0,36312988	0,453982044	0,512838074	0,567833736	0,598586226	0,785442171	0,671441546	-0,02409084	-0,735390615	-0,697710234
nk160407_a@14	SF_F	YL_1	14	150	-1,429354055	-0,906950171	-0,981765011	-0,350458602	-0,019268381	0,492974936	0,795140158	0,77850571	0,370428707	0,845544862	-0,027169024	0,60451891	0,416412622	0,86580797	0,341799567	0,2579867	0,233859089	0,197525022	-0,260438447	0,202737267	0,385072594	0,347980802	0,074524842	0,099636182	0,130517031	0,486728319	0,54724514	0,020112149	-0,60485263	-0,323054359	-0,730642864	-0,492007356	-0,601230564	-0,349998002	-0,558277417	-0,13564665	-0,355123325	-0,088521864	-0,454579762	-0,230923314	-0,228021271	0,129551209	0,00303303	2,299486759	2,120011805
nk160407_a@20	SF_F	YL_1	20	150	-0,833668032	-1,248625837	-1,660471568	-1,061347831	-1,333614735	-1,007803717	-0,654636281	-0,461265105	0,114971405	0,228747265	-0,678691352	-0,158456321	0,45421357	1,059611576	0,094816196	-0,152005263	0,737533989	0,326048437	-0,597193919	-0,174236005	-0,714254864	-0,812060188	-0,293001232	0,822512327	0,278379325	0,234228885	1,002142924	0,13155042	-0,956394501	-0,712738832	-1,374355257	-0,696096135	0,219851272	0,173152038	-0,467793622	1,052134815	0,721328876	0,849915093	-0,044564808	-0,325578109	-0,69991742	-0,003816147	0,107581737	0,378630922	-0,19526563
nk160407_a@1	SF_F	YL_2	1	150	-1,398220521	-1,627343356	-1,79632974	-1,691585513	-1,658352548	-1,587668333	-1,985040821	-2,147381622	-2,16868257	-1,806205825	-1,246440668	-0,833036298	-1,497894469	-0,908822844	-1,173754678	-1,024731094	-1,436021979	-1,021433171	-1,251700339	-0,450944395	0,398158403	0,775724011	0,389613045	0,638714667	0,649439667	0,797120642	0,289367502	0,590124302	0,55090342	1,114731614	1,101181819	0,764856749	0,012198418	0,482640266	-0,144316027	0,318668266	0,059890018	0,569993621	0,611026332	0,874743727	-0,117811874	0,069664208	0,177579505	-0,135370823	-1,306633802
nk160407_a@14	SF_F	YL_2	14	150	-0,686892991	-0,640029456	-0,942705099	-1,00926669	-1,174268734	-1,204374937	-1,540697636	-1,205797819	-1,320398245	-1,043896441	-1,10470774	-0,905886306	-1,285058287	-0,757179563	-1,135353986	-0,771492778	-1,090001651	-0,780972608	-1,107840089	-0,571499917	0,125837992	0,356351903	-0,0356625	0,11129011	0,101227229	0,607831684	0,157077179	0,378083295	0,199776495	1,04458016	1,563798615	1,232260502	0,633671543	0,657238044	0,0314219	0,411981549	0,299243827	0,459015843	0,495158668	0,679809754	0,402886801	0,761102856	1,166210679	3,290881035	2,793534432
nk160407_a@20	SF_F	YL_2	20	150	-0,551833598	-0,773034716	-1,148215601	-0,734082521	-0,920589394	-0,855840001	-1,364202934	-1,19316282	-1,50907697	-1,168944954	-0,792075451	-0,32324331	-0,385656126	-0,297733082	-0,502271387	-0,11186656	0,062756256	0,02313744	-0,850471462	-0,28498378	0,094777496	-0,180231828	-0,703791205	0,069841085	0,247100704	0,659078696	-0,172049578	0,15638743	-0,214678884	1,059504312	0,77418985	0,2546356	-0,04584737	0,159704548	-0,339508551	0,282547606	-0,170351183	0,056242297	0,244244224	1,230612898	0,028205307	0,171710471	1,111434669	1,430486155	0,13089655
nk160407_a@1	SF_F	YL_3	1	150	-1,161747206	-1,331733884	-1,10438512	-0,931309983	-1,469658454	-1,372928142	-1,480676034	-1,06389742	-1,146131421	-0,956571453	-1,221623464	-0,911986644	-0,92304066	-1,105986475	-1,248893226	-0,681802799	0,122509253	0,647530606	-0,10329263	-0,17389473	0,236204175	0,794644891	0,10992491	0,086107461	-0,414449772	-0,245479997	0,184970871	0,039728392	-0,077746772	0,1004339	0,370793007	0,417684215	0,110729784	0,753618224	0,710530005	0,921488098	0,650055382	0,320440069	0,39662713	0,134175637	0,65008835	0,961915364	0,868856249	0,459600139	-0,512111199
nk160407_a@14	SF_F	YL_3	14	150	-1,505299291	-1,252847086	-1,396889805	-1,237553733	-1,102991998	-1,116528947	-1,155146567	-1,070511652	-1,22773745	-1,226137026	-1,530423238	-1,416701437	-1,405336864	-1,178501162	-1,433274311	-0,949664823	-0,085457217	0,856550563	0,860509499	0,970167243	1,110605238	1,470906393	0,530208062	0,539355237	0,426327759	0,29890564	0,236560515	0,065368736	-0,501405404	0,122249735	0,553689118	0,671967576	0,243852043	0,465915073	0,145764782	0,114844088	-0,279936538	-0,324372788	-0,30773958	-0,270931051	-0,069181122	0,081632772	0,435855256	2,646718429	2,897175705
nk160407_a@20	SF_F	YL_3	20	150	-0,509670605	-0,847021385	-0,72939349	-0,713921273	-1,088314812	-0,874018706	-0,001865378	-0,036226649	-0,657916718	-0,58331428	0,280378877	0,675165408	-0,224550477	-0,359216226	-0,971094909	-0,188780884	0,781706728	0,774449348	0,000247206	0,374839509	1,435452272	1,584234063	0,402195136	0,258960546	-0,392669437	-0,154666934	-0,084776656	0,230039125	-0,300972514	0,049240123	-0,33970105	-0,262395784	-0,705482869	-0,364473249	-0,320071023	0,029008461	-0,437539742	-0,417357393	-0,612868618	-0,739299958	-0,93841815	-0,758395646	-0,085606947	1,17560564	0,968941053
nk160407_a@1	SF_F	YL_4	1	150	-1,865598264	-1,716381645	-1,529709865	-1,437360354	-2,026691714	-1,994949025	-2,502022859	-2,040520147	-2,076658373	-2,018992176	-2,500989192	-1,939205807	-1,526697374	-1,400974483	-1,373961308	-0,761230019	-1,056955033	-0,797251189	-0,858215789	-0,325480656	-0,213037766	0,178172529	0,008123343	0,298737739	0,445378512	0,46388847	0,081427685	0,161757799	0,543014622	1,730872122	1,290018336	1,001001971	0,590331623	1,074504513	0,587460804	0,635303933	0,493286469	1,263732072	0,884899653	1,022086686	0,749305899	1,250101818	1,092870737	1,103533689	0,628781406
nk160407_a@14	SF_F	YL_4	14	150	-2,030858967	-1,793307073	-2,065868077	-2,215927803	-2,588570147	-2,474892252	-2,419707084	-2,086100429	-1,807942031	-1,823043752	-2,329604385	-2,030113523	-2,0314503	-1,93922435	-1,553282183	-1,122835441	-1,422600224	-0,826583124	-1,231961648	-1,00973895	-0,646285613	-0,047043236	-0,30093239	0,069706774	0,085416907	0,477991233	0,502899965	0,513132627	1,149735675	1,928854276	1,38427699	1,343903785	0,923724129	1,407601571	0,77406716	0,972252658	0,829000401	1,340974365	1,199094499	1,589021639	1,453386137	1,436073851	1,844364235	4,027291949	4,212973455
nk160407_a@20	SF_F	YL_4	20	150	-1,516670069	-1,686423768	-1,903247548	-1,816561777	-2,340925401	-2,016888137	-2,433933794	-1,906488593	-1,902055312	-1,777538433	-2,260092486	-1,799532342	-1,482874052	-1,43188735	-1,445483365	-0,760986885	-1,150344695	-0,707571834	-0,633880337	-0,261998914	-0,546940247	-0,128073783	-0,438367073	0,510851833	0,310284043	0,389160052	0,073540076	0,068653605	0,51210728	1,497287287	1,143287604	1,132051448	0,604562507	1,947513303	0,882177296	1,028248075	0,393370277	0,905263688	0,740600267	0,90907377	0,532968393	1,209538423	1,494116721	2,491421918	2,240008212
nk160407_a@1	SF_F	YL_5	1	150	-0,595841795	-1,106037314	-0,979337849	-0,79623955	-0,935451871	-0,614252098	-0,671758054	-0,287984239	-0,807174287	0,3075975	-0,428927829	-0,21740026	-0,632285398	-0,282486589	-0,556316617	-0,179014824	-1,03814842	-0,515221243	-0,775285054	-0,167615607	-0,762959789	-0,132073772	-0,26676032	0,783002238	0,959349744	0,596082105	0,610270004	0,921713975	0,198481293	0,689385199	0,345778175	0,562635707	0,124893147	0,475454131	-0,169656523	-0,336526522	-0,734765957	-0,07677868	0,580166839	0,425009862	-0,260923732	-0,169808979	0,476362613	0,722793374	-0,428732
nk160407_a@14	SF_F	YL_5	14	150	-0,543526231	-0,949372651	-1,201382719	-1,140996942	-1,430040584	-1,3810367	-1,556623479	-1,183533116	-1,741378922	-1,099231505	-1,365280318	-0,723952701	-1,242424859	-0,95814804	-1,045527213	-0,167481894	-0,849542622	-0,279542817	-0,462514078	0,027671634	-0,775110835	-0,324751141	-0,414176522	1,078555895	1,22126007	0,877757297	1,207928298	1,223835204	0,510852061	0,575229694	0,495775254	1,335507842	0,579680983	0,932401483	0,135493208	-0,097608551	-0,675706135	-0,366027356	-0,43478435	-0,019368229	0,083273089	0,087309467	0,755762069	2,798723101	2,45424351
nk160407_a@20	SF_F	YL_5	20	150	-0,433017646	-0,93216807	-1,212938437	-0,841895616	-1,09849905	-0,751314512	-1,019680196	-0,644054672	-1,250360904	-0,127040208	-0,674378587	-0,313229996	-0,950674648	-0,471328195	-0,771576029	-0,425684021	-0,996644297	-0,438361081	-0,81235852	-0,311062232	-0,578605995	-0,133857873	-0,470815385	2,12715888	1,368217674	1,160210974	0,628481629	0,624185002	-0,286387102	0,217504042	-0,059530013	0,425130997	-0,085278141	0,208897888	-0,242360153	-0,05695135	-0,300176244	0,202879651	0,703666448	0,712921866	0,04622982	0,138733424	1,15198586	2,788680597	1,570052699
nk160407_a@1	SF_F	YL_6	1	150	0,210882589	0,83232527	0,363183529	0,200365695	0,150190703	0,150538274	-0,441572883	0,01710242	-0,050917684	0,566870795	0,370182373	0,414883823	-0,027380596	0,92632708	0,159129867	0,154041534	-0,621954869	-0,557053669	-1,019459837	-0,815613555	-0,865362629	-0,695434375	-0,341361296	0,413642183	0,226902792	0,702407124	0,493567979	0,269373073	0,455927229	0,809898583	0,138083789	0,186827051	-0,509359737	-0,0846104	-0,223268062	0,954497861	0,122488208	-0,172523962	-0,640588224	-0,224209923	-0,368869999	-0,002683914	-0,574570299	-0,466308359	-1,207088838
nk160407_a@14	SF_F	YL_6	14	150	-0,1436355	0,650480454	-0,088826468	-0,013961908	-0,539881136	-0,528083543	-0,535932386	0,32300787	0,040159928	0,134090754	-0,291309298	0,310207713	-0,026474888	0,641704699	0,27046373	0,200716156	-0,517569047	-0,152507033	-0,476882594	-0,583138934	-0,695426922	-0,364590961	-0,191467582	0,189537081	-0,060565603	0,444942647	0,303551759	-0,169866988	-0,047291932	0,137604842	-0,091497906	0,338557419	-0,311640839	-0,125953154	0,014354627	0,820802663	0,27570346	0,422230088	-0,034613559	-0,229580596	-0,185766788	0,07506782	-0,06033408	1,750222387	1,528372703
nk160407_a@20	SF_F	YL_6	20	150	0,873341544	0,527065255	-0,341602287	-0,385291124	-0,728397506	-0,61522003	-0,966822771	-0,623684645	-0,954002529	-0,652802466	-0,853199572	-0,603466855	-0,785361678	-0,125256586	-0,740529282	-0,384958284	-0,750253262	-0,421877438	-0,613564038	-0,468805103	-0,738500986	-0,545576383	0,288693734	1,759901045	1,051273956	1,583278256	1,772436756	1,400564881	0,514822133	1,616255386	0,458080167	0,286045574	-0,451425616	-0,391039463	-0,393553059	0,056071531	-0,714617609	-0,676264368	-1,191919894	0,062745214	-0,594162814	-0,425785582	-0,635768299	0,309498538	-0,233856482
nk160407_a@1	SF_F	YL_7	1	150	-1,200411957	-0,724933356	-0,63030906	-0,82124388	-0,800970307	-0,021179739	-0,203554389	0,155377112	-0,37135903	0,193335948	-0,683659695	-0,623428589	-0,228605127	0,121568693	-0,185384666	0,008428999	-0,285556396	-0,223221335	-0,478619488	-0,181135154	-0,541037836	0,117353761	0,184656311	0,119619392	0,193098583	0,442402209	-0,213321683	-0,211326104	-0,268949458	-0,103024852	-0,111583076	0,362997658	-0,351072565	-0,073158759	-0,416262496	0,276099751	0,262589378	0,612849005	1,232147779	1,245535818	0,677030296	0,951579964	0,450585834	0,715903143	-0,292634724
nk160407_a@14	SF_F	YL_7	14	150	-2,184860267	-0,630383975	-0,181327881	-0,436880463	-0,671324224	-0,304196904	-0,587775063	0,064481527	-0,11404405	0,516648468	-0,507943847	-0,855574293	-0,737943437	-0,448918753	-0,235107499	-0,214710286	-0,537378385	-0,208655632	0,071937561	0,496874206	0,03148021	0,369931186	0,449186938	0,192927777	0,31458564	0,998354107	0,42321714	0,090998082	0,044280092	0,095066298	-0,019879391	-0,016865608	-0,697419361	-0,532163409	-0,530124955	0,261554019	0,27730538	0,224428019	0,596501657	0,604056703	0,393140792	0,674982747	0,656753838	2,744617965	1,963773521
nk160407_a@20	SF_F	YL_7	20	150	-0,655118145	-0,614383754	-0,830658261	-0,692182904	-1,254234641	-0,65496109	-0,720771294	0,235817353	-0,32247035	0,020995844	-0,96393969	-1,240781516	-1,181795377	-0,23745401	0,12454296	0,949234636	0,095287389	-0,120935389	-0,537155937	-0,161981429	-0,621397712	0,377491046	0,206025391	0,282946182	0,810853588	1,046090345	0,036895284	-0,23294096	-0,577594855	-0,058182309	-0,204030402	0,13928431	-0,350162137	0,255702319	-0,436832775	0,308696953	0,534710617	0,687043609	0,541113151	0,529265854	0,182077837	0,302719707	0,564865947	1,886332024	0,83189997
nk160407_a@1	SF_F	Mol_1	1	150	0,313704241	0,322339404	0,099102817	0,272514995	0,051006389	0,17806262	-0,337434404	-0,604635873	-0,129785572	0,018369534	-0,163623544	0,540759321	0,095985472	0,625079699	0,341196978	0,397073502	-0,205936286	-0,049104857	-0,149597922	0,687840368	0,142407505	0,314259169	-0,456252427	0,141879302	0,135671234	0,048681332	-0,233320584	0,175898375	-0,392875292	-0,18513847	-0,523895608	0,365429208	0,624182733	1,049672696	0,026425273	-0,147858007	-0,931186877	-0,797801026	-0,814204883	-0,661647289	-1,265174167	-1,010593656	-1,153414819	-1,222713086	-1,231073798
nk160407_a@14	SF_F	Mol_1	14	150	-0,193033943	0,356866684	0,32484043	0,340165913	0,115146909	-0,077578897	-0,676690315	-0,638754149	-0,334820273	-0,167709586	-0,439912957	0,402761789	-0,274850245	-0,103902783	-0,084479783	0,299143923	-0,140573976	-0,007677906	0,168015673	0,989695713	0,333514821	0,450200024	-0,531582405	0,122471838	0,239681557	0,140534464	-0,522363862	-0,289634019	-0,774435365	-0,72085694	-0,616061686	0,443288426	0,535135074	0,886565438	0,289014953	0,365504658	0,055567833	-0,164369784	-0,555160968	-0,495232387	-0,802414346	-0,451669086	-0,977661063	-1,092235673	-1,425219037
nk160407_a@20	SF_F	Mol_1	20	150	0,30056959	0,022070468	-0,420178734	-0,431491223	-0,148171968	0,220019512	-0,538017207	-0,57849334	-0,486490102	-0,432788082	-0,817208418	0,151450896	0,228833877	0,587554046	0,082469354	0,428974451	-0,305786387	-0,063998568	-0,445177797	0,254412759	-0,478631438	-0,074177257	-0,632328991	0,185889558	0,110799655	0,107050117	-0,365657496	-0,153975785	-0,659772067	-0,399881929	-0,436257943	0,488255827	0,454518888	0,784345386	0,414246312	0,637135881	-0,051796286	0,033426043	-0,29155045	0,226835833	-0,277486059	-0,091370675	-0,778459635	-0,477907278	0,091330047
nk160412_b@15	SF_F	Blank_1	15	150	-0,227178559	0,833797667	1,036787003	0,597883038	0,118753514	0,730352273	0,732992327	0,658903251	0,398984971	0,006192831	-0,424980526	-0,492900497	-0,848375677	-0,55886984	-0,62524745	-0,301912068	-0,150198118	-0,476627237	-0,319088374	0,366546105	0,074767326	-0,052833823	0,013265967	-0,029506762	-0,352933922	-0,303611977	-0,509186309	0,011206008	-0,190998917	-0,16727401	-0,53206166	0,222578366	0,65386539	0,673178428	0,489598197	0,788882039	0,310916768	0,399932309	1,100464215	1,231406007	1,76912225	2,239427347	2,151624251	1,696634527	2,212905442
nk160412_b@20	SF_F	Blank_1	20	150	-1,142006274	-0,247416292	-0,394702534	-0,420439842	-0,653335749	-0,688161095	-0,429838281	-0,511092199	-0,754506573	-1,000034565	-0,913200444	-0,82250846	-0,855702721	-0,283974611	-0,404012196	-0,197280681	-0,238961267	-0,544394026	-0,354279477	-0,025230679	-0,086587688	0,046145159	0,112246297	0,134050255	0,124465775	0,162377756	0,046837645	-0,072641771	-0,151451463	0,117529561	0,198491409	0,659356849	0,804982391	0,375944729	0,217012496	0,419429002	0,245288861	0,127642104	0,53278051	0,625649055	0,657564222	0,886545642	1,551869318	1,80748137	1,237151814
nk160412_b@24	SF_F	Blank_1	24	150	1,126555097	1,951377778	1,886683335	1,524497243	1,412988403	1,312539648	1,538440654	1,509184924	1,304289401	0,901581346	0,59512472	0,672333526	0,159925234	0,341497859	0,485950256	0,548415507	0,772060716	0,480691912	0,726750091	1,319219516	1,131233757	0,942618634	0,644906617	0,413084649	0,178908912	-0,02346553	-0,373840929	-1,029204989	-0,418085421	-0,490381528	-0,748411956	-0,729494654	-0,569450073	-0,489493127	-0,995617666	-1,230142408	-0,521084104	-0,816412709	-0,380532586	-0,597102671	-0,148513598	0,241487846	0,739231518	0,37528172	0,314939054
nk160412_b@15	SF_F	F_1	15	150	-0,274999809	1,538702578	1,621694945	0,63396081	-0,240758631	0,015496826	0,448745044	0,659331493	0,545707682	0,37445855	0,538715846	0,609753223	-0,296677813	-0,126842647	0,657099588	0,400670816	0,781297712	0,716854724	0,764602365	0,311405478	0,008649482	-0,456065693	-0,190008889	-0,145911725	-0,184819096	0,319486152	0,169690838	0,643002674	0,486432842	-0,055334588	-0,651855627	-0,646939857	-0,344967157	-0,026729072	-0,137774908	-0,655908397	-0,299623533	-0,69820895	-0,450541069	-1,039452558	-1,147246959	-1,887882005	2,828475438	10,55117165	9,43172816
nk160412_b@20	SF_F	F_1	20	150	-1,424489494	0,097912098	0,22000956	-0,053908676	0,203822781	0,601647548	0,093260265	0,355958257	-0,177482844	-0,513446758	0,168891235	0,473022807	-0,291667315	-0,307828882	-0,023103331	0,234843558	0,654051429	1,654626697	2,214526941	1,615200547	0,643101302	0,395150536	0,3360698	-0,071265081	-0,144452323	-0,302935145	-0,344489466	0,020563682	0,235697179	-0,307949926	-0,988783671	-0,913510275	-0,736118463	-0,77121246	-0,532510157	-0,840341634	-0,688512789	-0,908729495	-0,092963288	-0,379374393	-0,679764718	-1,221400739	3,825680755	7,653033896	7,324315492
nk160412_b@24	SF_F	F_1	24	150	0,63603603	1,70218062	1,649793521	1,10556208	0,92356786	0,949354965	1,193117051	1,746979766	1,457766154	0,861886077	1,228328663	1,003990845	0,270235636	0,067386202	0,03321443	0,464859868	0,757031998	1,181675617	1,124609373	0,673062233	-0,131306144	-0,267064966	-0,143009708	-0,367457135	-0,567200064	-0,330694589	-0,261325037	-0,146999865	-0,168123669	-0,719235482	-1,254513912	-0,918450748	-0,537346231	0,115189821	0,236043678	-0,223281535	-0,354885972	-0,366729839	0,083485661	-0,481488128	-1,180204286	-1,345041485	3,695944969	9,920565489	9,974187029
nk160412_b@15	SF_F	F_2	15	150	2,610563146	2,499606537	1,37394794	0,768005719	0,806629304	0,939024053	0,60037636	0,23831027	-0,277025297	-0,292311955	0,367144405	0,663294936	0,114267351	0,379895541	0,206049897	-0,236013037	0,217998934	-0,543751326	-0,024206236	0,613057051	0,643704506	0,022274463	-0,558315527	-0,573902098	-0,263300919	-0,133010616	-0,44066687	-0,790637154	-0,588033187	-0,139863756	-0,439369638	0,029731387	0,479104591	0,705213251	0,120391121	0,041529178	0,192492173	0,179415935	-0,125021614	-0,119472987	-0,035614664	-0,511658798	4,259704504	10,81844209	10,06408349
nk160412_b@20	SF_F	F_2	20	150	-0,516835993	0,207103804	-0,202286343	-0,379456136	-0,345314948	0,246603254	0,147269482	0,351659784	-0,147616028	-0,03926293	0,444519458	0,880046681	0,617230114	0,408932022	-0,033719126	-0,477873607	0,013663847	-0,293553163	0,578703948	0,799202833	0,312202025	-0,209346547	-0,593301022	-0,602130331	0,020847561	0,202386817	0,168656679	0,157322505	-0,308147914	-0,234671145	-0,478798875	-0,023282209	0,302736691	0,244199536	-0,193598912	-0,256472942	-0,256240734	-0,080959246	-0,417187254	-0,691367875	-0,911021575	-1,268400299	3,053344991	5,045208287	4,531092509
nk160412_b@24	SF_F	F_2	24	150	2,742314225	2,804399671	2,436554715	2,004820772	1,699031583	2,274115183	1,992599148	1,637899055	0,767494895	0,955594474	1,313467901	1,641195328	1,436461392	0,862741032	0,739910855	0,485712532	0,716432805	0,004064785	0,272038499	0,738100534	0,515384558	0,16329151	-0,108766612	-0,281575018	-0,069514912	-0,350870298	-0,829436236	-0,891327106	-0,841429461	-0,372359308	-0,667816892	-0,277909461	0,213752489	-0,024655386	-0,396044702	-0,570466725	-0,621781207	-0,71896516	-0,864042652	-1,215593364	-1,677859145	-1,904692524	4,408509034	9,138914684	8,90776733
nk160412_b@15	SF_F	Mol_1	15	150	-1,00315181	-0,927908959	-1,349689243	-0,846635734	-0,979267647	-0,306141914	-0,57904927	-0,537938519	-0,891516211	-0,409102395	-0,439670482	-0,514801278	-0,188440669	-0,728497588	-0,749306775	-0,541756775	0,840431074	0,568626758	0,948113366	0,53380556	0,499428893	0,640476721	0,612431957	-0,240082261	0,045284655	-0,502734446	-0,866071613	-0,38047891	-0,479191478	-0,104900773	-0,158321197	0,160768779	0,614389399	0,707659464	0,324704898	0,489161937	0,059922014	-0,354760282	-0,339782246	-0,456408943	0,208999338	0,044254577	0,922264717	0,516524311	0,025211392
nk160412_b@20	SF_F	Mol_1	20	150	-2,161158903	-1,245786728	-1,542327414	-1,313392568	-0,893128972	0,366973249	0,114870649	-0,13289281	-0,473171228	-0,269343205	-0,381110793	-0,313020828	-0,103987062	-0,809895623	-0,53645956	-0,678389359	-0,427044458	-0,462808319	-0,277966455	-0,370850094	0,305795352	0,288979563	0,415830362	-0,01235204	0,338708849	0,229593985	-0,323576217	-0,576228427	-0,324023077	-0,111414852	-0,168469071	-0,033994264	0,555519709	0,688694449	0,316955363	1,049651574	0,793627911	0,385709583	0,365972311	0,176551466	0,366141883	0,740860661	1,885996501	2,679401684	1,840323478
nk160412_b@24	SF_F	Mol_1	24	150	-1,260190932	-0,690220895	-0,924071937	-0,525983925	-0,661752051	-0,060094984	-0,209751709	0,101240003	-0,287698822	-0,506598874	-0,531673432	-0,497290792	-0,159770103	-0,723091283	-0,46019062	-0,528876876	0,971307721	0,703699609	0,865781851	0,262744583	0,601744833	0,565554829	0,685266322	0,108474048	0,233078032	0,211749293	-0,451129246	-0,417144136	-0,369100022	0,540363541	0,242860791	0,455048723	0,586616618	0,730367527	-0,012752947	-0,130171574	-0,233093827	-0,517535427	-1,375484947	-1,35735173	-0,858205352	-0,678106993	-0,839247708	0,650691356	0,219143818
nk160412_b@15	SF_F	Mol_2	15	150	-1,848256987	-1,239025079	-1,141398778	-0,825323383	-0,794037109	-0,657314723	-0,657777337	-0,593346376	-0,672627905	-0,418721328	-0,256037104	-0,076707698	0,166830087	-0,39211504	-0,598125542	-0,041366405	-0,399765762	-0,547965827	0,156701463	0,224500518	0,188195756	-0,091303276	-0,153249256	0,120588916	0,193606886	0,499042547	-0,707595477	-0,574980137	-0,341506655	0,454221665	0,483089937	0,453110012	1,134124253	0,895597266	0,442579029	-0,288085854	-0,055860278	0,110891376	-0,608787215	-0,3896274	-0,093138392	-0,432462054	-0,214302857	-0,450147981	-1,003228246
nk160412_b@20	SF_F	Mol_2	20	150	-1,269872668	-0,467691563	-0,364524111	-0,368372656	-0,477844157	-0,431419016	0,022243074	0,150803828	0,05293133	0,004637304	0,379943788	0,509993367	0,477773182	-0,053596238	-0,21603844	-0,049957035	-0,016525438	-0,208743441	-0,018445418	-0,030432799	0,07021857	-0,36106421	-0,478338048	-0,254103587	-0,56237282	-0,145703505	-0,637503855	-0,247889918	0,224004317	1,093956072	1,346247088	0,854871788	0,737025276	0,282303227	-0,00091303	-0,327841229	-0,530459861	-0,344002225	-0,660386043	-0,832019966	-0,702512495	-0,898922613	-0,457191967	-0,004434483	-0,149489868
nk160412_b@24	SF_F	Mol_2	24	150	-2,206856992	-1,692480669	-1,253064247	-0,705631102	-0,901301647	-0,854216921	-0,640856516	-0,840229501	-0,841951835	-0,526679831	0,021834215	0,048155595	0,222955814	-0,059824081	-0,30722551	-0,059969386	-0,155475687	-0,181664209	0,501532685	0,277509623	0,547931098	0,268707533	0,041333257	0,214355113	-1,079630642	-0,184052743	-0,347652856	0,012642343	-0,065865811	0,703783341	0,461869804	0,527818571	0,6390725	0,459003027	0,142640468	-0,202813806	-0,628355299	-0,295127567	-0,600879885	-0,922607162	-0,738747915	-1,36094995	-1,348545379	-1,769894191	-2,420945003
nk160412_b@15	SF_F	SF_2	15	150	0,152785986	0,494288377	0,500587915	1,412040214	1,687471607	1,860078243	2,172152551	1,704648247	0,774584488	0,486425087	0,207315688	-0,038003437	0,0244547	0,242558958	0,508761857	-0,011176374	0,721667601	0,377512964	-0,009613341	0,1318176	0,68266351	-0,162892628	-0,443761291	-0,201238766	0,277044563	0,204938775	-0,141585297	-0,582200307	-0,298996057	-0,626955262	-0,874641146	-0,899021367	-0,316712848	0,167750474	0,084978126	0,355915962	0,672351317	0,11889058	0,320334601	-0,492158339	-0,38100531	-0,211213248	1,125633074	1,388196419	0,59888016
nk160412_b@20	SF_F	SF_2	20	150	-2,164880723	-1,285490972	-0,77668841	0,591451304	1,665189317	0,977488596	0,589898224	0,320733131	-0,287294842	-0,56309611	-0,991926807	-1,218951993	-1,469219296	-0,734312184	-0,077472684	-0,249115628	-0,085408284	-0,015856597	0,035610952	0,706225952	1,930601792	0,545870536	-0,058798003	-0,232657945	-0,10954148	0,053660851	-0,335044587	-0,544587792	0,061444248	-0,431381806	-0,698891552	-0,326207328	0,066521644	0,429543752	0,592671937	0,760319816	0,970460202	1,09563798	0,608126033	-0,277321704	-0,30692144	-0,210832065	0,771823906	0,840162694	0,362519816
nk160412_b@24	SF_F	SF_2	24	150	-0,673376279	-0,029560631	0,243177966	0,833591596	1,170763363	1,415721514	1,656230871	0,974027877	0,490615884	0,138107908	0,458612576	-0,236442042	-0,580092938	-0,164417019	0,22331081	-0,004927131	0,936040796	0,455684963	0,190980558	0,376811796	0,893853369	0,189214102	-0,266152793	0,316261906	0,61426766	0,038434211	0,305794685	0,249525282	0,037396551	-0,055067865	-0,715386913	-1,069377955	-0,697879003	-0,350260894	-0,241796692	0,342483116	-0,136373014	-0,13234485	-0,094368526	-0,883783908	-0,534981946	0,168627598	1,279529087	0,191919493	-0,377287582
nk160412_b@15	SF_F	SF_3_F	15	150	-2,354745105	-2,06660059	-1,781798678	-2,300577235	-2,377316764	-1,875741187	-1,801077937	-1,765647773	-2,361400466	-2,58170351	-1,985675495	-1,745356365	-1,498532086	-0,069095354	0,172713921	0,510180625	0,423975247	-0,54158497	-0,191245593	-0,093095104	0,022225085	-0,488028273	-0,882305261	-0,434617044	-0,468688732	-0,676390261	-0,539939907	-0,737919536	-0,704440245	-0,179325169	-0,22967165	0,547602772	0,120482075	0,948404476	1,097963309	1,154635364	1,005443956	1,5718125	2,117740117	1,772732225	2,463662125	2,199301833	4,890029882	12,56478369	10,43082369
nk160412_b@20	SF_F	SF_3_F	20	150	-0,877551995	-0,31013298	-0,15370297	-0,844996451	-0,972180965	-0,41441326	-0,69292865	-0,259029057	-0,804659335	-1,162480349	-0,935295216	-0,626008626	-0,3630251	1,217121315	1,514298336	1,168175481	0,530351026	-0,44129415	-0,39774395	-0,518361292	-0,357760232	-0,61833849	-0,49286139	-0,222725289	-0,557209578	-0,715983737	-0,63167263	-0,381780655	-0,470888443	-0,314915959	-0,13879427	0,837398699	0,291597481	0,629570086	0,477388036	0,214913413	-0,0176176	0,32453309	0,669772475	0,327158652	0,427810997	0,141144719	3,307820976	7,390241471	7,297174322
nk160412_b@24	SF_F	SF_3_F	24	150	-2,104500409	-1,474527505	-1,894750776	-2,388831732	-2,777015955	-2,243613984	-2,366282221	-2,194397734	-2,085298089	-2,213237958	-2,137004475	-1,962418208	-1,966130114	-0,669476231	0,167960563	0,172873538	0,343619925	-0,573683523	-0,330687458	-0,495793754	0,026351698	-0,455660502	-0,543750667	-0,310299951	-0,587627731	-0,099261298	-0,015190108	-0,238605229	-0,29508429	-0,426863337	-0,008849585	0,993493237	0,435692119	0,888782721	0,698280179	0,871786099	0,880176623	1,593996385	2,048742851	1,994629977	2,352972991	1,643750259	3,862728423	9,570860942	8,214925426
nk160412_b@15	SF_F	SF_4_F	15	150	-0,580685153	1,481388747	2,179306185	2,948958538	2,519132432	1,653956066	1,248173206	1,149763023	0,86522127	0,322369183	-0,167025254	0,119016763	0,059531014	0,457066636	0,049973436	0,744261793	0,666496014	0,848163337	0,462363382	0,184212857	0,072531237	-0,496546976	-0,576799818	0,111081206	0,812661402	0,36607036	-0,115742304	-0,357441034	-0,972838595	-0,740935944	-0,4855207	-0,475344064	-0,367697067	-0,603808048	-0,252992836	-0,015451271	0,044700858	0,11825367	0,605548973	-0,093789523	-0,090006037	0,307157682	3,290267929	9,151447736	7,474362254
nk160412_b@20	SF_F	SF_4_F	20	150	-0,328559654	0,870454732	0,981511002	1,796727325	1,331507762	0,792700053	0,510315341	0,303327953	0,455141427	0,149499908	0,023644011	0,562699021	0,391009862	0,45813424	0,01796734	0,524963434	0,480160761	0,25782301	0,036892932	-0,043443526	0,001072209	0,001268862	-0,342668447	0,552038227	0,618328337	1,071287872	0,793312077	0,343004281	-0,087105402	-0,433725631	-0,543626288	-0,653615435	-0,592259552	-0,632717284	-0,871432065	-0,805217754	-0,383341665	-0,039890323	-0,105396526	-0,599166465	-0,700796949	-0,604266973	3,633975966	7,660337268	7,001264764
nk160412_b@24	SF_F	SF_4_F	24	150	0,160600571	1,687951249	2,498417216	2,681736085	2,627606669	1,858592796	1,896043503	1,386613412	1,316717644	1,187275957	0,910557466	1,618160691	1,539709303	2,024841072	1,193230918	1,901937226	1,591631473	1,15334555	1,311098276	1,418500143	0,763849694	0,333777076	0,06169902	0,948366156	0,233112363	0,44404175	0,111181583	-0,154822713	-0,304396653	-1,320155664	-1,392507495	-1,335418269	-1,516795344	-1,368154141	-2,221748722	-1,995450869	-1,739557071	-1,206459917	-1,151032824	-1,852542068	-1,94933268	-2,698700929	1,512521671	7,81042852	6,193699221
nk160412_b@15	SF_F	SF_5_F	15	150	-1,179449535	-0,918471285	-0,144598765	0,191654419	-0,780294007	-0,477182011	-0,427276438	0,047877991	-0,675051685	-0,887620702	-0,37660657	-0,24799486	-0,611617451	-0,580609652	0,493205343	-0,137111535	-0,187467004	-0,750287146	-0,372742668	-0,007418032	-0,167195563	-0,122815983	0,326780929	0,432091704	0,40502076	-0,514705261	0,079946466	-0,103967393	0,262089962	0,259258449	-0,063175216	-0,262792279	-0,796022754	-0,036354785	-0,302509835	-0,13629775	0,084877562	0,536475755	1,668983132	1,228961335	1,206380294	1,448025158	5,481640606	10,29736911	9,419310827
nk160412_b@20	SF_F	SF_5_F	20	150	-0,292750823	0,190443706	0,495717407	1,038803369	0,056009233	0,04150049	0,403238215	1,171790316	0,440838332	-0,180769646	-0,300087939	-0,440191096	-0,710927995	-0,544734537	0,238067838	0,017503095	0,177999872	-0,183171632	-0,24957045	0,216611254	0,051396735	-0,775832454	-0,027267234	-0,071940982	-0,268665161	-0,446794914	0,493562052	0,074434679	0,027660696	0,015319683	-0,164109016	0,18966383	-0,223400772	0,080574706	0,085325711	0,334862334	0,114153487	0,346275939	1,173216058	0,770068221	0,415537186	-0,124050509	4,024558715	6,251411018	6,110980965
nk160412_b@24	SF_F	SF_5_F	24	150	-0,808876329	-0,372754	-0,031047867	0,225112981	-0,489495667	-0,096833786	-0,188877968	-0,013755084	-0,431553394	-0,394810003	-0,095682982	-0,007993913	-0,066623936	-0,155346254	0,496737655	0,132077765	0,06493912	-0,132558048	0,003463312	0,0910309	-0,16010539	-0,962096206	-0,551693127	-0,19115539	-0,186522794	-0,182551145	0,40303875	0,357069235	0,428989827	0,467055345	-0,123193726	0,122569107	-0,139934045	0,445352892	-0,095762104	-0,171625487	-0,57742616	0,123979379	0,619836623	0,044130696	-0,866167132	-1,97802253	1,63513939	4,665954054	3,801994777
nk160412_b@15	SF_F	SF_6_F	15	150	-1,938384803	-1,328220331	-0,894233178	0,375802183	0,291465552	0,578516567	0,85763517	0,885551217	0,415734086	0,004412763	0,156694995	0,417665174	0,537513783	0,479962663	0,923860526	0,36838015	-0,55742828	-1,452122037	-0,552771612	0,118189514	-0,207724998	-0,142156148	-0,163579633	0,100851173	0,271922209	0,897385613	0,037969077	0,766674328	0,719096972	0,171530908	-0,848159086	0,010322927	0,107423721	0,190073051	-0,204988684	-0,110795307	-0,564013723	-0,831159887	0,109980263	-0,750598136	-0,478240584	-0,319134493	3,744961741	7,414530051	6,602196132
nk160412_b@20	SF_F	SF_6_F	20	150	-1,310380578	-0,285738273	0,463295625	0,973506521	0,551996474	0,303066444	0,237835544	0,205725781	-0,12836005	-0,255249868	-0,249510773	-0,18712681	-0,399046814	-0,453362778	-0,265347342	-0,255012374	-0,851227963	-1,068233472	-0,657551649	-0,005116926	0,277084613	0,245336321	-0,255578388	-0,489775973	-0,488523741	0,683326909	0,70728429	1,957583306	1,84621082	1,078771302	-0,117218661	0,215775122	0,321473704	-0,088425659	-0,435443102	-0,377668598	-0,468056126	-0,551456186	0,530254588	-0,199418795	-0,269557053	-0,21556288	4,317790313	6,701991491	6,390805831
nk160412_b@24	SF_F	SF_6_F	24	150	1,992893578	2,505543577	3,171071447	3,437450664	3,859282555	4,218782041	3,702719135	3,261611682	2,780364675	2,93103693	1,992105338	2,433318674	2,029925176	2,161819725	0,912975691	1,92744668	0,442056198	0,09349355	0,339477421	0,205981836	0,262517545	0,822402777	-0,148922057	-0,332230622	0,131297988	0,964171148	0,638525418	0,582900335	-0,121021268	-0,128958793	-0,403260257	-0,344732542	-0,174075	-1,118939039	-1,33327975	-2,114295252	-2,388202432	-2,329151465	-2,447218292	-2,556130441	-2,515462779	-2,456918257	3,597863594	10,40950739	9,677110767
nk160412_b@15	SF_F	SF_8_F	15	150	0,634923434	1,436125255	1,318807275	1,108849339	1,580330444	1,604045406	1,299601118	1,183209621	0,727853752	-0,062762246	0,099760794	0,012458985	-0,326216784	-0,110597749	0,119998821	0,078570173	0,144552701	-0,659425293	-0,679663088	-0,708874369	-0,20496679	0,001553402	-0,169133741	0,08007084	-0,281248368	-0,44703087	-0,660736749	-0,664837303	0,16651157	0,952269614	0,904971488	0,742297403	0,434055616	0,47912282	0,195133571	-0,015386112	0,191937945	0,275341628	0,067928872	-0,018419594	0,074581622	0,554771401	5,569303325	10,01455547	8,647921176
nk160412_b@20	SF_F	SF_8_F	20	150	0,56879643	1,617936204	1,430625035	1,035223741	1,269981298	1,242100603	1,316981297	1,628735369	1,4677703	0,897643539	0,955511671	1,125832727	0,534269638	0,595875661	0,606521198	0,664327189	0,98327864	0,641400744	0,348299955	0,233397826	0,22886945	0,085990512	-0,152244584	0,136316067	0,145756241	-0,624990731	-0,455261668	-0,626730469	0,163415205	0,466008791	0,549385387	0,143069856	-0,600038053	-0,451858445	-0,823041036	-0,629348766	-0,50496262	-0,73789877	-1,372998148	-1,628154917	-1,468953865	-0,801730117	3,807086673	6,067041443	5,757478704
nk160412_b@24	SF_F	SF_8_F	24	150	4,55573556	5,523187481	5,341339132	5,065211685	5,337013663	5,464630152	5,356860738	5,43654694	5,121556728	4,52215991	4,545095462	4,588910649	3,989186853	3,976381053	4,105086179	4,31501774	4,063070849	3,259365461	2,797951957	2,649555826	2,692364862	1,682611728	1,138790133	0,836800364	0,384321642	-0,646428884	-0,875544517	-1,432475374	-1,955164684	-2,435360809	-2,286464866	-2,260812469	-3,12806084	-3,474442901	-4,15601949	-4,077381869	-4,233033206	-4,445774927	-4,798557959	-4,818989261	-4,580086726	-4,518631409	0,987005327	5,454117047	4,51002646
nk160412_b@15	SF_F	SF_7	15	150	-0,509940025	0,060181742	0,63649079	-0,41993127	-0,854126955	-0,012269467	0,175705713	0,992622021	-0,149171889	-0,279101615	0,408154731	1,054993041	1,101173859	0,448630417	0,259805187	0,464766679	1,743650213	1,115017482	1,031395241	0,811612055	0,582623456	-0,033067316	-0,050280355	-0,034441439	0,056320907	0,029824622	-0,381673471	-0,552734132	-0,085866026	0,147569499	-0,192497719	-0,331964682	0,186258641	-0,229794893	-1,168339148	-1,312602505	-1,29395129	-1,47774555	-1,075177052	-1,221663192	-1,23016126	-0,915977729	0,204253446	0,121627002	-0,401646113
nk160412_b@20	SF_F	SF_7	20	150	-1,361942933	-0,48103026	-0,610117506	-1,153963232	-1,566471742	-0,881935464	-0,810765022	-0,562059494	-1,287428515	-1,058846057	-0,444347742	0,06075218	0,064255219	-0,415225099	-0,561429212	-0,120820598	0,729184338	-0,204781035	-0,425474512	-0,109827736	-0,026581357	-0,626241342	-0,520943167	-0,475655414	-0,551847363	-0,513531908	-0,659687864	-0,508120175	0,228984684	0,695394286	0,828216129	0,734478311	1,567203882	1,270568701	0,084865408	0,267049818	-0,007173189	-0,296543984	-0,014217923	-0,048499886	0,190089313	0,679108036	2,211003733	1,76640107	1,494751617
nk160412_b@24	SF_F	SF_7	24	150	-0,551178979	-0,050848649	-0,531719435	-0,678007789	-0,826489089	-0,179736131	-0,014277773	0,230181215	-0,706593453	-0,645368186	-0,011122143	0,551360421	0,622220663	0,54871634	0,228830197	0,750128711	1,370610636	0,665433519	0,482672851	0,691765979	0,100121832	0,015817991	-0,393065242	-0,065920872	-0,015761489	0,190797614	-0,244765034	-0,252767174	0,276575099	0,648188901	0,366021808	0,148550293	0,334128052	-0,050798796	-1,018758638	-1,016126715	-1,554113476	-1,328485568	-0,889639346	-1,150616274	-1,37855524	-0,796371782	-0,652527496	-1,973055767	-2,193243062
nk160412_b@15	SF_F	YL_2	15	150	-1,348709391	-0,465885781	0,28529072	0,338303774	1,677376286	1,072998654	1,803214239	1,949215868	1,271628949	0,735177738	0,831388485	0,943851406	-0,134151762	-0,598303341	-0,849423837	-1,084290558	-1,065415288	-1,113091546	-1,033640031	0,309785223	-0,43004389	-1,093552911	-0,43128451	-0,4206007	-0,085607109	0,804141627	1,026506191	1,224839878	0,678386866	0,795465615	0,828399527	1,675087604	0,474153086	0,07306714	0,638822877	-0,104868209	-0,322244984	-0,130807957	-0,631598125	-0,774971292	-0,515489282	-1,020526485	2,037368819	4,27718871	4,092021865
nk160412_b@20	SF_F	YL_2	20	150	-1,041235644	0,238704318	0,405453243	0,03851706	0,899803677	1,215387468	1,625697885	1,614543152	1,941117785	1,052124903	0,924256102	1,009806461	0,661866475	0,246271066	0,367111931	0,109613522	-0,341258546	-0,671180163	-1,142225795	-0,445210231	-0,88877227	-0,601919389	-0,16444664	0,017542241	0,209228378	0,893868362	1,100204025	0,834202993	0,117898013	-0,185245947	0,057975312	0,819843576	0,030701887	-0,587966433	-0,506542184	-0,681910085	-0,092830083	-0,131226214	-0,55627444	-0,403379681	-0,177393614	-0,589893163	1,240279314	2,126864881	2,077417565
nk160412_b@24	SF_F	YL_2	24	150	-0,756225979	0,204528206	1,172602434	1,057576247	1,375069279	2,009320163	1,431065101	1,721615624	1,444402578	0,775165837	1,023688787	1,420492861	0,38397586	-0,423249497	-0,492005562	-0,597788865	-0,987258717	-0,528071449	-0,430249044	0,204942499	-0,327983353	-0,875564643	-0,508710553	-0,398954098	0,451764566	1,080223773	1,121946869	0,932260752	0,777425793	0,712218575	0,628087933	0,371025562	-0,09383741	-0,412894267	0,031694053	-0,452952364	-0,60047239	-0,307420987	-0,973471016	-0,728864918	0,139724313	0,174871258	1,516912392	3,880669778	3,979512322
nk160412_b@15	SF_F	YL_3	15	150	1,013559206	1,715369971	1,457599654	0,342886013	-0,322615491	0,529563858	0,978712583	1,261084327	1,428699085	1,355827709	1,843857933	1,37642929	0,794306204	0,289528591	0,226987869	0,151455191	0,361700378	0,219388821	-0,645472614	-1,077702703	-1,29985614	-1,323642704	-0,83541677	-0,608467029	-0,566132524	-0,032363013	-1,287667649	-1,243050924	-0,295949669	0,841613472	0,641799248	1,021872563	0,787628491	0,466311387	-0,752907144	-0,080229373	-0,198507761	0,44936425	0,276565172	0,498558561	-0,347412324	-0,028194854	1,445863062	3,460937137	3,997495563
nk160412_b@20	SF_F	YL_3	20	150	-1,19049191	0,761554224	0,412919136	0,660752008	-0,274984145	-0,234100794	0,026368986	0,226691889	0,203537422	0,106844822	-0,22366126	0,251623279	0,154032431	-0,319029698	-0,434346683	-0,249947173	0,588994489	0,684350975	-0,006974425	-0,496979933	-0,037082644	-0,026089215	-0,265224531	-0,937779845	-0,661624706	-0,590895909	-1,271592994	-1,416048922	0,057311036	1,065553979	1,385239013	0,801735247	0,35308584	0,686917398	-0,130370215	0,007526766	0,138565282	0,324860677	0,27863083	0,289219754	0,220160911	-0,114154186	1,960748071	4,182317857	4,097733186
nk160412_b@24	SF_F	YL_3	24	150	1,697030977	2,16145974	1,388552949	1,664720005	0,305727556	0,215936487	0,897096926	1,313738419	1,0122281	2,049823519	1,375488227	1,414337736	1,036080731	0,495320012	0,626679626	0,305282177	1,425778365	1,290927374	0,541312717	0,020899135	0,401548118	-0,274487006	-0,319837671	-1,150655217	-0,839558504	-0,630120201	-1,029274716	-1,22708901	-0,857516774	-0,49318511	0,599708137	0,163673454	0,116326978	0,255035387	-0,724667874	-1,162397502	-0,991167457	0,106332692	0,278820405	-0,753593253	-1,09324264	-2,01898256	-0,902372001	0,619745305	1,404631999
nk160412_b@15	SF_F	YL_4	15	150	-1,35892454	0,007824218	0,610029451	1,241720313	1,070210651	0,934666892	0,817112761	0,486472237	-0,079710621	-0,252308418	-0,208636095	-0,217171428	-0,834981063	-0,662217554	-0,462852705	-0,296673423	0,217199347	-0,170481407	-0,174843551	0,063823679	0,040380545	-0,202643522	0,288427083	0,563594111	1,077805532	0,211738125	-0,186685194	-0,197687424	0,289184826	0,287353331	-0,251861837	-0,387452163	0,011500555	0,109089587	-0,095417182	0,473420464	0,52916913	0,09435125	0,526139107	-0,433572869	0,390592056	0,201207643	2,719667609	5,263015927	5,978943024
nk160412_b@20	SF_F	YL_4	20	150	-1,697670701	1,081985564	1,702940666	1,664715171	1,658595304	1,859748364	1,665446147	0,809687584	-0,048132719	-0,162270868	-0,397386758	-0,509520582	-0,756522605	-0,403408602	-0,297775157	-0,106453814	-0,211875357	-0,328375383	-0,456485139	0,468367936	0,822882053	0,398026441	0,796880219	0,542575798	0,54357329	-0,085879371	-0,879797561	-0,169025322	0,393296831	0,080178967	0,154456769	0,880648889	1,330147869	0,609669667	0,199551397	-0,240221767	-0,231869639	-0,449196122	-0,623113311	-1,073348691	-0,830099493	-0,332421881	0,995679856	2,877640174	3,129274298
nk160412_b@24	SF_F	YL_4	24	150	-0,31872955	1,145369956	1,654089206	1,880051745	1,643995534	1,509657425	1,482084753	1,386896229	0,708638922	0,524768088	0,48535211	0,50434784	0,035127428	0,271707046	0,363111708	0,618349326	0,880299748	0,393914558	-0,095950449	0,340602473	-0,038238773	-0,17061048	0,336669852	0,032561404	0,376420328	0,443377645	-0,60370413	-0,168023825	-0,198613246	-0,498787141	-0,710724092	-0,511186725	-0,138430944	-0,263009898	-0,252970944	-0,413842522	0,238380509	-0,140329006	-0,299241972	-0,816558996	-1,472185637	-0,601010184	-0,314043668	1,374494611	0,728836892
nk160412_b@15	SF_F	YL_5	15	150	-1,931351829	-2,852559025	-2,349315062	-2,506521918	-2,654428895	-1,648763834	-1,198563037	-0,242757937	-0,719792555	-0,462994588	0,110473652	0,062171725	-0,520441164	-0,47517723	-0,999690092	-0,892905482	-0,654609008	-0,192024818	0,53203352	1,131380727	-0,290401499	-0,084319348	0,145541734	0,443652471	0,138023766	-0,308062162	-0,776213612	-1,008070165	-0,732239442	-0,328370567	0,331272578	0,4467323	0,502776528	0,29795645	0,245587119	-0,145488359	0,074735476	0,514435152	1,130161825	1,301077683	1,318917158	1,531912689	3,487896862	5,213003643	5,20457034
nk160412_b@20	SF_F	YL_5	20	150	-0,565342749	0,361781122	0,635035834	1,033464872	0,943922144	1,835314212	1,461412637	1,698807732	1,572648988	1,451055386	1,584220515	1,42821208	0,885778671	0,345474428	0,260316078	0,648294041	0,598536566	0,497229868	0,5562719	0,197978309	-0,045676931	0,420054355	1,101681706	0,721242041	0,590504672	-0,172580761	-0,759014014	-0,842899874	-0,72968207	-0,778767418	-0,483402117	-0,284269113	-0,655801159	-0,960722903	-1,043758396	-0,491024795	-0,744977456	-0,790468274	-0,436994104	-0,615758293	-0,794968536	-0,760300091	1,147990885	2,370789104	2,886546349
nk160412_b@24	SF_F	YL_5	24	150	-1,793402022	1,571813936	1,275337573	1,568692654	1,40877911	1,837023004	1,861485801	2,956419518	2,707226867	2,60470392	3,609250028	2,765491634	2,347680518	2,132509737	1,857666641	2,316078483	2,295217739	2,901375198	2,327091972	0,942985162	1,253445144	0,696256576	0,911245477	0,104391121	0,014642646	-0,790303192	-1,661614938	-1,386169404	-0,845394688	-1,573442317	-1,899994602	-0,928623197	-1,380236904	-2,019000459	-2,706711335	-2,14828639	-2,553696954	-2,461314101	-2,133619327	-1,986913775	-2,098174699	-1,93411393	-1,003748988	0,62194773	2,206489858
nk160412_b@15	SF_F	YL_6	15	150	-1,310124263	0,306169585	0,488943251	0,500592047	-0,292722708	0,339882746	0,205555116	0,112271886	-0,865973443	-0,425674291	-0,926667863	-0,613583583	-0,74525266	-0,047061517	0,073588963	0,25507423	0,070308346	-0,419833785	0,063471492	-0,220255209	-0,145922123	0,027508513	-0,580452109	-0,120971094	0,044096197	-0,257738567	-0,012489243	0,692529245	0,29373049	0,541090583	0,565711451	0,318642122	0,233055763	-0,018207829	0,072054903	-0,132136725	0,270793426	0,378219746	0,290776251	0,049920111	-0,199890983	0,471517519	3,749767306	5,070221945	5,444562843
nk160412_b@20	SF_F	YL_6	20	150	-0,233006065	1,357145448	1,061050477	1,593470981	1,914470379	2,085591419	1,740296571	1,484212007	0,894645499	0,826941917	0,65405649	0,483398845	0,320505085	0,690955393	0,441035016	0,460234337	0,305898573	-0,142825579	0,083816149	-0,428328042	-0,347220947	-0,406795868	-0,606555727	-0,399538277	-0,501200733	-0,520351833	-0,087301812	0,905425034	0,71486135	0,513568027	0,117382953	-0,211161967	-0,35001223	-0,424104365	-0,489982479	-0,421113686	-0,385771456	-0,386866033	0,195316362	0,222679263	-0,136259791	0,345197716	2,321226615	3,651138888	4,631746005
nk160412_b@24	SF_F	YL_6	24	150	3,636602983	4,495214936	3,684011871	3,273791131	3,814752622	2,813615937	2,686104289	2,390209596	1,875921905	1,16453261	1,635536609	0,934333355	0,557304698	0,983652976	0,777302668	0,550757156	0,329154544	-0,21719662	0,34977899	0,167479591	-0,046034081	-0,328325465	-0,454082022	-0,338395225	-0,255058666	-0,290769109	-0,402595036	0,479863222	0,306578002	0,47296367	0,320055489	-0,199828815	-0,503059591	-0,620658489	-0,743564662	-0,864676763	-0,885995906	-0,69047379	-0,376943498	-0,647103971	-0,778599803	-0,711812235	0,917256351	2,9306027	3,936680446
nk160412_b@15	SF_F	YL_8	15	150	-2,44684932	-1,398795074	-0,651182048	-0,853397744	-1,285316655	-1,08490397	-0,53872094	-0,449332773	-0,068993143	-0,373022853	-0,368805351	0,307439485	-0,097751649	-0,367372388	0,624522696	0,785368561	0,984149772	0,12476006	-0,04129136	-0,24649817	-0,008861231	-0,631252511	-0,114625429	-0,568414994	-0,097808579	0,286800118	-0,029425773	0,035534141	0,320388024	0,180160633	-0,776024267	-0,519504862	-0,596572711	-0,563145156	-0,403486549	0,207342336	0,230598695	0,516668106	0,569531069	0,257578296	0,070516596	0,178735642	2,255875311	4,067213509	4,361843234
nk160412_b@20	SF_F	YL_8	20	150	-1,448073145	0,15724722	0,903735959	0,803492876	-0,036561131	-0,450516283	0,325545851	0,272365465	0,570858656	0,283510525	0,372698941	0,661645755	-0,074023393	-0,315130287	-0,122525966	-0,321699909	0,221887952	-0,170410448	-0,21622301	-0,453001997	-0,632257819	-0,729236394	-0,109927639	-0,493016274	-0,079291432	0,268117426	-0,130791714	-0,138327063	-0,283139639	-0,365962958	-0,892263778	-0,803814788	-0,495042143	0,149507127	0,987352432	0,927085333	0,77938799	0,778366964	1,091850897	0,588187898	0,402492051	0,269827098	1,431102025	3,069528706	3,869475084
nk160412_b@24	SF_F	YL_8	24	150	-1,781141158	-1,017713668	-0,733336148	-0,912391316	-1,311266328	-1,501982255	-0,615081818	-0,918110936	-0,732090357	-1,162034582	-0,769495046	-0,400993015	-0,807441393	-0,69469127	0,272127984	0,297161639	0,603571252	0,249639603	0,216902068	0,123060572	-0,513399296	-0,218817641	0,039101509	-0,41177596	-0,125997517	0,465065598	0,121990527	0,127973802	0,23228641	0,160413267	-0,525929789	-0,685289225	-0,656516006	-0,682903518	-0,036935879	0,118162785	0,633763009	0,846294071	1,127891977	0,894777494	0,68541277	0,611714792	1,189469351	2,309044682	2,93869092
nk160412_b@15	SF_F	YL_7	15	150	-2,871307726	-2,289065337	-2,302210765	-1,628561012	-1,607499293	-1,6578448	-1,519183236	-1,416839006	-1,463478404	-1,516720939	-1,397789872	-1,036418472	-0,667572155	-1,55822942	-1,634103496	-0,774100236	-0,165259802	-0,788814405	-0,927514114	-0,378991208	-0,306124426	-0,862467256	-1,043105082	-0,641104703	-0,009479357	-0,037841658	-0,640661786	-0,104222979	-0,14835347	1,24409531	1,807808313	2,457709658	2,249177488	2,246454197	1,502692149	0,755548303	0,278391889	0,36657162	0,616682306	-0,402978371	-0,324542117	-0,209833972	3,340185624	5,840287589	5,896064851
nk160412_b@20	SF_F	YL_7	20	150	-0,129735426	0,626384374	0,255294723	0,405370024	0,060635385	0,228130944	0,624408972	1,134014905	0,991584303	0,202138723	-0,19395101	-0,279659662	-0,454843545	-0,935289588	-0,754066181	-0,051125534	0,594444143	0,005434804	-0,09083172	-0,285143224	-0,504647019	-0,961814867	-0,648674104	-0,160535079	-0,007652972	-0,247260534	-0,422226686	0,029148856	0,565853645	1,847429624	1,452827907	1,523374459	1,243100962	1,365160724	0,371379765	-0,044839691	-0,511049339	-0,738789315	-0,675189411	-1,030565653	-0,115901068	0,623500286	2,164962169	2,93668224	2,737899682
nk160412_b@24	SF_F	YL_7	24	150	0,330054918	0,895462434	0,320243056	0,529280966	0,378247676	0,991482833	1,078010436	1,412168456	0,743054042	0,167267783	-0,069819099	-0,042078966	0,363882531	-0,752063637	-0,047285925	0,706402169	0,487530645	-0,594300108	-0,141617985	-0,129925102	-0,61655344	-1,582213324	-0,533493468	0,079264843	0,269378869	0,066533628	-0,661448695	-1,313079537	-0,917806933	0,095768914	0,53799411	1,279213885	2,550574326	2,345364183	1,305624008	0,223424508	-0,350704427	-0,784360249	-0,449762045	-1,324443518	-1,700283493	-1,211657874	-0,270143603	3,031734007	3,539669677
nk160414_b@5	YL_F	F_1	5	150	-0,569247428	-1,133601817	-0,039774317	-0,372233763	-0,754517645	-1,094992967	-0,601556996	-0,749106562	-0,590703533	-0,16189557	-0,648340881	-0,534136474	-0,740468154	-1,150960084	-1,211011985	-0,623200772	-0,349402377	-0,530497267	-0,145940031	-0,783492051	-1,040384842	-0,882717096	-0,028664855	-0,201893578	0,118718353	-0,250032897	-0,332538445	-0,127041337	-0,216146653	0,162550016	0,377916226	0,460989192	0,651366924	0,564594501	0,65413082	0,766388121	1,655629825	1,654411196	1,659828304	1,070344014	0,930599331	0,743384796	1,436439053	7,746746866	8,226098087
nk160414_b@10	YL_F	F_1	10	150	-1,163006207	-0,703638804	-0,356984825	-0,70642021	-0,852049985	-0,895815051	-0,222306067	-0,258210907	-0,370208684	0,095315177	-0,597585991	-0,210396246	-0,520870241	-1,013271453	-1,079627228	-0,245867623	0,035102006	0,031427166	-0,042888776	-0,761393056	-1,098029402	-0,851684421	-0,145397838	0,237051114	0,686602277	-0,099954639	-0,253149079	0,398626198	0,574547348	0,093744604	0,615186319	0,288566446	0,204429395	-0,16299555	0,292051767	0,512361498	1,238643443	1,360789608	0,577017456	-0,063035172	-0,407096022	-0,494452785	1,022982399	4,6397032	4,474238338
nk160414_b@15	YL_F	F_1	15	150	-0,98848296	-0,860294328	-0,573863342	-1,06332159	-0,849104213	-0,842526494	-0,282296174	-0,636254379	-0,433386529	0,024284335	-0,641529018	-0,573171663	-0,333933767	-0,67011396	-0,851026627	-0,48470016	-0,249297114	-0,395465356	-0,082992648	-0,416776109	-0,533658249	-0,320043017	0,309022741	-0,224809363	0,369638052	0,020589128	-0,187448125	0,045285217	0,209157893	0,165690883	0,402707937	0,182604558	0,30461486	-0,008413347	0,247376946	0,47139554	1,028914023	1,239787308	0,699466371	0,277126562	0,109478838	0,092037884	0,625896894	3,87381573	4,264048283
nk160414_b@5	YL_F	F_2	5	150	-0,515622755	-0,304749178	-0,48615769	-0,521486095	-0,464777994	-0,592609827	-0,495470384	-0,240391276	-0,597600892	-0,399748977	-0,166703378	-0,336915621	-0,439835312	-0,450771941	-0,42712419	-0,029122791	0,032533406	-0,100609265	0,161537807	0,115773522	0,523996085	0,649108754	0,404664749	0,303319663	0,063209803	0,075515165	0,28357871	-0,033008791	-0,225827347	-0,556797769	-0,192934654	0,03241941	-0,098049256	-0,33990439	0,293134666	0,355983347	0,138680038	0,103541172	-0,157924681	0,018533142	0,125425321	-0,025478893	2,540401926	4,778024346	4,963973924
nk160414_b@10	YL_F	F_2	10	150	-0,854130118	-0,159422532	-0,608844926	-0,640636466	-0,37327895	-0,434652653	-0,452907311	-0,262332838	-0,681323227	-0,611003873	0,022561087	-0,057926427	-0,291469049	-0,430625283	-0,024372864	0,292070888	0,170138007	-0,034605131	-0,165345463	-0,500508663	0,398146781	0,816639928	0,440988724	0,136192429	-0,094500788	0,350585127	0,109618575	-0,276209329	-0,462611707	-0,382777516	-0,082140963	0,25835318	0,069720649	-0,598254273	-0,258287125	0,124352646	0,043517216	0,274991962	-0,23477579	0,386532516	0,23192789	-0,342506288	0,933978511	4,036932894	4,383590002
nk160414_b@15	YL_F	F_2	15	150	-1,106601037	-0,400850408	-0,510948408	-0,451364118	-0,314959685	-0,364064165	-0,24457472	-0,046311129	-0,296116336	-0,155183512	-0,120236485	-0,258287345	-0,407843762	-0,502164128	0,031408651	0,00270427	0,218313838	-0,117842842	-0,038696107	-0,288341635	0,13906541	0,259150475	-0,021562068	0,040087089	0,040478457	0,092069578	0,103881104	-0,085773761	-0,227740379	-0,102390508	-0,051358566	0,115160785	0,192307643	-0,2743769	0,07415036	0,373127987	0,386888367	0,156380617	-0,082592367	0,354032481	0,51123601	0,13068797	1,498189655	2,538557463	2,829314237
nk160414_b@5	YL_F	Mol_1	5	150	-0,645552682	-0,697833184	-0,843311139	-0,694171949	-1,322525965	-0,759843541	-0,813419715	-0,790419694	-0,706519907	-0,199344177	-0,226554628	0,108575227	-0,149957817	0,487689037	-0,041767529	0,227104452	0,469227169	-0,168383029	0,118817411	-0,649670963	-0,560616369	-0,086409479	-0,289290162	0,0502726	0,482042642	0,189503868	0,049808305	-0,161729863	0,46649458	0,007194828	0,279064549	0,401589564	-0,15779557	-0,033754454	-0,041998539	0,045744337	0,038370792	-0,182641703	-0,26285961	-0,408069798	0,004108956	0,171902936	1,210241426	2,849916763	2,228847486
nk160414_b@10	YL_F	Mol_1	10	150	-1,486206136	-1,737262371	-1,978239968	-1,507683076	-1,565369166	-1,821700506	-1,607961628	-1,744624105	-1,566121782	-1,386663477	-1,232334822	-0,761675869	-0,583596136	0,100095819	0,071028337	0,115022574	0,694713925	0,193577867	0,445529518	-0,013424775	0,001160028	-0,234609227	-0,77374296	-0,269450026	0,638581614	0,670947743	0,373908042	0,5175926	0,591450049	0,36674854	-0,018641877	0,552676764	0,116648866	-0,062359782	-0,52808919	-0,536538581	0,198119654	-0,290974221	-0,05334341	-0,2890211	0,205424492	0,434349685	0,713319955	0,859022285	0,098127722
nk160414_b@15	YL_F	Mol_1	15	150	-4,111287394	-3,153091503	-3,233037083	-3,329513498	-3,393533404	-3,563043917	-3,449735352	-3,115680983	-3,008202016	-2,810691329	-2,625282601	-2,241155754	-2,322900741	-1,407910283	-1,266187596	-0,699269207	-0,584896823	-0,695863731	-0,87610226	-1,113016705	-0,609135378	-0,281869675	-0,43629815	-0,140956244	0,860044806	0,703011632	0,635854146	0,691974803	0,980335938	0,917209502	0,988260658	1,145549807	1,174165348	1,218781259	0,87420928	0,884465678	1,192509408	1,06120064	1,015692071	0,957577814	1,132653913	1,130169681	1,569521908	2,84706332	2,303035197
nk160414_b@5	YL_F	Mol_2	5	150	-0,129950176	0,08304426	0,103535737	0,390321127	0,220464523	0,114096429	-0,152976019	-0,122837659	-0,168326535	-0,419019997	-0,210816941	-0,29946682	-0,349221907	0,032363808	-0,008923657	0,061972253	-0,091684322	0,056767671	0,198297668	0,257345811	-0,122221785	0,144947051	0,000729695	0,26566108	-0,039509054	0,243571151	0,408373395	-0,026751935	-0,324891168	0,417980447	-0,124972548	-0,095058324	0,168474977	-0,23808238	-0,128311905	0,280567529	-0,451131387	-0,164949746	-0,250282788	0,389224751	0,686583227	-0,195251294	0,444904569	1,613679956	1,318318911
nk160414_b@10	YL_F	Mol_2	10	150	0,185472194	0,0517057	0,21452706	0,60296642	0,503957475	0,308190281	0,155381534	-0,031520815	-0,404312384	-0,84366854	-0,795504678	-0,694540807	-0,726481587	-0,206391874	-0,167824212	0,169268866	-0,131779733	0,616537092	0,600165349	0,648767936	0,264322469	0,422113806	0,180880692	0,727175026	0,403351848	0,471317493	0,459468034	-0,042642683	-0,058035899	0,677644788	-0,301755626	-0,559978053	-0,025546998	-0,626520224	-0,440111015	0,004552129	-0,85357892	-0,284673934	-0,115806309	0,385607247	0,710559818	0,092884772	0,168599683	0,724689673	0,162040262
nk160414_b@15	YL_F	Mol_2	15	150	-0,338394853	-0,156531796	-0,036350928	0,192304333	-0,047159864	-0,045956874	-0,274845528	-0,172481992	-0,202619717	-0,469895822	-0,423590552	-0,538085636	-0,19863402	0,396979508	0,211177668	0,288716809	0,169021547	0,146337008	0,01619498	0,00534926	-0,049135935	0,281622876	0,158514008	0,171044841	-0,200556628	0,090857072	0,370601988	-0,007419753	-0,109792029	0,508671088	-0,201430355	-0,239615455	0,157903158	-0,207639295	-0,050012606	0,050294208	-0,419209266	-0,286003737	-0,156986427	0,064825809	0,274706533	-0,268646368	-0,099981426	1,21831404	1,174257869
nk160414_b@5	YL_F	SF_1	5	150	-1,43372438	-1,159823947	-1,271811551	-1,211949944	-1,220846141	-1,136095986	-1,581431806	-1,599435971	-1,33901361	-1,426421916	-1,239279742	-1,057293077	-0,673123816	-0,714388738	-0,915803613	-0,8890981	-0,97426328	-0,522636854	-0,314146267	-0,219332736	0,168714196	-0,33802031	-0,591553814	-0,341372008	0,257922001	-0,210781633	-0,359545071	0,330481651	0,435925124	0,286671122	-0,075717971	0,695348809	0,8323595	0,729562498	0,58937673	1,184955703	1,037986634	0,84502515	1,320021985	0,722002635	0,203129612	0,592691641	0,293445471	-0,166777782	-0,822703332
nk160414_b@10	YL_F	SF_1	10	150	-1,536318617	-1,026030962	-1,348221443	-1,21825293	-1,24644118	-0,862005694	-0,947965127	-1,552393408	-1,746893205	-1,354945781	-1,189296688	-1,341105563	-1,278399455	-1,056865415	-1,056654871	-0,818368174	-1,04981883	-0,32371201	-0,246171445	-0,122083459	-0,065865996	-0,298539291	-0,746853916	0,061220907	0,727086579	0,132477586	-0,616295326	-0,062738996	0,279738746	0,788301554	0,826736319	1,183721468	0,82588176	1,0849629	0,849103519	1,095692996	0,809136172	0,56654225	0,659060274	0,383103191	0,340551764	1,515435747	1,702170815	1,218762444	0,53551107
nk160414_b@15	YL_F	SF_1	15	150	-2,849965062	-1,964277187	-1,75125304	-1,907775575	-1,874614822	-1,803736711	-1,974096291	-1,923389322	-1,873346342	-1,363312117	-1,334611502	-1,234109437	-0,940617181	-0,790016491	-0,947858704	-1,014015251	-1,139921504	-0,737469217	-0,258451665	0,018805719	0,092633078	-0,434855945	-0,471573314	-0,011268095	0,072584372	0,088765075	-0,041752288	0,714685358	0,817080654	0,70706168	0,526572992	0,89968306	0,715792733	0,462979893	0,512094443	0,838107628	0,6530654	0,620674294	0,850473082	0,765461168	0,52802101	0,788696467	0,621010144	0,588063324	0,193346291
nk160414_b@5	YL_F	SF_2	5	150	-1,543719347	-0,97081828	-0,765844898	-0,59142012	-0,819837743	-1,435998857	-1,075310271	-0,629655726	-1,175331106	-1,215255584	-1,078752121	-0,701070838	-1,180199835	-1,023313054	-0,722150838	-0,851779035	-0,714746805	-0,65608025	-0,087819729	0,091492174	0,408565238	0,847116628	0,901222952	0,520161395	0,420694632	1,157074665	1,058835994	0,450853929	-0,104275631	0,150237294	0,084171444	0,325846638	0,652659094	0,725161937	0,416625127	0,00245079	-0,456787137	0,134060213	-0,401030404	-0,36922472	0,06992807	-0,332506248	-0,292437052	-0,399976216	-1,061523636
nk160414_b@10	YL_F	SF_2	10	150	-1,220144775	-0,906714617	0,166697023	-0,30266286	-0,532172088	-0,716612057	-0,549752482	-0,33124494	-0,643725831	-0,816385024	-0,647035166	-0,227692499	-0,862804142	-0,507290127	0,100266779	-0,145490309	-0,286836485	-0,742510356	-0,502072231	-0,097057347	0,410047979	0,453418929	-0,034751043	0,074428297	-0,119921813	-0,044022711	-0,167854392	0,011035989	-0,031014123	0,068193518	0,047744017	-0,18226328	-0,091426029	0,331545281	0,068977851	0,512067578	0,967418578	1,202469526	0,007726104	0,434702171	0,448413792	0,229479807	0,800305709	0,919213977	0,268333466
nk160414_b@15	YL_F	SF_2	15	150	-2,801358798	-1,532691635	-1,484892459	-2,117886159	-1,968890639	-2,028297927	-1,973846738	-1,511114021	-2,125528687	-1,898014095	-1,592252778	-1,009161297	-1,395923624	-0,928002452	-0,266668087	-1,190352304	-1,142819549	-0,789799303	-0,109360039	-0,128937597	-0,3541293	-0,500813585	-0,075714637	0,058433221	-0,436892642	0,556334392	0,669005591	0,304581446	0,459170885	0,285558485	0,690735578	0,50894267	1,151625055	0,943413037	1,020688038	0,875005194	0,420650256	0,6215518	0,540783052	0,81434717	0,641164812	0,716378244	0,922076294	1,853758376	0,937924372
nk160414_b@5	YL_F	SF_3	5	150	-0,239948897	-0,161144031	0,29591248	-0,336362221	-0,368358259	-0,298401645	-0,488012341	-0,35570601	-0,373752084	-0,559956437	-0,263775169	-0,190035732	-0,194049523	-1,04596403	-1,096938335	-0,909846436	-0,804060011	-0,476644984	-0,599171365	-0,340998933	-0,277107311	0,275083078	0,363446657	0,464588447	0,140110281	-0,476863773	-0,431446407	-0,142194899	-0,117977276	0,517450477	0,427574866	0,143478601	0,573398509	0,533069243	1,169310854	0,92671653	0,473518619	0,113368321	0,922223313	0,323737755	-0,154421403	-0,46751096	0,971969148	0,80958218	0,13135555
nk160414_b@10	YL_F	SF_3	10	150	-0,43556185	-0,428300889	0,422371275	-0,072016845	0,731131353	0,47130773	0,433526534	0,247962505	0,293320102	0,145916572	-0,166779191	0,028551173	0,109140936	-0,732205893	-0,539572394	-0,682147537	-0,957988176	-0,631690393	-0,411490857	-0,055864735	-0,460298933	0,261975788	0,171679669	0,229458246	-0,26356397	-0,492739733	0,12050011	0,886937488	0,451686595	0,403537042	0,377349327	0,508724674	0,591509344	0,143910041	0,289406477	0,10180125	-0,109919145	-0,009720912	0,30244463	0,535368902	0,607676787	0,295577223	1,341643026	1,370734857	0,879710907
nk160414_b@15	YL_F	SF_3	15	150	-1,137997773	-0,50354217	0,028705427	-0,608538194	-0,615138364	-0,561071052	-0,505220876	-0,3073634	-0,13829944	-0,094119819	-0,38392334	-0,069746041	-0,107175789	-0,998691401	-0,820336476	-0,609603458	-0,477789121	-0,311530133	0,00939246	0,052432828	0,099930386	0,588777213	0,382270627	0,567469296	0,3068341	-0,227763792	-0,086484482	0,376518255	0,341525864	0,378929532	0,479616076	0,258919998	0,226635724	-0,106858467	-0,022473656	-0,023661056	-0,030065502	0,064313198	0,384874085	-0,242338033	-0,07119801	-0,367967849	1,005854898	1,856975429	1,170402431
nk160414_b@5	YL_F	SF_4	5	150	-0,395084109	-0,799616508	-0,224345082	0,260045371	-0,444200757	-0,69137669	-0,605682524	0,140922342	0,118520714	0,079470093	-0,603731716	0,179839172	0,338911212	-0,128798176	-0,370766136	-0,131534148	0,000422723	-0,426926871	0,072049371	-0,454174652	-0,065969154	-0,546371248	-0,211042423	0,042099863	0,168435909	0,082654766	0,144959087	-0,14074542	0,052486609	-0,242907608	-0,318698045	0,152150729	0,04586476	0,263012953	0,401782802	0,318629779	0,334952469	0,702754561	0,326116501	0,014541565	0,41251859	1,031499651	1,218764705	0,449881243	-0,161335806
nk160414_b@10	YL_F	SF_4	10	150	-0,676881681	-0,800169833	-0,567823474	-0,009090552	-0,09001275	-0,407959027	-0,309820009	-0,251881805	-0,633658012	-0,001427698	-0,451467445	-0,178310083	-0,100366285	-0,112924386	0,162658864	-0,056091601	-0,086669953	-0,210780085	-0,30494101	-0,357714252	0,183518207	0,20007695	0,509183584	0,369368941	0,444421197	-0,10045828	-0,445831678	-0,231792655	-0,038968821	0,001625175	0,155534745	-0,085527242	-0,551313802	-0,114167256	-0,166740085	0,194970279	0,342402677	0,585726806	0,211057696	0,233519357	0,314239647	1,035775563	1,457147568	1,290798337	0,786495168
nk160414_b@15	YL_F	SF_4	15	150	-1,099565822	-0,38305242	-0,21163628	-0,118855949	-0,112865367	-0,113817007	-0,166934292	-0,150356675	-0,404144611	-0,046531471	-0,305319898	-0,098058282	-0,209777343	-0,687527891	-0,08413143	-0,138996645	-0,158683234	-0,483729283	0,20861654	0,254820513	0,367863342	-0,051335208	0,096289435	0,009047253	0,098261436	-0,098021455	-0,109200835	-0,027154997	0,013835517	-0,215539622	-0,240490812	-0,172783134	-0,119937229	-0,071188033	-0,042234911	0,380069899	0,504754209	0,508830461	0,287046037	0,584674966	0,845582297	1,278461401	1,267007901	2,277738639	1,804975021
nk160414_b@5	YL_F	SF_5	5	150	-1,029817375	-1,251193193	-0,969546703	-1,261910521	-1,437849122	-1,306658329	-0,82242578	-0,741365175	-0,781969167	-1,083558813	-0,898145654	-0,223950092	-0,197967698	-0,10628106	-0,315255801	0,478622965	0,328283339	-0,087745149	-0,184640508	0,036018234	0,037129295	0,263269751	0,343745772	0,15627807	-0,218880332	0,117677034	0,120253418	0,180235857	-0,147242353	-0,236908423	-0,087095783	0,480557394	0,292931841	-0,015318358	-0,065763039	0,124991762	0,131863131	-0,050859655	-0,295635065	0,039831054	0,015584699	0,257088259	0,023546685	-0,278077358	-0,721044369
nk160414_b@10	YL_F	SF_5	10	150	-1,510756702	-1,53112064	-1,184870472	-1,339717546	-1,136963928	-0,819587481	-0,285587673	-0,314546561	-0,337354686	-0,798146317	-0,401993509	-0,380785906	-0,719349053	-0,270806892	-0,029894063	0,660391538	-0,275576902	-0,666645463	-0,107825289	0,396284791	0,292687077	0,397282638	0,725009113	0,142607451	0,009760866	0,37397569	0,608784581	0,426133901	-0,094142493	0,110388193	-0,081682985	0,044495976	0,126838655	0,158541384	0,019521043	-0,610974102	-0,257452555	0,060048039	-0,206138096	-0,449484411	-0,73794631	-0,006388336	0,336283765	0,353759772	-0,282989592
nk160414_b@15	YL_F	SF_5	15	150	-1,579085654	-0,953350707	-0,619298085	-0,985811798	-1,147093542	-0,689548337	-0,379966989	-0,60069017	-0,761125836	-0,846662738	-0,66888852	-0,578595011	-0,722587332	-0,616281288	-0,263883196	0,304406275	0,034213314	-0,586787421	-0,241386907	0,046998098	-0,029476353	0,044802965	0,415351511	0,064871774	0,076397387	0,46274831	0,296057204	0,037085717	-0,00067746	0,041046717	0,216154831	0,206849521	0,102199161	0,127791197	0,314665783	0,133526654	0,052728876	0,144113499	0,312608373	0,273946012	0,105609532	0,314006414	0,656382951	1,290798166	0,978617676
nk160414_b@5	YL_F	SF_6	5	150	-0,924590379	-1,356826879	-1,724716589	-1,538051682	-1,16111691	-0,90254211	-0,909931481	-0,691559602	-0,756884946	-0,344674482	-0,037444507	-0,242360407	-0,537550818	-0,416277098	0,146984325	0,292449623	0,10107034	0,1708714	0,285593804	0,209531926	-0,233816476	-0,066980484	0,309044317	0,263653252	0,674986789	0,29340721	0,430392346	0,522199508	0,270248215	-0,363424612	-0,350562159	-0,354538266	0,01200353	-0,290155836	-0,699190552	-0,210252812	0,232385659	0,108945899	-0,090315499	-0,430898384	-0,144562756	0,668778763	0,376075292	-0,373943625	-1,164743722
nk160414_b@10	YL_F	SF_6	10	150	-1,013379368	-1,16420019	-1,477344154	-1,006697938	-0,482379238	-1,02780947	-1,056261174	-0,333933791	0,056348666	-0,104348906	-0,220432449	0,20607197	-0,038654007	-0,024546327	0,384804375	0,028629508	-0,299734997	0,050900948	0,105262616	0,31930719	-0,249676693	0,19898621	0,209537708	0,127596864	0,561028716	0,010904365	-0,069319342	0,318232564	0,268578294	-0,141412842	-0,186721688	-0,690984823	-0,21612694	-0,594993918	-0,526429539	-0,111577526	0,074599163	0,015575373	0,190027136	0,300568084	0,407915692	1,587022293	1,654088413	1,093708499	0,229673019
nk160414_b@15	YL_F	SF_6	15	150	-1,370282185	-1,041837272	-1,132789414	-1,153512503	-0,852267611	-0,848933228	-0,890547299	-0,398871514	-0,351491292	-0,148646295	-0,006549649	-0,088352864	-0,156535035	-0,263328797	-0,184837658	-0,259580473	-0,277562515	0,21351188	-0,054520666	0,06726479	-0,735759091	-0,212481918	0,113633019	-0,086003957	0,158476343	0,298452067	0,22662063	0,368433076	0,202190919	-0,141479224	0,119048041	-0,035761861	0,169698493	-0,229719458	0,040839853	0,315214456	0,217766194	0,089571285	-0,064849457	0,196601071	0,1102542	0,751362668	0,681907701	0,632540859	-0,154053115
nk160414_b@5	YL_F	SF_7	5	150	0,080138099	-0,470396195	-0,431077883	-0,708649782	-0,570806841	-0,667487832	-0,857780532	-0,815598649	-0,138970728	0,028889732	-0,097343465	0,005872913	0,342487963	0,693673666	0,824624951	0,259314832	0,146379016	0,052931302	0,252360855	0,275459363	0,08150241	0,325238554	0,006530041	-0,177145524	-0,226974638	-0,018477502	0,02425072	-0,214354431	-0,47144241	-0,566203841	-0,438334057	-0,687013948	-0,299998436	-0,431100481	0,155749324	-0,236297745	0,146374247	0,091002228	0,190674274	-0,009739465	-0,275319631	0,044645814	0,076789097	-0,441255694	-0,897349966
nk160414_b@10	YL_F	SF_7	10	150	-0,328346641	-0,561865972	-0,483713234	-0,369589717	-0,513599852	-0,644591949	-0,679405406	-0,527694105	0,328516066	0,080088618	-0,263337613	0,081371778	0,492297004	0,579610335	0,511766337	0,270294701	0,187574632	0,222006321	0,436107869	0,160612139	-0,059263585	-0,293218415	-0,322641989	-0,108575072	-0,174413236	-0,111549821	-0,524985416	-0,712924898	-0,585236394	-0,703848582	-0,547271559	-0,152651679	0,520798824	0,508182897	0,414213526	-0,138987981	-0,067656557	0,099152549	0,188691044	0,09388177	0,198405474	0,350954187	0,677197512	0,24745973	-0,003171189
nk160414_b@15	YL_F	SF_7	15	150	-0,528575066	-0,150376771	-0,042579238	-0,010906904	-0,114750801	-0,052884489	-0,240448619	-0,293133658	0,133377709	0,389468831	0,246784326	0,416864098	0,178922733	0,633462532	0,639840978	0,151149157	0,257720954	0,123128198	0,528516918	0,2964993	0,182543161	0,111275278	-0,023646021	-0,165403215	-0,232711301	0,039505456	-0,314546195	-0,114471753	-0,253002878	-0,460379925	-0,383316235	-0,489652537	-0,291055168	-0,225881547	-0,153791764	-0,656624938	-0,180462033	0,140792089	0,183443707	-0,18550142	-0,30328406	-0,249471276	0,231441045	0,013582388	-0,032107054
nk160414_b@5	YL_F	SF_8	5	150	-0,481574609	-0,222956129	-0,339630603	-0,732812	-0,413373425	-0,709468443	-0,918511711	-0,785160979	-0,460499966	-0,316927351	-0,049514473	-0,132248568	-0,366687759	-0,252640619	-0,122216531	-0,28507084	-0,133035294	-0,042210235	-0,29453824	-0,322596816	-0,043157063	0,07799581	0,06576472	-0,33591131	0,181981524	0,12351965	0,365201897	-0,009914221	0,205930869	0,210897767	0,676013189	0,229095928	0,000858735	0,17776583	0,059272404	-0,022419051	-0,218391331	0,211588642	0,130235892	-0,085570699	-0,480237163	-0,15207244	0,17691162	-0,236638498	-0,618533632
nk160414_b@10	YL_F	SF_8	10	150	-0,421265726	0,140054557	0,072966459	0,015894972	0,050749826	-0,08809235	-0,179475154	-0,358259718	-0,216240052	0,348375519	0,315816239	0,226484966	0,229159948	0,145446398	0,23148932	-0,105131713	-0,270267585	-0,249833643	-0,174056038	0,050326641	-0,019714273	-0,293454798	-0,511008389	-1,051636046	-0,147575803	0,059556721	-0,116878194	-0,279920262	-0,198713484	-0,096569259	0,24972595	0,182917884	0,21324325	0,591306434	0,373218633	0,398394065	0,039424892	0,113608345	0,267957949	-0,173318033	-0,329773014	-0,216315623	0,489426728	0,387345506	0,417616195
nk160414_b@15	YL_F	SF_8	15	150	-0,594433799	0,071663661	0,143201268	0,039760658	-0,043361248	-0,311022027	-0,318896473	-0,522244369	-0,168709712	0,139034843	0,155645778	-0,215501781	0,067479885	0,143245102	0,061899282	-0,140949079	-0,349172056	-0,322742499	-0,310696834	0,012220429	0,320107911	-0,030407498	-0,118653033	-0,772235498	0,042888482	0,079628766	-0,252198275	-0,467553507	-0,212732495	-0,009442392	0,47432489	-0,112426699	-0,088151688	0,28156311	0,16028885	0,383906342	0,343106188	0,343622009	0,498482138	0,034454045	-0,088706232	0,19202912	0,559286275	0,276847507	0,515998993
nk160414_b@5	YL_F	YL_1	5	150	-1,750857119	-1,378408538	-2,056462386	-2,103355094	-1,83701037	-1,274347332	-1,426899929	-1,786159874	-1,276486449	-0,679093303	-0,919812805	-1,211068068	-1,429698345	-1,262466316	-1,015812293	-0,380006622	0,202405288	-0,657280172	-0,85295868	-1,339305114	-1,422198683	-1,141123632	-0,714975521	-0,259829797	0,091655882	0,307300029	0,507092723	0,194846942	0,846015585	1,084035411	0,874549328	0,734659681	0,926221342	1,229264869	1,215448867	1,415144652	0,702329759	1,059281659	0,808389707	0,407889632	0,630070847	0,168517722	0,341190657	-0,107042243	0,679364961
nk160414_b@10	YL_F	YL_1	10	150	-1,988306258	-0,743025197	-1,346766491	-1,332642698	-1,191319092	-0,908110425	-0,735257768	-0,862479827	-0,12449188	0,214396632	0,030895812	-0,178423376	-0,419094079	-0,030364112	0,219285915	0,289772204	0,758205772	-0,283691738	-0,571491088	-0,990262072	-1,521643449	-1,227524775	-0,905600238	-0,481214525	-0,704533558	0,427950169	0,208435816	0,1509628	0,324844402	0,764788242	0,461229941	0,164431667	0,231378865	0,463445489	1,095768726	0,952998836	0,180085968	0,181422291	0,322064445	0,085874429	0,530533589	-0,051663311	1,167555539	1,988705255	3,21318356
nk160414_b@15	YL_F	YL_1	15	150	-1,618324633	-0,999760668	-1,312264867	-1,089021179	-1,166202334	-0,703264527	-0,7176057	-1,034909403	-0,756754005	-0,299613539	-0,359542064	-0,440727575	-0,477189641	-0,492413531	-0,25992845	0,118763396	0,3659168	0,011284129	-0,278143197	-0,733057385	-0,725840802	-0,583471424	-0,201030034	0,120543764	0,172247749	0,383247894	0,396213688	-0,024051605	0,078263472	0,364779544	0,217333178	0,053492183	-0,017745771	0,345355997	0,472327804	0,588178676	0,155140365	0,252532748	0,308144805	0,189375763	0,273206668	0,221133986	0,7895737	0,882014698	0,772087473
nk160414_b@5	YL_F	YL_2	5	150	0,519239778	0,564582132	0,478165909	0,138605033	0,178959071	0,192417511	0,286903374	-0,731059996	-0,93336614	-0,937079098	-0,778854422	-0,888077035	-0,799646651	-0,406621721	-0,877254272	-0,025883899	-0,088126776	-0,362534979	-0,514463625	0,202430869	0,52092562	0,551797769	-0,067553674	0,03779012	0,4030514	0,268411983	0,362093572	0,306491205	0,045796257	0,100489937	-0,121851372	0,028117682	0,544510908	0,503953533	0,073296297	0,253318872	-0,004761558	0,328622388	0,189708739	0,214822144	0,151280248	0,632550897	0,558437278	0,527029147	2,126553098
nk160414_b@10	YL_F	YL_2	10	150	0,627173157	0,706708551	0,562435711	0,086612686	0,115040174	0,523132306	0,192678331	-0,537068147	-0,520427384	-0,498802525	-0,070160933	-0,394158518	-0,442264823	-0,07164801	0,167153249	0,798074692	0,922868509	0,424310227	-0,274713512	-0,171208323	-0,220560322	-0,00821395	-0,467476588	-0,391368012	-0,026643126	-0,24601857	0,368612803	0,842321175	0,450944998	0,166386211	-0,153831946	-0,131579971	0,413227189	0,075548879	-0,221219851	-0,20744414	-0,342748314	-0,140670525	-0,319663388	-0,327855407	-0,046714469	-0,067579617	0,92572024	1,332673582	1,951242279
nk160414_b@15	YL_F	YL_2	15	150	-2,118669682	-0,641844002	-0,600033596	-0,681726935	-0,384830299	-0,530182394	-0,916471707	-1,655559137	-1,339046518	-1,330820666	-1,398246627	-1,376645281	-1,434276636	-1,16827374	-0,799779387	-0,240864755	-0,500739723	-1,05821163	-0,656449651	-0,47757014	-0,423332487	-0,427128532	-0,468836977	0,118820717	0,517037428	0,223324626	0,732589266	0,270293982	-0,444342753	0,197077671	0,147323062	0,608808502	0,956947929	1,115436647	1,057571474	0,962060247	0,871864414	1,270287408	0,956996912	0,868255415	1,024937141	1,108829377	1,613155583	2,16701111	2,848358408
nk160414_b@5	YL_F	YL_3_F	5	150	-1,229603493	-1,812457636	-1,377837427	-1,327938489	-1,930146337	-1,385506061	-1,651877167	-0,910146611	-1,683615165	-1,336134444	-1,369099737	-0,785797715	-0,769589002	-0,967010874	-1,003815432	-0,459855014	-0,626143768	-0,579730559	-0,146650009	-0,628842495	-0,243203819	-0,500852321	0,240410966	-0,225183476	-0,029122744	-0,053596493	0,272829575	-0,049914038	-0,087131494	0,722921168	0,476747028	0,116066883	0,453787275	0,358284396	0,475114722	1,197426814	0,866011304	0,881150531	0,846690893	1,61809884	1,540160034	0,781569952	1,45984495	6,491400852	6,660974819
nk160414_b@10	YL_F	YL_3_F	10	150	-0,419060109	-1,020501771	-0,885177558	-0,237929797	-0,839494225	-0,593493671	-1,037239657	-0,093990408	-0,864361601	-0,737279356	-0,899417946	0,053637367	0,413360135	-0,245903635	-0,161558441	0,107388511	-0,431140177	-0,418982646	-0,093121328	-0,64629886	-0,537525152	-0,640784749	-0,563617897	-0,771781672	-0,349788828	-0,095402641	-0,001950897	-0,626542075	-0,273323163	0,486936653	0,21138398	0,213655741	0,195504791	0,241057643	0,406262982	1,24882606	0,703786597	0,850534553	0,428216585	1,196591006	1,162373343	1,152079116	1,880798601	5,901291365	5,756074108
nk160414_b@15	YL_F	YL_3_F	15	150	-2,830316696	-2,405462884	-2,189779083	-1,959486975	-2,404836908	-2,281554592	-2,487615773	-1,835778125	-1,801646643	-1,87492134	-1,697086166	-0,494156219	-0,682282802	-1,05708239	-1,236997253	-0,705376885	-0,614932713	-0,844655752	-0,621590643	-0,512956773	0,164021767	0,284820794	-0,096199509	-0,372294346	0,141065202	0,260823782	0,595424434	0,141686016	0,595895388	0,517587462	0,4797837	0,297916966	0,747634906	0,874545974	0,963922384	1,036292993	0,43146041	0,698505822	0,12168104	0,582540816	0,40582447	-0,163907786	1,109260143	4,430327339	4,666081084
nk160414_b@5	YL_F	YL_4_F	5	150	-2,278960842	-1,733645956	-1,868109625	-2,28789311	-1,923073824	-1,458557089	-1,905572699	-1,274896013	-0,697655736	0,146160317	-0,627124853	-0,088296299	0,521272954	0,387624667	-0,067056673	0,083200462	0,108281982	-0,333174545	-0,385162882	-0,171899633	-0,125358751	0,859127366	0,474273387	0,099504745	0,14826119	0,154798888	0,002932486	-0,254630612	-0,418646423	-0,250741855	-0,162031483	-0,178831741	-0,015942808	-0,31442948	-0,505950416	0,391516495	0,331382056	0,043112468	-0,092709455	0,386700428	0,675722612	0,479562189	4,159519445	6,76078685	6,89626301
nk160414_b@10	YL_F	YL_4_F	10	150	-2,053307345	-0,992205151	-0,793462144	-1,361652485	-1,050037163	-0,608111712	-1,043055558	-0,743567082	0,033752482	0,379339368	-0,370874689	0,135682314	0,377728859	-0,329965063	-0,77589787	-0,868099617	-0,578300643	-0,814834677	-0,589472963	-0,413282972	-0,291533636	0,140136253	-0,309752227	-0,068607665	0,173546631	0,153470109	-0,3616503	-0,241800532	-0,098755959	0,300792344	0,003294551	-0,229044923	0,393512951	0,02583116	0,202108003	1,209435072	1,137865295	0,575108485	0,427226805	1,086135869	0,624131757	-0,324226197	1,55520427	5,334147659	5,594405196
nk160414_b@15	YL_F	YL_4_F	15	150	-1,954014305	-1,235204977	-1,240260353	-1,40369077	-1,089645445	-0,957275097	-1,294578028	-0,555693481	0,382902998	0,769741241	0,001260212	0,299658922	0,572765909	0,238312432	-0,026270307	0,007516932	0,09981352	-0,001401743	-0,212709864	-0,168829822	-0,305265906	0,131216625	-0,141109342	0,345276299	0,242155567	0,151054877	-0,301387217	-0,284937577	-0,346665915	-0,655971324	-0,700075322	-0,251769279	0,234365787	-0,212755557	-0,032989775	0,578954263	0,174336053	0,162538436	0,284410169	0,118502195	0,12589278	-0,278004703	2,736587782	4,203535315	4,350920321
nk160414_b@5	YL_F	YL_5_F	5	150	-0,70280543	-1,282252248	-0,969372542	-0,882084208	-1,311300259	-0,827690624	-0,995783549	0,143771939	-0,625004581	-0,662385834	-0,859913637	-0,547622811	-0,405306149	0,232449336	0,328915239	-0,25153023	0,831736634	0,687251411	0,234063737	-0,096526544	0,062648759	-0,557611824	-0,470623502	-0,058564537	0,265206568	-0,104277653	-0,333035004	-0,504653153	-0,352480694	-0,369839105	-1,110603289	-0,909518693	0,783623791	0,523225735	0,405451589	0,409192539	0,306933171	0,92092774	0,476412781	0,464069182	0,495986726	0,850035432	4,474287813	6,210806311	6,043079015
nk160414_b@10	YL_F	YL_5_F	10	150	-1,688613353	-1,491594733	-0,833062816	-0,794583076	-1,193743173	-0,550616521	-0,517774275	0,617869	-0,087333792	-0,009691601	-0,215031004	-0,519122981	-0,200836958	0,004067388	-0,208656898	-0,219807485	-0,015041105	0,431472973	0,847514138	1,111304825	0,934146339	0,068468591	-0,122880953	-0,002201625	-0,182906452	-0,10952658	0,011841449	0,10735886	0,686884668	0,646520259	-0,28198486	-0,07918397	0,438687856	-0,177200134	-0,514691674	-0,800882254	-0,668884551	0,142422255	-0,555218781	-0,556632211	0,146256	0,639098019	1,895006528	4,369311105	3,928875996
nk160414_b@15	YL_F	YL_5_F	15	150	-1,389203193	-1,023135709	-0,817381483	-1,006511539	-0,840091634	-0,522533143	-0,555667919	0,727495017	-0,003993416	-0,050992294	-0,360560604	-0,631100012	-0,410977771	0,41466583	0,380212414	0,073886724	0,879204967	0,560911929	0,019700704	-0,053428397	0,132290883	-0,407147919	-0,493966785	-0,237765292	0,160415128	0,2751233	0,340661074	0,053340285	0,144810027	0,0238191	-0,582969249	-0,556191411	0,930890107	0,806946925	0,034388157	-0,051838548	-0,466449957	-0,139068095	-0,399956873	-0,439847782	-0,276882867	-0,002920192	3,082539217	4,215321725	4,30536783
nk160414_b@5	YL_F	YL_6_F	5	150	-0,229157036	-0,332444333	-0,167793513	-0,501306527	0,22233247	0,588831066	1,037326674	1,367712905	1,477091541	1,022421074	0,407989226	0,259148257	-0,334011028	0,35722479	0,361461028	0,07723962	0,46386523	0,430520171	0,054598018	-0,232102841	-0,018501302	-0,155996816	-0,186213686	-0,042150435	-0,262151905	-0,062001241	0,160681774	-0,198028539	-0,489032506	-0,251351614	0,177318151	-0,032431945	0,085201628	-0,315928279	-0,252748981	0,018284054	-0,010061708	-0,432110195	-0,009970261	0,431260889	0,008112454	-0,311163308	4,483262519	5,829380753	6,326554788
nk160414_b@10	YL_F	YL_6_F	10	150	-0,777270818	-1,016292772	-0,485618745	-1,073780665	-0,455051821	-0,332090219	-0,404782312	-0,127970783	0,372962397	0,22749986	-0,273634685	-0,264963555	-0,047920005	0,328552885	-0,02731788	-0,204243579	0,257529239	0,09524577	0,211798801	0,592188552	0,495393186	-0,035561226	0,706800383	0,344266498	0,432078707	0,352342132	0,197980908	0,141924303	0,224043643	-0,264191731	-0,628655533	-0,430020767	-0,516304136	-0,477256249	-0,683269094	-0,242170708	-0,016895525	-0,433617305	0,081561707	0,084316282	0,28198634	0,428357055	2,505003362	4,661208802	4,839902427
nk160414_b@15	YL_F	YL_6_F	15	150	-1,001928956	-0,764666993	-0,944832754	-0,924101382	-0,192153557	-0,029996435	0,237998991	0,614490111	0,867300334	0,219442897	-0,234674334	-0,680402562	-0,805485295	-0,130626814	0,198414824	-0,229301019	-0,155512087	-0,471244643	-0,53157969	-0,421089277	-0,30193942	-0,436188278	0,046581037	-0,112405946	-0,161840849	0,149555458	0,222678232	0,147622011	0,230541217	0,558203841	0,314341935	0,219158171	0,076630498	0,407722456	0,247319269	0,06663516	-0,040880573	0,167635975	0,719998237	0,940132764	0,836750641	0,804380013	4,394099939	5,573855164	5,780670057
nk160414_b@5	YL_F	YL_7	5	150	0,488096975	0,295246723	0,288772101	0,476385431	0,2382094	0,05059995	-0,280860613	-0,268106167	-0,222868278	0,009919792	-0,184807481	0,375352911	-0,156768795	-0,31817104	-0,46466838	-0,193963065	-0,574295725	-0,481597464	-0,743471888	-0,453537087	-0,713319701	-0,722811127	-0,217903865	-0,040453759	0,587592353	0,377279483	0,08901935	0,130218279	0,247015125	0,548251908	0,296981389	0,419189016	0,358691872	0,013773754	0,173659754	0,097457926	0,586769723	-0,19785432	0,402868881	0,759501702	0,580828662	0,289801877	0,257837549	-0,243049968	0,667674236
nk160414_b@10	YL_F	YL_7	10	150	0,099573777	-0,629294624	-0,900306611	-0,718575214	-0,593765621	-0,498046226	-0,772059562	-0,892163398	-0,925246622	-0,29775702	-0,350628952	-0,371846873	-0,470440657	-0,773937852	-0,733988078	-0,753874784	-0,674580045	-0,176119812	-0,588487953	-0,218141781	-0,361632558	-0,115085588	0,441048053	0,226862676	-0,066737313	-0,720807201	-0,643106253	-0,335981001	-0,519971621	-0,319982204	0,318367136	0,813753926	0,821786035	0,581434522	0,730280253	1,044119317	0,839852214	0,440865865	0,73761786	1,19936351	0,97830484	0,048138504	0,315708482	0,551685309	1,500278151
nk160414_b@15	YL_F	YL_7	15	150	-1,212902084	-1,118212916	-1,148821619	-1,042187074	-1,061824179	-0,653606397	-0,766979665	-0,736055628	-0,742924168	-0,355627601	-0,146882936	-0,110347724	-0,222552154	-0,226764654	-0,459764596	-0,378664501	-0,494064198	-0,319596105	-0,75042568	-0,731648658	-0,588409737	-0,194781494	-0,046413167	0,110728308	0,288603845	-0,04805066	-0,014948959	-0,033929411	0,012452915	0,317431209	0,432004006	0,538701487	0,145919273	-0,047327152	0,468214836	0,514420946	0,484372691	0,347171908	0,58274928	0,571800995	0,40353933	0,218295355	0,307862188	0,240357017	0,411610126
nk160414_b@5	YL_F	YL_8	5	150	-1,161710242	-1,378961964	-0,870375305	-1,175644198	-1,250705543	-0,598052046	-0,775713232	-0,790040254	-0,803112002	-0,30267561	-0,68874644	-0,375123513	-0,554519471	-0,506750986	0,197460334	0,143447027	-0,005962694	-0,268880115	-0,147511464	-0,075592827	-0,244402525	-0,396515923	-0,010239157	0,056687195	-0,481125445	-0,029663587	0,478508516	0,144897432	-0,045953574	-0,186698329	-0,457781125	0,317915277	0,557467756	0,286560364	0,46827427	0,371726218	0,320417123	0,246720027	0,351337445	0,534047885	0,674107618	-0,031133191	-0,168767728	-0,169116687	-0,124936774
nk160414_b@10	YL_F	YL_8	10	150	-1,532936614	-1,085430491	-1,163108904	-1,043818768	-1,199915129	-0,65327415	-0,744462707	-0,400988549	-0,202824941	-0,079874966	-0,853264486	-0,628228306	-0,73564784	-0,58729196	-0,240717592	-0,070281052	-0,284329066	-0,523327159	-0,245673159	-0,448100164	-0,625545509	-0,569375225	-0,440569898	-0,562198061	-0,526578283	0,321918179	0,594077732	0,337930198	0,09752474	0,128623728	0,185307088	0,539634615	0,599861148	0,635181605	1,130839579	0,920274848	0,489446204	0,42682045	0,24043872	0,693249958	1,250620898	0,706085289	1,110818445	1,088168909	1,538802695
nk160414_b@15	YL_F	YL_8	15	150	-1,793287974	-0,619731749	-0,684827614	-0,474951743	-0,938497821	-0,416723311	-0,431690794	-0,48865216	-0,471019507	-0,222422641	-0,629300127	-0,295104601	-0,375722756	-0,218871996	-0,182134409	0,018821413	-0,332123941	-0,369990664	-0,071977834	-0,11219142	-0,268545781	0,001172616	0,259058249	-0,185435563	-0,442685586	0,079187098	0,093592834	0,133542415	0,086779691	0,216019189	-0,155026557	0,381797285	0,361679614	0,578964741	0,378874542	-0,050194851	0,189996142	0,149179867	0,299586719	0,461053331	0,559201851	0,109828354	0,505120918	0,632656841	0,139090148
nk160419_a@10	YL_F	F_1	10	150	-1,147905657	-0,787628502	-1,165698352	-1,335115919	-1,437297184	-1,626398708	-1,669568719	-1,153813824	-1,044434716	-0,220076485	-0,062426516	0,081296635	-0,260393757	0,165568441	0,732106022	0,42829331	0,439666942	0,927508346	0,842187599	0,142653863	-0,004619918	0,107165213	-0,121614833	0,176591746	0,355531912	-0,413580486	-0,313541541	-0,213519403	0,110384965	-0,046828184	-0,579990564	-0,831921781	-0,767834841	0,249491663	-0,021514375	-0,539247433	-0,531364317	-0,170541132	0,433081656	-0,312589016	0,015582057	0,427295533	0,578691177	1,439022928	0,770480682
nk160419_a@23	YL_F	F_1	23	150	-0,581646682	-0,295690745	-0,859674845	-1,213030413	-1,206746854	-1,812778132	-1,605368634	-1,546950469	-1,774009805	-0,749580022	-0,866148008	-0,310205101	-0,517848303	-0,351551165	-0,100906526	-0,338831714	-0,28092424	0,125310388	0,552217017	0,072208773	-0,274807223	-0,060526799	-0,481749234	0,19033402	0,369210886	-0,406368495	0,039094474	0,143179513	0,155355512	-0,051068036	0,118571569	-0,033268618	0,069939787	1,102119493	0,282969826	-0,263046836	0,264860435	0,034573969	0,556158491	0,261146562	0,646528396	0,352290162	2,307805175	5,514562973	5,014524281
nk160419_a@34	YL_F	F_1	34	150	-0,00690001	-0,120332352	-0,916972747	-1,067809636	-0,721105181	-1,072456964	-0,731938935	-0,540762409	-0,97228316	-0,31274815	-0,557961694	0,205708095	-0,141645394	0,009973257	-0,107211953	-0,618857505	-0,333437862	-0,011627627	0,180681568	-0,280933946	-0,559032994	0,062687803	-0,065740127	0,330252519	0,28422166	-0,152370884	0,038156655	-0,02232375	0,300785089	-0,060447875	-0,288227136	-0,252427456	-0,132308153	0,993978227	0,298283282	-0,140088625	0,009412401	0,031271028	0,669687049	0,309543597	0,53236572	0,281175526	1,72251835	3,390527039	2,834938115
nk160419_a@10	YL_F	Mol_1	10	150	-2,037398859	-0,756022685	0,015023044	-0,800078798	-1,049908624	-1,563984408	-1,106951369	-1,000598751	-0,900020842	-0,600060428	-1,016097458	0,298755636	0,150804021	0,066848138	0,082240055	0,676588516	0,885734385	0,382687744	0,957637275	-0,198815802	-0,742470007	-0,097148734	-0,701488719	0,204831526	-0,114797937	-0,893893216	-0,402434834	-0,513859059	-0,177352987	-0,52716928	-0,264418952	0,627513047	0,292648517	0,828672612	0,248171185	0,698088919	-0,113643004	-0,845192241	0,112149163	0,095410572	0,91156846	0,490102111	0,552061917	0,511610567	-0,330550822
nk160419_a@23	YL_F	Mol_1	23	150	-1,807899489	-1,157247718	-0,956377944	-1,253843747	-1,199168215	-1,408522494	-1,022648268	-1,098394752	-1,156806074	-0,765080853	-1,212802411	0,095870887	-0,022818055	-0,030566011	-0,100201396	0,431864531	0,535588811	0,139793266	0,493718407	-0,214133998	-0,569541199	0,088399999	-0,242879765	0,347231864	-0,370730811	-0,906713744	-0,275211763	-0,384099427	-0,045425731	0,071074414	-0,175502329	0,354933186	-0,16024825	0,587663048	0,211623035	0,378754154	0,157436163	-0,04373081	0,498229471	0,362423853	0,864592563	0,646347233	0,374716326	0,62026417	0,410393536
nk160419_a@34	YL_F	Mol_1	34	150	-0,714527983	-0,522759875	-0,582595278	-0,930278084	-0,62068806	-0,931899084	-0,275908048	-0,338693416	-0,717140967	-0,008175533	-0,522079339	0,214340692	-0,192568711	0,039697494	0,138102399	0,279759168	0,516823975	0,006536896	0,404391005	0,044460996	-0,332149684	0,161153781	-0,368934061	0,284114594	-0,194337	-0,69216466	-0,158368741	-0,371729746	0,171472414	-0,130784928	-0,203758826	0,233072488	-0,177713326	0,434304479	-0,035364775	0,426091637	0,087548475	-0,324548396	0,23634811	0,026283874	0,674484838	0,249604916	0,152875018	1,231362221	0,802595365
nk160419_a@10	YL_F	SF_3	10	150	-0,005280648	0,065937279	-0,461830857	-1,198970025	-1,275233946	-1,349692149	-0,86892091	-0,872338319	-0,692345174	0,886025161	0,424639451	0,741645955	0,091990593	-0,098702464	-0,598765578	-0,965517444	-0,378613973	0,216754044	-0,0385938	-0,044668398	-0,145957219	-0,490958451	-0,906719718	-0,662301136	0,136604248	-0,166036015	0,223607314	0,16321284	1,157411184	0,245822434	-0,381827807	-0,343245304	-0,505872098	0,592788867	0,501892605	-0,4495856	0,510089843	0,095943087	0,374662289	0,700300915	0,895633723	1,480856715	0,937137472	0,507934973	-0,776615852
nk160419_a@23	YL_F	SF_3	23	150	0,275061826	0,58640408	-0,423904982	-1,218093971	-1,433815724	-1,474677043	-1,219721904	-1,477263152	-1,716616998	-0,386624748	-0,941726996	0,057796238	-0,439592678	-0,165673602	0,101487719	-0,134300586	1,079100044	0,462681398	0,300050683	-0,267148115	-0,335170939	-0,566287945	-0,722404609	-0,194881025	0,325492312	-0,474481613	0,127925771	0,023736397	0,560677463	-0,553927529	-0,272800974	0,083783333	-0,192493213	0,447804525	0,402382057	-0,281613195	0,368210566	-0,091368509	0,710480999	0,582263715	1,132172547	1,468640642	0,364834027	0,139837947	-1,164907081
nk160419_a@34	YL_F	SF_3	34	150	0,211123522	0,032213931	-0,415682903	-1,018525486	-0,755556815	-0,845751335	-0,336345701	-0,697281964	-1,190775189	-0,189613158	-0,328682325	0,153068888	-0,346026011	0,222031985	0,081294041	-0,116985028	0,346839053	0,04836047	0,419351296	-0,187889344	-0,376936184	-0,393553207	-0,392758682	-0,019474364	-0,121400402	-0,725057347	0,494140126	0,526077386	0,859310586	0,073273	-0,447905499	-0,230746057	-0,456777088	0,359229904	0,356323733	-0,242773268	0,247195363	-0,562512747	0,446489688	0,316492866	0,934351455	0,565867652	0,131746696	1,004329175	-0,177528835
nk160419_a@10	YL_F	SF_5	10	150	0,376551289	0,783931904	0,034865827	0,023303042	-0,169806683	-0,290834118	0,509676817	0,546958969	-0,078892016	-0,249273657	-0,907298633	0,250513168	-0,517124442	0,662134314	-0,064183966	-0,480325873	-0,859436194	-1,371049855	-0,99645297	-1,102390689	-0,558359655	0,450540654	-0,575776496	0,061909731	-0,236932424	-0,09058736	0,971328554	0,497037219	0,926238448	0,742796732	-0,115839047	0,942004941	0,812582783	1,435743749	0,307297963	0,350139587	-0,01834133	-0,326061264	-0,00916755	-0,180940155	-0,492675156	-1,020182047	-1,582435869	-1,596899951	-2,185126221
nk160419_a@23	YL_F	SF_5	23	150	-0,008163864	0,255890523	-0,630760042	-0,99767725	-0,942385843	-0,980208533	-0,260294644	-0,646241543	-0,723187642	-0,757586689	-1,177530471	0,101701091	-0,413689205	0,569856379	0,115118669	-0,626312951	-0,334178226	-1,036488667	-0,426589211	-1,307695278	-0,901740603	-0,307703966	-0,749083281	-0,012130641	-0,038179676	-0,330982739	0,516982661	-0,022380803	0,389649631	0,508914779	-0,472590569	0,556842371	0,146920527	0,367996164	0,400346208	0,916849206	0,888927571	0,643713451	1,246048576	0,787408833	0,696711966	0,051536703	-0,869350784	-1,077998068	-1,927415896
nk160419_a@34	YL_F	SF_5	34	150	0,219513995	0,178708235	-0,643888869	-0,881728314	-0,682472267	-0,802489303	-0,356082624	-0,492132646	-0,839342227	-0,352607033	-0,913574265	-0,158828883	-0,373086541	0,501650489	0,032961157	-0,54637641	-0,060358343	-0,341962034	-0,183766483	-0,837523884	-0,63102624	0,043530772	-0,457110983	0,25847991	-0,004051672	-0,110103032	0,555397562	-0,13506177	0,560818191	0,317975193	-0,550526989	0,499720649	-0,110137486	0,461877417	0,0594369	0,809762193	0,417710326	-0,190089324	0,718875891	0,365388596	0,637395486	0,120216463	-0,120843025	0,525951648	-0,368349397
nk160419_a@10	YL_F	SF_6	10	150	-0,207165199	0,608851195	-0,305902121	-0,715142498	-0,319644632	-0,785997199	-0,977376799	-1,768997356	-1,192869595	-0,6116008	-0,898001536	0,50274506	-0,297123424	1,266327738	0,884768273	0,357781034	-0,017075082	-0,226823753	0,131277529	0,143123917	0,473152289	0,653516101	-0,112563492	-0,513073418	-0,33178309	-0,739126635	-0,029175357	-0,419060318	0,294660217	0,294463081	0,152006921	0,490016627	0,109707069	0,123803659	-0,155975754	-0,699101293	-0,54800519	-0,544857007	0,087251193	-0,432855313	-0,290691771	-0,832636605	-0,301456069	-0,388791294	-1,010411626
nk160419_a@23	YL_F	SF_6	23	150	-0,276147128	-0,327734353	-0,5319185	-0,570288721	-0,486784735	-0,967067555	-0,952598352	-1,475893846	-1,236021078	-0,657953167	-1,15911464	0,009344795	-0,912486636	0,522491671	0,144487177	-0,491408254	-0,383733661	-0,593060645	-0,101073017	-0,346907563	-0,050798679	0,05695229	-0,362730318	-0,577318107	-0,078981819	-0,512422455	-0,11987599	-0,477110804	0,257434254	0,730609771	0,367290815	0,484563875	0,15614581	0,792854502	0,438335445	0,01688437	0,254688125	0,612685747	1,117417612	0,204834918	0,246034033	0,091257172	0,365001254	0,045178611	-1,000069321
nk160419_a@34	YL_F	SF_6	34	150	0,062042912	0,324211326	0,234765908	-0,116037317	0,176156977	-0,235118565	-0,04453407	-0,620105049	-0,735735964	-0,123672627	-0,545226102	0,187754084	-0,408885926	0,449681036	0,068317454	-0,344462441	0,155180038	-0,10826204	0,057817157	-0,431684464	-0,662046411	-0,261501257	-0,419435526	-0,266902631	-0,170772098	-0,638913554	0,072577291	-0,092251038	0,523781249	0,14076729	-0,065537955	0,260025205	-0,099759862	0,381771517	0,240917805	0,062573401	0,422267523	0,312768551	0,867061492	0,31237868	0,653511034	0,081323412	0,379888038	1,151955255	0,358573582
nk160419_a@10	YL_F	SF_7	10	150	-0,12254598	0,289338526	0,841131784	0,795426292	0,893721772	-0,209476031	-0,272168187	-0,052511726	-0,763239079	-0,116708252	-0,160810082	-0,125992492	-0,989085642	-0,186131278	-0,449410096	-1,077505276	-0,747046044	-0,931175633	-0,202702411	-0,130016898	-0,713630586	0,994885786	0,309555105	0,567224903	0,393871743	-0,349465874	0,327743423	-0,271448552	0,217205235	0,406119928	-0,306316642	0,227269761	0,248505683	0,685881841	-0,279400304	0,671803229	-0,078294073	-0,143687325	1,058020595	1,034032247	1,703979272	0,852555504	0,59722552	0,716998879	-0,302907695
nk160419_a@23	YL_F	SF_7	23	150	0,460193044	1,166078972	0,993208938	0,593907399	0,876980128	0,051014193	0,486962625	0,616019352	-0,040477727	0,225448617	0,114968279	0,118576147	-0,442266727	0,131343497	-0,188365653	-0,752466574	-0,548411835	-0,656096782	0,013519923	-0,415308559	-0,846898904	0,054233683	-0,180719332	0,213135625	-0,166861098	-0,468099065	-0,172780253	-0,326841224	0,306387087	-0,209203704	-0,22383083	0,695943406	0,171210688	0,481625402	0,300865712	0,528861863	-0,14027078	-0,230764769	1,227836026	1,610678618	2,105045527	1,372213167	0,99279094	0,639980266	-0,285098076
nk160419_a@34	YL_F	SF_7	34	150	0,223117679	0,289193724	-0,089027153	-0,406264164	-0,081646369	-0,799083686	-0,179180439	-0,15734949	-0,874321202	-0,011504478	-0,134142782	-0,026989696	-0,553302061	-0,034256123	-0,346407765	-0,818153119	-0,349977373	-0,392172889	0,352184746	-0,173166354	-0,697483186	0,041614796	-0,441232158	0,427480267	0,109886863	-0,231668455	0,319793011	-0,212566734	0,14331763	-0,089883513	-0,382252752	0,388819978	0,042172739	0,474937463	0,0905121	0,75091483	0,116589114	0,110608139	0,84860281	0,666220249	1,383458897	0,902695718	0,522611011	1,199105895	0,269584467
nk160419_a@10	YL_F	SF_1	10	150	0,281621481	-0,193319034	-1,276039608	-1,400547701	-0,999313795	-0,97721732	-1,299209575	-1,700887734	-1,553001159	-1,033359448	-1,360550179	-0,226702728	-0,175453646	0,212134331	-0,817915489	-0,929759728	0,347285447	0,904134305	1,957399012	1,042094601	-0,004114429	0,135253659	-0,823080085	-0,804030259	-1,717270835	-1,205292196	-0,497101554	-0,336079312	0,309972128	-0,426741292	-0,043356439	0,275341868	0,6851942	0,144287669	0,181547382	0,03182388	0,536695559	0,547763996	0,688991488	1,367529294	0,786448705	-0,258740405	-0,416841867	-0,278115926	-0,773616466
nk160419_a@23	YL_F	SF_1	23	150	-0,201574316	-0,682076125	-1,492032586	-1,799630587	-1,138252563	-1,722075768	-1,2720461	-1,471124419	-2,020601516	-1,355247885	-1,852347188	-1,20035176	-0,580495922	0,172247216	-0,646140945	-0,940486603	0,952999442	1,097571535	1,012687913	0,375981667	-0,42553901	0,343298683	-0,371074548	-0,268926658	-0,601783421	-0,534660046	-0,189272714	-0,332432565	0,218042654	-0,006586974	-0,259203239	-0,207119265	0,221412873	0,359473442	0,279094227	0,32624124	0,790477196	0,648929073	0,638447491	0,979514121	0,693747185	-0,127127849	-0,800729347	-0,566268924	-1,288826005
nk160419_a@34	YL_F	SF_1	34	150	0,186717003	-0,081519399	-0,740707717	-1,189235798	-0,617859346	-0,887194264	-0,571416923	-0,781408028	-1,054404138	-0,585758764	-0,976750466	-0,385014899	-0,358465317	0,156589748	-0,527860642	-0,856865278	0,081783796	0,167983202	0,631640318	0,25251648	-0,521772573	0,129606274	-0,226285336	0,194009368	-0,244002631	-0,502823402	-0,209419508	-0,194111857	0,203338921	0,013809397	-0,191118884	0,016675566	0,309723709	0,424187417	0,279188069	-0,038460815	0,642841426	0,432303958	0,805343217	0,491411557	0,725097247	0,326216869	-0,120075309	0,631830545	0,059307674
nk160419_a@10	YL_F	SF_2	10	150	-1,505054004	-1,117773064	-1,293518346	-0,606310678	-0,265746231	-1,347350243	-0,890732726	-1,099368613	-1,50321567	0,453954411	-0,019625824	-0,315426027	0,758255515	0,861704596	-0,035307904	-0,857146601	-0,613378712	0,648856496	2,068334215	1,444779744	0,674883342	0,869653885	1,042948841	1,027359521	-0,471137692	-1,258051463	-1,285721464	-1,334975161	-0,599577247	-1,07805807	-0,468960867	0,025462276	-0,077618568	0,849156346	0,305501861	-0,566331141	-0,187948844	-0,785047176	-0,118486271	-0,504096377	0,973104216	0,437887524	-0,379489335	-0,415778456	-1,490153608
nk160419_a@23	YL_F	SF_2	23	150	-0,61436945	-0,012620561	-0,52555112	-0,662318877	-0,235252407	-1,224118875	-1,072285689	-1,503376782	-1,372248153	-0,055386147	0,317482663	0,643210649	1,322184964	1,722293527	1,482567085	0,776848458	0,731790783	0,133656768	1,304313478	0,882516255	0,371407019	0,579316135	0,74967588	0,987247102	-0,441395281	-1,148065615	-1,135288392	-1,286317269	-0,883005216	-0,923361963	-0,738931863	-0,813304629	-0,652608825	-0,160796117	-0,451808532	-0,835589958	-0,717448413	-0,689910972	-0,562191632	-0,564487894	-0,240502835	-0,612207355	-1,434591825	-1,429552631	-2,275713341
nk160419_a@34	YL_F	SF_2	34	150	0,157830991	-0,052510086	-0,382201827	-0,476674558	-0,081833666	-0,819337381	-0,410851539	-0,857590696	-0,860099033	0,073926294	-0,119681973	0,04643762	0,376128066	0,985542681	0,668387158	0,315218914	0,338685002	0,143030555	0,816201928	0,535768644	-0,163644802	0,461936736	0,418847078	0,65451088	-0,32388137	-0,936616998	-0,70315865	-0,940095482	-0,38497819	-0,635798857	-0,494570725	0,01635197	-0,172854237	0,442848399	-0,274079311	-0,832527849	-0,043750635	-0,333503613	0,224635004	-0,085388288	0,389130487	0,273626356	-0,398839039	-0,02060222	-0,840958773
nk160419_a@10	YL_F	YL_3_F	10	150	-0,416768492	-0,801917601	-1,120680225	-1,679589551	-0,910792846	-1,114167741	-0,224334349	0,028307836	-0,405648959	-0,2840992	0,13532236	-0,257339812	0,260709884	1,201561804	0,593665092	0,683300518	0,559165062	0,09037363	-0,080524144	-1,248315816	-0,106775382	0,640078928	0,297580963	-0,001266275	-0,475457654	-0,086653259	0,892519998	-0,333166365	0,008285924	0,528656085	0,531212033	0,562975967	-0,799060421	0,043161625	-0,494517252	-1,157486659	-0,87015769	-0,624178136	-0,371972897	-0,121698269	0,285392004	0,75173159	2,183032376	3,36688233	2,544599135
nk160419_a@23	YL_F	YL_3_F	23	150	-0,383367442	-0,092528512	-0,311366617	-0,701943672	-0,659034855	-0,517320889	-0,093182557	-0,297681306	-0,181134355	0,026110386	-0,804889393	-0,925478889	0,007801222	0,456326433	0,431233081	0,250140956	0,38852299	-0,204665989	-0,436938021	-1,070520568	-0,49596305	0,075979935	0,235737914	0,319288158	-0,175172868	-0,374494729	0,812559471	0,101097935	0,460274119	0,174220453	0,145775704	0,223952082	-0,221180699	0,080484935	0,382001406	-0,422496553	-0,450034396	-0,290104572	0,761834658	0,564707679	1,155880407	0,949276315	3,283075823	6,036127151	5,6040824
nk160419_a@34	YL_F	YL_3_F	34	150	0,346766796	-0,146731419	-0,417975881	-0,768898343	-0,300130305	-0,588095189	0,270773001	-0,040879407	0,093492032	0,248404931	-0,45746454	-0,137784623	0,255871557	0,863300518	0,359281889	0,237714387	0,151666656	-0,219158291	0,030198016	-0,894082661	-0,386910361	0,336196654	0,133544676	0,499974478	-0,259862892	-0,598253875	0,90310013	0,452264338	0,882376627	0,482769052	-0,191692989	-0,01661278	-0,834181713	-0,18668226	-0,301218428	-0,907485098	-0,461757533	-0,200429418	0,245912946	0,219407883	0,53979719	0,441161064	2,987585057	4,557783964	3,9564714
nk160419_a@10	YL_F	YL_5_F	10	150	-1,523570518	-1,24583288	-1,439108274	-1,453184577	-0,700682822	-0,373020039	-0,085397678	0,245143951	-0,345939455	-0,91482875	-0,791471539	0,329030142	0,405714271	0,16184391	-0,263955985	-1,050399242	-0,839387921	-1,822547281	-1,58215643	-1,250785314	-1,570468777	-1,337369387	-1,802120075	-0,454504486	-0,223513507	-0,107028437	1,127050811	0,31243987	0,219768567	0,099758667	0,12754549	2,069600518	1,450913191	1,077934454	0,798457776	1,760309226	1,232079054	0,77921375	0,620688036	0,523360533	1,415233221	0,960141268	2,808736504	3,541632896	2,620642652
nk160419_a@23	YL_F	YL_5_F	23	150	-0,34394834	0,072832107	-0,24817599	-0,801708218	-0,31419559	-0,146118634	0,789311052	0,652333514	0,148991765	0,007524619	-0,367714427	0,012847395	0,482730689	0,768912904	0,52201382	-0,367240197	-0,506687098	-1,553836172	-0,874378274	-0,74776521	-1,11241007	-0,544325724	-0,930305839	0,03719691	-0,304828372	-0,332101494	0,551566547	-0,003005643	0,565008947	0,477372244	-0,240333174	0,404143003	0,267700155	0,670742518	0,427022528	1,046043225	0,470724198	-0,107578497	0,634793926	0,653691468	1,640458707	1,185898724	4,117759707	6,290672174	5,757591187
nk160419_a@34	YL_F	YL_5_F	34	150	0,596989384	0,416494795	0,276778824	-0,264081901	0,61909555	0,452728064	1,038003262	0,595711312	0,149808089	0,296735383	-0,147856009	0,353313046	0,356235894	0,541854252	-0,002658341	-0,532150333	-0,468418406	-1,166769128	-0,790607346	-0,699248627	-1,117360198	-0,372288187	-0,280581447	0,533449292	-0,175073697	-0,24318745	0,74622986	0,263423245	0,421723695	0,145685636	-0,425068171	0,351743839	-0,076262056	0,447586321	0,250321139	0,748145093	0,222678942	0,0201711	0,577346617	0,517620477	1,488211232	1,304089149	3,36104021	4,660298252	3,959016355
nk160419_a@10	YL_F	YL_6_F	10	150	-0,601041498	-0,319981153	-0,432606972	-0,848730053	-1,297137363	-0,873238006	-0,821185462	-0,747961678	-0,190859225	-0,087699278	-0,358476856	-0,100619998	-0,575011204	0,315590273	0,382270482	-0,562423571	0,044941691	-0,15128872	-0,349711527	-0,544905813	-0,739671466	-0,329236816	-0,683596153	-0,851456372	-0,213828842	-0,303258736	-0,122752088	-0,067261157	0,765978422	1,205206529	0,030614	0,602039999	0,114031904	0,520904511	0,752801949	-0,167446839	0,298598252	0,679508421	0,441725424	-0,033265627	0,507361901	0,992029043	2,83365588	3,596015729	2,704081526
nk160419_a@23	YL_F	YL_6_F	23	150	-0,060653003	-0,125322494	0,301629663	-0,119455437	-0,30259049	-0,390834112	-0,429151724	-0,331430482	-0,60794756	-0,355582642	-0,631224484	-0,086949402	-0,221135109	0,389018033	0,213266304	-0,366229523	-0,081048641	-0,040794126	-0,110709499	-0,667238791	-0,380232336	0,013557702	-0,349287759	-0,533838713	-0,202050188	-0,581629097	-0,429215951	-0,328471374	0,675285487	0,335627046	-0,492618097	0,422559193	-0,344549208	0,291673976	0,369662521	-0,175434941	0,988672372	1,0370144	0,913022407	0,373298472	1,029975342	0,921602698	3,312557494	5,701353537	5,063795963
nk160419_a@34	YL_F	YL_6_F	34	150	0,265264157	-0,290383284	-0,29088086	-0,445855573	-0,526899	-0,466055554	-0,154054216	-0,253336978	-0,654799621	-0,059318218	-0,484536276	-0,148331488	-0,197866962	0,624112878	0,52443935	-0,471510783	-0,264419245	-0,018549763	0,333851741	-0,283936862	-0,407992861	0,05938508	-0,150442339	-0,170477414	0,18604964	-0,278264742	-0,32755673	-0,526461327	0,33592894	0,106656438	-0,657631326	0,394907018	-0,221930104	0,351503112	0,361016824	-0,187614683	0,309789856	0,30647407	0,649467263	0,253941571	0,848523133	0,589308298	2,480459943	3,848527293	3,195968194
nk160419_a@10	YL_F	YL_7	10	150	-1,365541529	-0,068476113	0,170839639	0,203711814	0,211861002	-0,262685383	-0,024150586	-0,184873464	0,051342909	1,199716672	0,85705549	0,409802905	0,351603886	0,337672004	-0,8849606	-1,467421674	-0,629438632	-1,004479141	-1,038730102	-0,931465072	-1,614641025	0,22005091	0,445707506	0,740445944	0,118647293	0,795190583	1,30635173	0,356522512	0,222439195	-0,128908461	-0,476495514	0,826413746	1,005287166	1,534133363	0,135940954	0,683023694	0,216326607	-0,572828276	-0,694202975	-1,119042262	-0,475111342	-1,174352845	-0,334487396	-0,524911676	-0,039559056
nk160419_a@23	YL_F	YL_7	23	150	-0,99873925	-0,427025675	-0,357518259	-0,242538386	-0,118278327	-0,13362326	0,43561964	0,381073697	0,089584045	0,367751283	0,351868607	0,286791734	0,088419931	0,297655423	-0,871778719	-1,099192353	-0,64442731	-0,651698497	-0,235170255	-0,618750674	-1,20626675	0,059224025	0,04128682	0,530272704	0,200373862	0,629009093	1,139283773	0,17958998	0,463540101	-0,402779945	-0,523194163	0,426407999	0,688983701	0,834820265	-0,210190851	0,420233059	0,46677414	0,008320565	-0,090031542	-0,559374551	-0,032639489	-0,646086723	-0,949274055	-1,338077738	-1,807684573
nk160419_a@34	YL_F	YL_7	34	150	-0,233945366	-0,260976558	-0,536019186	-0,424196222	-0,073451261	-0,493791616	-0,036874914	-0,153301964	-0,290698339	0,183758281	0,076348954	0,318436332	0,033440418	0,305442863	-0,380170569	-0,528832481	-0,20251935	-0,512674548	-0,087345747	-0,554433959	-0,931245412	0,244459327	0,054433563	0,529394244	-0,123370938	-0,337350093	0,480363227	0,023081305	0,264575521	-0,257139356	-0,744529415	0,2060443	-0,027830127	0,679657069	-0,057538824	0,626894653	0,271790556	0,121050466	0,465405753	0,04416269	0,431989885	-0,357349002	-0,333857597	-0,276414583	-0,739446211
nk160419_a@10	YL_F	YL_1_F	10	150	-0,211113613	0,50347397	-0,146480744	-0,161490731	1,749085987	1,462792075	1,364922493	1,233769875	0,223379675	0,473698065	0,349331818	0,47712731	-0,38390641	-0,307989515	-0,509468053	-1,152737294	-0,983292569	-1,213713284	-0,646082677	-0,80509949	-0,875914546	-0,41493103	-0,757161851	-0,247422643	0,095356631	0,302642001	0,275534848	-0,117950903	-0,151143455	0,781002879	0,944901542	0,347112143	0,015242722	0,995337666	0,686772847	0,222110636	0,80179828	-0,066354461	1,253969647	1,084926528	1,138439873	0,444727239	1,881230722	3,533514287	2,768178919
nk160419_a@23	YL_F	YL_1_F	23	150	-0,590934324	-0,418475267	-0,578565756	-0,395406136	0,201614682	-0,176173943	-0,386673225	0,13750956	-0,531461821	-0,143172941	-0,244850874	0,102891261	-0,756155622	-0,222646552	0,429095637	0,112369533	0,190730128	-0,398795432	-0,167850312	-0,820462938	-0,857875261	0,173683728	0,118633097	0,666853322	0,893476175	0,099655747	-0,144163268	-0,233723342	0,008250772	-0,038035543	0,161495849	0,084325129	-0,446800478	0,326523433	-0,17904373	-0,527030473	0,077303525	-0,161609431	1,013237628	0,740518354	0,535732004	0,294188429	2,667076603	5,394647375	4,655975131
nk160419_a@34	YL_F	YL_1_F	34	150	-0,324086831	-0,511595219	-0,622441023	-0,687929449	-0,415823435	-0,824700084	-0,514194184	-0,546901938	-1,008486524	-0,286488454	-0,587751164	0,335006106	-0,216689347	0,140721859	-0,023321367	-0,436358805	-0,037846915	-0,612548929	0,138958388	-0,374291053	-0,383777426	0,261501956	-0,173911232	0,212624699	0,081330055	-0,225241434	0,280892436	0,043981115	0,146432212	0,194466193	0,126773955	0,233314974	-0,410142119	0,212564805	-0,04459328	-0,479367208	0,088524292	0,126849688	0,875353918	0,506544154	0,896701835	0,313249672	2,581466593	4,53749855	3,810038985
nk160419_a@10	YL_F	YL_2	10	150	-1,910607769	-1,626722275	-1,031986818	-1,759020996	-1,534219513	-2,048729964	-1,858151516	-2,015645549	-2,672866778	-2,390111579	-1,64093622	-0,422385965	-0,902635685	-0,203543789	-0,800150399	-0,635780541	-0,206551916	0,182208806	0,810598978	-0,357401205	-0,604125711	0,20778654	-0,286558161	0,769151551	0,977908435	-0,152861661	-0,166509553	-0,153135927	0,644457681	0,38763031	-0,469392889	0,019398027	-0,142721268	0,529787085	0,678777323	0,559518044	0,367138886	-0,101731915	0,523871904	0,588188865	2,175538471	2,510412366	2,325851548	2,419877885	2,689536543
nk160419_a@23	YL_F	YL_2	23	150	-1,328282615	-1,193298769	-1,111889579	-1,561494922	-1,185587659	-1,60549431	-1,76771002	-2,102982053	-2,512539557	-1,905219461	-2,015009013	-1,460165309	-1,944768952	-0,215223825	-0,736274567	-1,228238577	-0,032613604	-0,430365383	0,636911026	-0,237752626	-0,235257928	0,264467975	-0,632479089	-0,056201094	-0,159301112	-0,710731939	-0,20681209	0,24837054	0,78966212	0,838679667	0,216691205	0,076526446	0,239252847	1,362404367	1,03589581	0,868290141	0,727114588	0,921852892	0,995975965	1,079101089	2,031919945	1,889544146	1,321418325	0,890748615	0,138633683
nk160419_a@34	YL_F	YL_2	34	150	-0,516338395	-0,696649971	-0,883269541	-1,500527372	-1,119130092	-1,54283087	-1,061228756	-1,184695213	-1,586328034	-1,011938607	-1,190578856	-0,492180608	-0,830574044	0,1848086	-0,491509384	-0,815001124	-0,224877035	-0,431753211	0,431593371	-0,224834234	-0,500937013	0,316247189	-0,331345524	0,177947441	-0,033967301	-0,600618643	-0,052325164	-0,130749453	0,350133336	0,344382329	-0,150236759	0,005358437	0,131002159	0,925264021	0,599776155	0,473524275	0,587592621	0,588007102	0,752799069	0,633051791	1,536355999	1,228936042	0,901959201	0,958652309	0,478135169
nk160419_b@7	SF_F	F_3	7	150	-2,240714595	-2,243654851	-1,430884616	0,613251718	0,107007519	-0,905629525	-1,604120818	-2,020684043	-1,535781324	-0,187441494	-0,730285581	-0,344483998	-0,290547002	0,347511247	0,271280467	0,716758591	0,189080689	-0,024756332	-1,4324618	-1,064426046	0,141023605	-0,139863094	-0,855472968	0,38201053	-0,121442436	1,057989182	0,174308936	-0,422513649	-0,954107108	0,678809566	0,471776493	-1,162084361	-0,250290377	0,432422643	0,671164017	-0,59847584	0,582612587	0,097313674	1,170504868	1,006642145	-0,409515666	-0,556574751	4,121291985	6,481401301	4,125815003
nk160419_b@10	SF_F	F_3	10	150	-1,72090139	-1,027411078	-1,043694837	-0,64756046	0,559308308	-0,102603722	-0,995686311	-0,88485739	-0,958419083	-0,381179014	-0,601813694	-0,71775452	-0,422194807	-0,17861277	0,255990377	0,471589645	-0,452374156	0,101713427	-0,678438021	-0,528414941	-0,799996774	-0,914853731	-0,96466979	0,663940953	1,338847354	0,705364446	0,301897314	-0,05394445	-0,147543765	0,734462018	0,457624788	0,358023468	0,049706086	0,854823393	0,110248518	0,128197034	0,246081254	-0,164611729	-0,241193461	0,087905245	0,371931533	0,847919142	1,666755511	3,095147849	1,916516314
nk160419_b@15	SF_F	F_3	15	150	-2,073955358	-0,872669517	-0,895628173	-0,339574942	-0,468503898	-0,277929144	-0,673889533	-0,998560042	-0,86228865	-0,171494378	-0,39854763	-0,752642471	-0,547455577	-0,069762085	0,211421166	0,342288675	-0,410759599	0,005821031	-0,683607469	-0,698645973	-0,607352949	-0,678146857	-0,247896072	0,431269315	0,528788532	0,666916404	0,145704751	-0,200983795	-0,440672221	-0,110447228	0,327967897	-0,067082647	0,064971128	0,158543846	0,312393282	0,346280654	0,918420336	0,426064104	0,502885878	0,524265621	0,201668806	0,444419193	2,834171048	3,077133607	2,510830405
nk160419_b@7	SF_F	F_4	7	150	-1,701337973	0,478506106	0,451120501	-0,276462448	-0,754777834	-0,933733616	-0,973913341	-0,728518325	-0,700480533	-0,202087952	-0,383895219	-0,191728246	-0,164247495	-0,618861044	-0,76283993	-0,992077411	-0,604703343	0,213723102	-0,25222588	-0,467386686	-0,474215589	-0,776132353	-0,477004985	0,568691592	-0,073946106	0,398024523	0,953441671	0,634437736	-0,174542722	-0,361721063	-0,144965246	-0,261469439	0,882955454	0,509838748	0,185027709	0,580943891	0,597329555	1,086394014	0,085117578	0,486036719	0,448598501	-0,231454042	3,111317289	3,908102655	2,745761721
nk160419_b@10	SF_F	F_4	10	150	-1,587451859	-0,183646457	0,108257649	-0,129537504	-0,543159993	-0,568787752	-0,709768394	-0,793850802	-0,708253153	-0,575206652	-0,093621038	-0,127219564	-0,093491381	-0,286702944	-0,288687194	-0,506628045	-0,603114468	-0,125501312	0,053458521	-0,015246918	-0,102310949	0,023306422	-0,13850705	-0,10493916	-0,207627948	0,506915449	1,198367005	0,280759065	-0,131952677	-0,340699842	-0,026833299	-0,07362079	0,343719386	0,334516398	-0,099261393	-0,063717885	0,07622315	0,158899362	0,121289842	0,332229655	0,583445124	-0,061748825	1,116986826	2,158860268	1,545805595
nk160419_b@15	SF_F	F_4	15	150	-1,323701616	0,364448172	0,45312722	-0,016541741	-0,195381912	-0,604076022	-0,562958685	-0,484661666	-0,393862902	-0,331773673	0,044911955	-0,030212316	-0,284147148	-0,525072494	-0,429851596	-0,71395459	-0,56508148	0,215498022	-0,044621035	-0,035258312	-0,277906286	-0,284209088	-0,13379507	0,459502668	0,110027671	0,192498237	0,619177791	0,426798571	0,065856214	-0,184079062	-0,11007207	-0,328996656	0,51689785	0,428636156	0,116661932	0,060942724	0,41997354	0,353199204	-0,136780371	0,053453446	0,15733657	-0,075974726	2,257976325	2,823147579	2,000199089
nk160419_b@7	SF_F	F_1	7	150	-2,088305679	-1,147265089	-0,334775157	-0,115435601	0,081149373	-0,805324984	-0,647701974	-1,317996417	-1,252627267	-1,109012291	-0,579265085	-0,72974368	-0,911056714	-0,197279877	0,141712319	-0,441832272	0,335487858	0,341241885	0,465343596	0,022693156	1,24889575	1,113464183	-0,309381721	-0,383208018	-0,607336197	-0,928903384	-0,747091889	-0,257836217	-0,113372105	0,650583567	-0,124796118	0,801537737	0,384917185	-0,38275663	-0,899904555	-0,278471818	0,521713902	0,358498528	0,404763137	1,101383165	2,258567324	1,583458609	5,147958689	10,232012	8,146801242
nk160419_b@10	SF_F	F_1	10	150	-1,874070697	-0,62460853	-0,343719926	-0,572707093	-0,863604644	-0,447418209	-0,3465167	-0,582929432	-0,170724924	-0,156555072	-0,33010423	-0,054530239	-0,206355283	-0,440846127	0,209618186	-0,215294383	0,150119002	0,460778266	0,262375942	0,269413299	0,081744306	0,271887339	-0,258217287	-0,058345037	-0,21431029	-0,734187355	-0,536607949	-0,463052463	-0,477920878	0,486899096	0,066800396	-0,186943696	-0,574052137	-0,739023754	0,021968888	0,325562543	0,023877069	0,351967732	1,146651104	1,360127876	1,052749072	0,398024956	1,8199322	5,072044175	3,518940745
nk160419_b@15	SF_F	F_1	15	150	-1,885972784	-0,576310453	-0,156478481	-0,131792792	-0,443164135	-0,185464968	-0,371229025	-0,385788958	-0,330891099	-0,353290847	-0,229090465	-0,100916935	-0,267164981	-0,29037412	0,053079993	-0,244473175	0,304541029	0,119549593	-0,078265866	-0,136737692	0,259573824	0,352135643	-0,231545219	-0,132225523	-0,121328389	-0,327456489	-0,137844245	-0,061375592	0,248223143	0,298760271	-0,13769589	0,241466255	0,036925803	-0,284207641	-0,263061601	0,030477379	0,299903436	0,09615174	0,161339106	0,541636176	1,288457293	0,389079265	2,764056153	5,211416426	4,223509218
nk160419_b@7	SF_F	F_2	7	150	-0,782358853	0,612498972	0,223968756	-0,03263503	0,000585076	0,336314361	0,01660513	-0,040683453	-0,092253687	0,126663256	0,371749274	0,258220372	-0,171073296	0,243654227	-0,278000466	0,174788079	-0,286513882	-0,341965448	-0,189782163	-0,152102093	-0,394762354	-0,101194506	-0,179434637	0,033838459	-0,174727227	0,114015715	-0,006482128	-0,19379116	-0,658417727	0,559833946	0,48717462	0,263973823	-0,258426137	-0,092277174	0,312306435	0,318452172	0,125214332	0,681230709	-0,11652545	-0,348976394	0,20841671	-0,258288783	3,353353575	6,148485128	5,057311761
nk160419_b@10	SF_F	F_2	10	150	-0,78549723	0,407308099	0,413091497	0,224673247	-0,061695883	0,433959035	-0,087558484	-0,054411544	-0,13002857	-0,272140977	0,250202874	0,346503063	-0,0776415	0,259836423	-0,00590329	0,058355471	-0,06553636	-0,020854884	-0,33806026	-0,273881002	-0,637428568	-0,031448646	-0,32824739	0,086022772	-0,20428987	-0,012547371	-0,138581507	-0,095853553	-0,348676339	0,74005873	0,391823802	0,179081332	0,303344545	0,254450952	-0,203927835	-0,000588481	-1,55E-06	0,514217108	-0,399509206	-0,200918779	-0,212887346	-0,043463805	1,03001786	3,274813075	2,423219186
nk160419_b@15	SF_F	F_2	15	150	-1,069911412	0,275252853	0,112354551	-0,015526414	-0,204314893	0,154899639	-0,080745211	-0,09625804	-0,133067101	-0,069700817	0,11412719	0,215415377	-0,110649347	0,183547175	-0,117674088	0,01933542	-0,268099414	-0,08046714	-0,126193463	0,010473146	-0,234793488	0,010393944	-0,059936579	0,089962757	-0,038386627	0,008487467	-0,13498315	-0,000329785	-0,310898141	0,384637621	0,184452483	0,107755551	-0,015523211	-0,003731092	0,10452987	0,040649597	0,077874961	0,361675616	-0,275234008	-0,136418427	-0,136008528	-0,228496833	1,882919949	3,551010793	3,010520418
nk160419_b@7	SF_F	Mol_3	7	150	-1,169396414	-0,041925559	-0,351561003	0,134603099	-0,69340711	-1,434509223	-1,738367899	-1,07115314	-0,839759868	-1,67330622	-0,772662105	-0,289121829	-0,323217488	-0,50669583	-0,5906147	0,641323243	1,380205025	0,375699676	1,028064473	-0,707853615	-0,88760227	-0,936053065	-1,134636937	-1,344542735	-1,393586218	-1,814320712	-0,447159496	-0,164868337	0,602509417	1,527797451	0,523656142	0,4709131	0,444578447	-0,549690826	0,356271091	0,406597208	0,13378787	0,90057759	1,405867665	1,664778888	1,404535345	1,357018246	1,693859318	2,424092421	0,328315515
nk160419_b@10	SF_F	Mol_3	10	150	-2,106724864	-0,470060573	-1,242718256	-0,683364138	-0,93446177	-1,276923958	-1,794885223	-1,689340998	-1,373416091	-1,329108263	0,969934258	0,756887747	0,942842982	0,136115171	-0,8296643	-0,497830565	0,127895718	0,146267399	0,316480663	-0,85879626	-0,818851782	-0,976984655	-0,734515654	0,436955549	0,49399463	-0,757009357	-0,634610262	-0,924509445	-0,384885469	0,753653153	-0,384887794	-0,602109541	-0,660664177	-0,611802712	1,397749392	0,225434733	0,491158269	0,319273201	1,039471719	1,123009583	1,170941576	0,424517037	0,589208205	1,661812989	0,129970515
nk160419_b@15	SF_F	Mol_3	15	150	-1,291465835	-0,555573325	-0,433477665	-0,146071273	-0,309201456	-0,73065059	-1,008404767	-0,838323358	-0,723947647	-1,038341109	-0,255740878	-0,358694369	-0,417696883	-0,440648696	-0,564894623	-0,430785156	-0,203813005	0,036935104	0,067903394	-0,663816479	-0,519524726	-0,309874741	-0,195241749	-0,403794798	0,085728806	-0,138613856	-0,328148643	0,045466215	0,05295457	0,4299028	0,239363284	0,220759566	0,590278023	0,521892143	0,658566279	0,478838381	0,545972042	0,674181461	0,484434773	0,098111892	0,284661816	0,448366709	1,435472462	1,760192376	0,969174971
nk160419_b@7	SF_F	Mol_4	7	150	-0,675816789	0,244203873	0,229528686	0,006795774	0,308995573	0,406832929	0,642691037	0,275190566	-0,27243662	-0,104536633	0,13648334	0,161390721	-0,037595214	-0,125255137	0,213965248	0,593073678	0,259333385	0,002411055	0,819518672	0,57400841	0,355531144	0,02414152	-0,332664774	-0,277892452	-0,598539055	-0,573621095	-0,533521871	-0,139812923	0,018233817	-0,390117642	-0,704155171	-0,327411569	0,240860844	0,009794589	0,22752889	0,49559343	0,42574722	-0,442091002	0,141222439	-0,216161507	1,058470712	1,227285728	0,695278957	0,73903965	0,099218005
nk160419_b@10	SF_F	Mol_4	10	150	-0,609195176	0,53894063	0,606674953	0,587799187	0,318974853	0,134925213	0,510460701	0,463216748	-0,080643942	0,327271683	0,789397511	1,039738345	0,790407125	0,401823155	0,231515283	0,366959743	-0,061985466	-0,245447301	0,43043192	0,046325222	-0,164063001	-0,067753824	-0,165929824	-0,244808473	-0,537927204	0,117663467	-0,258586282	-0,273117039	-0,030458597	-0,133723422	-0,56761367	-0,103415489	0,086480197	-0,060970697	-0,18416834	0,085850305	-0,166656076	-0,510109939	-0,52312941	-0,08672721	0,132072736	-0,014388491	-0,075480599	0,186586433	-0,03643178
nk160419_b@15	SF_F	Mol_4	15	150	-1,081993615	0,247718791	0,442628342	0,249885043	0,230638224	0,160309263	0,461786738	0,165541571	0,021604802	0,165842002	0,168326936	0,405171347	0,143104263	0,121927445	-0,050802592	0,345880866	0,148983049	-0,066365109	0,446751045	0,275975902	0,16006132	0,092157385	-0,192814189	-0,217459472	-0,333419208	-0,254248034	-0,216611364	-0,107580745	-0,105108057	-0,245586211	-0,40674656	0,239197182	0,236477842	-0,06381909	0,018724085	0,157679195	0,014585417	-0,241402593	-0,304080111	-0,168959566	0,283783792	0,384656704	0,655006994	0,902882854	0,60667283
nk160419_b@7	SF_F	Mol_1	7	150	-0,923683662	0,026227457	-0,25576684	-0,167959428	0,0437733	0,095623217	-0,770768897	-0,603714139	-0,717801704	-0,040618234	0,267986954	0,104070395	-0,43227783	-0,4192586	-0,193848973	-0,031634808	-0,148442863	-0,065489042	-0,299793052	-0,466696098	-0,364038565	-0,274208517	-0,609689813	0,007567591	-0,291202708	0,133331986	0,362825555	0,614849485	0,703961819	0,359381738	-0,045893777	0,638518323	0,104868212	0,138348339	0,239885417	0,235413775	-0,134127921	-0,190772418	-0,085877455	0,142243667	0,045761656	0,454202911	0,430430092	2,377778014	2,354167455
nk160419_b@10	SF_F	Mol_1	10	150	-1,09098862	0,184658948	-0,130356001	-0,319171046	-0,377922379	-0,0083574	-0,742402836	-0,391597808	-0,57396691	-0,113248666	-0,354678734	-0,007451944	-0,245347061	-0,325614486	-0,280981522	0,122429616	-0,125421291	-0,120636248	-0,269895479	-0,202492793	-0,078656371	-0,341354403	-0,2750049	0,325081598	-0,322516017	0,067032788	-0,053293626	0,280460536	0,292655278	0,324526216	0,361007231	0,538352319	0,090391789	0,081315355	0,479408239	0,4247211	0,021890788	-0,18579563	-0,235100941	0,01496862	-0,054594167	0,323650926	0,32751341	1,331240349	0,96701662
nk160419_b@15	SF_F	Mol_1	15	150	-1,257726542	-0,020080863	-0,426328775	-0,333870808	-0,284852798	-0,182724694	-0,547240877	-0,493189738	-0,550223747	-0,19416852	-0,267421568	-0,091952809	-0,226410619	-0,152605496	-0,17161821	0,020021732	-0,137841762	0,017968596	-0,030058493	-0,145156283	-0,110014893	-0,150258292	-0,359843305	0,253709503	-0,171134452	0,066286909	0,095107337	0,409014795	0,196089962	0,341990738	0,099460832	0,359559681	-0,015925629	0,076575832	0,152306441	0,024025014	-0,100342904	-0,085076382	-0,054314997	0,157857549	-0,051351259	0,102316255	0,456461923	1,761530471	1,636619826
nk160419_b@7	SF_F	SF_8	7	150	-1,340286613	-1,178576004	-1,486894159	-1,894051292	-2,054969286	-1,447660705	-0,550851133	-0,373650783	0,255717031	-0,725057542	-0,475545898	0,307564083	0,678727311	-0,194584157	-0,583991538	-0,06923885	0,508850804	0,103709643	-0,644457167	-1,485426708	-0,539795472	-0,481802639	-0,756194942	0,651604598	0,148948236	0,265154507	-0,187270957	0,490696529	-0,481718569	-1,33607688	0,554940221	1,429337114	1,793465562	1,127461631	0,436435442	0,285849804	-0,32635785	-0,294328933	-0,869930392	-0,056022948	0,461505892	1,041423597	0,414601068	-1,408667512	-2,657314852
nk160419_b@10	SF_F	SF_8	10	150	-1,266288121	-1,057849496	-1,352297259	-1,436401413	-1,580635069	-1,32159627	-0,091787061	0,113411916	0,362463858	-0,266338193	-0,754205081	-0,283624182	0,214991534	-0,400368664	0,083275388	0,374567922	0,403199345	-0,361836203	0,086933967	-0,285783673	-0,334937233	-0,59809035	-1,176308834	-0,606819378	-0,284664825	-0,490991355	-0,121770556	0,51300534	-0,229275075	-0,705818008	-0,152089058	0,61832206	0,712696688	0,213634227	1,483717613	0,956517256	0,721177236	0,53123048	-0,070955803	-0,055728465	0,496510414	0,801580247	0,877183998	-0,145897392	-1,123782849
nk160419_b@15	SF_F	SF_8	15	150	-1,742236032	-0,928004638	-0,904415998	-0,776512989	-0,844989196	-0,835985654	-0,588882698	-0,159959778	-0,107804011	0,088453085	-0,240822683	-0,327188318	-0,08114729	0,140390476	0,007100385	-0,476010402	-0,016814194	-0,29168622	-0,601484296	-0,723592842	-0,130914007	-0,128228661	-0,904921345	0,13835594	0,002651537	-0,0663826	0,104106503	-0,08875298	-0,386415821	-0,212182874	0,469321647	0,773563141	0,849769537	0,494370385	0,295722608	0,573873501	0,041751878	0,318731934	0,242688463	0,224147153	0,39795437	0,582961454	0,496420308	-0,213638277	-0,920879758
nk160419_b@7	SF_F	SF_5_F	7	150	-1,17021223	-0,56766076	-0,175133217	0,534720329	0,217814575	-0,863826989	0,338576478	-0,121853947	-0,336180585	-0,456954575	0,092569383	-0,231359723	-0,441248277	0,318236624	-0,247300251	0,871743654	0,141428414	-0,521111875	0,335566847	0,880991306	0,011316313	-0,308218871	0,477824608	0,465713234	0,114836106	-0,277900115	0,38553838	1,475441677	0,418045704	0,093329246	0,144825265	-0,297723909	-0,780157245	-0,698785786	-0,154216365	-0,068429338	-0,596124185	-0,322729754	-0,710951015	-0,571146154	-0,433726661	-0,586674318	4,265137483	7,861098083	7,1103304
nk160419_b@10	SF_F	SF_5_F	10	150	-1,478576866	-0,52622865	-0,101817154	0,026857013	0,095757148	0,400153109	0,1967926	0,235678703	-0,153586257	-0,190881203	-0,172651439	0,04201954	-0,165515349	0,105396168	-0,093676254	0,451973149	0,159131249	-0,118296925	-0,031526465	0,090585612	-0,177725818	-0,344378042	-0,064940308	0,034864997	-0,151644691	-0,216996246	-0,022309891	0,949666311	0,258267175	0,311680859	-0,27597359	0,004680072	-0,20189683	0,052128058	0,160477724	0,550437011	-0,20890145	-0,252666342	-0,381138852	-0,291069293	-0,577125769	0,239908416	2,288718369	3,80951671	4,552839558
nk160419_b@15	SF_F	SF_5_F	15	150	-1,31518458	-0,057283494	-0,060434414	-0,058687245	0,047862268	-0,133988517	-0,026798779	0,075745773	-0,197109808	-0,138274237	-0,01472321	0,09428908	-0,036440652	0,140284975	0,010301578	0,122664045	-0,016830651	-0,229059727	0,071336239	0,085173254	-0,131202724	-0,218666076	0,037820593	0,039291726	-0,108161301	-0,155734545	-0,069268806	0,270690572	0,155933674	0,135466028	-0,021827461	-0,008784471	-0,115508764	-0,063137167	0,026208351	0,336037113	-0,034753733	-0,121979952	-0,135157842	-0,044260381	-0,276645	-0,140838699	2,125832794	3,775346018	3,377799387
nk160419_b@7	SF_F	SF_6_F	7	150	-0,259919205	0,529521315	0,62463048	0,2333006	0,633309935	0,630976371	0,616856273	0,291858726	0,739490349	0,481657639	0,825185823	0,216953603	0,224445923	-0,361424742	-0,005606887	0,404994226	-0,47521534	-0,836256521	0,985779659	0,705398857	0,040916892	-0,532438017	-0,074920169	0,506832751	-0,199525929	-0,316062952	-0,112035056	0,14201549	0,54738287	-0,191568152	-0,262696401	-0,426778416	-0,651181241	-0,510541872	-0,107131026	-0,384937785	0,987690519	0,569276209	-0,089195159	-0,6193574	-0,415653857	0,093787382	3,510016866	7,33931183	5,743381663
nk160419_b@10	SF_F	SF_6_F	10	150	-1,071071565	-0,011484317	0,838480774	-0,040613962	0,141536757	0,171539916	-0,155519489	-0,119753423	0,108976563	-0,127582512	-0,069875694	-0,287296705	0,109339314	-0,105171142	-0,274425539	-0,076747769	-0,456814773	-0,482343893	0,293118086	-0,072485002	-0,364141519	-0,391597989	0,073484018	0,66653923	-0,09015778	-0,223862243	0,010092147	0,419405353	0,269298558	0,426456706	0,099863439	-0,032696968	-0,072333046	-0,133458241	0,473273295	0,129589264	0,622630376	-0,032910616	-0,270393506	-0,156377412	0,110082538	0,354877444	1,736288654	4,059682963	3,427568619
nk160419_b@15	SF_F	SF_6_F	15	150	-1,23305698	0,051933581	-0,007558205	-0,308846519	-0,213490397	0,080067938	-0,197831441	-0,154854589	0,107422116	-0,02682798	0,0451457	-0,131022409	0,057580687	-0,182791281	-0,072454585	0,054104238	-0,275753608	-0,304098547	0,194994958	0,20856981	0,018854408	-0,135292237	0,001676476	0,273320592	-0,114582249	-0,001862184	0,050058772	0,157526343	0,276270074	0,062283727	-0,086141699	-0,182359743	-0,035166412	-0,112425622	-0,019837222	0,069274272	0,347772691	0,084844154	-0,059335254	-0,189153559	-0,048416305	0,080154052	1,820664763	4,151317825	3,510121344
nk160419_b@7	SF_F	SF_7	7	150	-1,202923148	-0,141176092	0,198479828	0,204477647	-0,21551357	-0,590674871	-0,295698318	-0,173034203	-0,716406537	-0,704269864	-0,257430842	-0,534724547	-0,685809277	-0,394209148	-0,332927093	-0,355544203	-0,559860333	0,031863199	0,549997619	0,533765973	-0,073687056	0,830435513	0,114920155	0,251812948	0,132823031	-0,145441992	0,431746141	0,277578558	-0,07871906	0,032979131	-0,125117753	0,3091418	0,173567536	0,130672693	0,014033931	0,02707855	0,28308455	0,308810977	-0,344649599	-0,546192047	-0,653502522	-0,603444273	0,366246467	0,04333175	-0,325602586
nk160419_b@10	SF_F	SF_7	10	150	-1,26338754	0,02106264	0,33501872	0,594613246	-0,045043136	-0,158674717	-0,077809315	0,224071669	-0,427032868	-0,280783746	-0,143512693	-0,370806044	-0,421213641	-0,216861358	-0,239836729	-0,243684747	-0,390138838	0,004606719	-0,225974485	0,224947469	-0,170322867	0,187490449	0,197854859	0,633972375	0,006994018	-0,081984799	0,437539314	0,159127267	-0,341311291	0,050448819	-0,021927087	0,222096059	-0,16620791	0,162019982	0,396611172	0,374606096	0,069728076	0,410511474	-0,239077076	-0,265694365	0,03818941	0,107277902	0,904914386	1,201823119	1,242223738
nk160419_b@15	SF_F	SF_7	15	150	-1,19769531	0,141241936	0,247632929	0,211332017	-0,127714076	-0,198669898	-0,1910367	0,127529432	-0,282199534	-0,147128714	-0,358796	-0,420757347	-0,401606349	-0,118630942	-0,169772379	0,062885245	-0,309607435	0,338658459	0,313568446	0,276783485	-0,070117946	0,232054801	0,293065264	0,206473059	-0,016760213	-0,014879379	0,250816062	-0,047142939	-0,107638058	0,156902372	-0,027649804	0,051290115	-0,219543942	0,088881413	-0,029734914	0,049120349	-0,146025037	0,206024366	0,005720907	-0,073582186	-0,26891097	-0,174340463	0,605413977	1,158932453	1,416828569
nk160419_b@7	SF_F	SF_9	7	150	0,133762453	2,083616144	0,749643675	-0,292841718	-0,21712925	0,675878209	0,106666485	0,729980884	1,121068395	-0,000910295	-0,443138809	0,301179761	-0,193558969	-0,433428889	0,803562488	-0,483320175	-1,928134098	-1,994411018	1,079692914	1,375272648	1,355194407	1,034014758	0,734980672	1,080309118	0,455441045	0,238949098	1,168945918	0,387872512	0,665580835	0,235170621	-0,328529484	-1,083106281	-0,883185155	0,802953329	-0,249034165	-0,462893341	-1,124345476	-1,312415686	-1,145426583	0,345808403	-0,174696793	-1,12419866	-1,193475543	-1,499548256	-2,13495264
nk160419_b@10	SF_F	SF_9	10	150	0,394388072	0,815580183	0,206209416	-0,343932269	-0,305966725	-0,768419046	-0,737486312	0,431430952	0,38944989	-0,462600488	-0,665323912	0,340534303	-0,155591664	0,442990799	0,92735981	-0,230114926	-1,183116689	-1,063715953	-0,271881792	0,535952594	0,428581547	0,635559152	0,992414215	1,323140994	0,63671554	0,315058943	0,078487321	-0,377294184	-0,118188434	-0,078739642	-0,035738003	-0,975729914	-0,287612524	0,638891355	-0,425478206	-0,09428413	0,044127496	-0,573405935	-0,799927733	-0,003669308	-0,258784712	-0,308145788	-0,240823268	-0,18358956	-0,705159059
nk160419_b@15	SF_F	SF_9	15	150	-1,168480244	0,382538144	0,051487583	-0,257994997	-0,015065881	-0,268168612	-0,263728799	-0,093367679	0,473688766	-0,117561968	-0,218566853	-0,087930147	-0,137568666	0,111485309	0,251362877	-0,176305766	-0,524843062	-0,263786416	0,271355678	-0,009264311	0,163306552	0,326251671	0,254795735	0,433875033	0,389272354	0,527027149	0,512972988	0,290772685	-0,072106847	-0,098366403	-0,055728999	-0,184180552	-0,023671211	0,232228185	0,132911336	-0,194781622	-0,530999076	-0,918868297	-0,672879194	0,272230043	-0,059474891	-0,129448764	0,614922888	0,918054221	0,660658041
nk160419_b@7	SF_F	SF_10_F	7	150	-1,0574423	1,17181234	0,797379374	0,54107594	-0,513143853	0,276788298	0,149487884	1,370960856	1,107601575	1,736853655	1,087292593	0,681700086	0,088922883	-0,406905591	-0,938855942	-0,139902474	0,840454575	-0,344698627	-0,163155951	-0,221556041	-0,780281216	-0,00517624	0,239710368	-0,763969647	-0,691653624	-0,477358285	-0,226936274	-0,433273967	-0,449571508	0,615198756	-0,127248012	-0,26328151	-0,371845086	0,703285313	1,036308952	1,036142748	0,149919936	0,970338595	-0,257189327	-0,38641318	0,18343968	-0,122394414	0,757215166	5,809406239	4,282964566
nk160419_b@10	SF_F	SF_10_F	10	150	-1,283787587	-0,532182018	-0,819529672	-0,208321284	-0,31926908	-0,559619516	-0,422148418	-0,235378881	-0,286393375	0,002010228	0,256930864	-0,253234084	-0,286475986	-0,389445999	0,312935271	-0,456924575	-0,055135506	-0,259601949	-0,560757677	-0,46518174	-0,655102333	0,165254495	0,140268106	-0,354035479	-0,300579827	-0,467703194	-0,537777427	-0,387727456	-0,410867696	-0,273414677	-0,100721068	0,056693496	-0,112794514	0,006461735	1,377365276	1,574081033	0,572690026	0,225281743	0,139160024	1,500358938	0,773237269	0,047336109	0,588219195	1,633912894	1,392756845
nk160419_b@15	SF_F	SF_10_F	15	150	-1,135967601	-0,25549097	-0,122794592	0,275163851	0,284742075	0,156592658	0,388530885	0,393954467	0,098859699	0,01771952	0,370896272	0,275633434	0,034897811	0,058143012	-0,075039761	-0,345580348	0,067635045	0,037754875	-0,034072476	-0,237918386	-0,26397097	0,108378398	0,000371855	-0,331334623	0,01705209	-0,037135121	-0,270727892	-0,163624226	0,016272494	0,198977291	-0,260476012	-0,153022462	0,104910412	0,272898705	0,139424531	0,282343065	0,098854032	0,337581036	-0,013079204	-0,236042577	0,469673738	0,272313322	1,334770676	2,4486527	2,117228733
nk160419_b@7	SF_F	SF_11_F	7	150	-1,276280433	0,243939952	0,442347892	0,237783606	-0,082762104	-0,237251731	-0,926946634	-1,158833848	0,600601592	0,198954679	0,166643988	1,488179262	-0,457354132	-1,025166182	-0,500873824	0,675909712	-0,46332115	-0,111544415	-0,631244303	-0,94173386	-0,847005379	0,652290981	-0,106942664	-0,423259017	-0,290186507	-0,302612186	-1,480457859	-1,213961635	0,209729037	-0,188793627	-0,523782072	0,585756111	-0,256196581	-0,950803454	-0,100634646	1,621639943	1,672830645	0,927763831	1,724377405	1,09075188	0,436028596	0,160504397	1,464104804	3,725228214	2,057385644
nk160419_b@10	SF_F	SF_11_F	10	150	-1,483494232	0,113603728	0,240251599	-0,277004302	-0,414813406	-0,532851476	-0,236812186	-0,836902491	-0,205016844	-0,003109079	0,036223134	0,33169198	-0,311507872	-0,389648326	-0,653164603	-0,276702816	0,354657014	0,125886304	-0,195445582	-0,170378194	-0,573795537	0,567820933	0,170812489	0,319884676	0,402777766	-0,190644974	-0,7827453	-0,332833258	-0,513677412	0,097949778	-0,101928013	0,4330164	-0,024968333	0,35163166	-0,218550529	0,852598511	0,34334583	-0,320871259	0,500667701	0,167898282	-0,098940357	0,043487234	0,661171594	0,927778574	0,42545867
nk160419_b@15	SF_F	SF_11_F	15	150	-1,476932742	0,068347026	0,566706693	-0,063372853	-0,516637032	-0,601228297	-0,143021523	-0,429145988	0,545749884	0,257518	0,362851708	0,431670864	-0,301067671	-0,121698983	-0,060791895	0,052883934	-0,055502687	-0,044620424	-0,547250076	-0,52803361	-0,105258225	0,388860726	0,175507196	0,400565669	0,579969672	-0,156913091	-0,525150008	-0,363992551	-0,428085091	-0,138419709	0,482677078	0,407345319	-0,159232616	-0,456011222	-0,294816248	0,343685214	0,359335123	0,001260336	0,070346975	0,229884895	0,397088141	0,432391161	1,554020319	1,910154277	1,214949111
nk160419_b@7	SF_F	SF_12_F	7	150	-0,049022457	0,450179017	0,44022026	1,239436245	1,423743619	0,399508412	-0,48097205	0,520653864	0,546752673	0,414527879	0,893352797	0,297231288	1,191867795	0,048427809	-0,158867609	0,87653433	-0,163052381	0,355773997	0,565743471	0,686898919	0,381226436	-0,156054241	-0,674433642	0,373284529	0,021481967	0,614201299	-0,286154593	-0,852258881	-0,191440458	0,191838759	-0,387356702	-0,756758182	-0,257699139	0,142194869	0,048253003	-0,449851422	-1,232524498	-1,004846087	-0,356660897	0,239647193	-0,658082502	-0,729382174	2,474631061	3,334945666	2,06438724
nk160419_b@10	SF_F	SF_12_F	10	150	-0,383606894	0,465173532	0,369067469	0,770482623	1,407822315	0,533179741	0,426161195	0,686288599	0,932532085	0,576741617	0,329464066	0,092545916	0,473306404	0,140071393	0,62466391	1,017120435	0,479915037	0,278182577	0,674858735	1,310891551	0,565325134	-0,116869589	-0,43365038	-0,292295087	-0,455610898	0,163163079	-0,193237219	-0,645116358	-0,607196489	0,273599964	0,13872912	-0,159587566	-0,159208628	-0,205571845	-0,26182717	-0,555280116	-0,563218379	-0,763395911	-0,756033116	-0,393738959	0,21373222	-0,101474678	0,909414341	1,279697334	0,533913217
nk160419_b@15	SF_F	SF_12_F	15	150	-0,727335685	0,458537504	0,614223669	0,896759022	0,924714852	0,231086078	-0,059966546	0,531418557	0,563175498	0,332205194	0,285508847	0,149184878	0,602098184	0,016734721	0,127467963	0,391527806	0,117087375	0,296582975	0,601877945	0,303476297	-0,042164222	-0,062241575	-0,249286578	-0,285468454	-0,21193684	0,638582739	0,459713444	-0,214702135	-0,314525497	-0,157473485	-0,26062732	-0,393458906	-0,237909539	0,213320151	-0,100842837	-0,277460858	-0,516914646	-0,574370594	-0,334014269	0,03023467	-0,17257458	-0,380968806	1,432832755	1,704863312	1,055440013
nk160419_b@7	SF_F	SF_13_F	7	150	-0,694120072	-0,092742026	-0,390966185	-0,013513565	0,316509606	0,085211606	-0,145093063	-0,225180688	-0,136276427	-0,470439132	-0,012013552	0,091941508	-0,177886881	-0,261403706	-0,526742703	-0,388448716	0,025481184	0,040352204	0,36382616	0,84774898	0,006448544	-0,123096622	0,094639525	-0,256193805	-0,8024111	-0,247660211	0,361886573	0,874177559	0,756899029	0,039322111	0,394150255	0,08219628	0,219712379	0,708463406	-0,142870414	-0,657159092	0,03729385	-0,243886724	-0,331073842	-0,773691752	-0,938641262	-0,003108403	2,175330556	2,783440501	2,119090604
nk160419_b@10	SF_F	SF_13_F	10	150	-0,635902642	0,134463595	-0,322645168	-0,419283434	-0,360895858	-0,205547605	-0,500499175	-0,264673771	-0,50483644	-0,081087449	0,033762713	-0,278164992	-0,492678471	-0,374838625	-0,210340819	-0,541918929	-0,591891544	0,136982327	-0,311974484	0,567539082	0,117094347	-0,047760868	-0,252178659	-0,552412631	-0,436957075	0,031365251	0,086677104	0,548849486	0,029985092	0,088794358	0,011934265	0,478973723	0,849197577	0,471999782	0,124642567	0,084268165	0,411717591	0,131301543	-0,151065562	0,037097347	-0,312340116	0,208827805	1,09190348	0,851820942	0,477544918
nk160419_b@15	SF_F	SF_13_F	15	150	-1,254786209	0,04013682	-0,080091526	-0,104690963	0,165673413	0,006055112	-0,01230782	-0,117382205	-0,345240369	-0,273759047	-0,122106153	0,002852401	-0,082389547	-0,105206851	-0,276450848	-0,281223102	-0,205260912	0,212846023	0,107396074	0,396413422	0,075544462	0,022597019	0,029875098	-0,164344797	-0,366435791	0,010064297	0,318940651	0,417242605	0,219115382	-0,03877962	-0,152925003	0,098395078	0,196997997	0,360413012	0,111188648	0,08868613	-0,036600019	-0,249603335	-0,217062051	-0,370179639	-0,35154774	-0,13978864	1,585577143	1,556446027	1,135449335
nk160419_b@7	SF_F	SF_14	7	150	-1,657306157	0,018961816	0,185444456	0,221419148	-0,290970567	-0,541797773	-0,655389536	-0,093752512	-0,182036706	-0,239978435	-0,145137025	0,488376656	0,256965006	0,336462283	-0,398310742	-0,303081146	0,226834059	0,401690173	0,548782585	0,470211761	-0,209012567	-0,18977728	-0,097735397	-0,240036264	-0,063857755	0,268261634	0,187488494	-0,296237345	0,219995774	0,037386846	-0,425971407	-0,176099219	0,045514863	-0,350703501	-0,438908725	-0,330667791	0,161058163	-0,358953106	0,274530093	0,100931309	0,667026809	0,072011028	0,042694503	-0,281048325	-0,585045496
nk160419_b@10	SF_F	SF_14	10	150	-1,554983706	-0,281522354	-0,170599767	0,41957812	-0,284259714	-0,436205055	-0,50683885	-0,597322637	-0,756687383	-0,579608299	0,012930048	-0,035542906	-0,2930584	-0,435658655	-0,428219022	-0,334852242	-0,310029457	0,095867692	0,183150248	-0,071426092	0,191447601	0,127035702	-0,095098441	-0,119817772	0,564050779	0,386964882	0,31677941	0,309778168	0,474628561	0,150599061	-0,296120152	0,325160986	0,077563354	-0,282587693	-0,094050775	0,253790128	-0,085721673	-0,658387921	-0,147622536	0,21844663	0,182869125	0,077948176	0,369760775	0,231068014	0,048188201
nk160419_b@15	SF_F	SF_14	15	150	-1,69855199	-0,19315249	-0,075411334	-0,048899861	-0,311703751	-0,550230404	-0,489439389	-0,335575614	-0,329013767	-0,34638616	-0,144121382	0,259849455	-0,034074945	-0,0259575	-0,417747957	-0,390840314	0,012145307	0,335802298	0,365297662	0,274013954	-0,044977506	-0,07151506	-0,162295123	-0,248734379	-0,120099661	0,155892117	0,33158106	-0,147745328	0,154511655	0,225047639	-0,213634519	0,059383487	0,133766718	-0,088274457	-0,242292168	0,002703406	0,110045916	-0,327959952	0,12187218	0,138356076	0,298873759	0,164287707	0,465073687	0,732347335	0,756524854
nk160419_b@7	SF_F	SF_2	7	150	-1,701204121	-0,433689848	-0,072001714	-0,490840031	-0,026995294	0,054115602	0,505794847	0,448479963	-0,350339824	-0,208847287	-0,217638076	0,096901726	0,264208097	0,112422973	0,061648836	0,269802276	0,1046216	-0,041217909	-0,549610342	-0,913284896	-0,715244271	-0,083396437	-0,017931865	-0,05563253	-0,645504699	0,092004719	0,482009865	0,537143417	-0,680773912	0,171444133	0,587982288	0,622150758	0,111161685	0,00078813	0,309000272	0,337532305	0,209967276	-0,221810672	-0,107507834	-0,121236785	-0,633069031	-0,805548762	0,43694933	-0,28548083	-0,076836049
nk160419_b@10	SF_F	SF_2	10	150	-1,887255035	-0,702462742	-0,717745328	-0,907192563	-0,706440271	-0,30208381	-0,079553518	-0,274943146	-0,81322626	-0,831882621	-0,600405529	-0,481756468	0,151734441	0,142694526	-0,039552934	-0,288011148	-0,703516938	-0,279705564	-0,380162824	-0,598984399	-0,347065483	0,033608964	0,161689823	-0,077235776	0,060051566	0,150426231	0,248172387	0,652806411	-0,280603187	0,088120432	0,592331751	0,446487742	-0,035222508	0,099842804	0,515850502	0,464432527	0,265774448	-0,053367349	0,244468004	-0,152901795	-0,332970447	-0,43015162	1,148655377	1,112992762	1,371326102
nk160419_b@15	SF_F	SF_2	15	150	-1,756646652	-0,446661031	-0,299683754	-0,584419576	-0,11587172	0,046496307	0,249624585	0,037063131	-0,327902411	-0,408519284	-0,313946234	-0,137441772	0,004132808	-0,030507622	-0,081873059	-0,196267615	-0,249629317	-0,273865669	-0,324748871	-0,662567644	-0,384967106	-0,272403415	-0,012642217	-0,111221393	-0,171969041	0,002539187	0,20004301	0,528305027	-0,142921648	0,192326397	0,259092031	0,339717125	0,069096226	0,280161464	0,5460232	0,646174889	0,250657002	0,057582789	0,015135253	-0,024013693	-0,241588097	-0,107258497	0,978881079	1,271616043	1,74184298
nk160419_b@7	SF_F	SF_3_F	7	150	-0,466349848	0,172223231	-0,35349042	-0,223029415	0,306363826	1,335160669	0,139718946	-0,521618857	0,037817374	0,533563238	0,007338619	-0,052017739	-0,123220592	0,461121074	1,295775193	-0,469338085	-1,052623059	0,16657757	-0,666943566	0,190401506	1,320119778	0,188021159	-0,200565057	-0,442690648	-0,305273089	-0,491041753	-0,20339196	-0,260213348	0,2043108	0,724751678	0,531765512	-0,331601569	0,049474099	-0,164250742	-0,264319906	-0,577052042	0,084225725	0,051368655	-0,137621473	0,466912617	0,645031552	1,204503186	5,398152315	8,334383513	6,676787941
nk160419_b@10	SF_F	SF_3_F	10	150	-0,399647444	0,477573639	0,400499251	0,278706202	0,124417463	0,018621365	-0,223527851	-0,909050033	-0,07647846	0,179351408	-0,119435776	-0,002625487	0,231469604	0,521572268	0,307715418	-0,544141086	-0,525445444	-0,308792278	-0,74589456	-0,452230514	0,055891397	-0,387675405	-0,171626037	0,033281945	-0,457044918	-0,556975416	0,076396937	-0,133209464	-0,249327826	0,207856096	0,436722428	-0,002455137	0,484231608	0,265513219	0,353345607	0,053019297	0,302786582	-0,209367659	0,221824745	1,314619849	1,428263597	1,678538239	2,955148897	4,288570205	3,556636327
nk160419_b@15	SF_F	SF_3_F	15	150	-1,43234577	-0,142385093	-0,108132561	-0,018933199	0,093294812	0,140165499	-0,130350488	-0,609259925	0,004189766	-0,123283298	0,034776856	0,206752876	0,170295193	0,518938764	0,412649851	-0,156602093	-0,228797051	-0,027313154	-0,24410152	0,118573135	0,221933232	-0,132264697	-0,258351849	-0,128033354	-0,233487755	-0,417107725	0,018287242	-0,116569011	-0,163903672	0,114006778	0,238960851	-0,004117173	0,008110496	0,088102992	-0,033065392	-0,178762226	0,075439929	-0,091387347	0,08825402	0,098781121	0,134638299	0,481548064	2,417246816	3,889608467	3,138410721
nk160419_b@7	SF_F	YL_8	7	150	0,099289744	-0,144643559	-0,582135449	-1,355296099	-0,681387969	0,38659049	1,37016446	0,233570937	-1,38202614	-1,679780753	-0,215051113	0,171029693	0,211244648	1,715059463	1,884430621	1,671261385	2,217439257	0,692296998	0,942566319	0,915519012	-0,096344238	-0,776618712	-1,49491926	-0,5008879	-0,366525426	0,151522727	-0,175573253	-0,268149808	-1,326975029	-1,03116886	-0,749672376	-0,186058865	-1,554469072	-1,230900679	-1,523452523	-1,135386626	-0,464251072	0,896519531	0,524574017	1,102940331	0,074415797	0,106538382	-0,216114689	-1,309375397	-1,525676973
nk160419_b@10	SF_F	YL_8	10	150	-0,894675736	-0,793193218	-0,488467305	-0,692959251	-0,287923279	-0,250639663	0,191216684	-0,032553084	-0,768644917	-1,155061635	0,203219909	-0,286938856	-0,219802697	0,247831208	0,760794103	0,75931802	0,907776069	1,244995719	0,780543037	0,353929927	-0,090009847	-0,306114553	-0,743484582	0,001505353	-0,277285209	-0,331274444	-0,350110451	-0,45307837	-0,570072468	-0,583631764	-1,022163832	-0,631997312	-0,932014075	0,232910422	-0,40121118	0,438435625	0,587427479	0,273842441	0,268152786	0,138507427	0,150203555	0,395232513	1,116349967	0,756104098	1,023975962
nk160419_b@15	SF_F	YL_8	15	150	-1,218757748	-0,767129779	0,216228499	-0,252282612	0,082772821	0,3478434	0,050980186	-0,120411181	-0,900041911	-1,096398702	0,155238499	0,099258661	0,00515964	0,099976692	0,712706878	0,596914637	0,444146821	0,149178677	-0,326924163	0,013546004	-0,137527057	0,1040261	-0,445137605	0,007886256	-0,067102954	0,013067996	-0,293126664	0,20820872	-0,21457622	-0,284606	-0,697254568	-0,253101422	-0,595355391	-0,12320797	-0,240184825	-0,238931098	0,263610928	0,363345824	0,385757146	0,295008059	0,542380899	0,242751125	0,813120106	0,252628379	-0,215175251
nk160419_b@7	SF_F	YL_5	7	150	-0,979430836	0,867956263	-0,164059788	-0,21058762	0,092343068	0,623479053	0,641357018	0,039886152	-0,23265679	-0,194071338	0,37496465	0,306118749	0,101306765	-0,021389657	0,527541346	0,940651163	-0,409725567	-0,398232467	-0,22863267	0,023317914	0,698836914	-0,037137175	0,797081815	0,439881177	0,042582155	-0,106029229	0,09478292	-0,329514012	0,346681834	0,137366303	0,051371901	-0,378175799	-0,437550064	-0,715634711	-0,239147177	-0,07734444	-0,186662097	-0,461955618	-0,227956921	-0,627398301	-0,507587762	0,266072665	0,264891178	0,08395599	0,870337861
nk160419_b@10	SF_F	YL_5	10	150	-1,314272072	0,075175397	0,064742002	0,047156721	-0,109205818	-0,137075609	-0,023035256	-0,077253469	-0,088817995	0,020680474	0,091743982	0,29597484	-0,007939776	0,569586037	0,584998917	0,645686721	-0,003324934	0,334178289	0,58845354	0,102245969	0,271057484	-0,047814752	0,052012922	-0,156573725	-0,102394332	-0,078894633	0,141522105	-0,014000192	0,087370004	-0,067463202	-0,219004761	-0,291609584	-0,053092045	-0,452753265	-0,2645847	-0,240980983	-0,236027542	-0,381212089	-0,503803321	-0,643357163	-0,532233671	-0,374782413	0,821427133	2,093533298	3,639832473
nk160419_b@15	SF_F	YL_5	15	150	-1,580118191	-0,161225013	-0,205642457	0,033398818	0,330373883	0,183040194	0,166225273	0,075827934	0,075426802	0,281478735	0,292011273	0,315182954	0,15598074	0,007354183	0,180135489	0,343930448	-0,36819316	0,100875138	0,15965352	0,123930761	0,208088251	0,028083669	-0,037400011	0,010479805	0,201920495	-0,012613042	-0,026803596	-0,157591827	0,061786955	-0,012560641	-0,033387492	-0,035914353	-0,061192904	-0,314327323	-0,093706377	0,02413705	-0,070754293	-0,46329224	-0,218480299	-0,307332966	-0,168148341	0,05770489	0,424631995	0,603868349	0,814231899
nk160419_b@7	SF_F	YL_6	7	150	-1,554217968	0,917124955	0,410968564	-0,130439966	0,223741275	0,308100289	-0,178928591	-0,432829347	0,664765601	0,105499981	0,416731937	0,897907702	0,082900212	-0,223235082	0,418742754	0,560564438	0,117452771	-0,017347984	-0,602219142	-0,961102959	-0,477136914	-0,049854338	-0,592390821	0,520216525	0,262002323	-0,307608934	-0,342677897	0,643708656	0,10449771	-0,767311518	-0,447063279	0,317826532	0,492162768	0,725373464	0,034321816	0,64128038	-0,186039905	-0,466595416	-0,243042573	-0,552063296	-0,694747717	-0,865913864	-0,718502379	1,539844762	2,8653778
nk160419_b@10	SF_F	YL_6	10	150	-1,485003496	-0,490752813	-0,527049668	-0,435878969	-0,37960288	-0,19052665	-0,140340255	-0,233698113	-0,395679624	-0,046695236	0,234271918	0,163691676	-0,039399787	0,133600662	0,033314424	0,100913489	-0,259872679	-0,320966413	-0,488174278	0,026088076	-0,031033401	-0,176455499	-0,357510241	0,137462482	0,197256552	0,019163627	-0,329688184	0,361563643	0,213799792	0,022814942	-0,278151158	-0,436010679	-0,00150776	0,471119099	0,609374125	1,056937886	0,445074182	-0,507729118	-0,371509386	-0,628438426	-0,182306208	0,003502059	0,74899299	2,314000001	3,722253603
nk160419_b@15	SF_F	YL_6	15	150	-1,513222997	0,244367556	-0,126160219	-0,033557347	-0,058206536	0,00029705	-0,205903706	-0,134573225	0,121255097	-0,04487599	0,003052851	0,385564832	0,04164106	-0,092008946	0,234336535	0,338952912	-0,111455154	-0,054424397	-0,434103872	-0,389692366	-0,289081494	-0,249012279	-0,256750735	0,18230819	0,0703143	-0,131370619	-0,143344822	0,200149094	0,108637821	-0,021048824	-0,16702123	-0,126465724	0,047639835	0,446951205	0,289572455	0,374621049	0,203714426	-0,304602739	-0,014257913	-0,142815962	-0,267294264	-0,231412298	0,266347397	1,104250413	2,038104444
nk160419_b@7	SF_F	YL_7	7	150	-1,389743092	-0,068352555	-0,496620698	-0,404906982	-0,663660013	-0,3748731	-0,572542587	-0,758761652	-0,766599166	0,187815571	0,087228281	0,007249395	-0,389198533	-0,720238031	-0,644996693	-0,726130784	-0,635048145	0,942136641	0,276594334	0,160366964	0,100149613	0,490336064	0,527872807	-0,179149032	-0,122004485	-0,350067593	-0,379826273	0,135231779	-0,211146156	-0,252111829	-0,188961403	0,421247585	-0,063450694	0,211109959	-0,481720627	0,404743579	1,122203374	0,088502694	-0,07399762	0,443073652	0,86047832	0,566500786	0,601464132	1,46212021	3,377838192
nk160419_b@10	SF_F	YL_7	10	150	-0,802061861	0,38127114	-0,372056213	-0,34213031	-0,564372506	-0,44370546	-0,427532163	-0,392225458	-0,45749887	0,061890613	-0,549497475	-0,268684654	-0,289243719	-0,428015391	-0,547609264	-0,439667458	-0,640968581	0,43152443	0,047235567	0,39075128	0,434396796	0,771431105	0,205138363	-0,083165062	0,224847909	0,22399032	-0,15271403	0,059102285	0,077214475	-0,025868761	-0,246281532	0,418219959	-0,059036513	-0,05506469	-0,160196256	-0,000709118	0,141105387	0,024388113	-0,055754285	0,553130271	0,269928264	0,415182206	1,306120054	3,223311601	3,818033035
nk160419_b@15	SF_F	YL_7	15	150	-1,287692176	-0,10889809	-0,526649593	-0,179592654	-0,313524801	-0,08197073	-0,285140499	-0,263093275	-0,310668743	0,1508026	-0,220864542	-0,184365675	-0,478259994	-0,561545192	-0,148924662	-0,182545868	-0,268703989	0,517628992	-0,035263649	0,125861136	-0,281420736	0,211508808	0,060422656	-0,09352044	0,127035856	-0,130060707	-0,000715222	0,433298908	0,191781673	0,116064718	-0,054481378	0,076091802	-0,249534688	-0,078721494	-0,218335279	0,210425204	0,380373445	0,059674903	0,178244502	0,498850243	0,390451275	0,212729118	0,663620565	1,449598976	1,799984634
nk160419_b@7	SF_F	YL_9	7	150	-2,067716694	-0,680260369	0,643210404	0,696563367	-0,631780236	-0,434699912	-1,574509738	0,571637819	0,065250199	-0,449181275	-0,674999934	0,146040936	0,489545521	0,604851612	-0,562185135	-0,023722408	-0,408546221	1,134620414	0,923134551	0,722515192	-0,01530052	0,489813409	1,388162075	0,0200027	-1,137330098	-0,70230388	0,790671264	0,664448412	0,359474895	0,427192343	-0,286970605	-0,072051652	0,635665343	0,341944777	-0,20050138	-1,629320737	-2,110307386	-0,167637771	-1,159513254	0,012609204	-1,123836176	-0,130661149	-1,605823152	-1,941685185	-0,252113195
nk160419_b@10	SF_F	YL_9	10	150	-0,927608356	-0,099826195	0,178823275	0,695406236	0,46556919	-0,02395454	0,063053183	0,519071658	-0,339433673	-0,434457094	-0,529688711	-0,375582949	-0,081527477	1,023236201	0,801516393	0,417982228	0,254087917	0,379943688	-0,02228278	0,14363553	-0,312254686	-0,125951136	1,124305264	1,063901141	0,198421003	-0,235253149	0,208248481	0,129259231	0,022085686	-0,157135136	-0,510298896	0,13812959	0,540883715	0,066868227	-0,151192132	-0,631463812	-1,102142217	-1,051475015	-1,304799667	0,07854396	-0,447631778	-0,818641266	-0,870454552	-1,051328306	0,753734036
nk160419_b@15	SF_F	YL_9	15	150	-0,932364608	0,164339076	0,386767219	0,197335105	-0,033940537	0,00841028	-0,196567221	0,118220225	0,036318502	-0,064906511	-0,083776229	0,00225876	-0,048820781	0,155112518	-0,014954212	-0,276719083	-0,213716677	0,229201274	0,374107562	0,54530254	0,182219998	0,228426796	0,086767272	-0,312524211	-0,124215418	-0,011789196	0,199065375	0,292047098	-0,008491474	0,164138885	0,231104439	0,103365942	0,091500517	0,09139671	-0,242895755	-0,638350813	-0,826182486	-0,026858897	-0,304768264	0,158048086	-0,507991341	-0,403602877	-0,58636313	0,256007891	0,485722648
nk160419_b@7	SF_F	YL_10	7	150	-2,240446088	-1,15247159	-1,250203225	-1,596915764	-1,741834105	-0,292547024	-0,137311932	-0,933584048	-1,402662892	-1,539578551	-2,163529546	-0,610303227	0,373078179	-0,897764046	0,145205844	-0,805244279	-0,84386228	-0,00557484	-0,177426394	-0,608022683	-1,063618251	-0,938168424	-0,352937891	-0,636421177	-0,165160505	1,015894004	1,593448285	1,548048475	1,366512263	0,626086224	0,405123102	-0,884829392	0,595902954	1,302874422	-0,286507267	-0,659000354	-0,805332672	1,01010884	1,52845235	0,392968527	1,188499543	1,601551306	0,623973547	-0,419185908	-0,112998442
nk160419_b@10	SF_F	YL_10	10	150	-1,94663328	-0,571734199	0,072697194	-0,082421706	-0,737992049	-0,131894075	-0,145693907	-0,695312732	-0,953869247	-0,604736671	-1,167392179	-0,240922731	0,063320241	-0,081677043	0,634316821	-0,377657797	-0,893647022	-0,508155851	-0,646094887	0,178256422	-0,540849271	-0,448772517	-0,496393114	-0,134890118	0,343895975	-0,133899681	1,014518279	0,733835465	0,43634353	0,331740998	0,758963324	-0,211893277	0,15264657	0,282114654	-0,27262511	-0,470115543	-0,117970667	0,369578848	1,084538775	0,358886953	0,154436926	0,439970188	1,432152262	0,570030941	1,900942904
nk160419_b@15	SF_F	YL_10	15	150	-1,829797605	-0,330756846	-0,272376113	-0,009529778	-0,287492709	-0,01480168	-0,258824441	-0,617449995	-0,355887245	-0,371315623	-0,961859618	-0,443214047	0,088964591	-0,235411371	-0,022467878	-0,337335989	-0,478312671	0,055388926	-0,456111658	-0,283827111	-0,188511161	-0,055094557	0,075632903	-0,074254256	0,454867878	0,292410825	0,678541031	0,266356873	0,27020664	0,348698512	0,109264745	-0,404459206	0,304980053	0,315257607	0,004052953	0,112530826	-0,042820539	0,305978047	0,331605624	-0,031057486	0,0070682	0,088122663	0,877360729	0,810039349	0,911590256
nk160419_b@7	SF_F	YL_11	7	150	-2,272853784	-0,173307291	0,501795828	0,081531137	0,257774069	-0,140948614	0,004006028	0,403193835	0,77688347	0,665216424	0,146221217	-0,568087784	-0,505066469	1,156468477	-0,038239663	0,386828155	0,342669027	0,13905774	-0,153642052	-1,284444993	-1,382363145	-1,246580265	-0,044827362	0,545245745	1,177931646	1,171255816	0,440981765	-0,175818116	-0,082796048	-0,377744577	-0,88586573	-0,23819351	0,681538921	0,569860812	-0,222031551	0,643413514	0,690118823	-0,518868711	-0,832423211	0,46540065	-0,658201963	-0,773309906	-0,246549958	-0,636371289	-0,811140378
nk160419_b@10	SF_F	YL_11	10	150	-1,489416128	-0,222607052	0,516716196	0,647636615	0,637759899	0,835843705	0,271442014	0,66863846	0,26575522	-0,115290652	0,051444094	0,01314734	-0,364206805	0,387989386	-0,007186086	0,790320841	0,282470273	0,232311435	0,160044251	-0,250245401	-0,53358759	-0,695640165	-0,416182859	0,401356162	0,543477407	0,198082607	0,208011022	-0,088860336	-0,428938102	-0,441669625	-0,557811641	0,15056877	0,373305906	0,395837504	0,094293496	-0,128181502	0,027489352	-0,201597586	-0,343383565	0,147341115	-0,486114952	-0,664452262	0,444287448	0,835127488	1,105245155
nk160419_b@15	SF_F	YL_11	15	150	-1,986403109	-0,289810015	0,256820906	0,032051353	0,154250195	-0,110956637	-0,312726338	-0,257946953	-0,084862881	0,125164498	0,137491045	-0,419252236	-0,397977107	0,225919053	0,154917359	0,318937198	-0,114205512	0,155099205	0,143348928	-0,344755169	-0,594053346	-0,593879801	-0,250749864	0,178269456	0,636855156	0,424199403	0,321263981	0,458979067	0,050132039	-0,071966216	-0,331976003	-0,177727874	-0,01459614	-0,074864542	-0,131750657	0,206983741	0,346335812	-0,086064296	-0,185008438	0,030095923	-0,557946608	-0,140234198	0,67493346	1,09006064	0,658694831
nk160419_b@7	SF_F	YL_12	7	150	-1,681967985	-0,673618835	-0,854528863	-0,237809631	0,727157985	-0,029028977	-0,663718325	-0,082349767	-0,17220643	-0,850755422	-0,458541004	-1,153433742	-0,353210071	0,022280831	-0,172299232	-1,185824945	-0,961739614	-0,829163913	-0,257419081	0,129098449	0,189221346	0,709199751	0,47668001	0,199531716	0,800957067	-0,655034441	-0,583582006	0,233631548	-0,087039399	0,766958826	-0,093299661	0,413229386	0,53047521	1,606920646	0,463639405	0,078948825	-0,489051009	-0,444995404	0,130828274	0,973031919	-0,036926271	0,398759346	0,302786977	-0,460612109	-0,549879933
nk160419_b@10	SF_F	YL_12	10	150	-1,070645423	0,440769448	-0,367351973	-0,008477554	0,229834284	-0,299786993	-0,336898254	-0,038638851	-0,42175423	-0,210659093	0,238849566	-0,099310641	0,09632534	0,242436317	-0,085825839	-0,735020036	-0,802773882	-0,635083986	-0,191454359	0,009595886	0,916502073	0,717663113	0,229401853	0,167767528	0,467710505	-0,286179881	-0,298214137	0,064142624	-0,133853611	0,026514248	-0,163789116	0,125491006	0,606816602	0,656717259	0,019145025	-0,082109185	-0,353046308	-0,367523053	-0,276445681	-0,074449965	-0,024027718	0,106180632	0,618257399	0,139379763	1,163024553
nk160419_b@15	SF_F	YL_12	15	150	-1,329888513	-0,074287621	-0,504729358	-0,139828256	0,21168393	-0,263289138	-0,438728258	-0,262380414	-0,474172733	-0,704822089	-0,182453265	-0,421211975	0,012955831	-0,191435553	-0,14574844	-0,473634745	-0,518585759	-0,295380797	0,085354777	-0,020315261	0,100304528	0,252774119	0,013417133	-0,014648394	0,489805149	-0,136616546	0,015263402	0,101183524	0,096370492	0,174551965	-0,243648916	0,19199964	0,409161959	0,575727494	-0,061969349	0,009274984	-0,06727114	-0,055159524	-0,037539145	0,337473545	0,104265731	0,370181638	0,550256673	0,4113631	0,556950388
nk160419_b@7	SF_F	YL_13	7	150	-1,504703727	-0,733643659	-0,320688449	-0,561685495	-1,108676486	-0,481188238	0,173332929	0,079196066	-0,349228827	-1,01112513	-0,169131588	0,168997933	0,14942086	-0,551408998	-0,857107588	-0,470557355	-0,155348959	-0,438584679	0,093029829	-0,45404084	0,062886054	-0,315859968	-0,168050716	0,065434526	-0,522842258	-0,490128463	-0,122483984	-0,472225033	0,272666541	0,267682826	0,637277005	-0,005626522	0,756224641	0,640928071	0,651365787	-0,083705147	-0,551374369	0,287163535	0,581908204	1,193490464	1,411033236	0,610886179	0,112449136	-0,420333589	-0,638222099
nk160419_b@10	SF_F	YL_13	10	150	-1,333060779	0,226865523	0,269521616	-0,317104061	-0,245279352	-0,522468326	0,146806404	-0,487926033	-0,411204506	-0,601055338	0,245714983	0,094819652	0,337137189	0,111160809	-0,460289377	-0,444413708	-0,571412956	-0,627062828	-0,220356819	-0,38451301	0,644829258	0,134449565	-0,170787012	-0,094080484	-0,052304509	0,066724667	0,085589552	0,020927186	0,632405443	0,237603414	0,125416445	-0,129904957	0,203304573	0,125705516	-0,084856984	0,129295934	-0,140390655	-0,247289538	0,008591207	0,423986398	0,514291479	0,713784856	1,433108141	0,77842674	1,151078265
nk160419_b@15	SF_F	YL_13	15	150	-1,416957731	-0,052056196	-0,030575246	-0,264147753	-0,360117332	-0,299216738	0,046502883	-0,249162274	-0,116760965	-0,260649725	0,147795387	0,068012683	0,190741208	0,042999029	-0,297406649	-0,217573315	-0,089095777	-0,155699711	0,100828913	-0,324314314	0,005507772	-0,204039062	-0,111032089	-0,099221019	-0,055270332	0,023004504	0,039962672	-0,238125401	0,146174632	0,051169087	0,34556631	-0,055932304	0,253945895	0,232047232	-0,01238298	-0,094169715	-0,105866602	0,012891773	0,168508038	0,230974215	0,565560988	0,266810636	0,554957393	0,729610516	0,854775493
nk160419_b@7	SF_F	YL_14	7	150	-0,602516197	0,330258987	0,986378747	0,941689316	0,351084184	1,006508428	0,973872038	0,291133701	1,075764848	0,799695505	0,735195706	0,4187219	0,633442395	0,234571139	0,053947272	0,434831208	-0,223781366	-0,069106004	-0,330337253	-0,25829635	-0,297311914	0,237553896	-0,260882195	-0,01765858	0,339081174	0,394765301	0,492635567	0,235172613	-0,41262946	-0,298891257	-0,570667992	0,286933667	0,148534757	0,188980639	-0,494138587	-0,308330674	-0,753493109	-0,857281908	0,282180989	0,036257817	-0,216054656	0,771853384	0,365894786	-0,557195608	-0,135257419
nk160419_b@10	SF_F	YL_14	10	150	-0,739327997	0,254518308	0,30776215	0,379700466	0,177817085	0,481827055	0,73727837	0,29273242	0,990152397	0,697930628	0,517806952	0,528507133	0,210453931	-0,154083104	-0,297087935	-0,144129108	-0,565668886	0,481823973	0,038480645	-0,115692909	-0,215893721	-0,469855085	-0,5893186	-0,185788416	-0,095887903	0,036855854	0,403265748	0,331344542	0,144984462	-0,162887033	-0,276765723	0,012404162	0,22776733	0,566314261	-0,034235508	-0,240704105	-0,625674462	-0,199092359	0,49776687	0,374988806	0,141451498	0,290088861	0,610358486	0,427608907	1,529677229
nk160419_b@15	SF_F	YL_14	15	150	-1,099448339	0,059771175	0,387598942	0,455631553	0,297867699	0,383692057	0,469551723	-0,036667554	0,349954322	0,168817818	0,423881235	0,264048237	0,037624873	-0,101498389	-0,064945254	0,516770891	-0,136261123	0,162867264	-0,126014229	-0,034326744	-0,151209331	-0,107198195	-0,254962685	-0,288120363	0,058735598	0,152667697	0,286493972	0,170130952	-0,066471499	-0,084868579	-0,234157865	0,229714213	0,000737508	0,25779929	-0,089477642	-0,042526129	-0,36041285	-0,458220024	0,165945851	-0,126746728	-0,189683369	0,243765605	0,213188949	-0,075388071	0,355412412
nk160419_b@7	SF_F	YL_2	7	150	-0,931215744	0,283910024	-0,00243427	0,653534988	-0,267897443	0,072997066	-0,291968321	-0,257996486	-0,030724004	0,205118859	-0,135824983	0,573744693	0,414899559	-0,227512763	-0,088674619	-0,158001687	0,04634035	1,031732787	0,489742922	-0,152209576	-0,404829884	0,071672325	0,180263437	0,254734275	0,003749664	0,504843068	0,265303792	-0,204018461	0,079610699	-0,488165104	-0,824248309	-0,5510203	-0,71195453	0,480401612	0,483029286	0,584527525	0,210188313	-0,563900181	-0,505187637	-0,659235946	-0,286019799	-0,405355304	0,411393903	0,204062095	2,689705983
nk160419_b@10	SF_F	YL_2	10	150	-1,017044355	-0,081931897	-0,192118259	0,306759773	-0,24194504	-0,293395941	-0,625522193	-0,168961248	-0,437291203	-0,531013782	-0,591112495	0,300789826	0,198357183	-0,061042502	-0,166276086	0,060883793	0,076489465	0,164541637	0,06828874	-0,063016488	-0,214141306	-0,167325646	0,051737679	0,036594599	-0,017659846	0,257468196	0,244373802	-0,034651971	0,500456241	-0,084993395	-0,209108492	-0,096562676	-0,342058185	0,187994815	0,124942605	0,598321736	0,252238633	-0,650900577	-0,152229613	-0,2724001	-0,11668812	-0,560005599	1,149514791	1,911160762	2,769085266
nk160419_b@15	SF_F	YL_2	15	150	-1,088357511	0,287049682	-0,091899808	0,262807059	-0,343800369	-0,042265049	-0,270119017	-0,280916211	-0,09935066	0,034790008	-0,393006453	0,58865836	0,319836589	-0,085523294	0,037309177	0,167888012	-0,046553369	0,721390222	0,101963491	-0,244227799	-0,308686974	-0,089680938	0,148632665	0,2436334	-0,024020483	0,386829042	0,33902534	-0,121684458	0,013707897	-0,378209864	-0,46186861	-0,365007711	-0,273219315	0,095255887	0,073658554	0,696244831	0,318970554	-0,547955009	-0,464410826	-0,448949628	0,020748751	-0,249924208	0,583058205	0,671856671	1,848189367
nk160419_b@7	SF_F	YL_3	7	150	-2,092234438	-0,104115985	0,362104434	-0,350902339	-0,737650527	-1,23164273	-0,950404805	-0,162498901	-0,132760154	0,113949913	-0,465898977	0,344444594	0,460314244	0,593106959	1,416946154	1,328138727	0,875200792	0,287093528	0,195991876	0,358537828	0,652743117	-0,154651934	-0,487948747	0,137415341	0,321659211	0,356389275	-0,469780215	-0,807561524	-0,770363208	-0,230120797	1,066183677	0,041211273	-0,591692811	-0,469185207	-0,36625194	-0,223134327	-0,97848734	-1,157065193	-0,691716323	-0,571516936	0,071882747	0,116328444	-0,36621945	-0,391280443	1,189682355
nk160419_b@10	SF_F	YL_3	10	150	-1,822116923	-0,620045135	-0,025549473	-0,349985528	-0,470424186	-0,342215575	-0,019631726	-0,031068626	0,385377368	0,12858497	-0,174612077	0,124202964	0,295046663	0,636863153	0,038283093	0,408581357	-0,069859961	-0,005037806	-0,143443929	0,442054427	0,223998163	-0,176682665	-0,061600595	0,337071569	0,096372323	0,012180186	-0,082814122	-0,234644125	-0,045908371	0,17959444	0,744197602	0,253570375	-0,081333763	-0,487947894	-0,064001315	-0,333647081	-0,404076083	-0,481904467	-0,197326531	-0,747175071	-0,665963196	-0,045550079	0,834686841	3,013805202	4,101940519
nk160419_b@15	SF_F	YL_3	15	150	-1,841666404	-0,527359771	-0,071160814	-0,132664551	-0,429375794	-0,597321155	-0,160411707	-0,08173516	0,211265265	0,365479828	-0,001826506	0,072487954	0,202751442	0,348793773	0,174976378	0,363897021	-0,170627818	-0,090165644	-0,00073634	0,236030103	0,087629483	-0,107039702	-0,243993951	0,271324209	0,29636442	0,125006258	-0,166370542	-0,360503037	-0,12613165	0,072426283	0,514649926	0,031159091	-0,126526237	-0,268943629	-0,061016993	-0,256562829	-0,110924917	-0,248358132	-0,04924474	-0,408524014	-0,253834356	0,048473396	0,481276486	0,628663111	1,071965694
nk160420_a@1	YL_F	F_1	1	150	-0,377258648	0,351630815	0,122056193	-0,131760956	-0,526390841	-0,521486568	-0,932217908	-1,211500868	-1,943813973	-1,335459223	-1,003003736	-0,869006509	-0,936460236	-1,093590509	-0,726251218	-0,731359091	0,451320756	0,340511403	1,204082444	0,245579334	-0,069421271	0,560525416	-0,096430089	0,277800537	-0,169766756	0,065904664	0,797471963	1,541149944	1,091407475	-0,055298291	-0,19609584	-0,483513567	-1,252950227	0,076666792	-0,144895787	-0,434234264	-0,029583356	0,498131358	0,731273888	0,410033418	-0,63306269	-0,670406968	-1,350952737	2,903628811	4,386516664
nk160420_a@20	YL_F	F_1	20	150	-0,829656985	0,134864999	-0,064350902	-0,460606592	-0,814681143	-1,098636418	-1,393266574	-1,375451258	-1,836894699	-1,090489325	-1,07733735	-0,582299118	-0,711221278	-1,07513242	-0,363708958	-0,203790404	1,275515088	1,547968121	2,205811204	1,273127675	0,377132464	0,666787863	-0,027956988	0,119832439	-0,152742845	0,014179113	0,206227237	0,151198889	-0,084521466	-0,759731723	-0,835369272	-0,781549407	-0,981329245	-0,229555615	-0,688922759	-0,961429672	-0,501563343	0,335460137	1,05736852	0,787552478	-0,408654201	-0,18795253	-0,531031368	1,294220353	1,08439267
nk160420_a@25	YL_F	F_1	25	150	0,429339279	-0,016611412	-0,525124774	-0,480660005	-0,341160023	-0,827230825	-0,499064541	-0,487254863	-0,772897458	-0,318765961	-0,929055301	-0,62594382	-0,920512569	-1,350907971	-0,791750817	-0,713716469	-0,03020998	0,029908835	0,778747535	-0,054759096	-0,306251836	0,267017914	-0,363552148	0,168754589	-0,058806359	-0,2411154	0,779167895	0,589236244	0,890414897	0,331788639	0,51892479	0,794608518	-0,091828382	0,659932805	-0,082822737	-0,395481657	0,310140959	0,28711338	0,451644784	0,099311862	-0,730417164	0,082505733	-0,487659281	2,193218283	2,799590235
nk160420_a@1	YL_F	F_2	1	150	1,21520165	0,61129343	1,023476578	0,872548529	0,518086987	0,186491434	0,327654573	0,456501708	0,143073388	-0,233171889	-0,4352329	0,331392636	0,411765785	0,165945313	-0,109390025	0,35863696	0,313884291	0,462254934	0,253236291	0,450032981	0,053531462	-0,285469873	-0,55780058	-1,057088097	-0,117867722	-0,07669686	0,040087405	0,042619789	0,657263384	-0,110659608	-0,46579464	-0,402978687	-0,55796935	0,13624516	0,125864794	-0,588824229	-0,275364908	0,08306255	0,566838096	0,588475819	0,406001103	-0,086398181	0,569362341	2,789141464	3,060494597
nk160420_a@20	YL_F	F_2	20	150	1,811976808	1,065095268	1,464775884	1,346663613	0,833212769	0,626614275	0,780563557	0,33398252	-0,224761288	-0,449945154	-0,752747851	-0,139146451	0,34863633	0,160903726	-0,114449456	0,530399029	0,519585097	0,291102078	0,109980143	0,527331404	0,130518923	-0,4347771	-0,658382982	-1,151456412	-0,15380256	-0,107487469	-0,093795005	-0,039440144	0,467824437	-0,232755761	-0,644029357	-0,574001921	-0,436798694	0,201731385	-0,097900877	-0,593730547	0,311046961	0,694087554	1,028388578	0,903167153	0,619306759	0,060600862	0,623510419	2,718522371	2,748031788
nk160420_a@25	YL_F	F_2	25	150	0,984845088	-0,116334364	0,351313952	0,306581867	0,066023174	0,00877694	0,403419492	0,4043024	-0,117145368	-0,403804533	-0,657693565	-0,013355754	-0,086034457	-0,362930264	-0,421261703	0,240936361	-0,027517289	0,197852045	0,332945816	0,595982117	-0,001661729	-0,26155126	-0,471854837	-0,748863273	0,238561636	0,168161888	-0,03024252	-0,115499392	0,481072928	0,033315543	-0,302184609	-0,520817387	-0,641796654	0,177871616	0,119229701	-0,173176746	-0,010079152	0,424313811	0,580947757	1,255329797	1,002500281	0,482081253	1,802895316	2,989433874	3,140608831
nk160420_a@1	YL_F	Mol_1	1	150	1,294798197	1,07751544	0,771366934	0,318031275	0,123975651	0,198780464	0,676565351	0,065019542	-1,032633623	-0,743287426	-0,980450534	-0,412488764	-0,428176886	-0,630949847	-0,138918291	-0,218666235	-0,504747005	-0,629664666	-0,220872943	-1,067328415	-1,244661678	-0,328925385	-0,667650564	0,545944951	0,184772651	-0,250914413	1,027696122	-0,240456188	-0,404380152	-0,642998854	-0,506612935	1,15017076	0,746059074	1,044838415	1,665837537	0,902902048	1,223905382	0,597762297	0,400799675	0,028176362	0,108135521	0,887453137	0,886915428	2,227124026	1,38690308
nk160420_a@20	YL_F	Mol_1	20	150	0,497682759	0,637658301	0,734581364	0,064190763	-0,116650867	-0,004232197	0,326861824	-0,10781451	-1,014374478	-0,611906718	-0,56877695	0,030704524	-0,569486116	-0,87449965	-0,521654495	-0,544885167	-0,533260268	-0,819394726	-0,217712716	-0,701959453	-1,017823049	-0,338899561	-0,622544158	0,420378442	0,427097156	0,103665012	0,950265068	-0,150577727	0,04106835	-0,385855362	-0,067718446	1,281585134	0,590016363	0,977342563	0,912875998	0,369108992	0,782693396	0,337842983	0,493011501	0,217392147	0,209724483	1,352922331	0,941901477	1,487310303	0,691208408
nk160420_a@25	YL_F	Mol_1	25	150	0,681076952	-0,434478535	-0,964170551	-1,250624336	-0,618446914	-0,907105101	-0,185100845	-0,777074243	-1,492161781	-1,099928212	-1,446786741	-0,817455642	-1,163234555	-1,467860963	-1,089960129	-1,3595703	-1,02691148	-1,005534055	-0,211615451	-0,766643564	-0,451371976	0,98145728	0,404688112	0,911938897	0,353280723	0,459248723	1,517045628	0,45200122	0,696810854	0,203438493	-0,25801075	0,656918363	0,29561841	0,726723857	1,11978601	0,585937097	0,807603419	0,025865583	0,317137159	0,549450977	-0,013216709	0,344558311	0,049392549	1,870458529	1,568810395
nk160420_a@1	YL_F	Mol_2	1	150	0,234062818	0,779867352	0,385752557	0,878844453	0,735185351	1,436275891	1,197127818	0,898093109	0,515317432	1,085687078	0,438823966	0,427820407	0,237256556	0,60072489	0,215196209	0,856141113	0,757505886	0,745921686	0,152153374	0,282017691	-0,194690707	-0,217562665	-0,644444224	-0,471455657	-0,597030698	-0,314115207	0,206672447	0,181810952	0,04198591	-0,28684344	-0,276994457	-0,028085985	-0,467032731	-0,360934546	-0,735558645	-0,296571441	-0,701941912	0,259787731	0,036733673	0,15271042	-0,058709749	0,731792414	0,611915681	0,795714962	0,147172192
nk160420_a@20	YL_F	Mol_2	20	150	0,249085921	0,668287706	0,402596945	0,680725639	0,312885396	0,702966801	0,414843346	0,314749826	0,120105226	0,473177754	0,111969754	0,36496345	0,271543715	0,466785076	0,106145201	0,291903001	0,108852363	0,165966273	-0,206296735	0,029636866	-0,257792538	0,040638508	-0,436034438	-0,184392396	-0,311823227	-0,094617863	-0,018373839	-0,002581015	-0,226730608	-0,358715181	-0,302461366	0,260353124	-0,087467732	0,101922861	-0,179029378	0,149700976	-0,328919579	0,34435821	-0,079166531	0,25966372	0,043250538	0,977897825	0,878555163	1,27185947	0,71434461
nk160420_a@25	YL_F	Mol_2	25	150	0,558611782	0,522834851	0,320899103	0,500686323	-0,003020943	0,261536764	-0,19096117	0,069860815	0,321271136	0,515437278	-0,218672609	-0,007663201	0,002813821	0,340756764	-0,046083122	0,402672795	0,003696375	0,090915603	-0,194064351	-0,053101136	-0,509125452	-0,095717845	-0,230262498	0,076622323	-0,005637816	0,529162549	0,269926247	0,097634032	-0,399195994	-0,388321442	-0,270911843	0,050462132	-0,26370849	0,253419521	-0,234226266	0,348319935	-0,229434474	0,363433151	-0,010473824	0,326766994	0,008360091	0,858866181	1,374386419	1,794943577	0,977736092
nk160420_a@1	YL_F	SF_1	1	150	-0,640712496	0,889973988	-0,400434427	-1,326298866	-0,957331811	-1,28796702	-1,063548618	-1,372616108	-1,605812267	-1,562897646	-1,922983753	-1,66784372	-1,708749671	-1,704028398	-0,541068084	-0,877831649	-0,054581497	0,103186562	0,849205884	0,432230584	0,015283009	1,022462815	0,764036748	1,695931945	0,786439678	0,845788504	2,087820094	1,688319779	2,165792947	1,34926255	-0,019976703	-0,193690562	-0,982848923	-0,332454339	-1,19923778	-1,448484187	-0,212980483	-0,526589947	-0,474512148	0,062100267	-0,274288627	0,135951804	-0,247639477	-0,537906404	-0,396179982
nk160420_a@20	YL_F	SF_1	20	150	-0,892302065	0,705796182	-0,472675247	-1,310963907	-0,61853678	-0,614807727	-0,454735757	-1,095713683	-1,15418722	-0,813236421	-1,645965525	-1,535304269	-1,979269015	-1,685455391	-0,817843196	-1,138345055	-0,136604326	0,649661794	1,874094329	1,69722534	0,862986213	1,371199961	0,165011649	1,356928854	0,424174692	0,517162365	1,400563738	0,74424644	1,428861445	0,294271601	-0,915256795	-0,565748894	-1,10248705	0,140885377	-0,653388347	-1,093925922	-0,029137137	-0,240673186	0,077578653	0,534549796	0,415976178	0,766625331	0,712870274	0,932377403	0,743224453
nk160420_a@25	YL_F	SF_1	25	150	0,418992181	0,894255725	0,138849646	-0,632317332	0,022317415	-0,245273427	0,16019189	0,121246209	-0,354379131	-0,075583669	-0,906995197	-0,593028587	-0,559511366	-0,836087623	0,182250204	-0,013248209	0,099977901	-0,40258407	0,354827889	-0,02604183	-0,163807497	0,680114081	-0,261544277	0,716497805	0,245733581	0,331397133	1,076756263	0,476417747	1,389148458	0,495295339	-0,175627871	0,317739975	-0,42103427	0,247481009	-0,429316927	-0,972066805	-0,300825644	-0,346825707	-0,031273621	-0,173815502	-0,567615055	0,017876297	-0,14429161	0,283078665	0,246616426
nk160420_a@1	YL_F	SF_2	1	150	0,851088732	1,077600568	0,163717106	0,094303052	-0,388389798	-1,090229877	-0,109240331	-0,125759959	-0,484261777	0,066547945	0,738289732	1,152732007	1,041343029	0,036470634	0,330727012	0,132362025	0,752591506	0,995097104	0,48815448	-0,016069604	-0,123717163	-0,219639537	-0,798214417	-0,834139312	-0,528915164	-1,007049359	-0,675242998	-1,405491795	-1,046621449	-0,809898539	-0,861993538	0,123882984	0,015934171	0,169483101	0,008621967	-0,23244328	0,371861904	0,536012787	0,840877206	0,824992946	0,199591872	1,272131861	0,587429439	1,004940434	-0,170007891
nk160420_a@20	YL_F	SF_2	20	150	0,347363381	0,4218239	-0,235444711	-0,939066226	-0,914994608	-1,427634371	-0,447484743	-0,669389069	-1,192860242	-0,896079675	-0,947379812	0,200775586	-0,057176457	-0,879328063	-0,567973103	-0,862470767	-0,018162296	0,19290824	-0,002810115	-0,157915767	-0,331195333	-0,42691876	-0,764738356	-0,862555447	-0,62210271	-1,035619003	-0,493839863	-0,714673275	-0,188527788	-0,016036819	-0,199054075	0,746157046	0,510841024	0,51773684	0,20043336	0,133715459	1,469887635	1,661464939	1,980500721	1,534058302	0,692246029	1,585461998	1,019768702	1,746033747	0,782563677
nk160420_a@25	YL_F	SF_2	25	150	0,007284166	-0,71197192	-1,406326606	-1,850039384	-1,419164565	-1,99837746	-0,455860719	-0,683213882	-1,298027432	-0,770018947	-0,754530777	-0,600298154	-0,671969449	-0,995809264	-0,615281269	-0,438507428	0,172457664	-0,24970616	0,196896609	-0,106486137	-0,225342118	0,147721544	-0,378810472	-0,09943258	0,106353548	-0,062269652	0,578205447	-0,233596514	0,372239505	0,397488018	0,192354294	0,478347856	-0,005405864	0,586939728	0,475690052	0,06660648	0,444658355	0,348674946	0,587430392	0,285380869	-0,391338196	0,336248414	0,10761174	1,570522777	0,662992895
nk160420_a@1	YL_F	SF_3	1	150	-0,741960901	-0,421366749	-1,212696129	-1,356744535	-1,245636772	-1,159133874	0,030387164	0,634996604	0,325371473	0,321034785	0,284145869	0,980829667	0,243836877	-0,639501011	-0,635330386	-1,724623698	-1,178920139	-0,419968146	1,528081675	1,355449475	0,146538242	0,640292344	0,24223602	1,193292238	0,657192487	-0,16841408	0,456778259	-0,637890995	-0,353926264	0,041762328	0,208935279	-0,216622272	-0,681274227	0,396659009	0,186117864	-0,377505518	0,041341113	-0,570413112	-0,79972628	-0,199372049	-0,420694987	0,478104991	0,02650507	-0,198707092	-1,418353562
nk160420_a@20	YL_F	SF_3	20	150	-0,555646904	-0,229587482	-1,309392427	-0,945682461	-0,684700201	-0,733959942	0,306899804	0,676509976	0,277045416	-0,011924491	0,148580493	0,397067037	-0,145795324	-1,14408993	-1,114807015	-1,744232046	-1,104521784	-0,71907489	1,434388215	1,053608872	0,114608949	0,144525849	-0,293637738	0,687076616	0,404796188	-0,421829439	0,288116191	-0,192786727	-0,078111663	0,084751426	0,300849847	0,212289045	-0,250282243	0,832032523	0,570985672	0,278932532	0,595195329	-0,244195542	-0,39184255	0,297403495	-0,038590732	0,553997412	0,48598153	0,701112677	-0,192390216
nk160420_a@25	YL_F	SF_3	25	150	0,491320199	-0,017160566	-0,674170322	-1,062728623	-0,610628347	-0,475981406	0,084460312	0,005074729	-0,692064514	-0,613076313	-0,799477394	-0,077281267	-0,619043327	-1,253813396	-0,763455646	-1,296193474	-0,593875906	-0,309849758	0,74766223	0,556004497	-0,49947219	0,018032559	-0,51530939	0,636355027	0,334966716	-0,396565297	0,710834159	0,081764612	0,437116208	0,188190646	-0,081851724	0,158065041	-0,298881576	0,521555035	0,713094888	0,2860109	1,03081264	0,126022344	0,538416108	0,420164685	0,29743559	1,582658569	1,368999737	2,031080131	1,089817403
nk160420_a@1	YL_F	SF_4	1	150	-1,495605788	-1,98874976	-1,634638737	-0,915294832	-0,642389316	-0,211797896	-0,319410223	0,088672703	-0,163829152	-0,203235778	0,206331075	-0,219060921	-0,229044818	-0,533475546	0,030816839	0,397257737	-0,15463951	-0,473390484	-1,036991008	-0,871054954	-1,041669406	-0,648621265	-0,514645381	-0,065375137	-0,573946634	-0,993576613	-0,682580459	-1,041065404	-0,96778537	-0,206090507	0,094693801	0,380257427	1,072256609	1,923814904	1,692783522	1,532405076	0,547941297	0,371079414	0,756266836	1,247107839	1,216625686	1,339180641	1,421786225	1,228263041	0,662291895
nk160420_a@20	YL_F	SF_4	20	150	-2,234581052	-2,348609325	-1,909770664	-1,291612106	-1,348687476	-0,855122575	-0,954858313	-0,657308333	-0,298692299	-0,376910726	-0,390963622	-0,783334184	-0,621681371	-1,055905408	-0,585412479	-0,345876835	-0,985697608	-1,025288439	-1,339915235	-1,092982077	-0,770739005	-0,26868948	-0,024622575	0,184529748	-0,573513811	-0,413149748	-0,083882867	-0,458663675	-0,105607207	0,359146428	0,400430813	0,613124193	1,468433795	1,905314485	1,663805902	1,184627015	0,598996826	0,086524315	1,07543067	1,38556361	0,888186429	0,563368201	0,932306078	1,415021966	1,052797175
nk160420_a@25	YL_F	SF_4	25	150	-1,054645625	-1,966790453	-1,304606987	-1,53131117	-1,288482854	-1,234151499	-1,122096663	-0,576138082	-0,483662658	-0,16553739	-0,112706239	-0,341840274	-0,479257036	-0,759639134	-0,607353098	-0,292017545	-0,305764059	-0,428831032	-0,862224442	-0,81057585	-0,999807394	-0,768311803	-0,458472176	-0,191435488	-0,454673287	-0,05934823	0,467642913	0,235744065	0,011477058	-0,003642622	0,254177882	0,62127983	1,026356053	1,399438518	1,226954856	0,939066819	0,159233723	0,005607048	0,800556106	0,788365318	0,642392384	0,557661554	0,721812728	1,797576128	1,607818209
nk160420_a@1	YL_F	SF_5	1	150	-1,670369727	-1,860650579	-1,593432232	-1,459461406	-0,760211707	-0,834721788	-1,239805191	-0,583811407	-0,384582455	-0,098758519	-0,221045132	-0,704121509	0,090730141	0,370426571	0,263228618	0,743618651	-0,158643649	-0,699519107	-1,120595047	-0,717682798	-0,5770573	-0,267311431	0,393538978	1,1556701	0,221005293	0,178842078	1,195274073	0,910871123	0,720938776	-0,072866966	-0,39577406	-0,406983505	0,030997061	0,872324375	0,629053369	0,199716544	-0,588014149	-0,752157674	-0,916510343	-0,377955005	-0,955701302	-0,63666268	-0,212248583	-0,230238587	-1,007441796
nk160420_a@20	YL_F	SF_5	20	150	-1,133165506	-1,285628377	-1,333356639	-1,580961962	-0,864874512	-0,892872341	-1,301244082	-0,640917925	-0,15756732	0,066449429	-0,408442394	-0,906738508	-0,32097888	-0,154914857	-0,327170173	0,210622631	-0,359355234	-0,713662181	-0,988680941	-0,855495704	-0,972096583	-0,585790593	0,100706345	0,958161943	0,331362891	0,195422731	0,401153236	0,469028118	0,5547299	-0,145632478	-0,313512892	-0,426738849	0,145678049	1,557730932	1,41354656	0,947551565	0,267648408	0,183510626	-0,151842294	-0,105801566	-0,623054277	-0,308696788	0,444914454	0,504232158	-0,382980804
nk160420_a@25	YL_F	SF_5	25	150	-0,578392945	-1,302666519	-0,907133944	-1,202453143	-1,190208245	-0,917373079	-0,918475796	-0,92219037	-0,843159007	-0,162907691	-0,245106148	-0,336607539	0,151085933	0,042885017	-0,148919627	-0,144241639	-0,93297329	-1,257485423	-1,381368237	-0,968498565	-0,484464192	-0,326340851	0,22298918	0,699692902	0,117776774	0,365174954	0,68626851	0,2743033	0,521136514	0,169190022	-0,172467803	-0,114480853	-0,115168027	0,799542647	0,677534205	0,738859975	0,174086229	0,14057843	0,310938188	0,536078973	-0,196700035	-0,10957304	0,175447724	1,019476652	0,438574549
nk160420_a@1	YL_F	SF_6	1	150	1,506819486	0,290085099	0,546325574	0,507334727	0,383789164	-0,150320167	0,446984524	0,40141539	0,081989757	0,146000359	0,050740726	0,468902702	0,402805731	0,209716968	-0,268949352	0,490885742	-0,18467099	-0,59494731	-0,227103422	0,419674062	-0,162304462	-0,281848383	-0,392814246	-0,274169075	0,31872791	0,479335083	0,190117273	-0,61353404	-0,084849406	0,23168215	0,493353099	-0,220204408	-0,283538554	0,019145504	0,231883645	0,385267543	-0,154070484	0,111714159	-0,559480098	-0,201468594	-0,199938353	0,203059316	0,653341074	0,092742149	-0,771582143
nk160420_a@20	YL_F	SF_6	20	150	1,473530862	0,53459601	0,886230504	0,728596048	0,314897872	-0,375200212	0,1148956	0,04735209	-0,318301349	0,116914491	-0,009591806	0,322079719	0,26232837	0,11869675	-0,17036512	0,753899506	-0,070812318	-0,599946098	-0,281261662	0,472961711	0,058717643	-0,089175244	-0,595352493	-0,484525536	0,171329	0,409300299	0,352617477	-0,782499629	-0,261146839	-0,17255308	-0,255319401	-0,491245255	-0,334441725	0,113214095	0,175351478	0,66277697	0,088034793	0,812369096	0,103775815	-0,27921648	-0,141298527	0,158037259	0,8957897	1,146916512	0,340028154
nk160420_a@25	YL_F	SF_6	25	150	0,359204448	-1,046589236	-0,221241203	0,108598952	-0,370312373	-0,917830153	-0,108502554	0,247576414	-0,343221421	-0,763625316	-0,898951078	-0,478384375	-0,341024199	-0,092333546	-0,64616657	0,019848563	-0,472919659	-0,862406989	-0,076361047	0,687361822	0,09246569	-0,096148919	-0,515880771	-0,336457551	0,172108818	-0,005643128	0,359646074	-0,366177793	0,284868306	0,812823902	0,531538152	-0,049587922	-0,155261239	0,369795791	0,508830225	0,258177796	0,156924446	0,717144223	0,238924355	0,183244439	-0,103309719	0,22033303	1,258255533	1,592288779	1,128146525
nk160420_a@1	YL_F	SF_7	1	150	-0,374724377	-0,909794157	-0,456079494	-0,613696924	-0,399239656	-0,428618077	0,249592576	0,00066207	0,260414842	0,091146366	-0,455339543	-0,085059035	0,325250545	-0,475501491	-0,510842215	0,27779321	0,056103078	0,218933624	0,232193744	0,373184661	0,076597031	0,374149316	-0,270564686	-0,122420903	0,58140455	0,214111283	0,209127083	-0,547023191	0,391865641	0,4724261	0,399155888	-0,108662391	-0,532307565	-0,132090357	0,066904077	-0,210877799	-0,201828623	0,073912971	-0,262291174	-0,428304865	-0,772865165	-0,111896426	1,030194605	1,062560386	0,214862073
nk160420_a@20	YL_F	SF_7	20	150	-0,286433927	-0,832053988	-0,357944863	-0,271700099	0,2597395	-0,125011413	0,197517919	0,047069293	0,058314478	-0,090044267	-0,669395265	-0,355018234	-0,001278267	-0,515827712	-0,555439091	0,01767737	-0,329231996	0,009364684	0,229628983	0,503521324	0,119728693	0,41289053	-0,155231916	-0,119719151	0,626631024	0,015696452	-0,228473663	-0,72760435	0,343628696	0,636293754	0,56668172	0,107461549	-0,199433077	0,103710137	0,386132662	0,057336508	-0,183020267	0,198318558	-0,095558556	-0,199471157	-0,340498208	0,259459144	1,026675016	1,460549375	0,732172558
nk160420_a@25	YL_F	SF_7	25	150	-0,071140204	-0,904834488	-0,465488181	-0,634166736	-0,277127846	-0,261397901	0,119928761	-0,307540778	-0,168383999	0,522161333	-0,314479127	-0,014438876	-0,315157695	-0,281961313	-0,327029401	0,075600327	-0,123539316	0,117667424	0,18645898	0,460063714	0,341854059	0,02167838	-0,487498415	-0,428645106	0,608669735	0,020810169	-0,206624762	-0,522243533	0,544789372	0,566329038	0,280706785	-0,137457246	-0,455914083	0,093097088	0,468521013	-0,023849825	-0,3833281	0,26171888	0,050257657	-0,076055331	-0,374252268	-0,000504148	0,534634742	0,947616365	0,942817124
nk160420_a@1	YL_F	YL_1	1	150	-0,781135014	0,076638615	-0,555443193	-1,083338889	-0,567214087	-0,45930763	-0,303587526	-0,467220284	-0,103635882	0,578253777	-0,080121114	-0,358819022	-0,523336504	-0,766946645	-0,722841007	-1,232170655	-1,170648783	-0,374984582	1,012031758	0,439163453	0,229344413	0,387952395	-0,815448344	-0,282377678	0,503906443	0,12252345	0,860411146	-0,74198128	-0,060822621	0,053499256	-0,873559574	-0,280799283	0,188207371	1,001433416	1,523977514	0,914980155	0,967715154	0,039954018	0,130372707	-0,090614696	-0,261222383	0,220316687	-0,034985247	0,052167386	-0,364283483
nk160420_a@20	YL_F	YL_1	20	150	-1,384668514	0,278663801	-0,262159942	-0,933494666	-0,547969141	-1,187186424	-0,574229869	-0,454279502	-0,263503588	-0,084290963	-0,79830589	-0,612312697	-0,805258611	-1,013234488	-0,507336268	-0,932205825	-0,890912512	-0,99394247	0,842923421	0,137607242	0,6157637	0,730556924	-0,526363817	0,225968717	0,523698134	-0,003035162	0,812070494	-0,147007955	0,09123466	-0,104863133	-0,830417554	-0,046667987	-0,373926706	0,20988325	1,466782349	1,049596467	0,649055219	0,50338721	0,431877396	0,295385757	-0,471831122	0,40575176	0,463485696	1,332713284	1,517331322
nk160420_a@25	YL_F	YL_1	25	150	0,523496012	0,220276443	-0,303857066	-0,690604727	-0,034746636	-0,462735431	0,118995224	0,01215894	-0,103790944	0,67011198	0,199270984	0,57022184	-0,080807637	-0,249960094	0,162829511	-0,333548929	-0,173729893	-0,427488208	0,436076267	-0,226824423	-0,714632769	-0,09769157	-0,710295308	0,150814967	0,053804034	-0,327847752	0,367586741	-0,285420809	0,339153185	0,071762252	-0,342024398	0,145904051	-0,059836724	0,22926669	0,317551523	-0,109268017	0,32089853	-0,249718462	0,496890367	0,527066483	0,224264596	1,064342332	0,655445209	1,354656542	1,1468367
nk160420_a@1	YL_F	YL_2	1	150	-0,388173581	-1,108985012	-1,142960499	-1,181057084	-1,22481679	-1,683561771	-1,36675851	-1,88094632	-2,431033459	-2,267378765	-1,964339979	-1,135245745	-1,207945273	-1,54343794	-1,529307663	-1,84569008	-1,54754909	-0,483443989	0,998394411	0,292487627	-0,64520779	0,99509381	1,811575949	1,365192197	-0,264308607	-0,796775702	-0,495341509	0,139208168	-0,100927923	0,222702452	-0,978940585	0,443530613	-0,152095179	1,370140643	0,329342159	1,25707078	1,886436036	1,817188675	1,184057912	0,578135138	0,454311415	2,364114118	1,876737744	1,806864866	0,509681367
nk160420_a@20	YL_F	YL_2	20	150	-1,820915092	-2,22240374	-2,09335224	-2,601578698	-2,384574767	-2,64231729	-1,999671976	-2,24646326	-2,645527848	-2,53730856	-2,251459942	-1,433231646	-1,782182431	-2,137179045	-1,826869285	-1,707975609	-1,180492966	-0,50148328	0,560236351	0,364207639	-0,688146096	0,58181088	1,393311958	1,056771801	-0,578227889	-0,660204948	-0,071288204	0,172221572	-0,115585231	0,500393776	-0,402334497	0,717252788	0,204904959	1,527697315	0,71851798	1,41402219	2,170296629	1,656844093	1,311608899	0,986559242	0,370199063	1,613465882	1,908381181	2,503937064	1,436010723
nk160420_a@25	YL_F	YL_2	25	150	-0,132021282	-1,101976183	-1,279497306	-1,021308594	-0,612003368	-0,9675721	-0,264395401	-0,844652693	-1,538715815	-1,327017465	-1,419174354	-1,006418913	-0,824015623	-1,511544167	-1,171645053	-1,551150083	-0,677822663	-0,366206824	0,417840627	-0,012733339	-0,604036038	0,792612165	0,985412225	0,886943556	0,201863003	0,047902197	0,502955262	0,239846021	0,49789014	0,850226205	-0,194969694	0,732607162	0,342668059	0,82127422	0,299331759	0,035345787	0,861331272	0,343631124	0,551986434	-0,071950461	0,154627608	1,39440777	0,744303677	1,351388343	1,285591367
nk160420_a@1	YL_F	YL_3_F	1	150	-0,3417712	-0,415284462	-0,807949108	-1,107321712	-0,44473718	-0,889169728	-0,629077432	-0,4862284	-1,74149992	-1,453368449	-2,253723924	-2,249567423	-2,167927111	-1,725751499	-0,821815369	-0,84313315	0,140740094	1,025272725	1,334068644	0,559995479	-0,289042563	-0,629572027	-1,160867698	0,91451526	0,634351939	-0,487373556	-0,222268344	-0,089575475	-0,390058684	0,069372399	0,182187767	0,460201112	0,195349505	0,271390242	1,217940713	0,216176211	0,828655148	1,575218349	2,454648526	1,250595586	1,505221196	2,498553333	2,60086898	5,220221614	5,307858604
nk160420_a@20	YL_F	YL_3_F	20	150	0,648548594	0,030543148	-0,83772396	-1,230493719	-0,392834891	-0,689241666	-0,622888284	-0,641287644	-1,71157708	-1,387047843	-1,730167445	-1,295645919	-1,230660403	-1,661565979	-0,81804413	-0,977187814	-0,228479153	0,159519322	1,353135814	0,435848457	-0,607622877	-0,557887659	-1,365790656	0,603646229	0,442916774	-0,416690328	-0,04150693	-0,143786675	-0,087918856	0,355837795	0,176419709	0,590630627	0,230550312	0,476606937	1,025762079	0,274738712	0,819715023	1,204603404	1,992901377	1,020123442	1,471533793	2,197411242	1,986629046	3,416026422	2,827498445
nk160420_a@25	YL_F	YL_3_F	25	150	0,066888236	-0,320209177	-0,930733647	-1,196794042	-0,804856907	-0,927407627	-0,440526849	-0,240913363	-0,940416939	-0,253291462	-0,976379459	-0,748320144	-0,856069651	-1,082142376	0,104871872	-0,197210064	0,220042952	0,215253997	0,446038239	0,15769876	-0,351541794	0,085966149	-0,583534158	0,369579231	0,739895907	0,016877779	0,184567846	0,331560722	0,361249689	0,068386101	-0,342174534	0,58008328	0,375428749	0,360752105	0,219907536	-0,42457349	-0,004067447	-0,225022447	0,825543331	0,127331983	0,112300769	0,487191623	0,291337138	3,163572189	3,528821647
nk160420_a@1	YL_F	YL_4_F	1	150	-1,077942906	-1,308878482	-1,985966432	-2,792001321	-2,164476097	-2,072888525	-1,695307859	-1,087355543	-1,219515054	-0,761460246	-0,890646718	-0,239082661	-0,994153696	-1,525230822	-0,999289091	-1,139064911	-0,990276891	-0,81847294	-0,200665768	0,182633362	0,034553298	-0,296864405	-0,593764478	-0,266058103	-0,195491821	0,356656418	0,876649883	0,224929398	0,989961514	0,722648966	0,35534615	1,124719617	0,69749952	1,074922	0,225606244	0,339965092	0,431271166	0,364451465	0,978080759	0,169167403	-0,595082338	-0,088044806	0,259467049	3,614509384	4,448415558
nk160420_a@20	YL_F	YL_4_F	20	150	-1,371841354	-1,12466249	-1,885293701	-2,422739816	-1,998088067	-2,251806851	-1,725609654	-0,682727016	-0,471950246	-0,19714633	-0,096373486	-0,007768635	-0,969567139	-1,592518792	-0,64005017	-0,705210579	-1,012562951	-1,003249859	0,040784154	0,286920177	-0,025681664	-0,025732801	-0,450388247	-0,122280264	-0,064879277	0,607152471	1,225528947	0,255674248	1,050405241	0,529601728	0,469658089	0,861082563	0,161323503	0,046036871	-0,397718223	-0,319108247	0,077788777	0,606312119	1,038102599	0,176718048	-0,654898778	0,003771094	0,489125031	2,427358306	2,322793952
nk160420_a@25	YL_F	YL_4_F	25	150	0,086167325	-0,633239066	-1,084793185	-1,660271719	-0,864253115	-1,33638146	-0,979066425	-0,238593272	-0,331294307	-0,102759021	-0,775975253	-0,512261513	-0,722361382	-1,181105953	-0,304846741	-0,419959883	-0,204386622	-0,558119751	0,167003463	0,59411507	0,740826325	0,549815267	-0,07765385	0,178875812	-0,547433645	-0,579709788	0,230644046	-0,253875817	0,673068702	0,340715495	-0,305691517	0,492416014	-0,196756027	0,423512549	0,072306831	0,394813568	0,726169028	0,177675455	0,469397075	0,408782878	-0,185819096	0,131954856	0,776723776	3,010751169	3,307947665
nk160420_a@1	YL_F	YL_5_F	1	150	-0,745133602	-1,159955375	-1,186203064	-0,979229082	-0,542437391	-0,211107559	0,80637942	-0,150335404	-0,231350028	-0,305589032	-0,706074158	-0,32239816	-0,788517858	-0,822422388	0,014372303	0,114836395	-0,53716456	-0,127668015	-0,150536625	0,411958537	0,183779724	0,531865519	0,634285782	0,59133886	0,767860833	0,413892406	-0,057037065	0,317709464	0,310473451	0,722262112	-0,052318561	-0,374549328	-0,285051507	0,332337436	0,350168099	0,586064511	-0,145461895	-0,619825706	-0,44941581	-0,844763717	-0,812533718	-1,232280515	0,745448596	2,281641663	2,84951199
nk160420_a@20	YL_F	YL_5_F	20	150	-0,870777305	-0,922814587	-1,004780206	-0,338259007	-0,35924397	0,044808333	0,778137211	-0,125355581	-0,300473486	-0,133493411	-0,160491671	-0,05524145	-0,925458715	-0,419309443	0,388230494	0,668958652	-0,544782351	-0,596436465	-0,624220066	0,05618725	0,149167704	0,491858991	0,321726502	0,077717076	0,606772855	0,810408494	0,276635565	0,564768688	0,652062319	0,794048773	0,064575537	-0,320106077	-0,061183981	0,184712237	0,460394147	0,405404771	-0,524188544	-0,972759443	-0,847481765	-0,921969501	-0,211944992	-0,24186469	1,277798126	1,926973786	2,015353512
nk160420_a@25	YL_F	YL_5_F	25	150	-0,304640071	-1,302790887	-1,362944013	-1,116107793	-1,098520585	-0,929526444	-0,550306909	-0,844334612	-0,564065265	-0,109361555	-0,288543452	0,132313887	-0,075908417	-0,205378404	0,495517836	0,573455636	-0,017733879	-0,236512035	-0,73888004	-0,142086788	-0,278322591	-0,27190017	-0,147891243	-0,25577069	0,235486559	0,001840333	-0,06910726	0,418527535	0,141043878	0,079928497	-0,029979928	0,097229745	0,143233333	0,107372939	0,488331564	0,266098373	0,023122311	-0,469163538	0,097424686	-0,073749772	0,554511559	0,196071236	1,391017811	2,661989429	3,115232643
nk160420_a@1	YL_F	YL_6_F	1	150	1,424863128	1,559285008	1,908156484	1,030248316	0,692039043	0,731783114	0,843042521	0,460292342	0,289655019	0,56405198	0,403648887	0,555515581	0,486547132	0,399097101	0,554959709	0,755702094	-0,26149239	-0,456099307	-0,104457457	-0,368615958	-0,462792541	-0,401350771	-0,015564767	0,245217273	0,226134597	-0,491817144	-0,563906853	-0,241071649	-0,52168329	-0,801070346	-0,055119752	0,81174075	0,914378618	0,656004663	0,28776079	-0,064414057	-0,314754135	-0,413683241	-0,164161625	-0,594652477	-0,717777068	-0,570620346	0,151611223	2,3147271	2,722271015
nk160420_a@20	YL_F	YL_6_F	20	150	0,391760816	0,686105021	0,401744969	-0,456432032	-0,44315373	0,319465817	0,221515597	-0,196237933	-0,285229106	-0,048737476	-0,036911533	0,191808786	-0,041162426	-0,225506003	-0,297319768	-0,181081303	-0,693995956	-0,838097595	-0,251114732	-0,129820609	-0,173330341	-0,153614559	0,054740133	0,449437059	0,822942982	0,011741778	-0,50578088	-0,447300008	-0,447127592	-0,238885338	0,361060547	1,014370922	0,240268284	0,154115477	0,373884571	0,450772984	0,560894222	0,100832541	0,31895247	-0,444774129	-0,142366044	0,342550204	1,164675963	2,160704496	1,894021069
nk160420_a@25	YL_F	YL_6_F	25	150	0,300453937	-0,72207559	-0,676679028	-1,218915389	-1,152800014	-0,961609812	-0,828151847	-0,30639471	-0,784537634	-0,342079265	-0,262914371	-0,14129128	0,02041326	0,02618713	-0,096709123	-0,069078322	-0,717753624	-0,943022592	-0,328734853	-0,392592978	-0,30275298	0,046887641	-0,088361706	-0,157313093	-0,040911491	-0,301298978	-0,361552459	-0,542957314	-0,299415623	-0,098027857	0,611130666	1,278854556	1,159020662	0,622077429	0,311760961	0,420990227	0,160484292	0,001121857	0,484358032	0,001402476	0,023006754	-0,049609894	0,861836437	2,85977567	3,188696686
nk160420_a@1	YL_F	YL_7	1	150	-0,687412414	-1,318594886	-0,424297811	0,482424218	-0,02836422	-0,253254453	0,749728538	-0,113527169	0,034053163	0,022458297	-0,332089809	-0,258938123	-0,341034829	-0,179759169	-0,158236873	-0,106575253	-0,527130735	-0,290660367	-0,675640255	-0,133362027	-0,020841267	0,444109354	-0,153422908	-0,162151218	0,368001697	-0,255905064	-0,10157942	0,145408793	0,096023394	-0,220303417	-0,712751938	0,631321951	0,853591915	0,419170506	-0,106003174	-0,246729897	0,096079895	0,923985968	0,728901166	0,276520606	0,573027464	0,492128877	0,671955534	0,287289076	-0,491277598
nk160420_a@20	YL_F	YL_7	20	150	-1,141766113	-1,421970596	-0,892818299	-0,255581326	-0,799528431	-0,907304745	0,339833781	-0,450455104	0,019522906	0,348995689	0,00054951	-0,078953762	-0,261477249	-0,751887116	-0,57440674	-0,451781708	-0,827660991	-0,542855846	-0,592043878	-0,218739777	-0,056593691	0,380060733	-0,112938296	-0,092042524	0,035417262	-0,172081339	-0,249949201	-0,331420816	-0,281407914	-0,312218098	-0,355049037	1,100671013	1,105909592	0,407876363	-0,13115061	-0,11242312	0,605227977	1,494297403	1,08063022	0,296440941	1,122263211	0,890975806	1,40275589	1,644154057	0,567705991
nk160420_a@25	YL_F	YL_7	25	150	-0,35891245	-1,00885951	-0,153125881	-0,03509742	-0,655209334	-0,931477379	0,44337532	-0,399450779	-0,232358178	-0,183558791	-0,62099093	-0,144595797	-0,251734811	-0,684236551	-0,63905514	0,01954396	-0,45206548	0,270702271	0,026279495	0,350147116	-0,174113539	0,19293936	-0,320968158	0,191823789	0,518456714	0,075035448	-0,21708197	-0,360121258	-0,100116559	-0,219911986	-0,586071771	0,545833974	0,516481675	0,463213178	0,607487785	0,041366065	0,068439736	0,697760192	0,34974858	-0,164197059	0,095465783	-0,419752487	-0,072155805	0,477309765	-0,299017497
nk160426_a@7	SF_F	F_1	7	150	-1,481547823	-0,635014666	-0,663475786	-0,717661578	-0,28767957	1,089839093	0,717233563	0,624536311	0,475717716	0,140387718	0,20702911	0,689727171	0,495448077	0,941095749	0,924673392	0,531211685	-0,491340928	-0,652336659	-0,870584631	0,080290317	0,024760463	-0,046547408	-0,201126171	0,173206754	-0,336266928	-0,207635985	-0,471483385	-0,625245087	-0,768266252	-0,298530805	0,08144693	0,564432782	-0,004540844	-0,193534039	-0,004489477	-0,032466664	0,67979983	0,159441772	-0,158316127	-0,189852494	-0,259434871	-0,481747988	-0,847860083	9,141785262	8,913852357
nk160426_a@15	SF_F	F_1	15	150	-1,840012125	-0,674112474	-1,16806396	-0,597968873	-0,666520841	-0,16289812	-0,267505516	-0,009118975	-0,221236439	-0,445895843	-0,903809476	-0,317288179	0,816232329	0,671390127	0,149853658	0,229246352	-0,151389717	-0,43291223	-0,747127193	0,451704272	-0,215925382	0,225765997	-0,289740371	-0,039536108	-0,34286723	-0,173778973	-0,213934752	-0,593751414	-0,987355579	-0,265324117	-0,12013652	-0,304850772	0,258447973	0,247602183	0,216393704	0,42471226	0,426864932	0,576923086	0,751171598	0,653418915	0,815517013	1,270602226	1,116369326	8,136987417	7,555814373
nk160426_a@32	SF_F	F_1	32	150	-1,978210999	-0,448654698	-0,65246975	-0,832490466	-0,694343834	-0,005644097	-0,03127278	0,293805147	0,236811658	-0,001845962	-0,215886206	-0,065964661	0,1948146	-0,146569897	-0,06362757	0,283618843	0,181710627	0,005714505	-0,235516353	-0,093286247	-0,411073909	0,046346912	0,032941234	0,068061904	-0,394679067	-0,344272678	-0,276838854	-0,378732169	-0,464598364	0,089755923	0,454168081	0,243771487	0,31489061	-0,061748761	-0,16672825	-0,003201886	-0,153700233	0,29322189	0,709543423	0,557865433	0,306320461	0,369218116	0,158578145	5,196050355	5,130666517
nk160426_a@7	SF_F	F_2	7	150	-0,609923261	1,177077725	1,052261648	0,757341187	0,797247307	0,618332523	0,79524518	0,521309614	0,571974339	0,890456698	0,65874789	1,015163291	0,737915018	0,448367017	0,514812061	0,209136138	0,204965893	0,174994203	-0,071647812	-0,483423696	-0,67528104	-0,559254233	-0,514207274	-0,729261484	-1,072283953	-1,032211885	-1,129021851	-1,240454894	-0,800285056	-0,164151226	0,129729804	1,206052666	0,749579275	0,601470404	0,367468803	0,55043105	0,145813119	0,077681241	0,477248871	0,201905636	1,064831299	0,895019475	2,280989883	6,28301526	4,890876052
nk160426_a@15	SF_F	F_2	15	150	0,227702801	1,422667266	1,008351908	0,53381871	0,611355025	0,616820152	1,104528247	0,868667284	1,061779239	1,380684157	1,389390587	1,722269403	1,435922307	0,795121009	1,360742402	0,799950472	-0,023761128	-0,264441202	-0,297202171	-0,741939512	-0,802770062	-1,057623509	-1,236474268	-1,490624713	-1,041290066	-0,937712424	-0,925766867	-1,138378392	-0,60312005	-0,183783407	0,903960021	0,823802386	-0,150275519	0,395960411	0,486056866	0,46792445	0,298161286	-0,104662004	0,125486617	-0,00492185	0,907116476	1,019586448	2,412298484	7,830720666	6,047229923
nk160426_a@32	SF_F	F_2	32	150	-1,127261504	0,458311991	0,302728239	0,222742454	0,267889095	0,187108387	0,546117551	0,225320951	0,161072879	0,446795239	0,708323277	0,968652421	0,529192057	0,214008388	0,697702297	0,694080897	0,05207411	0,081672674	-0,188506218	-0,56680678	-0,516488893	-0,571109279	-0,559352847	-0,478097043	-0,474849581	-0,116712449	-0,219856696	-0,289533542	-0,360451858	-0,373881848	0,176442915	0,555005609	-0,08917132	-0,081901355	-0,109232264	0,044064563	0,055255272	-0,042490669	0,33243379	-0,07046644	0,503213925	1,122053634	2,376402389	4,646797503	3,829699138
nk160426_a@7	SF_F	Mol_1	7	150	-1,552875565	0,237722399	0,664367654	0,593731177	-0,332921897	0,004325328	0,013135358	-0,179975122	-0,188849937	0,182108722	-0,110034136	-0,524887884	-0,501925743	-0,458670181	-0,762530841	-0,446586085	0,047675871	0,348143566	-0,202155531	-0,070960724	0,082684794	0,721894623	0,093975801	-0,095299496	-0,034564371	-0,664819232	-0,288534542	-0,3739689	-0,87394623	0,05399487	-0,194090302	-0,195299073	0,317896208	1,202589793	0,722527012	0,29993394	-0,079616543	-0,050858237	0,772899516	1,264532095	0,972863677	0,985521054	0,728658318	1,570420631	1,300820716
nk160426_a@15	SF_F	Mol_1	15	150	-0,804844844	0,530127021	0,095867412	-0,087472152	-0,664688218	0,983851515	1,426253174	0,986155936	0,731663072	0,433864473	0,153768044	0,346246891	0,050638487	0,364505557	-0,006407587	-0,198312103	-0,102465523	0,823917508	0,239060481	0,00793014	-0,351632011	0,367049413	-0,206126613	-0,497991569	-0,55405632	-0,679250325	-0,701212152	-0,363591067	-0,496804082	-0,299738318	-0,437723078	-0,213094099	0,440572378	0,335233701	-0,172170314	-0,317847755	-0,37447841	-0,064636533	0,952971532	1,955644187	1,964919824	1,915310427	1,583701104	2,773315728	2,041767873
nk160426_a@32	SF_F	Mol_1	32	150	-1,187303616	0,746917274	0,394725615	0,064069767	-0,405077551	-0,246991419	-0,207962861	-0,212219779	-0,511914674	-0,710544429	-0,394339235	-0,405730363	-0,572315426	-0,261390911	-0,429915199	-0,226237237	-0,136376689	0,021400868	-0,338843264	-0,434730546	-0,645949966	-0,087119474	-0,257714653	-0,508763468	-0,27587863	-0,532080849	-0,601123686	-0,311235587	-0,162246164	0,204264761	0,48466452	0,414350625	0,686016898	0,774018254	0,609077652	0,341980714	0,620497033	0,77249409	0,813079117	0,840148454	0,7242234	1,073770258	1,310431427	3,463575404	2,582622838
nk160426_a@7	SF_F	Mol_2	7	150	-1,340874558	-0,20014085	0,007537205	-0,404982307	-0,275821356	0,216057399	0,277947786	0,279213137	0,459481166	-0,111805311	0,289004791	0,713372716	0,64914532	0,087701795	-0,017203503	0,066816255	-0,493146286	-0,331713384	-0,300299668	-0,461768586	-0,448759244	-0,397335486	-0,476737383	-0,422315556	-0,139195329	-0,36515275	-0,740727627	-0,164992289	0,186556372	0,342507828	-0,159043004	0,020750047	0,450432328	0,381219666	0,167024437	-0,051147471	0,326814105	0,334790109	0,689552194	0,263848533	0,148923214	0,68266065	1,23261023	1,846942851	0,940961904
nk160426_a@15	SF_F	Mol_2	15	150	-1,506906347	-0,148137198	0,298010203	-0,462381936	-0,331615268	-0,114208143	0,075131532	0,672208431	0,794816819	-0,287932961	0,672737335	0,663556113	0,772873599	0,345038701	-0,132976231	-0,52157386	-0,889556486	-1,228455034	-0,900280121	-0,082367653	-0,382304252	-0,070115811	-0,499328584	-0,500890951	-0,679143353	-1,011444163	-1,604847784	-1,262862151	-0,032922725	0,907181438	0,590165985	0,331296517	0,802438847	0,72470041	0,780471108	0,756615469	0,480624913	0,571318459	0,610402548	0,789648113	0,797334483	0,886673989	1,229805161	2,109214913	0,844570938
nk160426_a@32	SF_F	Mol_2	32	150	-1,865872383	-0,326015437	-0,15370195	-0,301397182	-0,075873903	-0,02201322	-0,232939505	-0,399625895	-0,27507613	-0,698595041	-0,445281388	-0,269189954	0,1101124	-0,312415677	-0,226544769	-0,12161159	-0,219894845	-0,384080334	-0,27555762	0,354871438	0,27733828	0,246189116	-0,286359312	-0,286907867	-0,085428231	-0,457072654	-0,830737949	-0,634061241	-0,330368213	0,066147619	0,166598956	0,18917074	0,16307279	0,165133209	0,373750241	0,440928797	0,558960558	0,774156422	0,647312773	0,6317694	0,694262769	0,717217438	1,378881865	2,764946083	1,829779416
nk160426_a@7	SF_F	SF_1	7	150	-1,026114928	0,040144516	0,637193326	0,505887724	0,140739377	0,835254128	-0,324660179	-0,30752895	0,352421469	0,887999702	1,544072748	2,205499905	1,132775656	0,539185043	1,402546225	1,773103252	1,108880931	0,991914723	0,640913683	0,498186368	0,494787392	-0,108649703	-0,952052599	-1,019604638	-0,72384591	0,046339612	-0,751269953	-1,13349122	-0,834478645	-0,317404106	-0,84090913	-0,561190905	-0,553943478	-0,024555291	-0,525802833	-1,181230522	-1,473431399	-0,289386648	-0,574016166	-0,51294208	-0,79565926	-0,339726745	-0,189769793	0,532980701	-0,388646305
nk160426_a@15	SF_F	SF_1	15	150	-1,976449233	-0,591740557	-0,95748973	-1,25986519	-1,344243825	-0,533868906	-1,193026554	-1,444251506	-1,195027438	-1,112938564	-0,914065643	-0,310682623	-0,95187983	-0,663104646	-0,300670492	-0,021505319	-0,025531653	0,273796942	0,510298675	0,04258216	-0,255064374	-0,117869258	-0,637715224	-0,775637175	-0,249348618	0,240804296	-0,51026421	-0,838788455	-0,540148585	-0,433796827	-0,392592875	0,277375828	0,399116161	0,707667382	0,572215404	0,124819401	0,644304956	1,436288928	1,437429365	1,271968616	0,791708906	0,752873929	1,418949532	2,512613958	1,724797804
nk160426_a@32	SF_F	SF_1	32	150	-2,275914739	-0,329071351	-0,28631401	-0,239801304	-0,167978775	0,345263966	-0,132157493	-0,499944028	-0,438848302	-0,40841383	-0,566823471	0,120075208	0,07585001	-0,030558338	-0,060304644	0,004417512	0,5144339	0,625157655	0,633409074	0,277459984	0,273416643	0,455271945	0,1267985	-0,383948239	-0,657422154	-0,09396005	-0,016017487	-0,449679214	-0,02769237	-0,072111173	-0,640288235	-0,363336518	-0,219494406	-0,020960842	0,188125001	-0,063515745	-0,218556804	0,153026987	0,263034218	0,174192375	0,480096011	0,616457932	1,246360405	2,531306273	1,728355444
nk160426_a@7	SF_F	SF_2	7	150	-0,963114413	-0,376828546	-0,230041079	-0,32174314	-0,304771506	0,647012772	0,761797313	1,032432301	0,325797318	0,509972096	-0,181792448	0,436047551	-0,311167884	0,149135854	-0,046918904	0,17487255	-0,446165129	-0,195257633	-0,350412558	-0,239919355	1,273592741	0,685572598	0,138700005	1,086382936	0,346492826	0,760658189	0,431499719	0,155260334	-0,038961073	-0,021919186	0,395778288	0,165837237	-0,056992661	-0,785481043	-0,465756031	-0,917089645	-0,838215299	-0,410021002	-0,732553957	-0,161207431	0,714206262	0,911465803	1,977034783	1,471037245	-0,030516486
nk160426_a@15	SF_F	SF_2	15	150	-1,297574262	-1,016216486	-0,833377789	-0,590537312	-0,089507042	0,313128399	0,53971617	0,690551075	-0,244469042	0,257714339	0,52366033	0,983751731	0,250169688	0,548016561	0,049809026	-0,219495839	-0,515623834	-0,501357546	-0,905284212	-0,811768714	-0,174697581	-0,407574331	-0,436770402	0,40772252	0,446155082	0,767538706	0,326092648	0,408182771	0,587001933	0,541855198	1,423908124	1,359259439	0,32627183	-0,110240331	0,098477699	-0,432809964	-1,129016161	-0,975844006	-1,396222911	-1,031166709	-0,790646375	-0,022418279	1,505863033	2,392354868	1,384030999
nk160426_a@32	SF_F	SF_2	32	150	-1,134601386	-0,355973829	0,219047895	0,45714755	0,585113643	0,453691063	0,558138946	0,918874857	0,197726788	0,423354041	0,030999768	0,288303029	-0,068356462	0,11680185	0,170201073	0,155101063	-0,062255599	-0,144474109	-0,189382506	0,055546134	0,659707588	0,392023638	-0,094131934	0,163272396	-0,145802252	0,520978769	0,276433719	0,53167318	0,967045092	0,288288638	0,414968158	0,249984597	-0,321588807	-0,745765689	-0,12361845	-0,538752516	-1,052323317	-0,850125159	-0,688004297	-0,256748989	-0,255701478	0,632087331	1,54050783	3,434637333	2,479655062
nk160426_a@7	SF_F	SF_3_F	7	150	-1,068913474	-0,710978402	-0,442036713	0,163290455	-0,103708574	0,518851921	0,141870985	0,842538643	1,137985713	0,518805153	0,411324062	-0,479945298	-0,536185391	-0,103572709	-0,470059332	-0,201377097	-0,05338202	0,665618071	0,065377369	0,039224931	0,359123305	0,047212044	-0,445567502	0,609006866	0,221049064	0,033956173	0,288029797	0,152012765	-0,315881401	-0,603275784	-0,971408517	-1,017659286	-1,203122639	-0,338810057	-0,319778579	1,147521622	1,220651755	0,885867781	0,194511852	0,719538576	0,365476362	0,760315823	0,680084792	4,469602278	6,179806184
nk160426_a@15	SF_F	SF_3_F	15	150	-1,740459548	-0,806409512	-0,725218519	-0,275272559	-0,726612166	-1,074202741	-1,14940893	-0,439967368	-0,660840112	-0,779056715	-0,790213758	-0,407783899	-0,187327399	-0,326514128	-1,205182342	-0,147532054	-0,37033497	1,109741025	0,989324826	0,329416659	0,762884653	0,890372226	0,545781126	0,780959867	0,913578491	0,722602847	0,388428727	-0,361482965	-0,316290431	-0,538499078	-0,983490463	-1,186902523	-0,531943195	-0,674000558	-0,973255821	0,627415027	0,687925975	0,47283707	-0,233741372	0,013224813	-0,274524793	-0,674755398	-0,49273042	1,800467814	2,401425487
nk160426_a@32	SF_F	SF_3_F	32	150	-1,742453447	-0,455642961	-0,510823422	-0,886548004	-0,736454874	-0,997122118	-1,113927094	-1,012868471	-1,068991305	-0,851580669	-0,498354994	-0,498051618	-0,526006517	-0,451323079	-1,069359979	-0,495166637	-0,856742415	0,072890447	-0,032786629	-0,267163112	0,289914485	0,111658987	-0,067344858	0,408411799	0,264965244	0,429932236	0,579594976	-0,078395138	-0,266872391	-0,220762989	-0,255575284	-0,508051393	-0,311047602	0,304355416	0,178162752	0,703328291	0,452156544	0,735216175	0,727699538	1,14472113	0,948319449	0,709726732	0,915795457	3,715988907	4,294489996
nk160426_a@7	SF_F	SF_4_F	7	150	-1,684832223	-0,755391769	-0,969523345	-0,590114733	-0,252624101	-0,346826964	-0,370932681	0,680167295	0,297927168	0,228434034	0,057421855	0,50860214	-0,05164926	0,259987365	0,030728065	0,284090659	0,461646793	0,140793398	0,248222448	-0,013934595	0,766030867	0,490756624	0,876488881	0,439965582	0,300432115	-0,293698785	-0,353088822	-0,456292569	-0,433335937	0,298376566	0,279622757	0,122672923	-0,509484744	0,155242801	-0,575469198	0,019247803	-0,362291064	-0,627277806	-1,103862493	-0,959945072	-1,019858807	-0,795906741	0,058535171	4,197847472	5,260995781
nk160426_a@15	SF_F	SF_4_F	15	150	-1,534252366	0,177757038	0,31439395	0,631657726	0,359858999	-0,39658493	-0,388619777	0,446137681	0,126032607	0,023796152	-0,471428628	-0,679675546	-0,977728615	0,679555531	0,671167046	0,210923029	-0,397792463	0,068530198	-0,55152279	-0,957298532	0,348138279	0,298726211	1,051862095	1,365622873	0,564691854	-0,040723346	-0,096895138	0,1534042	0,400676415	0,86468667	0,858838524	0,279290038	-0,564526677	-0,479550482	-0,704881773	0,58645244	-0,240805208	-0,716109265	-1,182489858	-0,341137914	-0,916721427	-0,553386077	0,041749959	2,205078712	3,29000191
nk160426_a@32	SF_F	SF_4_F	32	150	-1,663734566	-0,304823744	-0,231486626	-0,308968079	-0,264135461	-0,300169145	-0,061633694	0,154784345	-0,058078268	0,144231214	0,090267556	0,095299455	-0,472156292	-0,022070277	0,168197019	-0,113082519	0,005092706	-0,019136304	-0,373083891	0,160355354	0,004312063	-0,274966306	-0,411900948	-0,170939612	0,319854261	-0,196767112	-0,472675525	-0,128140936	0,486334886	0,445961376	0,211319778	0,251119542	-0,138502899	0,376692101	0,026932489	0,424816708	-0,08634796	0,099910581	-0,291545071	0,004852222	-0,351378567	0,233491974	1,8979663	3,912359238	4,17461002
nk160426_a@7	SF_F	SF_5_F	7	150	-1,036374824	1,177751645	1,481370013	0,589132939	-0,059902527	0,571432148	0,651069792	1,059029303	1,183665327	1,166460878	0,054093371	-0,140796867	-0,380824974	-0,154843477	0,186788403	0,034975318	-0,085819647	0,450731497	-0,182197292	0,291167029	-0,305568098	0,152555685	-0,204336011	-0,226802062	-0,384423102	0,531642423	0,512493771	0,959480948	0,124741582	0,274461458	0,324195657	0,632468233	0,038492876	-0,196289762	-0,85812813	-0,292504418	-0,276339768	-0,049332122	-0,677260421	-0,152822329	-0,137367212	-0,560082715	1,229343832	5,056489111	4,480931828
nk160426_a@15	SF_F	SF_5_F	15	150	-0,193889415	0,79295408	0,707366113	0,480722252	-0,212721905	0,418783413	1,051977967	0,944376036	0,608565362	0,342159709	-0,074503145	0,13079405	-0,063427721	0,141656365	7,20E-05	0,061141241	-0,065244047	0,547951083	0,169868331	0,047701568	-0,467861189	-0,000368645	-0,685892507	-0,451964098	-0,51592746	-0,397571312	-0,58406429	0,238868331	-0,454685909	-0,121551937	-0,142174793	0,653567912	0,528354614	0,366077344	-0,349272968	0,26241692	0,208306532	0,338085711	0,251080805	0,428567288	-0,058400404	-0,524259723	0,866048937	3,677257446	3,516203862
nk160426_a@32	SF_F	SF_5_F	32	150	-1,986547909	-0,257348498	0,155538543	-0,254720946	-0,686290638	-0,109641784	0,314087901	0,371370214	0,07501201	0,147193036	-0,127149149	-0,181165988	-0,283488834	-0,064144884	0,14605166	-0,230585276	0,001323398	0,172356831	-0,19440874	0,0971691	-0,282536725	0,097028633	-0,554988653	-0,509746448	0,003466969	0,093494027	0,357666618	0,596615292	-0,103125717	-0,030711203	0,223617944	0,136812486	-0,279397643	0,115670098	-0,256813305	-0,137368159	0,232796935	0,534153983	0,326754704	0,100651834	-0,047346135	-0,586391871	1,23454235	3,621535742	3,817582075
nk160426_a@7	SF_F	SF_6_F	7	150	-1,619236426	-0,317726842	0,383334284	0,6119386	0,035421205	0,421620761	0,068710478	-0,12397951	0,152519324	0,017597778	-0,309348289	0,313766184	0,111413768	-0,686672655	-0,500353931	0,027180983	-0,452029179	-0,616263101	0,149814661	0,27301768	-0,36557753	0,305503649	0,211359108	-0,076572623	-0,137929075	-0,403195411	0,171861678	0,374065006	-0,062365391	0,035687296	-0,169012188	-0,167955958	0,536779362	0,474368252	0,15594182	0,683240047	0,248672344	0,273268901	-0,169734954	-0,228930178	-0,451407389	-0,135002305	2,721223433	4,751436516	4,169893097
nk160426_a@15	SF_F	SF_6_F	15	150	-2,455379394	-0,53194778	-0,184719317	-0,447067463	-1,118315717	-0,207464037	-0,246067587	-0,533679916	-0,47828202	-0,359824924	-0,252619418	0,068642824	-0,514104115	-1,079125927	-0,808390995	-0,526368516	-0,100471595	-0,014504583	0,709649878	0,487958273	-0,256589111	-0,474411953	-0,596976181	-0,402290232	-0,477457611	-0,564291636	-0,779995794	-0,54939997	-0,287028807	0,113813095	0,200783564	0,266895583	0,571617091	0,305159636	0,420920295	0,91502036	1,069375066	1,328805523	0,828707226	0,396679277	0,537145425	0,011511254	1,972426543	4,219179142	3,713974119
nk160426_a@32	SF_F	SF_6_F	32	150	-1,914511765	-0,071628467	-0,064885166	-0,188803124	-0,418262382	-0,037454653	-0,415436781	-0,164750933	0,091887805	-0,026419465	0,699936715	0,462245477	0,004299128	-0,604296686	-0,555300699	-0,332866253	0,036828955	0,165165791	0,369099329	0,039829119	-0,301701626	-0,312790029	-0,216955209	-0,023125007	-0,523319628	-0,117743832	-0,263443089	-0,380865752	0,230519279	0,012966885	-0,391115135	-0,053554931	0,260341262	-0,111455753	0,039918038	0,415344235	0,372699567	0,40585578	0,447741596	0,225743608	0,360235353	-0,069131585	2,177737923	3,655255761	3,374632123
nk160426_a@7	SF_F	SF_7	7	150	0,008805925	1,229167087	0,542602081	0,950866058	0,441621197	0,377051348	0,576987834	0,524059406	0,156958571	-0,116411711	-0,136266132	-0,126220276	0,622873158	0,980609233	0,590766334	0,684536009	0,602334865	0,398477963	-0,134048511	-0,236003324	-0,296450454	-0,226155	-0,256026638	-0,774303872	-0,713963918	-0,334474477	-0,139311299	-0,7663949	-0,360187598	-0,286258796	0,05006161	0,051493632	-0,046406887	0,23638185	-0,205804567	-0,131847071	0,389351325	0,208898949	0,09624198	0,258097671	0,310064196	-0,125509687	-0,108733876	-0,390707947	-1,076490985
nk160426_a@15	SF_F	SF_7	15	150	0,680541678	1,923568358	1,306078243	1,28847666	1,188581669	0,902978397	0,301752105	0,038703644	0,090425487	0,077614764	-0,427044914	-0,222716313	0,74891067	1,094304177	1,194151052	1,491729116	1,365421892	0,8401721	0,234666852	0,690628988	0,26943518	0,08901912	0,168385108	0,623038134	0,92454367	0,209148941	-0,100795871	-1,002938439	-0,400185617	-0,618450596	-0,20545336	0,026406379	-0,432877108	-0,244517168	-0,582318778	-0,859023551	-0,956156258	-1,068575371	-1,315200513	-1,533707154	-1,37872159	-1,456925722	-0,824130788	-0,601826516	-1,335770043
nk160426_a@32	SF_F	SF_7	32	150	-1,781878976	-0,349000635	-0,217938122	-0,011476725	0,095193922	-0,04417692	-0,148066339	-0,225131043	-0,223053446	-0,532293447	-0,885865185	-1,037979707	0,02404702	0,151599074	0,189071072	0,100431017	0,141240567	0,279033628	0,026185063	0,199427344	0,394694369	0,342005788	0,179753116	-0,036571478	0,048136374	0,068331165	0,290538304	-0,216773093	0,02001736	-0,120192033	-0,011002189	0,030761699	0,12621766	0,117217775	-0,222725934	-0,156729496	0,131111498	-0,023669754	-0,102464487	-0,045844631	-0,102782354	-0,110292424	0,807447157	1,362677672	0,626046355
nk160426_a@7	SF_F	YL_1	7	150	-0,837449964	-0,005977819	0,9090253	1,03986925	0,270812573	-0,127214445	0,024793345	0,884755804	0,636253236	-0,313483968	-1,01630824	-0,71132453	-0,538882165	-0,389359986	-0,489154423	-0,233963339	-0,721256641	-0,481298327	-0,699362489	-0,353893333	-0,172358488	-0,265940775	-0,41207637	-0,652407059	0,023915159	-0,162905779	-0,695746411	0,696794454	0,607976509	0,093164377	0,342033559	0,559811484	0,482364587	0,547373185	0,515611914	1,270653124	0,691360345	0,454391669	0,724566153	0,986221234	0,526472852	1,072119528	1,62150533	1,384808506	1,127842353
nk160426_a@15	SF_F	YL_1	15	150	-1,977770432	-1,293287091	-1,15469808	-0,272479491	-0,856417588	0,309433687	0,118256888	-0,006014939	-0,119491039	-0,708062712	-0,509314756	-0,296747322	-0,280355045	-0,157269338	-0,543732731	-0,516849357	-0,901376538	-0,404935199	-0,57987319	-0,75041681	-0,566118097	-0,146633145	0,266533843	-0,416634656	0,175788877	0,706911774	-0,143055796	0,416584563	0,318518895	0,426552267	0,094105388	0,516998042	0,545350201	0,377984488	0,057209218	0,421965454	0,518603053	0,782173546	0,09879048	0,489241225	1,081049294	2,481527246	3,201923169	4,080587872	5,319082812
nk160426_a@32	SF_F	YL_1	32	150	-2,792380301	-1,351632987	-0,860584678	-0,161409091	-0,800399786	-0,599942291	-0,686548156	-0,873952495	-0,830159256	-1,182456615	-0,865257304	-0,933540566	-1,033513453	-0,622486904	-0,54335263	-0,135154238	-0,242444536	-0,353338478	-0,34621929	-0,343017702	-0,180523271	0,11754271	0,230056815	-0,030467163	0,152317098	0,257229536	-0,217618199	0,286902018	-0,310507258	-0,289223392	-0,095810622	-0,108689831	0,09971957	0,209422134	0,347312973	0,618563623	1,037831689	1,432767657	1,079791396	0,781707695	0,81306351	1,462807223	2,263878364	2,869975838	2,345483435
nk160426_a@7	SF_F	YL_2	7	150	-0,712921339	0,574912084	0,563267131	0,612582312	0,787208027	1,115542104	0,335874045	1,608806209	0,347310253	0,740315874	1,052381639	0,852160159	0,163850885	0,017945721	-0,228599894	-0,236542032	-0,238129976	0,283814943	0,62794273	-0,242187031	-0,162398003	0,115746504	0,437512127	0,263805655	-1,032352388	-0,793618809	-0,311805327	-0,228191818	-0,282383862	-0,401219018	-0,643824779	-0,096046477	-0,15902727	-0,351624446	-0,73913174	-0,008493693	0,977894234	0,891855888	0,19181348	0,278853712	0,823932662	0,90499139	1,629528222	0,90836392	0,513881262
nk160426_a@15	SF_F	YL_2	15	150	-0,700259948	0,962450523	0,483537857	0,160339443	0,555579961	0,266994233	-0,146620553	0,423378965	0,072667919	0,67524015	-0,594718065	-0,857987394	-0,78324426	0,091620289	-0,148626137	0,272916812	0,218970082	-0,350516506	-0,264253861	-0,432617042	0,266535358	0,898646553	1,31317486	0,889455027	-0,193877433	0,233320066	-0,157363482	-0,075059907	0,356293618	-0,480152595	-0,880666015	-0,710816428	0,413184874	0,374383833	0,201550505	0,513875364	0,471580696	0,314633395	-0,381283989	-0,518957611	-0,763648592	-0,802960091	0,636143608	1,510657796	2,227776275
nk160426_a@32	SF_F	YL_2	32	150	-2,232432653	-0,667008685	-0,44325832	-0,462266856	-0,129182555	-0,137176712	-0,411400424	-0,307779223	-0,456091686	0,119771735	-0,13179962	-0,239269753	-0,677987583	-0,126324495	-0,229765915	-0,040897736	0,010720651	-0,287994528	0,003193353	0,052988106	-0,182627033	0,212174696	0,688917361	0,676689037	-0,201672389	-0,380957889	-0,631089567	-0,60259841	-0,211947361	-0,007519552	0,03606129	0,1208252	0,211192965	0,604850216	0,515528778	0,673343573	0,222892626	0,093662271	-0,066865541	-0,103723595	0,030721931	0,095911486	1,336338984	2,501241153	2,201095481
nk160426_a@7	SF_F	YL_3	7	150	0,232629701	0,908196788	0,479287981	0,297720204	0,328434373	0,590727714	0,700571656	0,529393889	0,369150391	0,168845778	0,446369405	0,200396861	0,233656948	0,198089128	0,329215709	0,593155375	0,008731937	-0,039986841	0,096276081	0,176530945	-0,119493808	0,042463949	-0,506065465	-0,467832948	-0,20889641	0,225068461	-0,06746742	1,520255608	0,195033011	0,139471047	0,396579489	0,129259017	-0,151653497	-0,397780101	-0,261834512	-0,190465261	-0,855093046	-0,141528641	-0,873572287	-0,648883531	-0,824058144	0,133023965	1,015989829	0,348375716	-0,621390575
nk160426_a@15	SF_F	YL_3	15	150	-0,241152711	0,62865082	0,570582911	0,246800663	0,379300944	0,303122201	0,733348384	0,826121212	0,856591539	0,948515135	0,38223735	0,076933995	0,067475716	0,677533952	0,299495393	0,360403918	0,437660085	0,869812498	0,540656964	0,551651772	0,053296756	0,062195066	-0,389480505	-0,481936397	-0,285023429	-0,211399791	-0,654637763	0,110577037	-0,261841536	-0,378334509	-0,185219028	-0,452100582	-0,652558445	0,100213497	0,009225895	0,027342652	-0,498123692	-0,124691558	0,043339987	-0,094706711	-0,048838706	1,693846707	3,704141457	4,236036852	4,227669712
nk160426_a@32	SF_F	YL_3	32	150	-1,635540476	-0,573985276	-0,591923025	-0,439486281	0,15848223	0,261248646	-0,074086226	0,070546176	0,209653964	0,155275231	-0,343776822	-0,739678631	-0,746074957	0,317639971	0,087289697	0,062349203	0,004703275	0,186789614	-0,125291477	-0,112615281	0,160414362	0,452394787	-0,046314239	-0,257674113	0,245049519	-0,174332981	-0,786665232	0,316558351	-0,018360201	0,019744072	0,247807565	0,001374422	-0,257225538	-0,068844204	-0,031388396	0,465917481	-0,08635434	0,428011825	0,359208311	0,439342647	0,097121228	0,917504473	2,073561047	3,217571229	2,90691506
nk160426_a@7	SF_F	YL_4	7	150	-0,718677256	0,407506537	0,524095737	0,457466774	0,317368162	1,043559132	-0,021329502	-0,135731105	-0,751254938	-0,053521783	-0,329498939	-0,133646855	-0,420148492	0,01922567	0,224271916	0,689020417	0,414712322	0,070807449	0,006791228	0,292689779	0,029740057	0,415959893	-0,032438067	0,302324428	-0,332109839	0,122362164	-0,004896073	0,092053114	-0,403920509	-0,959105713	-0,459226573	-0,760655309	-0,808231274	0,077842716	-0,264448575	-0,094510178	0,153849014	0,012659353	0,568450689	1,510077419	0,836292071	0,02006944	0,168555001	-0,071372772	-0,716763342
nk160426_a@15	SF_F	YL_4	15	150	-1,998796964	-0,605889297	0,061951368	-0,282736723	-0,910225399	-0,280392892	-1,02779139	-1,181885022	-1,509368008	-0,743887583	-1,210741785	-1,297879295	-0,971002967	-0,468276992	0,667207985	1,154975404	0,769758828	0,635860482	0,452584608	0,939839356	0,755364671	0,151218866	-0,29386388	-0,038542969	-0,37759204	-0,226608598	0,148056742	0,234906743	0,131573679	-0,416539714	-0,161418509	0,032636913	-0,53944867	-0,359090581	-0,546907122	-0,606646361	-0,432916196	0,238234158	0,535167097	1,100088262	1,004968032	0,454596206	1,452102441	1,717662817	1,45585853
nk160426_a@32	SF_F	YL_4	32	150	-2,316510458	-1,057945986	-0,551920439	-0,513654872	-0,170710089	0,242980871	-0,381593812	-0,282642538	-0,406327322	-0,214424182	-0,306732758	-0,487852292	-0,698010263	-0,443600162	-0,120770834	0,491633837	0,082853697	-0,179927979	0,306623922	0,73274594	0,188059869	-0,224085287	-0,069774151	-0,134480912	-0,417849725	-0,175046079	-0,060326484	0,002666343	0,152199305	0,053287743	0,077442905	-0,190207309	-0,588775049	-0,464723695	0,159119799	0,294039134	0,4454097	0,337782982	0,356363998	0,881934338	0,940708555	0,427853865	1,358441271	2,482548768	1,924533091
nk160426_a@7	SF_F	YL_5	7	150	-0,681766663	0,407509052	0,292172732	-0,308967345	0,044009456	0,215666079	0,307962429	0,446049841	0,198719031	0,550324647	0,758236601	0,836616145	1,023872759	0,560488861	0,212806293	-0,117539257	0,115515864	0,41308077	0,200655283	0,478523056	0,216253799	-0,170620681	-0,674629062	-0,683931308	-0,708840044	-0,517224838	-0,571483623	-0,719269581	-0,877860785	0,112031796	1,05144649	0,370372634	-0,120552267	-0,287387629	-0,346191476	-0,392727491	-0,164192397	-0,26776385	-0,193813778	0,464127617	0,282840038	-0,391002518	-0,126394409	-0,36781694	-1,359739094
nk160426_a@15	SF_F	YL_5	15	150	-0,973201408	-0,042957321	-0,45669961	-0,928367222	-0,42687777	-0,578524407	-0,885429867	-0,230410237	0,138733137	0,276790557	-0,269070929	-0,040976091	-0,131603558	-0,282361154	-0,646837298	-0,505636985	-0,435286075	-0,618356535	0,188070027	-0,040507953	-0,265855965	-0,2681859	-1,045847407	-0,641800152	-0,444782881	-0,49924761	-0,54022131	-0,378878893	-0,631760816	0,537852343	1,39140838	1,533538287	1,026039559	0,543711749	0,62276612	0,015723891	0,104531951	0,144952166	0,208108654	1,370513882	1,433076773	0,301827871	1,571962073	1,710822865	0,547360081
nk160426_a@32	SF_F	YL_5	32	150	-1,542806868	-0,002000574	0,103955348	-0,154998291	0,663055326	0,857375646	0,389778266	0,228305722	0,121999166	-0,059170259	-0,168720082	0,2300852	0,111751497	0,07160143	-0,040775789	-0,49511797	-0,067224412	-0,088637469	0,302688878	0,263605722	-0,153145485	-0,336830737	-0,72807195	-0,291580027	-0,313363349	-0,267027867	-0,441692512	-0,561235081	-0,202803286	0,313309956	0,741437278	0,70157761	0,033205799	0,215928264	0,542190882	0,167935009	-0,182179448	-0,042172891	0,116670378	0,568591711	0,213678776	-0,258082459	1,063708524	2,248048607	1,340455912
nk160426_a@7	SF_F	YL_6	7	150	-1,762415444	-0,718736024	-0,855525325	-0,041272698	-0,294547942	0,192679917	0,025090175	-0,11807784	-0,159477129	-0,30968941	-0,288832954	-0,036940741	0,025172359	-0,205427617	-0,325882894	-0,001022584	0,028383425	0,542875823	0,777730144	0,866680223	0,412720155	0,503558687	0,028770408	0,073019324	-0,442417834	-0,408559541	-0,744358795	-0,615244198	0,191213536	-0,198127491	-0,221790763	-0,216354393	-0,457528992	-0,652800339	-0,272964178	-0,066030852	0,161235145	0,428713192	0,893649366	0,220563256	-0,137948243	0,243277617	0,284570292	-0,058316384	-0,648163057
nk160426_a@15	SF_F	YL_6	15	150	-2,230578372	-0,664884884	-1,273857779	-0,851722918	-0,532836176	-0,462337532	-0,885426625	-0,434495717	-0,753682759	-1,27550032	-1,468993736	-1,05909555	-1,182528694	-0,973893276	-0,262349279	-0,216636427	-0,471568153	0,596152526	0,079897885	0,374032541	0,80389897	1,185624991	0,518311109	0,108986527	-0,032860094	0,664680549	0,258175551	-0,407573278	0,528538681	0,36207876	-0,119770123	-0,243718691	0,129340639	0,85318541	-0,116771549	-0,623106677	-0,736185972	0,133786154	0,540306145	0,778055644	0,355042183	0,861430698	1,706905113	1,800078278	1,425960954
nk160426_a@32	SF_F	YL_6	32	150	-2,130040859	-0,420935444	-0,712040531	-0,345360985	-0,210830368	0,228112067	-0,259771245	-0,602681586	-0,395040724	-0,11101892	-0,277371464	0,102348698	0,304924821	0,027142396	-0,176058776	0,076791159	-0,12910911	-0,23263471	-0,365254287	0,62225194	0,368220032	0,423800953	0,028057462	-0,248473894	-0,28289017	0,175580965	0,06278585	-0,149349193	0,21582726	-0,01910222	-0,17948794	-0,389384574	0,094278844	0,110058726	-0,148042434	-0,088057515	-0,294098322	-0,320191867	0,440413963	0,247024338	-0,040638078	0,412257665	1,39761651	2,1535848	1,7931683
nk160426_a@7	SF_F	YL_7	7	150	-1,305276352	-0,248208507	0,293321533	0,191087805	0,421549224	0,161515266	0,486387884	1,29058919	1,556082593	0,836043712	0,507157159	0,267959372	0,298126443	0,216121226	-0,245269717	-0,373637882	0,194124165	0,219181044	0,85066701	0,726500044	0,491108587	-0,193716062	-0,278133095	-0,838296931	-0,585631337	-0,76620306	-0,05451387	-0,223444422	-0,429987781	-0,32680794	-0,209037823	0,045532559	0,162319849	-0,096590499	-0,104077628	0,296302544	0,411892102	0,119718054	0,086540333	-0,16790267	-0,663951743	-0,091333333	0,571742278	0,13259786	-0,610277873
nk160426_a@15	SF_F	YL_7	15	150	-1,779789588	-0,834275586	-0,60125767	-0,886947578	-1,019139314	-0,466996821	-0,227847966	0,30252634	1,109368203	0,189304701	0,160127452	0,534472688	1,066459587	1,347471627	0,454474137	-0,260289672	-0,209498084	1,048579996	1,609306443	1,485539808	0,819272993	0,035456888	-0,525417493	-1,053794394	-0,760816218	-0,640866255	-0,803568056	-1,078839243	-1,06456191	-1,101381354	-1,264676844	-0,971422729	-0,927428343	-0,611954536	0,360186881	0,748747351	0,957705317	0,394401634	0,280214402	-0,027905331	-0,985179574	-0,586015889	0,954416355	1,313475309	0,864584469
nk160426_a@32	SF_F	YL_7	32	150	-2,03319493	-0,724109289	0,019576115	-0,032522358	-0,105061517	-0,166686179	-0,417106922	-0,128013234	0,313784425	-0,155758218	-0,13539134	0,008023816	0,302198054	0,079239129	-0,25825003	-0,171143181	0,309706523	0,325707578	0,651891044	0,783046175	0,416812438	-0,168214337	-0,209920856	-0,240666479	-0,002023701	-0,263527858	-0,514220466	-0,416587173	-0,270966074	-0,258174136	-0,142673612	-0,1674027	0,088352868	-0,321926108	-0,041996669	0,162530122	-0,141563586	-0,100377719	0,33970845	0,357810999	-0,438556458	-0,293995936	0,888085509	1,656286899	1,090502156
nk160428_a@11	YL_F	F_1	11	150	-0,836025791	0,099030029	-0,088120091	0,161454657	-0,457488066	-0,576934934	-0,392301306	0,091214947	0,095461588	0,463841692	0,236918436	-0,243952198	-0,088153529	0,575522761	0,964216754	0,677948116	0,846631943	0,409505671	0,770838115	0,222870846	0,535714847	0,113069856	-0,069983567	0,672265681	0,858853681	0,255646176	-0,511737422	-0,637870292	-0,886300744	-1,279862212	-1,047715011	-0,386343494	-0,754070764	-0,946272872	-1,087975635	-0,864713109	0,506933462	0,945531523	0,115597452	0,096885578	0,850024882	0,481278402	0,094539533	5,9975845	5,444157278
nk160428_a@20	YL_F	F_1	20	150	-2,138633635	-1,457072223	-0,821071454	0,161415826	0,273724283	0,3736224	1,240136839	1,686499599	1,564559398	1,959389062	1,282788619	-0,020313027	-0,830456362	-0,06818238	1,015151303	0,177828085	0,669971605	1,523639193	1,551738165	1,215352742	0,886887742	0,100923585	-0,563615965	-0,516792875	-0,169212905	-0,1288475	-1,251238108	-1,726007683	-1,589092962	-1,677654519	-0,877342676	-0,200649696	-0,19035384	-0,104041106	0,869416017	0,526838091	0,436480713	0,509621146	-0,511764702	-0,341070323	0,811759394	-0,037170315	-0,32011335	12,11724153	13,62449118
nk160428_a@31	YL_F	F_1	31	150	-1,12742442	-0,29502176	-0,235124499	-0,07937375	0,182920842	0,273912498	0,263919294	0,427735928	0,401006687	0,54707196	0,149967297	-0,313928717	-0,377538315	-0,225410253	-0,158802463	-0,688728802	-0,261097066	0,214854528	0,038317323	-0,029214746	0,35532416	0,261303654	0,039882549	-0,042316717	-0,083686088	-0,196557571	-0,549125632	-0,351893843	-0,192738589	-0,10534139	0,391966291	0,563880022	0,153138458	0,234277955	0,216608289	0,126357823	0,282841748	0,18400248	-0,020525387	0,384182875	0,622567576	0,35306535	0,803556195	6,143118077	6,138852222
nk160428_a@11	YL_F	F_2	11	150	-1,194244021	-0,238930491	-0,029385124	-1,059358853	-1,024943175	-0,449132373	-0,323854418	-0,633949102	-0,854084827	-0,975245487	-0,471446859	-0,647639717	-0,016411803	0,215244162	0,573088194	0,493752379	0,426142402	-0,287085223	-0,126072499	-0,685827826	-1,021251754	-1,252240776	-0,614704536	0,069350132	-0,031768483	-0,096703385	0,214305839	0,622634799	0,314389227	0,037245021	-0,521528454	-0,183311352	0,257024957	0,006730486	0,27106182	-0,112218274	0,258342799	0,952005682	0,555446277	0,801447826	1,233354142	1,395825228	1,346790562	4,594939508	3,854419929
nk160428_a@20	YL_F	F_2	20	150	-2,122718578	-1,497820471	-1,202210324	-1,918754682	-2,441732139	-1,419591508	-0,682507963	-0,201071273	-0,835829826	-0,77650386	-0,160460231	-0,525211563	0,635283373	0,343512904	-0,195737204	0,293448144	1,239485765	1,091211107	0,698555281	-0,412500278	-1,267833534	-1,844066754	-1,502633878	-0,717568617	-1,129861968	-1,103407249	-0,002538889	1,376088604	1,519662447	0,715662313	-0,382402766	-0,178114813	0,474397859	0,541445363	0,448468258	-0,403326282	-0,200348192	0,165362555	-0,230739757	0,714168536	1,613781605	2,178980847	3,763413618	9,021743122	8,988061334
nk160428_a@31	YL_F	F_2	31	150	-1,189433202	0,003357254	0,697463242	-0,022484239	-0,759688465	-0,866583544	-0,401803414	-0,169977897	-0,265461352	-0,528799993	-0,045229807	-0,028442038	0,736669392	0,115972683	-0,293994312	-0,091622786	0,290385107	-0,324546244	-0,252292659	-0,986931595	-1,200888477	-1,330915767	-0,546014484	-0,031320678	-0,145604451	-0,244578808	0,48368496	1,518713639	1,621933939	0,610896304	-0,086107598	0,406274463	0,569277732	0,375630022	-0,109461124	-0,68081838	-0,226614006	0,333998617	-0,247777846	-0,190273927	-0,29087931	0,385426452	2,83671989	6,120056948	6,090033244
nk160428_a@11	YL_F	Mol_1	11	150	0,181283452	1,965334207	0,926446582	-0,229253003	-0,146333217	-1,063097652	-1,672097188	-1,693707166	-1,945045494	-0,638953763	-0,937677868	-1,555018368	-1,579194919	-1,614670663	-1,410306753	-1,573605178	-1,619427515	-1,73649055	-1,951919634	-0,782968356	0,41399617	0,754722494	0,535107831	0,458733669	0,725691204	0,429934808	-0,465889128	0,22058106	0,309679739	-0,240831529	0,673691697	2,372614906	1,350036837	0,516787563	0,561700787	-0,05605535	0,549921111	2,202979131	1,844757296	1,603119972	0,942844808	0,043863791	0,785093006	2,253300148	1,787567861
nk160428_a@20	YL_F	Mol_1	20	150	-1,06200304	0,33799191	-0,370008396	-0,765030488	-0,774366934	-1,742922146	-1,6457181	-1,504831318	-1,629808514	-1,08605454	-1,421957275	-1,48010978	-1,109996453	-1,129912036	-1,098879445	-1,560747579	-1,769204217	-2,473720318	-2,340515487	-1,65881879	0,356472839	1,073592639	1,123507235	1,217752774	1,956963936	1,781688271	0,769371076	0,931832485	1,269311592	0,708430009	0,701811814	1,75016404	1,787393389	0,700848868	0,039777353	0,019598722	0,154989975	0,510613347	-0,22059671	-0,589657437	-0,622059267	-0,914133882	-0,192686363	3,405130189	3,768569886
nk160428_a@31	YL_F	Mol_1	31	150	-1,671601498	-0,674559129	-0,800340186	-1,051109905	-0,996063498	-1,338560992	-1,394242942	-1,338661278	-1,356531266	-0,893383229	-1,18826008	-1,31621327	-1,158634111	-0,881463649	-0,985094922	-0,918509743	-1,231581009	-1,311145191	-1,334331616	-0,777669516	-0,114354818	0,450283969	0,426143998	0,576515711	1,265254175	1,218059538	0,894789263	1,243318688	1,122127897	0,821169296	0,648265788	1,075795162	0,778457845	0,593088501	-0,115834703	-0,142151093	0,059759818	0,218103661	0,037689756	0,046419286	0,197833494	0,022220548	0,659204001	3,353379083	3,519738001
nk160428_a@11	YL_F	Mol_2	11	150	-0,060948819	0,568952904	0,2367811	0,003319812	-0,214037941	-0,10998644	0,419212082	0,260211632	-0,609437611	-1,063880354	-0,802347069	-1,05260256	-1,257423265	-0,938639413	-0,448374736	-0,558037817	-0,901910096	-0,876055148	-0,690005936	-0,553891406	-0,487140403	-0,487426411	-0,671679951	-0,660658617	-0,271026074	0,185485929	0,200867629	0,499214851	0,903886699	0,806264296	0,580733941	0,155306496	0,947530099	1,439122275	1,921164008	1,764259818	1,37185543	0,458641303	-0,015357928	-0,561757033	-0,808585941	-0,798620968	-0,647937466	0,589513251	-0,25020667
nk160428_a@20	YL_F	Mol_2	20	150	-0,431200552	-0,138808075	-0,028123805	0,002054632	-0,038130975	-0,340756253	-0,435062996	-0,510722789	-1,133227352	-1,238883027	-1,398939858	-1,047107742	-1,016043642	-1,045072919	-0,441346467	-0,356728312	-0,707158767	-0,225712112	-0,007872114	-0,353841705	-0,688075649	-0,014936167	0,097237192	-0,453057817	-0,183155083	-0,116586539	0,128298605	0,037149142	0,142042318	0,61262481	1,023128124	0,484463581	0,292372271	0,191731621	0,98339342	1,401245964	1,501699155	0,993664229	0,354433864	-0,187849131	-0,509399865	-0,737191036	-0,23768329	2,329631918	1,676929628
nk160428_a@31	YL_F	Mol_2	31	150	-0,392141947	0,313779478	0,232849484	0,238185951	0,130608534	0,205438273	-0,015606592	-0,728923779	-1,31056833	-1,696475464	-1,39332317	-0,796634711	-0,713392509	-0,532976794	-0,362821447	-0,078216638	-0,243968283	0,427937811	0,462882173	0,048986412	0,027935428	0,467318528	0,155477002	-0,294753431	-0,019115646	-0,118412725	-0,403326709	-0,583075851	-0,777714728	-0,448001487	0,056462009	-0,194639459	-0,226757352	0,090474818	0,7954515	1,328096274	1,163018364	0,487480956	0,920823132	0,754786146	0,615530942	0,370624125	0,613579277	3,256168094	2,463170984
nk160428_a@11	YL_F	SF_1	11	150	0,337948263	1,760092038	1,194150953	0,423809831	-0,829782282	-1,566811029	-1,16099728	-1,25621143	-1,857152088	-1,950944778	-1,673542429	-1,767725768	-2,268891199	-2,25838838	-2,00024343	-1,981797411	0,197651345	2,045932492	1,429409958	0,904607572	1,049369682	0,518671346	0,756600613	0,715327319	0,687208303	-0,506927094	1,424964881	0,239562766	0,475129722	0,658721044	0,520038516	-0,567344208	0,280532333	0,002895238	0,199143193	-0,323935345	0,574967997	1,054423809	0,161196367	-0,547557341	-1,662852322	-2,621213101	-2,062103638	-2,030294986	-2,593376873
nk160428_a@20	YL_F	SF_1	20	150	0,134501183	1,030122367	0,763858155	-0,271574381	-1,24497501	-0,96453047	-0,987547559	-0,995352593	-0,403391967	-0,280069384	-0,816933038	-1,751285768	-2,805193643	-2,11144949	-1,332084327	-1,634799838	0,835417402	1,910520558	0,645111252	-0,005224694	-0,426587966	-0,121041141	-0,303460727	0,039552538	0,887738893	-0,234238407	1,27314112	0,546742681	0,782784339	1,183313878	2,00271486	1,228019252	0,678914821	0,423525256	0,286309148	0,100269992	0,384687356	0,005297669	-0,370271039	-1,301492431	-2,477966045	-3,383134055	-3,05210493	-3,134641753	-3,966487591
nk160428_a@31	YL_F	SF_1	31	150	-0,772839474	-0,036129238	-0,544748899	-0,437204463	-0,953726997	-1,076683214	-0,871839338	-0,812757756	-0,674859322	-0,627244498	-0,508154055	-0,816526411	-1,066043215	-0,739739704	-0,977851036	-0,930483835	0,067414187	0,627547894	0,118403644	0,124180197	0,428652954	0,136176337	0,016368773	0,0897218	0,217271979	0,017432981	0,925146929	-0,023596705	-0,063132167	0,272104728	0,326203084	0,019663609	0,142289949	0,429714657	0,559741788	0,045149931	0,165065003	0,122515767	0,206351095	0,068408586	-0,213585352	-0,561444648	-0,187685269	0,059625142	-0,363866958
nk160428_a@11	YL_F	SF_2	11	150	-1,822807992	-0,595746104	-0,745019122	-0,792721691	-0,532528534	0,196830327	0,426826429	0,26837637	-0,518604621	-0,804227256	-0,773038941	-0,660274519	-0,53268931	0,010958607	0,481863433	0,010507838	-0,661249606	-0,468215728	0,015261808	0,145663857	0,785762303	0,618926449	0,720871343	0,222363782	0,279348235	0,821400235	-0,043610893	-0,791189261	-0,713702061	0,43197026	0,396984265	0,075145041	0,697504116	0,408801841	-0,156537012	-0,27126145	-0,120475111	-0,281189005	-0,116401576	-0,533498641	0,383545563	0,923577669	1,940795558	1,665151512	0,439122925
nk160428_a@20	YL_F	SF_2	20	150	-1,259049398	-0,418138351	-0,647147008	-0,159201248	-0,364887222	0,688283644	0,773367904	0,494046055	0,248990852	-0,136794698	-0,389093139	0,180211009	-0,305138209	-0,733878055	-0,279224591	0,08387565	-0,082496443	-0,218608625	-0,524605177	-0,446514666	0,33587991	0,076596785	-0,54433787	-1,283355095	-1,214441515	-0,515188534	-0,183425552	-0,295432367	0,236467855	0,875694346	0,694601175	0,700605205	0,372800014	0,49899264	0,744219051	0,564903131	1,005894451	0,603550168	0,213214187	-0,171764948	0,536478321	0,087888903	0,568213175	1,259357105	-0,231484282
nk160428_a@31	YL_F	SF_2	31	150	-1,214635166	-0,530740516	-0,460978357	-0,612928661	-1,018621498	-0,347605677	0,048302393	-0,340165266	-0,600925004	-0,162422355	-0,350076235	0,036042744	-0,40071668	-0,388502321	-0,33261664	-0,374369942	-0,49293248	-0,109931825	0,219947187	0,230041367	0,222862255	0,442426817	-0,068618907	-0,231041579	0,129084424	0,355972274	0,067847852	0,12857288	0,056428179	0,215639217	0,232972155	-0,056124832	-0,087105151	-0,175933106	0,196384359	0,27720811	0,48300773	0,01644164	-0,177760535	-0,065148749	0,4678735	0,208908586	0,631688872	2,314858268	1,6923716
nk160428_a@11	YL_F	SF_3	11	150	-2,706083267	-2,020829697	-1,444721898	-1,305956834	-0,2632049	-0,315958967	0,236894144	0,235470419	0,677129697	-0,022556293	-0,745341784	-1,122511093	0,624610342	-0,230922222	-0,612480862	-0,949976259	-0,355351394	-0,064728951	-0,277897367	-1,061585377	-1,583989354	-0,45071883	0,019638276	0,643938165	0,620718423	-0,494128584	-0,587543294	0,032289455	0,087516943	0,541729256	0,023295088	-0,562639779	-0,516778804	1,08652235	0,832859336	0,371390874	0,571967716	0,381312668	1,872273716	1,906532778	1,806307941	2,467674799	3,745254246	3,022657746	1,96591342
nk160428_a@20	YL_F	SF_3	20	150	-1,881001455	-0,704760384	-0,674649236	0,169618462	0,551603192	0,754223676	2,167550978	1,954422074	2,009328272	1,55286596	0,851594954	0,458421516	1,608845253	0,470635305	0,044689104	-0,065124755	0,13403655	-0,177145105	-0,415432865	-0,706996514	-1,45128794	-0,924925965	-0,425272833	0,193628694	-0,258805556	-0,909562163	-1,072066008	-1,579979473	-1,457033343	-0,783391842	-1,051699571	-0,850450327	-0,199642095	1,161526956	0,498943871	0,830343676	1,021422433	0,825483004	1,971670517	2,257569967	2,462770133	2,120073563	1,73329797	1,469129804	0,85847016
nk160428_a@31	YL_F	SF_3	31	150	-0,814883074	-0,1709112	-0,009555707	0,012687503	0,670104932	1,022099385	1,016195664	0,523809053	0,726327205	0,954829513	0,618875416	0,27673457	0,567946721	0,457073598	0,551816907	0,657352746	0,339570071	0,150319746	-0,363704694	-0,62488185	-0,769192846	-0,405711677	-0,559891838	-0,199888561	-0,267013606	-0,418287466	-0,551361068	-0,589896404	-0,243815436	-0,11976398	-0,642569783	-0,504823059	-0,213559386	1,029593009	0,60434187	0,245162192	0,224699057	-0,264451976	0,660361236	0,354964699	0,625333983	0,720055486	0,717899384	2,222060091	2,41825246
nk160428_a@11	YL_F	SF_4	11	150	0,919734154	2,23978097	2,217999834	1,678411753	1,149426652	1,211689664	1,264635702	1,479420995	0,729216645	0,496557032	0,878184527	1,22097157	0,601519671	0,233682258	0,245630309	0,465023505	0,32581508	0,154797827	-0,027682641	0,573042429	1,127309249	0,672548939	-0,055245313	0,000567189	0,696951116	0,295243203	-0,145432489	-0,271742662	-0,507393267	-0,767378275	0,139734744	-0,332985826	-1,031408645	-1,336336582	-0,758804204	0,235175952	-0,073822524	-0,687120512	-0,915398726	-0,955446857	-0,10625238	0,319631104	0,367645256	0,131906619	-0,431010308
nk160428_a@20	YL_F	SF_4	20	150	-0,178031636	1,509328607	1,27315591	1,715517351	1,064735434	0,441918983	0,597065794	-0,075568285	0,033756222	-0,214179436	0,441564299	0,974719248	0,843556684	0,501713226	0,610157077	1,051312126	0,751396684	0,865209488	0,528998097	0,68276439	1,412676572	0,384123523	0,146380854	0,309154746	-0,046462474	-0,284313287	-0,321107446	-0,913968139	-0,944018334	-0,793226466	-0,336527217	-0,832591538	-1,391821693	-1,698893072	-0,880406045	0,401576964	0,408492533	-0,090106285	-1,058040471	-0,722313005	0,702140778	-0,0434305	-0,495304908	-0,784421478	-1,593094925
nk160428_a@31	YL_F	SF_4	31	150	-0,452644636	0,624308657	0,510396751	0,469515688	0,050005816	-0,016595384	0,541440474	0,360356912	0,293153668	0,773955968	0,700725865	0,449946104	0,463767388	0,440471082	0,563039761	0,613461079	0,365047015	0,323096096	0,087811892	0,005986074	0,543311732	0,204717867	-0,275315423	-0,294879015	-0,252671325	-0,025744275	-0,167870487	-0,089156796	-0,059404708	-0,076542917	0,214850511	0,13320198	-0,14808551	-0,399980868	-0,530750238	-0,387304526	-0,067883681	-0,413022561	-0,886239549	-1,034582445	-0,292340533	-0,281890697	0,636682474	1,773284962	1,494332996
nk160428_a@11	YL_F	SF_5	11	150	0,3955861	2,037112173	1,631354848	1,204557618	0,977886541	0,503220703	-0,098729047	0,267049347	1,257830984	1,242381124	1,415112674	1,457942139	0,420827604	0,209641076	-0,037640082	-0,26422421	-0,029845109	0,374245441	0,065496794	-0,223945242	-0,577628862	-0,380754634	-0,163193067	-0,233243273	-0,036760497	-0,284244117	0,172646006	0,647254081	0,142745471	-0,464550825	-0,432613011	-1,053958688	-1,051492081	-0,750213681	-0,554532014	-0,939701906	-0,459662192	0,676456273	1,225873153	1,129961633	1,809622003	1,338190966	1,021747193	0,857614402	0,23676563
nk160428_a@20	YL_F	SF_5	20	150	0,075990829	1,436442262	1,328561363	1,733069272	1,598214717	1,483960722	0,845678308	0,387963753	0,167524097	0,497284138	0,494641285	0,280588375	-0,268359912	0,018490021	0,213730134	0,106135029	0,904992353	1,258450628	1,390195287	0,794013947	0,577158504	0,822114108	0,208812103	0,331488138	0,652096983	0,634623993	0,46835354	-0,02029371	-0,047585488	-0,499811347	-0,81436032	-1,547456867	-1,448573544	-1,088374223	-0,865349338	-1,147328882	-1,253764707	0,226563925	0,054904727	-0,43609448	0,024892388	0,275797984	0,101207425	0,038680453	-0,55730848
nk160428_a@31	YL_F	SF_5	31	150	0,062805117	1,157557802	0,762258958	0,983653373	1,090128381	1,163715743	0,330274963	-0,074556921	0,190481194	-0,021417021	0,238573948	0,451678414	-0,137309946	-0,1483949	0,159170189	0,099675559	0,728216132	0,83574862	0,49873443	0,334554881	0,142349503	0,398617148	0,450125703	0,366152847	0,184048626	-0,159757514	0,049289102	0,139364054	-0,052480107	-0,062510238	-0,116266308	-0,47662382	-0,462100373	-0,217666452	-0,250513477	-0,515536081	-0,911348503	-0,331395971	-0,624188838	-0,610205929	0,373961073	0,64111413	0,574358777	2,112437353	1,859888268
nk160428_a@11	YL_F	SF_6	11	150	-1,613038693	-1,026541429	-1,545844845	-1,681105842	-0,900434648	-0,352767457	-0,402503791	-0,070225739	0,151668912	0,526262092	0,361484079	-0,27756716	-0,733065865	-1,061262186	-0,766213974	0,153049769	-0,178835867	-0,228288263	0,379740689	0,628756829	0,279358255	-0,236682841	-0,471570602	-0,200787327	0,348957453	0,189613138	-0,740178668	-1,489135845	-1,692103674	-0,17721386	0,158697428	0,706907757	0,775360648	0,630502215	0,531115186	0,968661945	1,254879765	0,56351608	0,247436999	0,074866209	-0,171440327	0,5584439	0,748978648	0,120634209	-0,42602682
nk160428_a@20	YL_F	SF_6	20	150	-2,498670106	-1,666749822	-1,60494072	-1,65429331	-1,134661341	-1,10227441	-1,518811142	-1,370216332	-1,172569558	-0,380765512	-0,186586715	-1,010339699	-1,309152425	-0,697306061	-0,347846145	-0,811187963	-1,020573492	-0,838585162	0,105517745	0,620078461	0,266502907	-0,383313269	0,499968051	1,106547899	1,344591291	0,876299037	-0,431625966	-1,282800859	-1,602219437	-0,808264139	-0,455189671	-0,432444962	0,306468833	0,228620189	0,190759943	1,288439847	2,473146746	1,633273292	0,689278335	-0,012058267	-0,845121361	0,341565976	-0,243177161	-0,736552085	-1,374291128
nk160428_a@31	YL_F	SF_6	31	150	-1,696800156	-0,826623578	-0,519789007	-0,108026896	0,133009489	0,280915417	-0,227773623	0,076357678	0,578454856	0,868450193	1,146375461	0,489599692	0,363772622	0,318434448	0,049264491	0,166861208	-0,205447652	-0,409674779	-0,073296814	0,330381362	-0,12691745	-0,324812813	-0,059447596	0,553481878	0,64637089	0,430121494	-0,563649939	-1,1999815	-1,489658075	-0,731200313	-0,184597017	0,315205373	0,384320834	-0,134979106	-0,623860837	0,235074345	0,938260502	0,215917777	-0,302265709	-0,153651636	-0,101463248	0,501928988	0,435407771	1,647518826	1,397185988
nk160428_a@11	YL_F	SF_7	11	150	0,065610628	0,53334585	-0,046197127	-0,53550903	0,384215694	1,502932511	1,873648256	1,63783032	0,885258185	0,493690352	-0,006119136	-0,411239785	-0,27208774	0,013537144	-0,085447655	0,152383518	-0,036818218	-0,337824014	-0,186846359	-0,237492809	-0,258204942	-0,032298486	-0,450738112	0,179194155	0,088704409	-0,527157601	0,072449079	0,438562971	0,637390818	-0,153372279	-0,717690059	-0,755772138	-0,030617479	0,188366661	0,019196178	0,068608273	0,065462561	0,657207053	0,998296283	0,920367846	1,199900037	0,717400394	1,317158682	1,208166066	0,464515387
nk160428_a@20	YL_F	SF_7	20	150	-0,36113878	0,31029825	-0,249132276	-0,941738496	0,15712388	1,129465866	2,068682413	1,754287096	1,656337775	1,26606672	0,574222565	0,01918325	0,289749298	0,781353612	0,296822552	-0,321433047	-0,59920992	-0,803489578	-1,015324019	-0,905143979	-0,701909823	-0,415636369	-0,392782673	1,326195473	1,334736908	0,445467411	0,086581932	0,215149848	-0,015744246	-0,743312372	-1,450550212	-1,096863212	-0,317656056	0,164866709	0,53036888	0,905618044	0,503870389	0,750597632	0,681152064	-0,126880321	0,122691563	0,670594269	0,860028419	0,330091483	-0,49139454
nk160428_a@31	YL_F	SF_7	31	150	-0,808922592	-0,573935625	-0,891112644	-0,988370995	-0,467050511	0,185456744	0,665777849	0,27425132	0,207239854	0,531209243	0,30767472	-0,187851151	0,004166912	-0,077284809	-0,179665205	-0,626548636	-1,087865606	-0,867835599	-0,782537196	-0,499861266	-0,109834035	0,579478292	0,465769075	1,281333869	1,155698303	0,28299915	0,323800067	0,107383398	-0,114179036	-0,560199469	-1,168066979	-0,408489302	-0,410571904	-0,208237727	0,103952248	0,480884489	0,686500714	1,09199766	0,624873558	-0,207487745	0,131717807	-0,07652262	-0,10067897	1,409803001	1,048321334
nk160428_a@11	YL_F	YL_1	11	150	-1,443311583	-1,113766208	-1,855116126	-1,241624754	-1,913933549	-2,402949446	-3,140309945	-1,837807229	-2,230479117	-2,412927041	-3,024621807	-1,948000118	-1,179007152	-0,963241014	-0,519737612	0,101338006	0,706403284	0,301511706	-0,105611216	0,797752604	1,896332031	1,647627903	1,210870765	0,526773168	0,982570697	-0,651459502	-0,415455594	0,87075077	0,375566985	0,328221793	0,601301138	1,244393997	0,924691382	0,535376438	-0,346758167	-0,585557394	-0,995519378	-1,153058253	-0,417968794	-0,74548529	-1,686916362	-2,130495379	-1,020183143	-0,700969356	0,777157305
nk160428_a@20	YL_F	YL_1	20	150	-2,093832877	-1,663221114	-2,335473419	-1,931094952	-1,773088697	-2,361800199	-2,298033602	-1,01783988	-1,103036555	-0,807481703	-1,377225214	-1,721152127	-1,781282663	-1,38385019	-0,547885837	-0,283140448	-0,02815799	-0,077109455	-0,338868317	0,051477475	0,445068058	0,243436718	0,069373177	-0,008696661	0,711254137	-1,014793682	-0,718527109	-0,348127468	-0,170843425	0,242842837	0,935514363	1,555554438	2,160572206	1,326845814	0,905755524	0,562440726	0,141350091	-0,194794801	0,461310015	0,1816596	-0,194970083	-0,435922408	-0,813015169	-1,969091411	-2,131616815
nk160428_a@31	YL_F	YL_1	31	150	-1,250467802	-0,60755445	-0,809063179	-0,809678515	-1,206229863	-1,276301063	-1,488235053	-0,827621988	-0,972839368	-1,074910478	-1,209214115	-1,088590707	-0,978099655	-0,965179356	-0,697711611	-0,656846097	-0,207854471	-0,041494858	-0,152189541	-0,194908729	0,240689063	0,374054408	0,543240271	0,629107276	0,538820603	-0,162885816	0,084607917	0,398805652	0,206742311	0,451309906	0,431219591	0,579692031	0,551387984	0,337941307	0,156207696	0,102636588	-0,076708123	-0,18932725	0,435266078	0,559281165	0,416770306	0,681339301	0,981223735	0,79534719	0,799550468
nk160428_a@11	YL_F	YL_2	11	150	0,789440252	1,700315306	1,709740042	0,842246388	0,777481353	0,579344658	1,130667916	1,137746278	0,83728295	0,805328588	0,029456165	-0,655103079	0,811127139	0,522759107	0,625607028	1,131894599	0,985767169	1,172255633	1,168175491	0,850562164	0,262781823	-0,033040863	-1,059525864	-1,26105782	-1,044592732	-0,39961597	-1,101412573	-1,680640296	-1,730589659	-1,538821722	-0,846439677	-0,832783253	0,451447414	0,901749572	0,737154089	-0,025957256	-0,259674401	0,707460623	1,759739903	0,351317764	0,009374473	0,403015992	1,787733845	2,074322397	2,896866526
nk160428_a@20	YL_F	YL_2	20	150	-0,572416164	0,273736945	0,029509745	-0,965277761	-0,120314556	0,135472232	0,566927055	0,768853472	1,307120966	0,358807558	-0,166226513	-0,343229152	0,949397913	0,101493059	0,662146472	1,119379331	1,407843595	1,447943222	0,420683335	1,341033126	0,725944902	0,871372986	-0,166023485	-1,299471798	-1,814190315	-1,804505962	-1,82645936	-1,764581332	-1,927018711	-1,317077089	-0,246963746	-0,528629196	-0,477161163	0,320467712	0,755445324	0,321070733	0,252118539	0,679376546	1,687997547	0,617823557	0,15861308	0,511908596	0,550634182	0,330668835	0,5880646
nk160428_a@31	YL_F	YL_2	31	150	-0,495103108	0,484064872	0,512406085	-0,179661713	-0,07664164	-0,342790607	-0,018995365	-0,261301922	0,225270871	0,122576866	-0,145823937	0,053772437	0,402208844	0,054723191	0,355675708	0,248333459	0,425235288	0,667458891	-0,013111686	0,216060849	0,012901057	0,299383888	-0,461223408	-1,038046913	-1,211158606	-0,979604204	-0,924420994	-0,961929922	-1,02811504	-0,367723554	0,147271555	0,339825424	0,58745318	0,552306278	0,636201636	0,311650124	0,158783433	0,581987073	0,91995458	0,159967169	0,255064289	0,406036676	0,773467977	2,139235472	2,996578325
nk160428_a@11	YL_F	YL_3_F	11	150	-0,48026618	1,537415421	1,784340587	1,234404506	0,145862354	0,230475176	-0,41464224	-0,744432534	0,761387472	0,505512648	-0,309340775	0,739866399	0,31621263	0,629859453	1,082335822	1,116510877	0,180030909	0,029281348	-0,482478931	0,374423362	0,88765268	0,407511263	0,172008083	-0,344608131	-0,830506423	-1,149981857	-1,155970778	-1,653368182	-0,479157418	0,031887326	-0,185917036	-0,642285785	0,448730653	0,308658709	0,048778421	-0,856994887	-0,919993185	0,147113263	0,860465557	1,229276859	0,406318057	0,159133622	1,611261943	2,708660301	2,961625215
nk160428_a@20	YL_F	YL_3_F	20	150	0,566173081	1,615814693	1,614996113	1,599648805	0,592628844	1,018008782	1,017842983	0,705318647	1,496411985	2,357760659	1,245828228	1,803176544	1,62334881	0,986327595	0,024642254	0,046591842	-0,445282756	0,354440379	-0,101380767	-0,455581541	-0,191206615	0,345032712	1,508062798	1,470053926	0,577962608	-0,567992105	-0,210736918	-0,746361364	-0,799691719	-0,372020661	-0,706640218	-0,839752634	-1,019782025	-1,612147257	-0,69217032	-0,707772632	-0,950340994	-0,898214713	0,206211782	1,125395085	0,93871299	1,197106758	1,397774236	4,754618413	8,805567183
nk160428_a@31	YL_F	YL_3_F	31	150	-0,947695969	0,198096325	0,635138293	0,669226155	0,066611322	0,179818976	0,214463673	0,455345348	1,065352308	1,140162144	0,830419119	1,258714126	0,731509367	0,459877112	0,141112495	-0,193516077	-0,678592267	-0,30359314	-0,138775665	-0,215795789	-0,106142893	0,316566056	0,821955291	0,36245218	-0,053350258	-0,679704733	-0,742162854	-1,016083149	-0,696281205	-0,27983532	-0,461640331	-0,570855071	-0,522677186	-0,603757329	-0,05992961	-0,020521126	-0,101660201	0,357259774	0,92843431	1,236574897	1,016822439	1,132133188	1,776678517	4,640995223	6,041231025
nk160428_a@11	YL_F	YL_4_F	11	150	-1,52051952	-0,661539997	-0,727642719	-0,404860385	-0,666822974	-0,401546586	-0,627391828	-0,247161236	0,058317703	0,191830997	-0,117634611	-0,494916612	-0,169849733	0,592065452	0,63240765	0,675320207	0,800113678	0,066609641	0,293816931	0,175864003	0,551803623	0,185311054	-0,529894406	-0,439912761	-0,987210547	-1,354362654	-1,614054708	-0,967697594	-0,571142202	-1,266147733	-0,556776311	0,009066693	0,280564907	0,722633353	0,601399268	0,834449412	0,167589134	-0,045122984	0,850934894	1,674775774	1,634022715	1,154387498	1,996316174	2,967087156	3,346638897
nk160428_a@20	YL_F	YL_4_F	20	150	-2,428633375	-1,148717726	-0,812260659	-0,076858016	-0,625925969	-1,094284953	-1,649682944	-1,660562918	-1,362676263	-0,955890934	-0,901119187	-0,204656359	0,497212185	0,824232902	0,679585369	0,203561329	0,325068938	-0,411097241	-0,053973278	0,373208516	0,848838327	0,275487436	-0,413782016	-0,960743098	-0,656585026	-0,809221211	-0,921864721	-1,01958633	-1,14895687	-1,271043533	-0,164364766	0,243620414	0,319681013	0,890929264	0,7713621	0,40215675	0,352674771	0,427552669	0,78097184	0,72084906	1,154913182	1,483187849	2,930871616	6,48412118	8,639657869
nk160428_a@31	YL_F	YL_4_F	31	150	-1,232456707	-0,67868389	-0,165526154	0,394023572	-0,183016703	-0,195626003	-0,692242348	-0,477315221	-0,373937182	0,281611549	0,534987299	0,907663876	1,020159906	0,956293801	0,245195833	-0,319268447	-0,51552086	-0,471865831	-0,398084034	-0,620650627	-0,264279085	-0,070389079	-0,351234345	-0,818421039	-0,780319504	-0,491669597	-0,520708206	-0,43101931	-0,433660191	-0,598235476	-0,023465053	0,039005895	-0,022565559	0,32650094	0,337802981	0,175188549	0,283834277	0,612273731	0,868074562	0,824373504	1,113186653	1,153849786	3,088939678	4,816612765	5,463318587
nk160428_a@11	YL_F	YL_5_F	11	150	-0,424483001	0,435199096	0,518150291	0,068910296	-0,270592737	-0,613625947	-0,821013094	-0,149602643	0,285255455	-0,347070346	0,840323265	0,183357801	-0,309888296	-0,566936869	-0,459046968	-0,252722503	0,25891431	0,126714465	-0,167268587	0,055847835	0,752589019	1,294387724	0,522282354	-0,163764638	-0,689745857	-0,512797767	-0,129879464	0,520899789	0,351114319	0,612885052	0,425083222	-0,204059725	-0,224023551	0,145797602	-0,107065863	-0,366050423	-0,780714531	-0,807778342	-0,664771067	0,316319165	-0,289809078	-0,311357049	1,062017133	2,554902302	2,789272957
nk160428_a@20	YL_F	YL_5_F	20	150	0,688878882	0,797555374	1,089061708	0,855536081	0,485148024	0,351683318	0,427727379	0,044782226	-0,030354719	-0,426779629	0,347453618	-0,475536708	-0,894320416	-0,825056722	-0,573658185	-0,349111685	0,17097733	-0,06770229	0,093687737	-0,067405772	1,022688964	2,015418504	0,442100365	-0,504527919	-0,617971226	-0,701676661	-0,819200714	0,154547766	-0,575045226	-0,388311772	0,192675753	0,187346864	-0,212160613	-0,097792452	0,059257305	0,669382355	0,654621416	0,707958208	0,566570152	-0,115206007	-0,810568258	0,240275017	1,702293325	6,023059064	7,685297349
nk160428_a@31	YL_F	YL_5_F	31	150	-0,666277785	-0,198114304	-0,254990764	-0,58976453	-0,899516505	-0,566818812	-0,618620593	-0,284201586	0,389624718	-0,218724222	-0,096408063	-0,774591442	-0,79538941	-0,806494585	-1,143154863	-0,587282403	0,128476883	0,542393039	0,830331773	0,533935969	0,525044805	1,24286089	0,01322104	-0,354953318	-0,454715553	-0,270989147	-0,552483546	-0,370418441	-0,442812328	-0,410833451	0,131454554	0,320246016	0,1632186	0,292787674	0,431673896	0,53447452	0,437192623	0,275613935	0,379390101	0,278214903	0,046874001	0,261912024	2,445151348	5,215731627	5,885501219
nk160428_a@11	YL_F	YL_6_F	11	150	-2,210164152	-0,467671577	-0,606847753	-1,505852177	-1,907113908	-1,888620317	-1,594810891	-0,792856219	-0,141625971	0,505572117	0,357898545	0,489414074	0,187045617	1,313658198	0,376488388	-0,177697003	-0,310043836	-0,31301155	-0,505723693	-0,924327404	-1,491224776	-1,251966294	-1,055211988	0,175615657	-0,044115617	0,239977247	-0,074112527	-0,097310351	0,535431758	0,865371368	0,299013417	-0,590318365	-1,018941086	-0,253731654	0,149150063	0,228327212	-0,074706806	0,598411721	1,598048087	0,768590976	0,342165007	0,28360017	1,783988603	2,651158874	2,636315302
nk160428_a@20	YL_F	YL_6_F	20	150	-1,404089128	-0,312146505	-1,064430659	-1,789875031	-2,365450441	-1,80061727	-1,269362388	-0,362636471	0,669830309	0,78479237	0,391249347	0,53823086	0,567486153	2,005488017	1,071898785	-0,156136495	-0,293215219	-0,134231746	0,189858475	-0,580961839	-1,074674931	-0,71004488	-0,791867979	-0,224804168	-0,551693893	0,047885807	-0,448238988	-0,505179921	-0,028237726	-0,004099462	-0,296184081	-0,829388894	-1,208355635	-1,021295208	-0,003698367	0,843395441	0,446565463	0,690099472	1,229883888	0,840268846	0,682547846	0,866985908	3,012474874	5,5281155	6,613854906
nk160428_a@31	YL_F	YL_6_F	31	150	-0,685233147	0,08048565	-0,553295976	-1,104937738	-1,33678923	-1,131024312	-1,054580557	-0,804022263	0,083892605	0,57905485	-0,098075156	-0,013937914	-0,035093871	0,893249351	0,067304624	-0,540777495	-0,648660588	0,006324618	0,544119394	0,122008343	-0,207042896	-0,571167599	-0,733897909	-0,26401586	-0,051043207	-0,103917467	-0,535559739	-0,658875319	0,198723245	0,223461417	-0,030097545	-0,540487299	-0,642486151	-0,405888087	0,522482982	0,65339056	0,697703577	0,295364503	1,139486626	0,717406233	0,67674635	0,22986581	2,921331012	5,581697061	6,149682414
nk160428_a@11	YL_F	YL_7	11	150	0,12714721	1,526086212	1,630036764	1,073769517	0,694419706	0,525929501	-0,079583943	0,531820395	0,316084487	-0,435066687	-1,059931351	-1,216844609	-0,152735115	0,758573462	0,851465619	0,33963208	-0,119080895	0,002356761	0,899200198	0,545986824	0,640829133	0,969697837	0,353896742	-0,134657891	-0,080772864	-0,512285796	-0,313328693	-0,001263047	-0,053011505	-0,356012983	0,47662153	0,269259963	-0,220441488	-0,590010115	-0,707483021	-0,1999965	0,444048899	0,028096241	-0,343898824	-0,517909724	-0,445179906	0,247935252	0,912199764	1,79610571	2,12294211
nk160428_a@20	YL_F	YL_7	20	150	-0,585067992	0,958674428	1,002747268	0,756311233	0,170186711	-0,483332057	-0,844462553	0,474553805	0,332748397	0,029694848	0,420790615	0,032740329	0,2061979	0,709817961	0,190509978	-0,269457516	-0,710081082	0,941365654	1,73983225	0,769465938	0,801214038	0,648102238	0,256971891	-0,374914243	-0,12546656	-0,602032838	-0,448831871	-0,767328995	-0,982503896	-0,319693905	0,427347202	0,729954983	0,416256793	-0,171390724	-0,254313102	-0,477546786	-0,410116548	-0,84350355	-0,796694214	-0,73669123	-0,340701361	-0,437116395	-0,457817485	-0,811448705	-1,433658647
nk160428_a@31	YL_F	YL_7	31	150	-0,51670493	0,665957694	0,584813807	0,012868387	-0,037834191	-0,298197431	-0,165033928	0,192727022	0,237875969	0,09326206	-0,414288619	-0,245569193	0,472213171	0,643614208	0,634081307	0,608281717	0,262121731	0,67918092	0,699260165	0,228834805	0,017761833	-0,355498655	-1,00806304	-0,923530488	-0,520170326	-0,811957399	-0,424615322	-0,094745951	-0,169240475	-0,211256315	0,065795882	0,116759912	0,069711774	-0,094982193	0,118720261	-0,011433309	0,32337179	-0,0102615	0,126486394	0,229417655	0,299902089	0,744557787	0,938303317	1,873578282	1,806469305
nk160503_a@7	SF_F	F_1	7	150	1,030979794	2,35941049	1,230417496	-0,403609052	-1,265261504	0,441152317	-0,187127855	-0,499301813	-1,184337007	0,126134423	-0,183294954	-0,933873002	-1,320348559	-0,47478831	0,073256181	-0,758791415	0,579938634	-0,406472679	-0,79556518	-1,020915003	-0,216960833	-0,861706	0,421593022	-0,40749646	-0,368895983	0,575104258	-0,831384993	-0,674772999	0,229911194	0,639195599	0,770923017	0,415812365	1,221507968	0,356763007	0,811269522	1,070694504	0,643028988	0,553818002	1,289423255	-0,396974521	0,854526364	1,265620276	2,323712752	4,927217562	5,663202861
nk160503_a@15	SF_F	F_1	15	150	2,071319394	2,947744003	1,629304224	0,163264956	-0,20481609	1,247509709	0,140964206	-0,713717538	-0,869900478	-0,094414644	-0,056638212	-0,55790385	-0,855872063	-0,173913322	-0,454542044	-1,490853589	0,427888379	0,302304997	-0,71677971	-1,18770317	-0,933539957	-1,092506357	-0,592742804	-0,358516646	-0,079632555	0,905249383	-0,598537254	-0,527800123	0,527306763	0,638426047	-0,189606462	0,428037019	1,313061634	-0,156421379	0,668637044	1,686373473	1,093997698	1,192158343	1,106672576	-0,266606059	0,658456888	0,523995633	1,546841308	5,558502754	5,195195922
nk160503_a@29	SF_F	F_1	29	150	0,709018206	1,003905261	-0,116564422	-0,470141503	-1,417218089	-0,297473085	-0,754398051	-1,153939258	-1,682993976	-0,484281119	-0,794591369	-0,710700885	-1,974008859	-0,362240692	-0,889722946	-0,943853666	0,382703735	-0,354427626	-0,434561774	-0,520632908	-0,257819529	-0,435092395	0,293197044	-0,269979279	-0,027897425	1,146491229	0,184541928	-0,127931093	0,66359371	0,683534187	-0,411916733	0,091625081	1,137030271	-0,108224813	0,339751601	1,026386131	1,106855428	0,688764314	0,886165042	-0,00703912	0,648660628	1,056239735	2,004960859	3,483284618	3,97245404
nk160503_a@7	SF_F	F_2	7	150	-0,584028621	-0,408258942	-0,16884784	-0,440217567	-0,666605834	-0,332837118	-0,415458049	-0,27898289	-0,800039958	-0,373009002	-0,304403709	-0,092723684	0,070551723	-0,385593674	-0,447380013	-0,328057179	-0,138156177	-0,567109091	-0,339254182	-0,173159558	-0,087421745	-0,395820839	-0,230705989	-0,123820942	0,048527055	0,378492292	0,037668142	0,377746452	0,477744986	0,497517211	-0,166185555	0,078486911	-0,082207865	0,291668535	0,384070391	0,056919311	0,204772424	0,472353416	0,436065235	0,049416136	0,203742575	0,384975828	0,570783194	1,522272705	1,822174339
nk160503_a@15	SF_F	F_2	15	150	-0,984231781	-0,690103974	-0,385577073	-0,719075321	-0,867305546	-0,542630293	-0,646558156	-0,557670053	-1,040123668	-0,754200114	-0,674085316	-0,309602036	-0,130136746	-0,502194142	-0,616256316	-0,414269732	-0,22243917	-0,650019521	-0,507601078	-0,267624921	-0,047001442	-0,36730515	-0,288472731	-0,123548968	0,249656154	0,400193631	0,067617391	0,376775173	0,592456333	0,6051854	-0,152806357	0,09059668	-0,109477199	0,527437217	0,471354447	0,070906948	0,37747624	0,702188068	0,606611437	0,244385873	0,462278004	0,680401495	1,315833326	4,655807522	5,04034135
nk160503_a@29	SF_F	F_2	29	150	-0,052709619	-0,305105514	0,007872351	-0,246443935	-0,494258491	-0,157629387	-0,241298924	-0,045293895	-0,6764012	-0,358572748	-0,280018015	0,081446416	0,22253283	-0,267735864	-0,348583818	-0,187613561	0,017777516	-0,534624205	-0,298649497	-0,046519314	-0,034258837	-0,40935837	-0,197106031	-0,071770789	0,058391415	0,393161108	-0,095302971	0,242793159	0,295345597	0,438881049	-0,339526123	-0,032618318	-0,15863513	0,312248862	0,413259567	-0,105817257	0,114704723	0,378120769	0,455902633	-0,01642832	0,032014791	0,468426277	0,619611558	1,348095195	1,368359745
nk160503_a@7	SF_F	Mol_1	7	150	0,543903469	0,740316673	0,463385927	0,524223108	0,248550553	-0,591088269	0,381004179	0,007969046	-0,766234398	-0,880000409	-0,375774226	-0,101894575	-0,628196287	-0,318297128	-0,516171754	-0,340186507	-0,248953752	-0,91619391	-0,478691256	0,062455442	0,152477932	-0,67157843	0,748151573	1,43635963	0,573168289	0,72475243	0,431215578	0,232388159	0,535360441	-0,024749642	-0,94564084	-0,160514007	0,186304963	0,267434942	0,182690115	-0,504880414	0,280893524	1,127459874	-0,216488773	-0,492900607	-0,017938292	-0,106530813	0,46713173	1,712945385	1,103457618
nk160503_a@15	SF_F	Mol_1	15	150	-0,000215026	-0,045498941	-0,563221065	-0,569051754	-0,884810678	-1,060266403	-0,232082666	-0,264534301	-0,668449992	-0,883245459	-0,692766238	-0,956507797	-0,831552786	-0,325809964	-0,269285477	0,481898146	0,510294621	-0,520019477	-0,850342875	-0,580021937	-0,358493207	-1,07974392	-0,398379364	0,665220355	1,09154624	0,478589719	0,115529593	0,054409845	0,033291222	-0,178422572	-1,291487669	-0,498985488	-0,159134246	1,119216212	0,596354225	-0,337943768	0,697983634	1,088307004	0,875906333	1,520349623	1,056455152	0,394517091	0,551726405	1,067755644	0,647209
nk160503_a@29	SF_F	Mol_1	29	150	1,022692651	0,132326348	-0,55013802	0,007601608	-0,686540825	-0,753334093	0,440790517	-0,090848471	-0,609852121	-0,588772035	-0,554325856	-0,660074796	-1,038417428	-0,76160878	-0,864735663	0,015926275	0,121729497	-0,854636398	-0,865370821	-0,358088669	-0,201108023	-1,161143092	0,835890794	1,655296266	1,132571807	0,443283373	-0,261344244	0,86882563	0,879934756	0,752571757	-0,980480694	-0,700043379	-0,12595575	0,817647931	0,452110201	-0,35095155	0,280048556	0,403583666	-0,11512209	1,193990138	1,024836565	0,52842944	1,6582915	2,345404623	2,279679765
nk160503_a@7	SF_F	Mol_2	7	150	-0,277080576	-0,407877389	-0,346732086	-0,144009048	-0,662623047	-0,420820811	-0,363185916	0,22988102	-0,252053195	-0,12264553	0,095475539	0,169133837	0,223158385	-0,360551266	-0,221263274	-0,163475984	0,4614986	0,03817418	0,143501032	0,034019113	0,182209548	-0,178795947	-0,16029275	0,066925353	0,149993927	0,309305067	-0,061838559	0,133751524	0,179014191	0,114717196	-0,437652341	-0,194293908	0,040531399	0,219988578	0,320562125	-0,155738431	-0,106755834	-0,28017022	-0,117045299	-0,444085735	-0,5169106	-0,470930848	-0,017071004	0,171322503	0,015939058
nk160503_a@15	SF_F	Mol_2	15	150	-0,512557015	-0,410771225	-0,709748782	-0,606576393	-1,173481909	-0,909890235	-0,863747387	0,756880421	0,146836748	0,346917867	0,367080538	0,605266265	0,91537235	0,599810861	0,669278693	0,611489573	1,051573249	0,978451874	1,01456213	0,511914641	0,635479346	0,250821689	-0,130693964	-0,055878329	0,159162297	0,586224311	0,135048351	0,060962994	-0,147376723	-0,396347093	-1,057238814	-0,65045949	-0,489997339	-0,50178353	-0,260513909	-0,957984619	-0,991715023	-1,142208163	-0,992128884	-1,378175238	-1,446275122	-1,287431481	-0,869966765	-0,02171203	0,091814956
nk160503_a@29	SF_F	Mol_2	29	150	0,44507394	-0,215190353	-0,226421432	0,077197513	-0,566713423	-0,277975527	-0,314781371	0,378958956	-0,344293739	-0,17971675	0,016973292	0,156080467	0,199027054	-0,444571704	-0,171151365	-0,063653072	0,458144328	-0,027726341	0,153898396	0,055873925	0,166060787	-0,199421666	-0,205011798	0,060468027	0,217350369	0,319621057	-0,121831214	0,0767059	0,230001747	0,140862278	-0,495277553	-0,153126477	0,09428305	0,206060622	0,375218101	-0,252202866	-0,159137638	-0,23945784	0,022357688	-0,416417364	-0,425183392	-0,251802341	0,302466632	0,574463151	0,316555807
nk160503_a@7	SF_F	SF_1	7	150	-1,483439006	-0,726032654	-0,339562306	-0,600205567	-1,706661125	-0,708501748	-0,585197575	-0,503083211	-1,653782827	0,156162065	1,185589275	0,742236605	-0,31420228	0,536335776	0,634568696	1,641046009	1,167617557	0,573698697	0,866210207	1,039305736	0,410798752	1,28094856	0,623055298	0,885865373	0,218003978	-0,58056872	-1,592377084	-0,798958606	-0,094538345	-1,674845754	-1,749313833	-0,591337009	-1,278047715	0,897497435	0,356640067	-1,059857728	-0,925951861	-0,61406252	-0,736662921	-1,048692507	-0,784239279	-1,904398568	-1,889306543	-1,000735134	-1,419971167
nk160503_a@15	SF_F	SF_1	15	150	-2,186692826	-1,245934891	-0,881256561	-1,32864833	-1,665339973	-0,874286442	-0,755970176	-0,270205057	-1,49499662	-0,739690355	0,799737406	0,685134594	0,492166116	1,480618388	1,30547344	0,811154628	0,263554351	0,115459463	-0,141814718	-0,120511885	0,424669654	1,156208917	0,853524718	1,204141574	0,898387915	0,078191671	-1,350118058	-1,21056867	-0,603424882	-1,26691729	-1,853823229	-1,23969339	-1,208829687	0,665843033	0,597643668	-0,788941189	-0,549952545	-0,387306635	-0,412859612	-0,69714536	-0,866119384	-1,704509652	-1,283685767	-0,767208021	-1,491323135
nk160503_a@29	SF_F	SF_1	29	150	-0,30732888	0,7959815	0,927829979	-0,079140803	-1,338810185	-0,16475713	-0,255382365	0,209071785	-1,14579678	-0,149226286	0,684421934	-0,232413816	-0,73360259	0,306659099	0,0882582	-0,111747435	0,139928434	0,263356047	0,215543279	0,176679956	-0,367536319	0,579884101	0,576068678	0,197758688	0,815946352	0,281301474	-0,752798055	-0,123011144	0,687404618	0,20018148	-0,693338742	0,007376509	-0,998068204	0,463938705	-0,154897313	-0,795621684	-0,234040189	-0,443864362	-0,202928316	0,159159356	0,890625435	0,147293813	0,847140816	0,973715831	-0,154049714
nk160503_a@7	SF_F	SF_2	7	150	-0,854863536	-0,448088447	-0,56741964	-0,428468089	-1,044807537	-1,136186152	0,095084366	0,467484398	-0,598538874	-0,845363134	-0,230042689	0,066064655	0,332947822	-0,227199208	-0,007971721	-0,064385889	-0,595512782	-0,389748663	-0,699477382	-0,387476468	-0,010377271	-0,156732576	-0,225542576	-0,212004346	0,287240099	-0,188264188	-0,481086742	0,106539244	-0,045656172	0,229960033	-0,413331945	0,945748233	-0,211624844	0,330796265	0,919229678	1,051007767	0,22341733	-0,062900134	0,158606564	-0,04222258	-0,285347622	0,299140904	-0,027495937	1,166580659	0,762020144
nk160503_a@15	SF_F	SF_2	15	150	0,262619016	-0,099740462	0,071387282	0,281891368	-0,492194376	-1,070231074	0,194829717	0,360801377	-0,893508386	-1,000335948	-0,643277019	-0,571794831	-0,540028376	-1,463759118	0,119275687	0,63229215	0,236150167	-0,422576074	-0,628452784	-0,159158422	-0,403551885	-0,19514938	0,480781423	0,854814689	0,173628873	-0,351574294	-0,422335657	-0,270503778	0,216631425	0,425363164	-0,257212103	0,129286455	-0,731756834	0,758734628	1,063921393	1,484270616	0,575025887	-0,000398819	0,387202305	-0,475851674	-0,618593642	-0,023127807	0,716122939	0,834433432	0,320830798
nk160503_a@29	SF_F	SF_2	29	150	-0,288328977	0,230568724	-0,277861565	-0,298228742	-0,909384386	-0,941611357	0,110268353	-0,094568447	-1,258411893	-0,847991876	-0,458782264	-0,474585453	-0,148483623	-1,167280063	-0,694847139	-0,46059166	-0,834460792	-0,699472845	-0,35776168	0,476568426	0,9973061	0,264348102	0,593294117	0,829832778	0,657613218	0,357462296	-0,82839622	0,011379758	-0,050446911	0,355680462	0,734513719	0,566842521	-0,323568749	1,08719905	1,092619489	0,212822208	-0,434440833	-0,998387458	0,500631935	-0,80660864	-0,822481061	0,319089652	1,807892027	2,087445719	1,699584014
nk160503_a@7	SF_F	SF_3_F	7	150	-1,414265862	-1,028158867	-0,660190944	-0,224184489	-0,752796236	-0,530639241	-0,756826526	-0,773456752	-0,922631016	-0,553322334	-0,53120627	0,188163413	0,050317831	0,014902926	-0,115796798	0,585944757	0,761937757	-0,411806757	-0,245791449	0,100617839	-0,435313671	-0,715063966	-0,081299074	0,241587772	0,276052973	0,047684224	-0,559050138	0,392728346	0,454755869	-0,012650377	-0,175469177	-0,144100637	0,422131988	0,08494422	0,442147589	-0,383840558	-0,1386656	-0,278812322	0,336506514	-0,171557794	-0,391518443	-0,430704441	0,636706252	4,657837843	4,220538463
nk160503_a@15	SF_F	SF_3_F	15	150	-2,018423637	-1,496167868	-1,625540366	-1,629147771	-1,899398901	-1,360511531	-1,365282152	-1,202092825	-1,923058635	-1,170970087	-0,723296441	0,303836177	0,463365697	0,032603053	-0,101925167	0,859659194	0,556151235	-0,485428199	0,005714692	0,440046996	-0,008038733	-0,394039794	0,09975787	0,127222777	0,219544539	0,097919682	0,008699635	0,689182649	0,398614339	-0,593810776	-0,503438493	-0,044384144	0,46753716	-0,454293216	-0,526847579	-0,824883627	-0,271994653	-0,58738828	0,512880416	0,237031731	0,021219998	0,475001588	0,888682335	4,700234282	3,461259172
nk160503_a@29	SF_F	SF_3_F	29	150	0,816761983	0,182684927	-0,226361659	0,262238606	-0,44334946	-0,106115753	0,517634881	0,911445575	-0,151127681	0,528140519	0,252521366	0,315702942	-0,587891628	-0,375028044	0,006026598	0,106049625	-0,120823853	-0,853373334	-0,645328105	-0,085295835	0,642441427	0,04199192	-0,123729631	0,024823756	-0,167682434	-0,289241535	-0,826112909	-0,06346067	0,760634102	-0,027832039	-0,349854468	0,377084555	1,624101474	0,944293814	0,47808284	-0,341573498	-0,06498509	-0,407510612	0,127476636	-0,371504113	-0,500277204	-0,239677946	1,292719824	3,412175133	3,414227653
nk160503_a@7	SF_F	SF_4_F	7	150	0,593270763	0,532428307	0,432487038	0,539112144	0,004382746	0,586613281	0,757953546	0,653574749	-0,063380196	-0,809319187	-0,478006326	0,291534436	0,012524938	-0,494131474	-0,525717822	0,159344739	0,369861232	-0,376963701	-0,484810917	-0,186141673	0,006785095	-0,121401687	0,045043509	-0,141420109	0,129704278	0,194116252	-0,351146766	0,178527489	0,404489388	-0,031160537	-0,355867202	-0,44702902	-0,275908283	0,74469861	0,639432476	0,037398398	0,024261118	0,297826508	0,500216151	0,233940871	0,423690898	-0,301979227	2,711175946	4,723036917	4,490324508
nk160503_a@15	SF_F	SF_4_F	15	150	1,090685098	0,799895011	1,112353864	0,464554825	0,712673978	1,598973895	1,501185205	1,321696746	0,481517095	-0,17812286	0,493893284	0,202176722	-0,272656129	-0,558115537	0,173619269	0,899656067	0,623146405	0,363674867	0,090181333	0,392156216	-0,021033575	-0,606106957	-0,082937701	-0,174223228	0,375588383	0,54012052	0,11968857	0,275889127	0,20158934	0,023535307	-0,589782639	-0,777567121	-0,811363627	0,409786872	0,593616359	-0,407253733	-0,549634151	-0,425697047	-0,09894838	-0,403000255	-0,303131694	-0,768439093	1,009981633	4,104850145	3,315247412
nk160503_a@29	SF_F	SF_4_F	29	150	0,774587581	0,563613911	0,455072959	0,312907174	0,322601111	1,002006072	0,611032053	0,271644191	-0,453501092	-0,588314555	-0,277980536	-0,134654666	-0,094098001	-0,397025578	0,362801593	0,301961787	-0,133510179	-0,538102273	-0,374654212	-0,199409349	-0,271952507	-0,604123852	-0,121419087	-0,261720211	-0,349504271	0,137157902	-0,353919422	0,171105136	0,036954	-0,08263286	-0,598838847	-0,56784576	0,090817319	1,222325496	1,487270201	0,404339007	0,231535327	0,237326807	0,531802468	0,145996558	0,622686345	0,082902973	2,195475986	2,894317731	3,18955351
nk160503_a@7	SF_F	SF_5_F	7	150	0,743753935	1,106361778	1,11539813	0,722394892	0,007360721	-0,02044856	0,200940215	0,650242976	0,575742405	0,469529265	0,467501263	0,378149858	0,316541786	-0,396658166	-0,569244523	-0,471597676	-0,099722304	-0,446884781	0,022786179	-0,325702377	0,439133189	-0,227161696	-0,329177456	-0,039501763	0,19109922	0,266002999	-0,14794762	-0,131932156	0,166289587	0,461219194	-0,132239847	0,292604706	0,165397261	-0,303062231	-0,355385187	-0,67480553	-0,446848674	0,503600707	0,845936814	0,58160816	0,831489278	1,097998283	2,692370062	4,957772113	4,654497979
nk160503_a@15	SF_F	SF_5_F	15	150	1,854151201	2,199640648	1,917878142	1,709631086	0,613205815	0,231951705	0,247709791	1,295081727	1,858078799	1,361717358	1,534049036	1,656455961	1,07650462	-0,049954213	-0,646814109	-0,678084206	-0,487185978	-0,633135814	-0,752662371	-0,617225774	0,362896908	0,012096701	0,024051752	0,533938455	0,610561025	0,215461231	-0,408021338	-0,102455597	0,142652044	0,638123964	-0,199762597	-0,14131479	-0,275082863	-0,517335912	-0,415927492	-0,961312916	-0,728466441	0,051709906	0,541204984	0,215036937	0,620667078	1,221462057	1,595166136	5,648296247	4,753688653
nk160503_a@29	SF_F	SF_5_F	29	150	0,664120703	0,254434211	0,542361835	0,388470759	-0,277929322	-0,389150937	-0,304721237	0,078948295	-0,129847483	-0,298837108	-0,136616793	0,161569985	0,301292909	-0,514941548	-0,518532057	-0,36957254	0,023314679	-0,345750863	-0,071438508	0,012587303	0,49210259	-0,423403903	-0,185834874	0,238145578	0,236030945	0,335193847	-0,184294225	-0,135244482	0,028907063	0,204670572	-0,099359079	0,04344894	0,262909584	0,085914435	0,183184636	-0,650156264	-0,361639842	0,378078863	0,739122933	0,270311055	0,465314595	0,776351919	1,255452211	2,692352094	2,338971074
nk160503_a@7	SF_F	SF_6_F	7	150	-0,181449434	-0,490766819	-0,101308937	-0,010741806	-0,536355558	-0,585837648	-0,414954443	-0,315864866	-0,727013521	-0,506118509	-0,425511037	-0,124199234	-0,149032844	-0,449116006	-0,646432519	-0,284884398	-0,065812301	-0,459785645	-0,330378622	-0,466787317	-0,166268811	-0,586591725	-0,414601756	-0,285691928	-0,13043541	0,360410722	-0,247160465	0,057837649	0,670563924	0,595574942	0,203781019	-0,007318001	0,144406195	0,388708437	0,60057848	0,353029224	0,415725532	0,568895533	0,619110454	0,261384797	0,264216683	0,635375959	1,948351361	3,8487032	3,702489342
nk160503_a@15	SF_F	SF_6_F	15	150	0,115966675	-0,325337664	-0,336356837	-0,494152492	-1,221398851	-1,467412334	-1,091476909	-1,175680183	-1,188854458	-0,459994349	-0,81804068	-0,897694585	-0,78562974	-0,868482918	-1,29867371	-0,620267358	0,128302018	0,185075177	-0,246194516	-0,663234779	-0,534245347	-0,958082769	-0,459076091	-0,287656474	0,004737134	0,347347472	-0,46164992	1,08692249	1,85025445	0,925503716	0,813307701	0,247085361	-0,146546433	0,35105413	0,944979751	1,105166663	0,700188031	0,450596917	0,174373672	-0,269419427	-0,202224814	0,072782531	1,246035829	5,472411458	4,920072064
nk160503_a@29	SF_F	SF_6_F	29	150	0,502169948	-0,350145341	0,045540739	0,206104317	-0,564268961	-0,587025185	-0,410495104	-0,272183833	-0,699236858	-0,525588383	-0,304338776	-0,060563422	0,116129764	-0,296789326	-0,627122704	-0,264605203	0,041886185	-0,378039945	-0,24279745	-0,329366673	0,05820334	-0,40375455	-0,344874852	-0,157340348	0,169547817	0,47846439	-0,327508573	-0,024726908	0,553313465	0,33802678	-0,059518055	-0,031784866	0,126485599	0,179249534	0,397837822	0,208103019	0,158944995	0,419484593	0,488955564	0,11849917	0,25442202	0,743163723	1,113306033	2,361339491	2,127513377
nk160503_a@7	SF_F	SF_7	7	150	-0,362155	-0,521524466	-0,260704107	-0,199682499	-0,497010033	-0,511423415	-0,262579639	-0,293771814	-0,773621287	-0,599416196	-0,452093242	-0,247708105	-0,283130082	-0,34131811	-0,336800873	-0,185171819	-0,061559321	-0,359735228	-0,284826359	-0,204682692	0,191204863	-0,437114984	-0,473283088	-0,015259927	-0,026904304	0,072471438	-0,148292561	-0,200173212	-0,127470962	0,289941901	-0,084264662	0,083769081	0,342511664	0,39131719	0,422045641	0,292809342	0,407974143	0,436777023	0,821826773	0,517140177	0,56614523	0,650371674	0,671998376	0,920394569	0,603779832
nk160503_a@15	SF_F	SF_7	15	150	-0,087255812	-0,091819939	0,073389593	-0,196379487	-0,728012018	-0,833013244	-0,326323908	-0,686445113	-1,20623321	-0,995726951	-0,829492011	-0,793135125	-0,7954511	-0,876923938	-0,986579036	-0,632209814	-0,619653841	-0,78765683	-0,922070443	-0,761947016	-0,301820105	-1,012729903	-0,656500763	0,166353082	-0,212540204	-0,291263875	-0,412930583	-0,592068009	-0,627512645	-0,1854869	-0,252367575	0,264382594	0,736449165	1,487106437	1,339980722	1,180427416	1,371334003	1,412492122	2,380434637	2,211378751	2,739276048	2,608497391	1,995088927	1,725944098	1,117259179
nk160503_a@29	SF_F	SF_7	29	150	0,236575366	-0,49808939	-0,277036113	-0,2847391	-0,666320526	-0,708471122	-0,136208825	-0,165823589	-0,685954254	-0,461553931	-0,352592089	-0,150860861	-0,089025447	-0,301099301	-0,4101796	-0,129897344	0,138145079	-0,374680389	-0,365591859	-0,184168927	0,389379594	-0,514513766	-0,478380882	0,077948717	-0,009435058	0,059654735	-0,074367762	-0,159850703	-0,148570963	0,351000184	-0,174901385	-0,072431798	0,297336004	0,294868953	0,344641711	0,165297949	0,353331383	0,295095393	0,817293848	0,406554773	0,363361141	0,476267232	0,740611649	1,174531363	0,844293165
nk160503_a@7	SF_F	YL_1	7	150	-0,062973165	0,941368518	0,268584178	-0,248584503	-0,128287793	0,044872107	-0,108585779	0,421092514	-0,39993352	-0,393894861	0,700790867	0,480936695	-0,381855868	-0,508990115	-0,116684703	0,829682263	0,540567827	-0,118089476	0,044224751	-0,30515939	0,051146435	-0,138140663	0,017808515	-0,803314	0,40454763	0,213241141	0,243497203	-0,818852495	-0,780784731	0,015623801	0,052990527	0,285119372	0,643892888	0,315735441	0,017360237	0,048068711	-0,578951087	-0,45142394	0,205854346	-0,108842202	0,355714438	-0,408689742	-0,261283916	1,306308182	0,484223977
nk160503_a@15	SF_F	YL_1	15	150	-0,383785529	0,822185567	-0,133682055	-0,239180828	0,057940074	0,070698935	0,081703482	0,641097274	-0,532024673	0,362936807	1,558870694	1,066528637	-0,347770836	-0,983171981	-0,334007756	0,034365432	-0,32440026	-1,027995857	-0,511181091	0,189983623	1,053064625	0,261373173	0,280667235	-0,198788352	0,270100046	0,450144488	0,578742131	-0,190391475	-0,112661479	0,039815226	-0,539243145	-0,026568918	0,48380494	0,156593845	-0,176501656	-0,199953379	-0,838277928	-0,924285816	-0,033475577	0,344621697	0,241274146	-0,462125446	1,31018422	3,358569361	2,94160055
nk160503_a@29	SF_F	YL_1	29	150	-0,308989156	1,165505735	-0,159008633	-0,088962483	-0,234425767	-0,347243274	-0,401045847	0,324660297	-0,87761995	-0,512250072	0,661047759	0,438726918	-0,539641018	-1,40424242	-0,90020748	0,166008392	0,144524882	-0,74610629	-0,814361414	0,011908466	0,302255709	0,049524447	-0,223009298	-0,813869146	0,554288688	0,595456184	0,681894172	-0,062442627	-0,006101988	0,282261902	-0,3808788	0,235744755	0,95962991	0,269099631	-0,150442399	0,134462659	-0,259974936	-0,187422705	0,722095613	0,27977034	0,201103576	-0,194165292	0,501163007	0,817843515	0,418722421
nk160503_a@7	SF_F	YL_2	7	150	-0,765928658	-0,884342462	-1,340463774	-0,851970308	-1,885286601	-1,494056561	-1,292015499	-1,132719404	-1,448161075	-1,079907941	-0,674090378	-0,804579095	-1,578814616	-1,380922593	-1,217382193	-1,277513304	-0,474357642	-1,28374824	-0,956508954	-0,170901577	0,111250114	0,394274961	-0,09113885	1,098311903	0,835383945	0,527513226	0,087646163	-0,179357837	-0,08943216	-0,238812874	-0,214881859	0,769569688	0,982284913	0,606650565	0,906047725	0,749173439	0,201464412	0,874140521	1,555050314	0,933682111	0,581404541	1,132786802	0,639694182	1,757947395	0,87393026
nk160503_a@15	SF_F	YL_2	15	150	0,203043566	0,176952032	-0,222749809	-0,319961281	-0,878436215	-0,600598177	-0,762688154	-1,313534607	-1,494589181	-1,486365931	-0,850980626	-0,702142784	-1,786592993	-1,574657197	-1,207694938	-1,357709902	-0,655157311	-1,346514184	-1,107204902	0,269560412	0,167534486	0,094826971	0,49980641	1,16082556	1,344626587	1,490515947	0,700348786	0,441644946	-0,118137671	-0,509118576	-0,842435348	-0,236396759	0,510071422	0,188985939	0,607083775	0,942426874	0,871863121	1,256240516	1,358450465	0,389931648	0,956600596	1,16691753	2,359241967	3,381864589	3,492067871
nk160503_a@29	SF_F	YL_2	29	150	-0,426114283	-0,897162295	-1,34270785	-0,986402042	-1,800253747	-0,194765511	-0,306837824	-0,896789928	-1,453792604	-0,605799652	-0,497163693	-0,805731941	-1,574210672	-1,447627682	-0,283458201	-0,615292523	0,712601296	-0,705238569	-0,593491572	-0,439809791	-0,266107923	-0,809131069	-0,492372771	-0,018244097	-0,338989928	0,494406499	0,007675505	0,537830288	0,505981488	-0,207031717	-0,516368364	0,268230691	0,857522074	0,399212689	1,3102534	1,009220138	0,759018009	0,785951257	1,059910568	0,902456068	0,503951101	1,639751847	2,415573459	2,811672694	3,077001551
nk160503_a@7	SF_F	YL_3	7	150	-1,067538934	-0,879673635	-0,71115742	-0,519268502	-1,056061089	-1,479005885	-1,164058569	-0,354389415	-0,652405436	-0,479396261	-0,820789045	-0,416252371	0,235868254	-0,80013766	-0,787152245	-0,886751153	-0,85017857	-1,116183624	-0,604523945	-0,192366846	0,466546871	-0,125492257	0,057127189	-0,005388442	0,580479462	0,929253992	0,043346209	-0,287766817	0,450863929	0,365797391	-0,059774919	0,401887284	0,672031573	0,853622122	0,81190109	0,520496261	0,066990577	0,394531942	0,383500343	-0,281487176	0,018141225	0,156357653	1,423228002	1,009884348	0,528101407
nk160503_a@15	SF_F	YL_3	15	150	-1,213141981	-1,460830883	-0,890985802	0,263333092	-0,590595266	-1,310240565	-0,929127892	0,098934685	-0,241800964	-0,391673774	-0,687857042	0,275859162	0,51472002	0,074303121	0,051458005	-0,07328426	-0,565996721	-1,073628489	0,197506698	0,066301199	0,217095719	0,026672163	-0,288654476	0,292717569	0,855099444	1,052401693	-0,180898969	-0,436520537	-0,276555493	-0,515469674	-1,135588063	-0,517100407	0,545708524	0,507323428	1,050748522	0,395708989	0,015798258	0,316544292	0,070638793	-0,77505302	-0,361044502	-0,031985611	1,478768263	1,978570805	2,803305052
nk160503_a@29	SF_F	YL_3	29	150	-0,233496567	-0,935917891	-0,430977567	-0,032340286	0,108579409	-0,398428276	-0,423300116	0,070169348	0,060084004	0,652253903	0,605645165	0,641203665	0,273199743	-0,687916302	-0,177377819	0,062507647	-0,155507567	-0,949301895	-0,668275934	-0,257939698	-0,050299162	-0,512240272	-0,58169175	0,304789154	0,772135084	0,845145515	-0,37386776	-0,381243553	-0,015796965	-0,12272485	-0,21709193	-0,19646672	0,122736341	0,023237688	0,415083331	0,566558469	0,37878811	0,276045972	0,15866147	-0,097996394	0,414909637	0,613156426	2,880116444	2,18007002	2,316347118
nk160503_a@7	SF_F	YL_4	7	150	-0,055543116	-0,423218341	-0,37612804	-0,188513891	-0,596649431	-0,556463647	-0,111402567	-0,227814084	-0,416065634	-0,298929176	-0,504926966	-0,674898024	-0,506960036	-0,696032184	-0,159027218	-0,170158842	-0,10694575	-0,415519607	-0,159366963	0,282917444	0,6815271	0,059558795	0,164210796	0,206781173	0,277044918	0,104364388	-0,244782197	0,23312656	0,592591626	0,353417694	-0,004885456	-0,136688768	-0,037152878	0,333911106	0,321712179	-0,126422795	0,019517134	-0,047468014	0,593461508	-0,232906199	-0,073108939	0,450670513	0,162365799	0,908287397	1,410525647
nk160503_a@15	SF_F	YL_4	15	150	-0,543585153	-0,495562914	-0,505700447	-0,707399532	-0,296080766	-0,396064384	-0,22912577	-0,617460717	-0,914092188	-0,653403046	0,032838684	-0,329306206	-0,492937331	-0,832260194	-0,161808716	-0,469196535	-0,584239852	-0,310924171	-0,077513529	0,046083564	0,081420554	-0,449824566	-0,151569267	0,274568889	0,095863743	0,023652625	-0,283733435	-0,067074368	0,108984136	1,109258328	0,804266747	-0,012397752	-0,242631692	0,499075037	0,294713269	-0,507151132	-0,331745509	0,447022993	1,195033253	0,291532656	0,092876717	1,085058988	1,163683202	3,622729505	4,27412897
nk160503_a@29	SF_F	YL_4	29	150	0,33994081	-0,136454529	-0,127584727	-0,221319855	-0,421329018	-0,289177291	0,071554985	0,038650789	-0,362267609	-0,190256458	-0,25502843	-0,51246715	-0,207903928	-0,366879057	0,054415811	0,001332663	0,026214628	-0,210611921	-0,11183526	-0,048020402	0,142927196	-0,369757343	-0,147573834	-0,084631386	0,003493185	0,071957065	-0,190023463	-0,021897745	0,115220375	0,307129665	0,080795403	-0,099454111	-0,042437999	0,589799782	0,366935657	-0,280281499	0,110452865	0,426015549	0,694881611	-0,04276673	0,181685944	0,675058735	0,955546671	1,327355203	1,823039309
nk160503_a@7	SF_F	YL_5	7	150	0,564621478	0,681812663	0,756202054	0,369713804	0,040298768	0,7609002	0,481648742	0,632234195	-0,219410344	0,185898735	0,30594709	0,17792596	0,249702821	0,253427142	0,479720974	0,133560486	0,381471892	-0,130280727	-0,118326198	-0,155791306	0,434202564	-0,056584276	0,708160811	0,75037523	0,21960037	0,726371903	0,441807565	0,211025797	-0,230406712	0,230289638	-0,451024179	-0,534246374	-0,542371521	-0,417153498	-0,42727715	-0,826161576	-0,783709641	-0,483146912	0,05737432	-0,604484202	-0,80574806	-0,481075437	-0,12611187	1,034895021	0,947440993
nk160503_a@15	SF_F	YL_5	15	150	1,326067182	1,016962522	0,987156252	0,042392651	-0,024982644	0,402850846	0,287328295	0,79471853	0,615735379	0,542811954	0,342593262	0,366404673	0,094500451	-0,214187048	-0,104811007	0,175417448	0,59140546	0,520823757	-0,213168379	-0,414959194	0,082137787	0,356721698	0,753051307	1,007589543	0,817396302	1,120090894	0,616797654	0,450110245	-0,175684009	0,256057803	-0,63153951	-0,983985788	-0,37544979	-0,049569473	-0,649153781	-1,392042829	-1,269846557	-0,738659732	0,301579265	-0,639619797	-1,130270334	0,069557232	0,923736281	3,288356496	3,156384391
nk160503_a@29	SF_F	YL_5	29	150	0,759772465	0,285797682	0,061507223	0,011495198	-0,28643346	0,229855689	0,054306509	0,238305315	-0,318336784	-0,070390071	0,039303774	-0,016062922	-0,025607311	-0,074924167	-0,004570924	-0,120806839	0,150364283	-0,122481149	-0,07142063	-0,099048058	0,364189076	-0,284728641	0,064715926	0,372230511	0,097764865	0,44618491	0,224148839	0,084247936	-0,051081827	0,564863473	-0,19226198	-0,348318155	-0,137692348	0,079361552	0,069409282	-0,437803011	-0,380774701	-0,080391081	0,138725913	-0,247537387	-0,442984919	-0,131237255	0,648163729	1,561787047	1,422746276
nk160503_a@7	SF_F	YL_6	7	150	-0,382976566	-0,652515342	-0,579090003	-0,350482472	-0,932236635	-0,863868747	-0,235865994	0,05050194	-0,66847486	-0,547685846	-0,153759719	-0,036640325	-0,010396504	-0,54317587	-0,38738056	-0,034025382	0,124728753	-0,374888508	-0,172799792	-0,013161098	-0,188004017	-0,656305908	-0,143811534	0,232266067	0,493954384	0,534400928	-0,129059637	-0,064767909	0,017277165	0,042263485	-0,257459336	-0,124345602	0,037227301	0,040142704	0,213738832	0,016531605	0,323833165	0,144399772	0,776205681	0,293013159	0,302315422	0,432697133	0,82494772	1,465436527	1,215165621
nk160503_a@15	SF_F	YL_6	15	150	-1,035776285	-1,344196764	-1,196324029	-0,970602895	-1,622757283	-1,547625572	-0,517158522	-0,313282284	-1,286591958	-1,261025554	-0,354360151	-0,110327776	-0,467244916	-0,682824366	-0,205239334	0,444696531	0,506467493	-0,340027232	0,135596889	-0,156354099	-0,602357085	-1,07486498	-0,580205327	0,606561047	1,395660937	1,092457994	0,214457989	-0,340873766	-0,10160163	-0,298548869	-0,759198933	-0,503860354	-0,302837505	-0,14271374	0,089715114	0,228105577	0,768394204	0,277247362	0,948897142	0,315180946	0,757286356	0,618785436	1,216228588	3,821160538	3,37194687
nk160503_a@29	SF_F	YL_6	29	150	0,049312478	-0,705592389	-0,427774879	-0,250849923	-0,915515845	-0,827510707	-0,163706435	0,068731781	-0,807657266	-0,660745967	-0,112012538	-0,124247926	-0,052557943	-0,576097946	-0,278630232	0,135044305	0,116912416	-0,487733692	-0,107758019	-0,050476409	-0,104637848	-0,590266044	-0,04585978	0,1165972	0,452101706	0,594127779	-0,094502128	-0,205349098	0,014434673	0,158070439	-0,314438883	-0,098185848	0,15188334	0,160876759	0,451376621	0,053539354	0,167441708	0,003158995	0,643689358	0,023499881	0,163524792	0,394339227	1,097173446	1,769254668	1,420746079
nk160503_a@7	SF_F	YL_7	7	150	-0,417685962	-0,704485342	-0,083493253	0,268402999	-0,58943953	-0,51344355	-0,397583559	-0,015337787	-0,55347827	-0,315152824	-0,145013691	-0,129834609	0,130720776	-0,259426763	-0,203714258	-0,211483462	0,215417425	-0,315488585	0,062673241	0,180684376	0,241949912	-0,253755723	-0,161266774	0,101582247	0,214175118	0,211569563	-0,145163153	0,07737933	0,227635984	0,316352966	-0,257653874	-0,173563605	-0,075187296	0,221381295	0,388137029	-0,138856326	0,088856914	-0,094428902	0,142664296	-0,256343033	-0,350063752	-0,211774557	0,119168096	0,809636585	0,745293065
nk160503_a@15	SF_F	YL_7	15	150	-1,134781742	-1,484845801	-0,787832555	-0,57640435	-1,283748347	-0,80787668	-0,997810682	-0,56738177	-1,273494784	-0,946014612	-0,796974188	-0,862690478	0,154968979	-0,156171985	-0,251453574	-0,107303763	0,3688952	-0,240291015	0,381185985	0,767233882	1,038017782	0,055731373	-0,124895418	-0,017263234	-0,064558144	0,147642725	-0,182443882	-0,224332595	-0,343702958	0,046254759	-0,118428637	-0,170667821	0,06130597	0,351613372	0,921049117	0,477279039	0,364741644	-0,162089029	-0,358080617	-0,954572505	-1,255869481	-1,173918507	-0,703651116	1,973356212	2,798697682
nk160503_a@29	SF_F	YL_7	29	150	0,145980412	-0,705542507	-0,225511193	0,326724423	-0,611526106	-0,466170378	-0,23323366	0,145013127	-0,677759682	-0,291035688	-0,080890828	-0,002831797	0,39625201	-0,095852654	-0,202679505	-0,149828242	0,375534163	-0,2611992	0,005330672	0,154134581	0,284373424	-0,406173232	-0,148579067	0,060694146	0,158846367	0,27036253	-0,124062306	-0,109248783	0,156283087	0,223906225	-0,38645444	-0,32711003	-0,305902745	0,180903153	0,43882422	-0,139356789	0,070929081	-0,09462052	0,206386108	-0,147969355	-0,185102363	0,048720982	0,456705418	1,294656809	0,999571384
nk160505_a@15	YL_F	F_1	15	150	-2,534737581	-1,509116614	-1,930361769	-1,797636167	-1,447442979	-0,608957278	-0,855145982	-0,410464379	0,557727863	0,269055721	-0,424538268	-0,087768122	-0,212588368	-0,437346166	-0,54772103	-1,274803832	-0,574783881	-0,297177287	0,50261064	0,005592997	0,449661179	-0,37670065	-0,341134747	-0,397706311	-0,683046061	-0,333791158	-0,084397018	0,717202708	1,510836353	0,874755646	0,268342718	0,566195239	1,032328182	-0,085833653	-0,167093685	-0,453559009	-0,331929215	0,271831551	0,710972801	0,201587753	0,066584126	0,611513883	2,753541563	6,674702169	7,124885294
nk160505_a@28	YL_F	F_1	28	150	-2,355792723	-1,007410622	-1,25416382	-1,16237134	-1,028438058	-0,483214602	-0,654404873	-0,470432435	0,069759318	-0,016285535	-0,437098789	-0,401592026	-0,501772673	-0,499351175	-0,522453796	-0,844261703	-0,473051799	-0,135578437	0,364772755	-0,239466119	0,400630709	-0,049636877	0,047527869	-0,030497045	-0,25435163	-0,008036587	-0,168132213	0,363282314	0,822737102	0,431161831	-0,055504228	0,246439195	0,744193993	0,058870708	-0,165783226	-0,142214038	-0,049018948	0,356040225	0,705035575	0,437107892	0,341816458	0,734507197	2,069241996	4,009991605	3,99400113
nk160505_a@40	YL_F	F_1	40	150	-2,211600491	-1,109658727	-1,310459479	-1,278711364	-1,250646749	-0,367430314	-0,434452223	-0,237868532	0,456367579	0,318158406	-0,395570517	-0,324539381	-0,414301033	-0,645571001	-0,561203035	-1,043012027	-0,593983852	-0,152803194	0,448050818	-0,129473735	0,478947883	-0,160594064	-0,076755243	-0,165219339	-0,251537079	-0,030168805	0,234992943	0,681303703	0,971923272	0,566806577	-0,000488723	0,511371915	0,985022094	-0,044620177	-0,227467918	-0,380617132	-0,376987789	0,309665425	0,658993048	0,127837052	0,013505006	0,522784963	2,198580315	4,940077374	4,901468703
nk160505_a@15	YL_F	F_2	15	150	0,296292119	1,109199127	0,981595901	0,727668624	0,97157041	0,433007366	0,72721454	1,125969652	1,305005376	0,478302159	1,251193814	1,31252171	0,775126488	0,446967514	0,57954572	-0,372916431	-0,645221438	0,102187175	0,325246904	0,405577211	0,385871521	0,960238109	0,731625817	-0,037177087	-0,446169258	-0,241284632	0,071297503	-0,199379662	-0,762963143	-0,903414699	-0,626524636	0,517901137	-0,030215449	-0,532803832	-0,112055442	0,262043223	-0,26249878	-1,543304849	-0,972827138	-0,438587613	-0,818356074	-0,987359885	3,386670826	6,320683123	6,534048225
nk160505_a@28	YL_F	F_2	28	150	-0,700139079	0,066901063	0,042768866	0,093101022	-0,026385708	-0,23612226	-0,140467519	0,062886693	0,129498806	-0,216859078	0,135755755	0,254688067	0,051642919	-0,206205222	0,393855069	-0,575704972	-0,675567329	-0,133011772	0,328064892	0,173528307	-0,052028454	0,444210509	0,299573695	-0,252740997	-0,441536082	0,125487967	0,344474172	-0,220600212	-0,287413351	-0,204853367	0,160803762	0,362408559	0,029872582	0,035444378	0,547608158	0,649731656	0,101890082	-0,748471758	-0,563102961	-0,077804604	-0,670894134	-0,636726999	2,460127714	3,157390114	3,097431774
nk160505_a@40	YL_F	F_2	40	150	-0,52380259	0,318455685	0,356664422	0,305976459	0,065744342	-0,347157168	-0,221300158	-0,153304195	-0,348914517	-0,523263165	0,083483108	0,014713197	-0,369619864	-0,791357466	-0,055792581	-0,742372762	-0,948356814	-0,177277616	0,450947508	-0,028020884	-0,267894506	0,52262096	0,424298506	-0,368468005	-0,312177641	0,25702239	0,597739089	0,134542863	-0,430516119	-0,05701464	0,053799889	0,262325911	0,120899985	0,209395748	0,722242821	0,596447394	0,517074248	-0,539731445	-0,055809562	0,176855699	-0,462483606	-0,006854718	2,303692421	3,732294701	3,264656948
nk160505_a@15	YL_F	Mol_1	15	150	-2,407648433	-1,227335367	-1,093407441	-0,990694463	-0,690878604	-0,539824413	-0,03818243	-0,15315634	-0,341654429	-0,491154493	-0,399059425	-0,692415348	-1,295300088	-0,734195135	-1,434255143	-1,434194319	-1,274773965	-1,152940551	-1,071117983	0,020224254	0,233350561	0,26127805	0,548118764	0,321662851	-0,212110008	0,263260933	-0,046190096	-0,73426586	-0,514721679	0,195174279	-0,056752031	0,614389894	0,893366863	1,318075372	1,358519926	1,215088634	0,625085628	0,628523242	1,557818272	0,998355063	1,262810024	1,689012842	2,751960351	3,136719327	2,588719327
nk160505_a@28	YL_F	Mol_1	28	150	-2,526845945	-1,233675136	-0,922654502	-0,825523731	-0,744614424	-0,719250241	-0,372807138	-0,470023863	-0,537545785	-0,527379909	-0,608692838	-0,68216158	-1,041538209	-0,511860796	-0,945349793	-1,057547142	-0,884263873	-1,009367863	-0,811514308	-0,2128527	-0,073455275	-0,009874352	0,238115156	0,01526826	-0,126073953	0,152058714	-0,122267361	-0,307612499	-0,158508969	0,27191144	0,233469273	0,744346897	0,766946667	0,986897073	0,991812445	0,918967311	0,523872378	0,58031271	1,228150433	0,910815712	1,151916886	1,458525116	2,021069632	2,334057004	1,955007898
nk160505_a@40	YL_F	Mol_1	40	150	-2,174007261	-1,140901873	-0,920722057	-0,802664052	-0,652018071	-0,648557261	-0,11352206	-0,121736981	-0,305983203	-0,387054872	-0,546718267	-0,570920571	-1,110960431	-0,503391813	-1,143562057	-1,35044703	-1,18904344	-1,153485213	-1,017247109	-0,202024402	-0,016292582	-0,003299243	0,402484492	0,09460877	-0,166096387	0,181386878	-0,264193884	-0,582414042	-0,292065112	0,271764458	0,162757408	0,760773453	1,001617395	1,279877279	1,255325851	1,231240121	0,578097259	0,581196439	1,428941238	0,882092946	1,287236301	1,801254901	2,607241318	3,120201981	2,53791353
nk160505_a@15	YL_F	Mol_2	15	150	-1,37088815	-0,529926413	0,601081063	-0,010826748	-0,74130295	-1,003203108	-0,916083735	-1,123713474	-0,582425243	-0,125568633	0,270206808	0,169812112	-0,191661936	0,257726444	-0,052889767	-0,251123226	-0,19458482	-0,276191427	-0,243651771	0,440327096	0,556871866	0,194069724	-0,37594318	0,306384635	-0,372734829	-0,094517754	-0,380062602	-0,486243637	0,411183082	0,343597878	0,193287449	0,037030904	0,130957449	-0,099212628	0,054581221	0,087391589	-0,385049663	0,087366421	0,13369297	-0,270619772	-1,456171662	-0,367155965	-0,452071171	-0,176498533	-0,938729669
nk160505_a@28	YL_F	Mol_2	28	150	-1,504532819	-0,173545467	0,342329302	-0,271218002	-0,56151662	-0,461460203	-0,37865441	-0,577474739	-0,076079306	0,41677031	0,187992217	0,175304446	0,048280732	0,260656614	-0,097721048	-0,157996238	-0,154914664	-0,083251377	0,100619923	0,157850201	-0,264873785	-0,078758609	-0,069467879	0,077999424	-0,67976706	-0,096973074	-0,118239938	-0,106017484	0,534218048	0,249490945	0,193951514	-0,166880072	0,218862332	0,042311034	0,246293244	0,18090987	-0,2373021	0,008418589	-0,193012639	-0,17798311	-0,743511172	-0,398542481	0,345325235	1,096807493	0,475917941
nk160505_a@40	YL_F	Mol_2	40	150	-1,098645307	-0,559583139	0,073350878	-0,416508441	-0,563281883	-0,725943287	-0,867592698	-0,685170232	-0,44498196	-0,145879519	-0,047804399	-0,363886286	-0,364881921	0,120713984	-0,266093589	-0,257874589	-0,281825107	-0,367819515	0,081878916	0,379367324	-0,011046789	-0,261133121	-0,024430437	0,25536825	-0,305857187	-0,012292243	0,044641771	0,002406669	0,509066143	0,374195149	0,157378354	-0,178858617	-0,202589781	-0,053347294	0,324869188	0,468336625	0,120444724	0,161336186	0,045910827	-0,046173444	-0,8434803	-0,031501866	0,293013333	0,484410281	-0,070872501
nk160505_a@15	YL_F	SF_1	15	150	-2,250132905	-0,779697927	-1,643814654	-1,085391121	-0,447409081	-0,714241046	-0,717334894	-1,079336645	-1,163575525	-0,496790603	-0,193252074	-0,380136977	-0,127702044	-0,084512724	-0,824214222	-0,425386426	-0,196432666	0,280224256	0,123087284	0,467466349	0,633443318	0,467674832	0,134368989	-0,182534184	0,103353408	0,043496559	1,616795908	0,874003474	0,255320923	-0,232425196	-0,678658437	0,03260336	-0,545682367	0,093838139	0,239080397	-0,464276552	-0,641724324	-0,178420316	-0,231120572	0,021721089	-0,633827782	-0,418798681	-0,271943805	-1,10156146	-1,546447426
nk160505_a@28	YL_F	SF_1	28	150	-2,428652189	-1,092211818	-1,504300439	-1,112725056	-0,77369441	-0,957817734	-0,923720904	-1,105352559	-1,067959216	-0,687126954	-0,170579291	-0,243944344	-0,265389025	-0,401110027	-0,795612175	-0,422361904	-0,22549402	-0,209308639	-0,258370441	0,059249546	0,284546521	0,150940957	0,026539997	0,035597523	0,215209157	0,084888758	1,089160696	0,634515306	0,278686898	-0,046817803	-0,281548389	0,193748894	0,018838892	0,317635985	0,172435355	-0,280872054	-0,266141786	0,088215562	0,004163717	0,213176023	-0,119633055	-0,145936903	0,320346964	0,365564843	0,108971459
nk160505_a@40	YL_F	SF_1	40	150	-2,222845031	-1,022621808	-1,599936178	-1,098741517	-0,623604048	-0,894720643	-0,837978738	-0,955502351	-0,893821086	-0,389769772	0,006009138	-0,144849429	-0,149638957	-0,207034084	-0,974042183	-0,531684945	-0,20854321	-0,0623674	-0,192561944	0,137713438	0,393704951	0,330314757	0,001763084	-0,069072968	0,247621204	0,208028333	1,488159591	0,798595017	0,141953083	-0,22507101	-0,525018955	0,304810212	-0,015886219	0,394102722	0,076415599	-0,489131127	-0,594322715	-0,13509511	-0,148535612	0,14366396	-0,479355504	-0,432758469	0,127681599	0,049183836	-0,301037245
nk160505_a@15	YL_F	SF_2	15	150	-1,883434347	-0,713006397	-1,202931386	-1,220912126	-0,603670906	-0,149592602	-0,290557903	-0,476792535	-0,207568238	0,137020595	-0,474632715	-1,134068977	-0,942334488	-0,835348545	0,63502073	0,046631987	-0,20707605	0,055131942	-0,385103862	0,097032596	0,695796407	0,301808569	0,033631274	0,304932607	0,353502137	0,339725624	0,515415683	0,241515421	-0,001443534	0,195902228	0,190363175	0,501650505	0,531269938	0,070958485	0,246367421	-0,211126047	-0,851289456	-0,192550242	-0,11991993	-0,001763044	-0,307804438	-0,453717469	-0,083521454	0,660270775	-0,092654351
nk160505_a@28	YL_F	SF_2	28	150	-2,362934765	-1,10683155	-1,29020885	-1,515228242	-0,875256589	-0,683907519	-0,78162318	-0,929105864	-0,652152704	-0,258094948	-0,509714935	-0,872627695	-0,905030949	-0,928736407	0,141574256	-0,260758708	-0,486367152	-0,33961306	-0,463181742	-0,382449191	0,071948566	0,00987727	-0,218104914	-0,137723443	0,033398755	0,111529286	0,280927515	0,171506759	0,11609258	0,406108556	0,267278681	0,518902519	0,410797708	0,334186606	0,628426502	0,337566774	0,0443416	0,675358806	0,597753322	0,34673296	0,171940474	0,048213128	0,743378148	1,821706284	1,307879644
nk160505_a@40	YL_F	SF_2	40	150	-1,920400078	-0,875934771	-1,167018564	-1,437707577	-0,787424719	-0,446172042	-0,535612739	-0,597197782	-0,419255777	-0,011516996	-0,574779216	-0,968901094	-1,005730784	-1,083864789	0,326710189	-0,226765727	-0,555415778	-0,196482249	-0,326484322	-0,166061772	0,253909287	0,002276854	-0,198878053	-0,18578512	0,060876376	0,090264898	0,375228684	0,228745205	0,224548145	0,620642898	0,337022375	0,780810059	0,528690175	0,218362582	0,515138318	0,002276662	-0,261847822	0,553699489	0,433303804	0,198492191	-0,180254064	-0,493149665	0,51123045	1,972593154	1,348619651
nk160505_a@15	YL_F	SF_3	15	150	-1,979231159	-1,182607976	-0,943444516	-0,965667822	-0,582348825	-1,002686403	-0,618899427	-0,398795216	-0,208135644	-0,249574207	-0,238562671	-0,021034836	-0,125970386	-0,206164039	0,115054153	0,728630405	0,357427627	0,763083448	0,099266023	-0,221018626	-0,544887607	0,668671238	0,375442247	-0,458184967	-0,613316797	-0,993468654	-0,403297301	0,053029386	0,389262395	0,609341429	0,113201933	-0,525794827	-0,55312151	-0,659901788	0,554917342	0,6167089	0,117441893	-0,131397372	0,050923967	0,083720196	-0,008945925	-0,169524226	-0,010463023	0,672359852	-0,374737781
nk160505_a@28	YL_F	SF_3	28	150	-2,015946786	-1,101406555	-1,061441753	-0,9678829	-0,624219509	-0,725762407	-0,564068525	-0,489661207	-0,520858495	-0,529601276	-0,495701045	-0,194670985	-0,162465362	-0,296859862	-0,265186516	0,295930942	0,06039847	0,291388154	-0,115425343	-0,410952537	-0,566023284	0,134594759	0,154621102	-0,171532261	-0,236530717	-0,567123804	-0,320287787	-0,04503913	0,248528416	0,274741285	0,102750104	-0,208521805	0,085933301	-0,01573467	0,524150364	0,553049291	0,257421772	0,177969309	0,455972479	0,454604224	0,304981587	0,192244447	0,878723504	1,542708175	0,901163272
nk160505_a@40	YL_F	SF_3	40	150	-1,91751654	-1,196469797	-1,156221103	-1,070853311	-0,705236011	-0,861445906	-0,607265902	-0,52259402	-0,40409431	-0,496662259	-0,448508302	-0,089498611	-0,038989341	-0,160770063	-0,141397035	0,476190799	0,124762614	0,571568039	0,026997105	-0,297538328	-0,579844837	0,241175141	0,130182746	-0,341116343	-0,374058789	-0,894808449	-0,475277598	-0,119357311	0,230770862	0,298201592	0,047620302	-0,300650614	0,014446844	-0,135588471	0,651234124	0,633128844	0,26642282	0,088187972	0,331613003	0,264900792	0,255046738	0,097770676	0,911884705	1,86466185	1,015573127
nk160505_a@15	YL_F	SF_4	15	150	-1,748930425	-0,260934523	-0,356737488	-0,470951657	-0,120288154	0,331780155	1,123008655	1,022245221	0,836385964	0,035037275	0,178085272	0,545629152	0,067511317	0,552113587	0,09192696	0,127903987	-0,55811821	-0,239752562	0,53669407	0,788663884	0,093183541	0,757804751	0,301161449	-0,1484236	0,204863105	0,090833638	-0,282742441	0,246326814	0,244714838	-0,330950549	0,051546999	0,122208809	-0,081090932	-0,308721804	-0,295499775	-0,229577288	-1,060649401	-1,041225506	-0,260863984	-0,163556659	-0,225764264	-0,762644049	-0,612711598	-0,297550268	-0,651417542
nk160505_a@28	YL_F	SF_4	28	150	-1,936212702	-0,432736882	-0,64237703	-0,640682034	-0,552545698	-0,187483891	0,166156803	0,19907547	0,04820067	-0,388387686	-0,205928523	0,062016091	-0,231120194	0,206456765	-0,260906003	-0,137450884	-0,65310239	-0,46774585	0,242192836	0,281635039	-0,12833536	0,216346446	0,139206371	-0,097462735	0,024068491	0,125485982	-0,12531749	0,332808672	0,072449817	-0,290512543	0,183496093	0,374510575	0,178040027	0,063893046	0,054657421	0,289597026	-0,347790279	-0,280781999	0,242700236	0,136893315	0,137616507	-0,095852991	0,276507436	0,847803989	0,752228955
nk160505_a@40	YL_F	SF_4	40	150	-1,921963088	-0,493544088	-0,621285477	-0,788072763	-0,615394477	-0,120497124	0,411804641	0,43359192	0,204818569	-0,397658589	-0,088955629	0,278212279	-0,157386771	0,459008361	-0,177299154	-0,121022967	-0,884517179	-0,703132197	0,244022071	0,319774412	-0,067072262	0,402848282	0,22594685	-0,138672776	0,131721403	0,169597225	-0,127690171	0,462693451	0,0698726	-0,344988097	0,317357572	0,508268249	0,178709607	-0,050140696	-0,001696177	0,308669044	-0,71950507	-0,514786133	0,0371146	-0,016950717	-0,124845313	-0,501058578	0,039640601	0,905854284	0,723200179
nk160505_a@15	YL_F	SF_5	15	150	-2,905928497	-1,486197008	-1,712894789	-0,471734138	-0,20521889	-0,446588144	-1,07950653	-0,514991755	-1,161760742	-0,844575452	0,049599058	1,08261954	0,780936087	0,120850518	0,465715203	0,484721748	0,199902768	0,376853947	1,219708946	0,598487055	0,55009963	0,042201941	-0,314106725	-0,71997534	0,130582178	0,432751825	-0,00803259	-0,828760268	-1,506726412	-0,247687965	-0,965274071	-1,697086583	-0,775007507	0,397082658	0,530329911	0,536824633	0,359068089	-0,332778547	-0,705105046	-0,257796748	-0,138514872	-0,459725065	-0,589487095	-0,649825406	-1,693270124
nk160505_a@28	YL_F	SF_5	28	150	-2,468533834	-1,162140881	-1,277041036	-0,308833146	-0,192810999	-0,278172468	-0,629677873	-0,251228239	-0,585365933	-0,468711336	-0,143011037	0,51672907	0,534080397	0,068152825	0,31213738	0,388443657	0,0926836	0,252469146	0,549750401	0,435210887	0,408851506	0,205027062	0,232288187	-0,294000759	-0,177064703	0,424207569	0,126370787	-0,191484628	-0,441245083	-0,122848616	-0,727435325	-0,9006989	-0,520501636	0,104692845	0,103275675	0,221140283	-0,073175566	-0,576624943	-0,288687354	-0,518734809	-0,296314532	-0,438593709	0,050692197	0,965704482	-0,159948741
nk160505_a@40	YL_F	SF_5	40	150	-2,28282771	-0,827114946	-0,674659726	-0,017396549	-0,195930437	-0,40964852	-0,623803052	-0,341632148	-0,566884495	-0,502625614	0,331310875	0,69131541	0,310513448	-0,00356257	0,059252772	0,765983207	0,229381409	0,136763898	0,303072436	0,167992444	0,542491632	0,401276792	0,126420577	-0,431374394	-0,112082761	0,372256072	0,404125822	-0,091976895	-0,624761661	-0,423942384	-0,869472617	-0,843077739	-0,271715414	0,308318954	0,35357155	0,187847218	-0,335836975	-0,554485096	-0,691859161	-0,437746742	-0,307650824	-0,60258534	0,11875442	0,918161437	0,2927162
nk160505_a@15	YL_F	SF_6	15	150	-1,680470966	-0,185821971	-0,819242807	-0,966853849	-0,331261579	-0,401443462	0,257100641	0,579668151	0,372819482	0,487059235	0,271079175	-0,23104477	0,335075879	0,459812862	0,306840752	0,226243835	0,032426784	0,057343553	1,4208302	0,500253871	-0,105855073	0,27592155	-0,014402546	-0,033950361	0,065285478	0,48793739	0,176921622	-0,168751545	-0,181299403	-0,650181858	-0,611907124	-0,135561395	-0,133965518	0,037729956	0,339811754	-0,477867079	-0,252746286	-1,411085662	-0,467224307	-0,117671864	0,123544349	-0,067277083	0,346521232	0,494134895	-0,496071856
nk160505_a@28	YL_F	SF_6	28	150	-1,863521558	-0,458080373	-0,67029324	-0,745718717	-0,470975635	-0,563125901	-0,396682041	-0,130142208	-0,280131148	-0,098463354	-0,111709069	-0,415242772	0,036769948	0,161453231	0,112484875	-0,04238032	-0,157398819	-0,167467428	0,570344944	0,108749723	-0,229978999	0,089567999	-0,142193579	-0,009549183	-0,009421202	0,177462603	0,017971984	-0,180691346	-0,13683153	-0,329322117	-0,180661915	0,106899208	0,131030127	0,256834226	0,533122987	0,012269474	0,203988305	-0,679594273	0,063634305	0,209860251	0,294795098	0,11050333	0,695160741	1,162236989	0,626659873
nk160505_a@40	YL_F	SF_6	40	150	-1,490637915	-0,213629348	-0,729163935	-0,928271666	-0,398374816	-0,595336932	-0,304389443	-0,025035852	-0,1999151	0,113454153	0,113550815	-0,40448911	0,222392209	0,453916677	0,287988357	0,17305412	-0,046932584	-0,022066495	0,886338753	0,260444342	-0,380640922	0,020097341	-0,152690465	-0,033066282	-0,110418861	0,124509172	-0,05088059	-0,321172069	-0,29145593	-0,58056055	-0,398750209	0,092713531	0,118041758	0,28233561	0,668957044	-0,10505873	0,133340973	-1,061497119	-0,063867206	0,185866525	0,227663215	0,065165993	0,949240854	1,524752255	0,707618188
nk160505_a@15	YL_F	SF_7	15	150	-1,907874753	-0,661778021	-0,629187899	-0,75814413	-0,772540699	-1,062922231	-0,662786359	-0,72645661	-0,457773687	-0,471875785	0,000405461	0,121209573	0,351147495	0,389754087	0,622138106	0,937794326	0,248253533	0,005613974	0,023625712	0,267251788	-0,332684693	-0,674638458	-0,411076971	-0,270094425	-0,327846166	0,459458902	0,524629537	0,287827393	0,402055387	-0,261649807	0,252358974	0,172858727	-0,563002155	-0,749341351	-0,590295352	-0,08526937	0,083177338	-0,699504335	-0,824884694	0,640725982	0,475477145	0,967860439	0,583915459	-0,516934682	-1,538242014
nk160505_a@28	YL_F	SF_7	28	150	-1,861675978	-0,657670825	-0,685544985	-0,588146996	-0,703159086	-1,026825769	-0,726210892	-0,736100516	-0,959598006	-1,245195878	-0,327226438	-0,304111742	-0,050563768	-0,314454365	-0,038563969	0,237023152	-0,176201164	-0,081876449	-0,209597683	0,153521312	-0,153284547	-0,269655141	0,046366751	-0,144111357	-0,272062477	0,1862874	0,380467417	-0,241346436	0,052127081	0,008281712	0,362735634	0,187478908	-0,236214668	-0,034580872	0,546864493	0,397110268	0,178834091	-0,145885135	-0,011492373	0,27413081	0,344733967	0,663955401	0,403789859	0,205259266	-0,448061696
nk160505_a@40	YL_F	SF_7	40	150	-1,488083978	-0,060790914	-0,023343612	-0,313831496	-0,474245634	-0,500937498	-0,447787378	-0,837608953	-0,724717828	-0,760299688	-0,092715408	-0,215563207	0,0344647	-0,129018385	0,089109345	0,016780502	-0,403758285	-0,726013349	-0,334914608	0,10787415	-0,2461988	-0,038452832	0,239831636	-0,323762026	-0,228682841	-0,026521028	0,240259672	-0,084547056	0,140974475	0,131494056	0,187813243	0,308150852	-0,142227384	0,059251878	0,245106227	0,387144652	0,433713091	-0,290213141	0,284926402	0,375694118	0,19446796	0,512216692	0,902946194	0,982521911	0,38775623
nk160505_a@15	YL_F	YL_1	15	150	-2,140245644	-0,759316162	-0,792108272	-1,071127754	-0,572389483	0,555309037	0,90516776	0,212855989	0,603676146	0,374475658	0,188624292	0,24565738	-0,15304206	-0,634373951	-1,484177477	-1,569222713	-1,00171944	-0,440226225	0,124202641	-0,009428927	0,319672023	-0,027474982	0,579164163	0,605168049	0,086274703	0,274202022	0,273318317	0,54081154	0,185875193	0,145037132	0,313639086	0,368611603	0,388831779	-0,720166616	-0,021084662	-0,522175094	0,657130062	0,511964303	0,320327068	0,454579476	1,4635519	1,507937795	0,880860665	0,857825314	0,777549688
nk160505_a@28	YL_F	YL_1	28	150	-2,350536375	-0,887632025	-1,031829125	-1,306259227	-1,050751023	-0,351912823	-0,14063181	-0,386965757	0,057356608	-0,117598391	-0,213754221	-0,225912719	-0,282552976	-0,314714578	-0,870376959	-0,724012187	-0,12711256	-0,170186936	-0,107267044	-0,21549188	0,192403254	0,086566371	0,348102981	0,32946087	0,036935539	0,095340956	0,333131337	0,200183282	-0,062102469	0,154394839	0,399736543	0,314997122	0,287320862	-0,243598633	0,020955108	-0,376499437	0,423871694	0,286400811	0,107171341	0,316608938	0,94903913	0,795803506	1,023855769	1,099670948	1,061079536
nk160505_a@40	YL_F	YL_1	40	150	-1,825805984	-0,45866585	-0,703385841	-1,053822281	-0,740954077	0,150546605	0,217401358	-0,18139279	0,396828479	0,262047739	0,092889391	-0,015088132	-0,355853282	-0,361564556	-1,18721631	-1,022257909	-0,225123794	-0,137266217	-0,020300774	-0,206669348	0,174052341	0,034838532	0,514608595	0,453846784	0,000335188	0,168719214	0,345016117	0,31063383	-0,131553816	0,204854979	0,509818559	0,483975676	0,402152825	-0,462752226	-0,047797232	-0,642289685	0,541688706	0,180174122	0,042898193	0,355229906	1,217373773	0,99586241	1,464368433	1,503422634	1,298408534
nk160505_a@15	YL_F	YL_2	15	150	-3,126979444	-1,616724083	-1,58525085	-1,753246599	-2,014511762	-1,559085914	-1,151742535	-0,993240382	-0,950175337	-0,597485977	-0,906102115	-0,86605522	-0,695306054	-0,420144469	0,017133802	0,116493666	0,64537695	0,579672319	0,699658399	0,665806173	0,926607413	1,795432912	1,130649379	0,110100072	-0,123461823	-0,040844825	-0,03584237	-0,334574952	-0,204394493	-0,14293459	-0,280131913	-1,214344538	-0,062024036	-0,151699134	-0,587076867	-0,774573338	-0,412303311	-0,329457059	0,10297304	0,791367685	0,228595462	0,269240625	-0,009383052	0,510945173	0,341281241
nk160505_a@28	YL_F	YL_2	28	150	-3,06422716	-1,646819991	-1,605851869	-1,467588295	-1,563080417	-1,175816703	-1,009493154	-0,932898395	-0,80329788	-0,546397764	-0,648517875	-0,685753257	-0,629237887	-0,366978249	-0,148594383	-0,123251103	0,319385632	0,187048737	0,356569955	0,392695948	0,446593034	0,986757342	0,672256089	0,031131341	-0,081740153	0,018727763	0,168518496	-0,076492785	-0,053099142	-0,076414372	-0,233800159	-0,709900817	-0,060477691	-0,048831056	-0,234101854	-0,22036527	-0,072550874	-0,001282773	0,151250104	0,740454273	0,385552584	0,30672133	0,702993303	1,104252507	0,918653351
nk160505_a@40	YL_F	YL_2	40	150	-2,858336336	-1,625566293	-1,508423439	-1,445043913	-1,642271138	-1,227287584	-1,017799731	-0,816010467	-0,755916799	-0,496213578	-0,554174215	-0,568656354	-0,584928165	-0,270951289	0,053051037	0,074548156	0,515508698	0,407902306	0,640872799	0,675275593	0,715391113	1,395229892	0,844926767	-0,091106687	-0,198413282	-0,05191323	-0,018485579	-0,175112447	-0,297988141	-0,244625737	-0,452480401	-1,134784956	-0,249751561	-0,190954352	-0,311642027	-0,475715163	-0,160295346	-0,175420781	0,107510863	0,777181939	0,229763948	0,094723429	0,882478964	1,435323691	1,221691238
nk160505_a@15	YL_F	YL_3_F	15	150	-1,770563037	-1,586317116	-1,512879667	-1,673978199	-1,577217391	-1,406957105	-0,611554108	-0,426766695	-0,681284754	-0,403224584	0,303281885	0,44555952	0,241065366	-0,329568849	-0,096236136	-0,19724948	0,036093451	-0,395882136	-0,737180716	-0,690651348	0,155658084	0,478460114	-0,104110541	-0,233595863	0,254309233	-0,372303897	-0,335033232	-0,131428138	-0,235938268	-0,180249016	0,232785853	0,287286044	0,133203384	0,569950738	0,072531432	0,222891102	0,413874547	0,560452497	0,241057035	-0,609033506	-0,031252221	0,460222665	2,682265972	4,953296392	5,069870183
nk160505_a@28	YL_F	YL_3_F	28	150	-2,008648525	-1,285705299	-1,26605597	-1,330398172	-1,389982728	-1,214596485	-0,706406805	-0,681618775	-0,783964793	-0,716133406	-0,204096968	-0,231603871	-0,343857036	-0,283090958	-0,358765098	-0,460016233	0,014089367	-0,430808605	-0,636747397	-0,603511032	-0,081444475	0,014571439	-0,155266568	-0,306514231	-0,001661081	-0,172705165	-0,187320801	-0,043923086	-0,030301321	0,267210347	0,541302593	0,42574283	0,192766039	0,446852317	0,295976936	0,585750156	0,6196882	0,620555394	0,517137792	-0,010008374	0,35908276	0,832250341	2,59629714	3,501497756	3,497709003
nk160505_a@40	YL_F	YL_3_F	40	150	-1,780188547	-1,368712166	-1,336857605	-1,56136643	-1,495922146	-1,403332661	-0,649699116	-0,671889966	-0,757484884	-0,628027074	-0,036175625	0,000948302	-0,01065863	-0,109820047	-0,134496474	-0,267383906	0,203529385	-0,361908191	-0,639353152	-0,651594401	-0,088352745	0,014038359	-0,274969068	-0,521049576	0,050475549	-0,274222726	-0,255793142	-0,118936365	-0,211871391	0,23053183	0,453949415	0,535043792	0,23556227	0,618710927	0,251861338	0,517826309	0,534828331	0,49528387	0,15252449	-0,338528783	0,142911122	0,60715178	3,384085008	4,897630607	4,832532833
nk160505_a@15	YL_F	YL_4_F	15	150	-2,603662405	-0,970474266	-1,303231749	-1,884309571	-1,594254236	-1,568119306	-1,860839428	-1,683872413	-1,39858697	-0,972016792	-0,545065016	-0,417561065	-0,515612647	-0,20134047	-0,336875893	-0,22614245	-0,165050687	-0,453877164	-0,281466486	0,169248126	-0,332943053	0,280537109	0,111054594	0,295205795	0,645753986	0,605408298	0,422440001	0,793817191	0,799270832	0,205801979	0,246310954	0,218243193	0,230808041	0,095950032	-0,405138739	-0,521835438	-0,786520151	-0,139194848	0,402098084	-0,193322781	-0,34480383	-0,464412307	1,917139129	4,210953285	4,971965785
nk160505_a@28	YL_F	YL_4_F	28	150	-2,188840395	-0,831508793	-1,096663629	-1,337646271	-0,949131053	-0,953295307	-1,167043981	-1,156822401	-0,774835296	-0,452453469	-0,413890832	-0,496601741	-0,50289967	-0,115228945	-0,137541932	-0,093224177	-0,458606975	-0,484426727	-0,406815611	0,044426303	-0,271091333	0,127693042	0,117278361	0,287854276	0,563764173	0,451705508	0,19325473	0,379001724	0,537424992	0,106767673	0,147430784	0,088542853	0,232024495	0,256659336	0,033182645	-0,021991285	-0,484386801	-0,187787843	0,383342461	0,124140479	-0,10563565	-0,210404966	1,688020147	2,955013552	3,181295967
nk160505_a@40	YL_F	YL_4_F	40	150	-2,236474667	-0,936953616	-1,279405997	-1,610065086	-1,265194547	-1,277424587	-1,488377965	-1,368654784	-0,937406614	-0,621839072	-0,346199621	-0,42223909	-0,42950824	0,044415104	-0,090994596	0,227502924	-0,352810832	-0,618020784	-0,552078149	0,067568757	-0,337957592	0,155316505	0,147735309	0,577055824	0,837571176	0,568149177	0,239566796	0,477915474	0,653525642	0,028966063	0,054528246	0,059605103	0,15874591	0,234863968	-0,121219636	-0,308434546	-0,911201679	-0,33843159	0,332581564	-0,036516708	-0,366800125	-0,596904462	2,193121106	4,107441879	4,620254625
nk160505_a@15	YL_F	YL_5_F	15	150	-1,259131382	-0,240214205	-0,669648683	-0,498088976	-0,918927797	-0,803754393	-1,044927749	-1,225833141	-0,919925551	-0,949230642	-0,802134488	-0,187392016	-0,559605113	-0,71473195	-0,088192164	-0,520870789	-0,56381137	-0,347275566	-0,454793301	0,332815198	0,361668854	0,141263273	0,980350791	1,075412953	1,061168779	0,765088748	0,252236325	0,248817044	0,140327465	0,453967019	0,400458923	0,488608065	0,553033805	-0,231392212	-0,525729609	-0,077351988	-0,151820142	-0,353546543	-0,920105104	-0,75646397	-0,356371167	-0,202452666	2,640317597	4,30632962	4,494871183
nk160505_a@28	YL_F	YL_5_F	28	150	-1,418830784	-0,355527293	-0,589085296	-0,571925645	-0,625986702	-0,468867927	-0,665385768	-0,773253596	-0,680278419	-0,657747126	-0,406912465	-0,108175137	-0,295382693	-0,388590857	0,016277365	-0,330750149	-0,339382884	-0,292175661	-0,349602479	0,086180072	0,043131971	-0,035919139	0,596988085	0,742855054	0,725934222	0,368286594	0,040596403	0,247969113	0,197004601	0,304588998	0,247934924	0,129241394	0,229309024	-0,068102226	-0,117241885	0,023309019	-0,22706485	-0,17378596	-0,502972838	-0,363548064	-0,16316853	-0,155477291	1,863556706	2,535806644	2,539151807
nk160505_a@40	YL_F	YL_5_F	40	150	-1,277669754	-0,474423365	-0,751188674	-0,577454439	-0,778413977	-0,611285051	-0,859039727	-1,137232515	-0,825030749	-0,909218139	-0,577198715	-0,275390549	-0,497010724	-0,525002334	-0,019870636	-0,368809109	-0,445482956	-0,259833772	-0,303679417	0,310078587	0,226853399	0,147711836	0,857119909	0,972167474	0,949137006	0,440635458	0,031506082	0,210144538	0,121297532	0,386287793	0,292088734	0,219764441	0,342134367	-0,215521091	-0,250125781	0,015587611	-0,221885021	-0,266623051	-0,704074416	-0,592008042	-0,131198628	-0,172313329	2,832864192	3,942753377	3,918607873
nk160505_a@15	YL_F	YL_6_F	15	150	-3,045691005	-2,459669565	-2,192873839	-1,357989694	-0,433633158	-0,659321359	-1,595675499	-1,267841926	-1,109538133	-0,700669981	-1,211376233	-0,721128708	-0,831203862	-0,152440292	0,837496226	-0,029862384	-0,566733202	-0,588551315	0,325429413	0,495425417	0,565792242	-0,141820907	0,076672518	0,129637752	0,45217083	0,237713741	0,014977183	-0,218743638	-1,154742724	-0,101909582	-0,432827661	-0,517119517	0,123391365	0,536824889	0,030932854	-0,042857278	0,729661761	0,392140646	0,711620698	1,05142786	0,107032338	0,495240924	3,772232948	5,39358382	5,268599928
nk160505_a@28	YL_F	YL_6_F	28	150	-2,206535903	-1,360063643	-0,969523637	-0,671606239	-0,391786711	-0,125119891	-0,33717758	-0,363551562	-0,398962761	0,283387018	-0,001190686	-0,340221562	-0,000200982	0,229066138	0,541660843	0,250280388	-0,062828806	-0,368686726	0,248419144	0,511495447	0,662883719	-0,324934035	0,042474201	0,204939695	0,408152249	0,180385567	0,107819593	-0,071781945	-0,269376626	0,161770856	-0,218502651	-0,188910094	0,477762996	0,435338711	-0,552650872	-0,679943516	-0,390899625	-0,48064386	-0,293306412	-0,218370219	-0,398341772	-0,551574557	2,781554954	3,132299165	3,011540328
nk160505_a@40	YL_F	YL_6_F	40	150	-2,064066705	-1,446147039	-1,48170523	-1,124244626	-0,621432435	-0,521676327	-1,017616767	-0,806973035	-0,964408201	-0,272760012	-0,379198268	-0,549057967	-0,420166792	-0,375852004	0,156078917	-0,166279143	-0,475666036	-0,529927151	0,125680067	0,47752776	0,178109421	-0,193897294	0,186987809	0,129530457	0,22213499	0,305655921	0,10205744	0,152368239	-0,280059992	0,339965861	-0,09439463	-0,166579806	0,284562716	1,040688348	0,253293874	0,098889893	0,067113877	-0,428181923	-0,362648141	0,301264634	-0,397429442	-0,564815736	3,156601154	3,807167748	3,50585064
nk160505_a@15	YL_F	YL_7	15	150	-1,211247571	-0,429764866	-0,359052182	-0,406552006	-0,239592447	-0,341123225	-0,390729433	-0,631774085	-1,114532136	-0,859079326	-0,417383617	-0,297975594	-0,339561261	0,133274394	0,323162052	0,140280569	-0,158722711	0,364768618	0,382573194	0,007097354	0,555099651	0,206348498	0,223279828	0,953848251	0,584302892	0,721632588	0,608757182	0,046113551	0,39762099	0,192720902	-0,016344407	-0,806284114	-0,895535222	-0,110697041	0,192950643	-0,230235775	-0,666081941	-0,976525963	-0,498228883	-0,620254148	0,273723087	0,143089188	-0,190335627	0,317008882	0,471461831
nk160505_a@28	YL_F	YL_7	28	150	-1,555301048	-0,430528264	-0,471606799	-0,40267368	-0,214323716	-0,213428885	-0,352364693	-0,593671982	-0,639145782	-0,379333229	-0,162385019	-0,197044919	-0,247152222	0,028259351	0,322873443	0,025352339	-0,218933325	0,10468311	0,132102445	-0,059069218	0,304994072	0,091308366	0,235040198	0,622618052	0,237438664	0,212676467	0,205284465	0,018102864	0,11719822	0,032665734	0,045426669	-0,29949261	-0,245498443	0,224377142	0,035624654	-0,190555102	-0,29465307	-0,448927169	-0,236940071	-0,395375101	0,148367343	0,168551068	0,521427426	0,569141943	0,599536805
nk160505_a@40	YL_F	YL_7	40	150	-1,452992887	-0,56594668	-0,414641815	-0,448595655	-0,110005364	-0,280696806	-0,476853883	-0,810562798	-0,801395251	-0,470355379	-0,256490799	-0,165890714	-0,275426599	0,135482418	0,500144485	0,166157254	-0,187432388	0,1675566	0,106597227	-0,141692231	0,310262618	0,191946386	0,409402747	0,954486573	0,424561791	0,378835675	0,336794044	-0,023483898	0,149810422	0,123137635	0,150809276	-0,447121708	-0,480532564	0,205583679	0,117937153	-0,23739523	-0,619903321	-0,74311902	-0,522578217	-0,728439487	0,108284889	-0,031829415	0,77727879	0,935064388	1,015111443
nk160415_a@20	SF_F	F_1	20	150	-0,740881046	0,19388496	0,188251766	-0,218998588	0,204396866	1,328422331	1,848453022	1,247666443	0,814163834	1,573945316	0,721219073	1,545279664	0,873916198	-0,020804247	-0,290764058	-0,375919075	-0,08518928	-0,071921396	0,699003576	1,146093577	0,637288207	0,070455159	-0,172508618	-0,349301736	0,180095957	0,170135869	0,847399289	0,221105457	-0,280175516	0,337791026	0,474267238	-0,29449726	-1,030347131	-1,354542483	-0,674096263	-0,076981936	-0,875966012	-1,155555021	-0,859362598	0,043881272	0,185847012	0,087378946	6,036524629	10,90047848	11,2055876
nk160415_a@24	SF_F	F_1	24	150	-1,003334295	-0,350907937	-0,101300915	-0,191226398	-0,186503162	0,339344122	0,816321259	0,798607166	0,799578664	1,033236312	0,905194688	1,039148376	0,406218547	-0,191375007	-0,309618057	-0,572089227	-0,494470803	-0,000738671	0,45183172	0,845361745	0,576289429	-0,000566968	0,000347204	-0,04987135	0,546828168	0,437215102	0,43700982	0,015399351	-0,397388215	0,134300079	-0,123953065	-0,765318969	-0,820718554	-0,571439933	-0,394377939	-0,338264926	-0,545019462	-0,334785478	-0,022814406	0,13766739	0,562289395	0,674766584	3,364161703	5,348876185	5,501524246
nk160415_a@26	SF_F	F_1	26	150	-0,836096364	0,233528604	0,088270827	-0,267589621	0,180548574	0,246023923	0,887907531	0,53954068	0,627312	0,873914185	0,32985816	0,666234745	0,90594044	0,264960728	0,322132563	-0,188387184	-0,124090082	0,022896353	-0,128412462	0,547422308	0,621235064	0,256166108	0,455229514	0,263555109	0,640881881	0,650099909	0,732051483	0,479247928	-0,043632337	0,042239962	-0,046552969	-0,70609344	-0,927822646	-1,060574362	-0,770861617	-0,473858563	-0,365116164	-0,659254687	-0,792106559	-0,913389477	-1,238055828	-0,906016547	2,57468455	6,213353567	5,752883888
nk160415_a@20	SF_F	F_2	20	150	0,022522984	-0,036224603	-0,300467543	-0,852161083	-0,461179031	-0,778294665	-0,048117133	-0,469338473	-0,918348979	-0,354937076	-0,541431242	-0,060091299	-0,454440507	0,118000158	-0,296218732	-0,34294279	0,030931921	-0,213093018	0,245199037	0,005790745	-0,335564293	-0,045322715	-0,343142706	0,056684074	0,020204155	-0,339041216	0,19446417	-0,110477887	0,570174557	0,269862397	-0,048013948	0,365066023	0,079161529	0,543322284	0,189999153	-0,283641733	0,32685422	-0,111971941	0,461887861	0,047791196	0,435468329	0,15473606	0,354896463	2,279292826	2,651447094
nk160415_a@24	SF_F	F_2	24	150	0,433216855	0,053811637	-0,250932536	-0,685576853	-0,294125042	-0,690578791	0,067458385	-0,373466463	-0,946014575	-0,271444765	-0,530112054	0,028721727	-0,388554911	0,296695481	-0,237691563	-0,444954286	0,018007535	-0,263685362	0,335753001	-0,03008407	-0,368786582	-0,111954295	-0,368457843	0,145597996	-0,042589189	-0,522473574	0,157764573	-0,149955709	0,609803497	0,266637997	-0,089193603	0,392377789	0,060336327	0,534918574	0,197884784	-0,335862367	0,382933733	-0,15376333	0,546387085	0,064298931	0,562786999	0,163871372	0,140704385	1,797223692	1,724652191
nk160415_a@26	SF_F	F_2	26	150	-0,142235157	0,131951147	-0,218028115	-0,697703389	-0,421661174	-0,666185298	-0,013425586	-0,397644389	-0,89738324	-0,234359148	-0,487185309	-0,011989036	-0,417948101	0,17032659	-0,192817346	-0,261268317	-0,035118394	-0,215381725	0,273579821	-0,042020019	-0,19983894	-0,032743726	-0,321912886	-0,030189117	-0,034069909	-0,408596091	0,038908656	-0,194258834	0,505330962	0,23977054	-0,036410549	0,4096558	0,155367241	0,610066117	0,252853951	-0,244018512	0,260155121	-0,241169445	0,442547207	0,048373612	0,411038281	0,12603247	0,105750621	1,765527861	1,940445861
nk160415_a@20	SF_F	Mol_1	20	150	-0,808773647	0,616983153	0,373943503	0,442504843	0,466620152	1,183836156	0,494833274	0,62994104	0,289834347	0,22727309	0,718129153	-0,090912605	-0,793335102	-0,844742081	-0,030134507	0,093700158	-0,472495164	-0,056159294	-0,930227707	-0,500669162	-0,08435067	-0,208251935	-1,013343966	-1,213427248	-0,882722315	-0,697709515	-0,259931558	-0,973814561	-0,230600022	-0,479595339	-0,241416411	1,092201532	0,735377678	1,401977261	0,429230069	0,693567706	0,93573088	1,307903037	1,16438785	1,43163259	1,574064983	0,56562167	1,563556038	4,411602599	3,553614893
nk160415_a@24	SF_F	Mol_1	24	150	-0,902464599	-0,261062167	-0,349618054	-0,052803543	-0,052051114	0,22166689	-0,301458718	-0,352292725	-0,112933023	-0,071359781	0,073576561	-0,247261458	-0,664748753	-0,547243035	-0,183423962	-0,150432525	-0,555126329	-0,055197113	-0,376696844	-0,570097228	-0,212626077	-0,417376093	-0,837213859	-0,668846366	-0,819579974	-0,750917194	-0,663121817	-0,80164316	-0,29151377	-0,059738214	0,247992201	0,738349042	0,766065228	0,868161914	0,639861307	0,821677465	1,02394426	1,362477499	1,237568147	1,093133536	1,559018581	1,369062936	1,981431423	4,03151819	4,030396912
nk160415_a@26	SF_F	Mol_1	26	150	-0,710249399	0,199877129	-0,029374317	0,484453641	0,20781981	0,88405152	0,363499868	0,03057721	0,173796902	0,470328471	0,522475492	-0,192113058	-0,517350428	-0,632815026	-0,204388363	-0,388912689	-0,755954456	-0,422482916	-0,412990407	-0,255333515	0,396463824	0,621313684	-0,171434642	-0,380328191	0,151017475	-0,27898286	0,03208075	0,13593098	0,647832621	0,503037503	0,071965297	0,176234763	-0,194382996	0,677431588	0,074581405	0,025187075	-0,030560148	0,152073461	0,236409445	0,41399481	1,273418578	0,660465844	0,975868605	2,044287403	1,58971798
nk160415_a@20	SF_F	Mol_2	20	150	0,238244844	0,246426095	-0,198464805	-0,45343871	0,173396773	-0,063665774	0,415050449	-0,093008148	-0,459958835	0,080467949	-0,474652805	0,221624814	0,05836139	0,579463025	0,010939518	-0,179896142	0,008384666	-0,337388855	0,119006845	-0,080809215	-0,430744248	-0,043238166	-0,210317471	0,247772683	-0,230510652	-0,531988901	0,284770819	-0,047273531	0,500773425	0,168177623	-0,419592369	0,21829681	-0,118700697	0,3718042	-0,123211927	0,441229063	-0,030500401	-0,145843448	0,209249618	-0,035185112	0,377608014	-0,076279149	-0,372772818	0,35182117	0,104112835
nk160415_a@24	SF_F	Mol_2	24	150	0,588609446	0,258235202	-0,281497517	-0,626564109	0,013668753	-0,287771611	0,223445885	-0,21500181	-0,611663061	0,028733719	-0,512698896	0,219195697	-0,156756314	0,493275401	0,034975777	-0,263138046	0,120817295	-0,318166973	0,244689025	-0,056900815	-0,531030216	0,011814825	-0,289012188	0,355268886	-0,229521725	-0,479454022	0,238578879	-0,09889485	0,42165665	0,093682787	-0,458073833	0,240440259	-0,218036383	0,42852916	-0,069223893	0,551451723	0,061210233	-0,116050323	0,28820419	-0,006832428	0,520745972	-0,009920958	-0,364362111	0,566078232	0,291276329
nk160415_a@26	SF_F	Mol_2	26	150	-0,464868762	-0,150930277	-0,592337858	-0,796364379	-0,144988764	-0,388241096	0,085971249	-0,214407364	-0,660618553	-0,059188091	-0,569745692	0,115276573	-0,04116667	0,33255568	-0,099916653	-0,294544941	-0,052487659	-0,354441147	0,142271264	-0,024152095	-0,419633001	-0,066955887	-0,262910938	0,243206484	-0,256855006	-0,387467794	0,358357628	0,041860041	0,60546275	0,246281525	-0,286094361	0,275176977	-0,046084455	0,411218054	0,005059186	0,453712353	0,022376673	-0,136230278	0,136194605	-0,090323107	0,318771985	-0,06678901	-0,365572974	0,403941092	0,150703004
nk160415_a@20	SF_F	SF_2	20	150	-2,597277753	-2,418969749	-2,481069155	-2,472238377	-2,274243422	-2,574944573	-2,488652949	-2,012402544	-2,096327742	-2,140052338	-1,933196106	-1,909398754	-1,404802986	-0,823454542	-1,051323034	-1,661532663	-1,56331198	-1,288400419	-1,524461064	-1,489403546	-1,508982249	-0,346942472	-0,04747234	-0,419060779	-0,201487829	-0,144194346	0,663263495	0,311489944	-0,176179431	0,858236531	1,092117554	1,693028757	2,170802483	2,269541298	1,714449516	1,963137341	0,884853112	1,964943468	1,362056546	0,545689904	0,75382587	0,264382037	-0,81643226	-0,339631492	-1,153335153
nk160415_a@24	SF_F	SF_2	24	150	-3,076724156	-3,064269121	-2,659525765	-2,670253615	-2,399708258	-2,410841112	-2,370663482	-1,760267073	-2,120182762	-1,614197859	-1,611327902	-1,566480399	-1,666713878	-1,393073167	-1,465503723	-1,588180049	-1,475005708	-1,132650918	-1,342237161	-1,168308182	-0,832108179	-0,378953311	-0,278031504	-0,216989198	0,290127646	0,317254429	0,520980979	0,552986699	0,302384794	1,469737112	1,770392353	2,043793654	1,84172484	1,66662447	1,369185473	1,434530938	0,916323206	1,145138224	0,405283706	0,069086639	0,438787169	0,06844774	-0,227747246	0,343344724	-0,290959043
nk160415_a@26	SF_F	SF_2	26	150	-2,111926066	-1,429586196	-1,592090762	-1,689547973	-1,506324956	-1,43076582	-1,176458861	-0,795332817	-0,691083839	-0,86535316	-0,802291346	-0,565018137	-0,799011894	-0,505086989	-0,426198679	-0,471736084	-0,282153222	-0,29666676	-0,527043917	-0,335780421	-0,52784653	-0,209117326	-0,365478718	-0,667034563	-0,670208484	-0,488785808	-0,217115042	-0,501318327	-0,259691399	0,883386319	0,985377985	0,749809676	1,314146213	1,401110662	0,451508003	0,922719392	0,71303178	0,859051008	0,390694572	0,2467476	0,351922465	-0,138921481	0,257559622	0,827146772	0,330496031
nk160415_a@20	SF_F	SF_7	20	150	-1,807566725	-0,744808952	-0,932829394	-0,570585881	-1,102946668	-1,105274978	-0,897149459	-0,64500394	-0,921252773	-1,147340798	-0,807361986	-0,543869773	-0,937496096	-0,853276771	-1,237687909	-0,988890249	-1,140609359	-0,307598286	-0,327577252	-0,807400586	-0,32962629	-0,515439493	-0,789864865	-0,528388016	-0,18859827	-0,492473084	-0,39341463	-0,201850751	0,658880295	0,839868163	0,906080792	1,598012269	1,400140381	0,493303669	0,907570913	0,890677099	0,779981157	0,927275072	1,036157348	0,953476825	0,882976808	2,159165597	2,138783581	1,993835202	0,892892606
nk160415_a@24	SF_F	SF_7	24	150	-1,425049792	-0,53988855	-0,86604855	-0,608916432	-0,802004955	-1,022205348	-0,935622191	-0,685146369	-0,952860784	-0,594795624	-0,900376816	-0,837724328	-0,896641311	-0,634075395	-0,479156536	-0,54114178	-0,755077369	-0,636097765	-0,550293742	-0,577962015	-0,409467856	-0,328755214	-0,355860063	-0,386254929	-0,409137383	-0,310076441	-0,001181954	0,357450663	0,717660503	0,662465033	0,659639642	0,814131779	0,938142945	0,925159979	0,924698026	0,586085926	0,793393455	0,524951028	0,563914668	0,541585343	0,398870891	0,888960613	1,585520486	3,537718132	3,258997195
nk160415_a@26	SF_F	SF_7	26	150	-1,737230538	-0,585567588	-0,879700248	-0,73751184	-0,800255706	-0,921253756	-0,90720363	-0,511116744	-0,850008086	-0,749463312	-0,873229953	-0,963671495	-0,326205256	-0,33067535	0,031731985	-0,295259896	-0,186774615	-0,386579365	0,466524095	-0,003547531	0,424936957	0,015502353	-0,229971812	-0,405773583	-0,216275746	-0,081027644	-0,184942231	-0,270201511	0,009905849	-0,19368367	0,254492157	0,378476973	0,886107345	0,363648302	0,648693138	0,068969021	0,577402898	0,614959138	0,00570183	0,200768391	-0,289015641	0,223734404	1,226985395	2,364549528	1,679682153
nk160415_a@20	SF_F	SF_3_F	20	150	-2,74696801	-1,818387329	-1,35236487	-1,320644655	-0,178904112	0,26159774	0,078297852	-0,287349887	-1,225215833	-0,789739897	-0,997576905	-0,799694263	0,461561904	0,212152811	-0,140076574	-0,794372166	-0,4437453	-0,257485558	-0,351632303	0,677625277	0,421870494	0,993137621	0,962737367	0,738540548	0,38802996	0,050499821	-0,032395394	0,776772105	0,823636925	0,466298442	-0,14204149	-0,111432754	-0,014153619	-0,337928252	-0,450691188	-0,606424849	-0,697226949	-0,913553525	-0,20882542	0,32639281	0,168161795	0,477197062	3,250911935	8,351671585	8,521502957
nk160415_a@24	SF_F	SF_3_F	24	150	-2,330031031	-1,868676573	-1,724436858	-1,569069764	-1,030074904	-0,689861872	-0,673637373	-0,375285078	-0,561246351	-0,535721165	-0,560740449	-0,426559705	-0,284862934	-0,187565973	-0,250171836	-0,26127601	-0,055236109	-0,157071601	-0,066455353	0,648952158	0,685343929	0,862362308	0,905548805	0,495179312	0,242883453	0,33639499	0,401994744	0,321349281	0,190846249	0,316692208	-0,095674338	-0,112756273	-0,271120944	-0,353212397	-0,198633212	-0,487549909	-0,608463295	-0,505622968	-0,205345856	-0,319229735	-0,428008095	-0,559910076	1,055411286	3,740045883	3,970320962
nk160415_a@26	SF_F	SF_3_F	26	150	-2,114102816	-1,330166798	-0,867412481	-0,51171412	0,335438597	0,271001158	-0,313001924	0,121323401	-0,030861974	0,141972948	-0,348393671	-0,101088392	-0,482004511	-0,234069417	-0,055625643	-0,192069483	0,313294003	0,237775854	-0,151184849	-0,115442826	0,051661092	0,0994652	0,132548484	-0,431028725	-0,065137661	0,533092098	0,630447243	0,983366883	0,735719087	0,880951339	0,401458595	0,215492772	-0,305917879	-0,600676307	-0,094468836	-0,251513781	-0,718774915	-0,409018355	-0,145921219	-0,512935664	-0,387906817	-0,753565249	0,792614365	5,434890252	4,870450631
nk160415_a@20	SF_F	SF_4_F	20	150	-1,316246645	-0,51550979	-0,718212474	-0,35039983	-0,420483736	-0,238649277	-0,211661728	-0,105927697	0,179521579	0,114252147	-0,083297052	-0,422161849	-0,392958723	-0,749227038	-0,353441958	-0,614176428	-0,552974529	-0,155167191	-0,025334808	-0,099801456	-0,138823564	-0,293226454	0,095140705	0,061101338	-0,108214771	-0,432121328	-0,122528879	-0,077109959	-0,249167592	-0,360263694	-0,071302125	0,157365546	-0,082833997	0,452878057	0,465737597	0,378958769	0,516529191	1,029249919	1,281535335	0,945636141	0,458606799	0,386242148	2,05211064	3,689323196	3,762056725
nk160415_a@24	SF_F	SF_4_F	24	150	-1,339611124	-0,580907049	-0,586032537	-0,264668981	-0,278342543	-0,230853935	-0,187661403	-0,260798067	-0,074230362	-0,160613361	-0,254536497	-0,330580944	-0,271618381	-0,45293327	-0,167571389	-0,418831948	-0,390968635	-0,054004422	0,024604511	0,063177485	-0,063070304	-0,183974937	0,111806953	0,044059399	-0,038184685	-0,231752294	-0,088542527	0,022003825	-0,12239235	-0,191908185	0,053790401	0,175888156	0,024723701	0,292345496	0,217971737	0,238384615	0,321009493	0,606383043	0,66298768	0,401733746	0,332558453	0,332482335	1,688057258	3,064205577	3,134589066
nk160415_a@26	SF_F	SF_4_F	26	150	-1,562959874	-0,177532295	-0,09145334	0,142303183	-0,022145493	0,592149298	0,7719042	0,340073447	0,682935473	0,117118255	-0,371505287	-0,577937825	-0,489562715	-0,856878276	-0,292837926	-0,940861869	-0,797685747	-0,378108184	-0,02119422	0,25720179	-0,09706846	-0,191514502	0,458654375	0,435959866	-0,019009619	-0,318803648	-0,087562906	0,025163853	-0,483890056	-0,587076231	-0,004270233	0,060850445	-0,18660791	0,621264891	0,328084881	0,283895021	0,603016024	1,380662206	1,527764683	0,719860293	0,350450966	0,193423312	3,502123803	5,51434114	4,621062112
nk160415_a@20	SF_F	SF_5_F	20	150	-0,551745531	0,127141398	-0,038930724	0,113259831	0,191400428	-0,1917259	-0,307816314	-0,248055426	-0,098922769	-0,015441907	-0,001297353	0,162785747	0,34972804	0,026630213	-0,10753816	-0,154516493	-0,061256116	-0,120680481	-0,504125608	0,106728745	-0,012628901	-0,187756918	-0,090639853	-0,244099045	-0,386357355	-0,373231343	-0,336768417	0,296154868	0,16895921	0,180025692	0,136981204	0,372089108	0,494872524	0,210817382	0,065963369	-0,182338164	-0,247165388	-0,061449966	0,149576526	0,350537522	0,231613473	-0,171283985	1,342371227	3,140251424	3,283743298
nk160415_a@24	SF_F	SF_5_F	24	150	-0,692202503	-0,151779439	-0,213510042	-0,065866382	0,005817808	-0,199707277	-0,129928442	-0,049133417	0,002910477	0,015614295	0,014433561	0,10292092	0,206919691	-0,007646786	-0,116488683	-0,222048558	-0,041145978	0,023954348	-0,221532236	0,014911169	-0,03117797	-0,145408579	-0,094997026	-0,066564009	-0,23133477	-0,24209631	-0,163033115	0,278732068	0,092269464	0,215424255	0,133202564	0,202731925	0,28820706	0,029775584	-0,018392678	-0,144097141	-0,071673689	0,008278324	0,101185028	0,104691412	-0,028133817	-0,090099177	1,3643234	2,750603392	2,809531173
nk160415_a@26	SF_F	SF_5_F	26	150	-1,206473969	-0,568240572	-0,42852438	0,240861034	0,12575192	-0,646324577	-0,731594972	-0,307153362	-0,319961894	-0,123062558	-0,161672197	0,098951419	0,237773288	-0,052452823	-0,45147617	-0,738135283	-0,499060278	-0,595514447	-0,754453674	-0,334161797	-0,265181754	-0,628547963	-0,572911019	-0,407901164	-0,514580433	-0,58057183	-0,25820678	1,061556391	0,619536037	0,840128119	0,631070168	1,106305229	0,690481248	0,332678861	0,130941725	-0,084364305	-0,272714706	-0,05264985	0,736163355	0,738972306	0,464772336	-0,077903549	2,740934381	5,101588645	4,586366731
nk160415_a@20	SF_F	SF_6_F	20	150	-0,0045847	-0,400820176	-0,666513176	-0,55964787	-0,289205814	-0,475313009	-0,028334216	-0,377574261	-0,597024122	-0,234468563	-0,344387125	-0,06848021	-0,105940959	0,33216633	0,06512883	-0,080027637	0,211671614	-0,137849002	0,223904109	0,168597107	-0,039728512	0,642601904	-0,010788279	0,36330027	-0,097715689	-0,393701049	0,252705209	-0,422664066	0,193570333	-0,099246068	-0,505170941	0,146685181	-0,393167252	0,569425245	0,102527196	-0,415013779	0,219072777	-0,40871812	0,322981968	-0,291740627	0,313584898	-0,077781517	0,683946328	2,36796386	2,473471113
nk160415_a@24	SF_F	SF_6_F	24	150	0,455071471	-0,156061269	-0,553525998	-0,699417559	-0,244596119	-0,52816579	-0,002784289	-0,326004347	-0,612311057	-0,198569084	-0,377189897	0,021487207	-0,11653573	0,369483858	0,109804777	-0,227553654	0,171662862	-0,185075987	0,306715197	0,058805841	-0,224329533	0,409080815	-0,1409209	0,355408675	-0,122164662	-0,442882554	0,233821281	-0,419985683	0,278978813	-0,084666387	-0,448027009	0,28045331	-0,36667679	0,593683484	0,116541334	-0,437016127	0,314347201	-0,22990847	0,414117289	-0,211458539	0,452122034	0,112852892	0,74637449	2,131406898	2,068806637
nk160415_a@26	SF_F	SF_6_F	26	150	0,03435385	-0,190977397	-0,711483566	-0,422494596	-0,274797711	-0,442962175	-0,110325171	-0,230624248	-0,420166743	0,003254647	-0,235445021	0,126450231	-0,039973361	0,452202242	0,549593454	0,323501186	0,313022529	-0,083222065	0,280382394	0,256289159	0,228167547	0,625271556	0,091681178	0,118276405	-0,34778602	-0,304134756	0,321360943	-0,297087886	0,116135465	-0,070361199	-0,44410084	-0,17323102	-0,642945619	0,451156508	-0,113791033	-0,531726043	0,106358533	-0,560236441	0,123675554	-0,639484102	0,324308542	-0,191568289	1,641931924	3,737724028	3,527611816
nk160415_a@20	SF_F	SF_1	20	150	0,129413597	-0,346130025	-0,634545792	-0,776574436	0,056864106	-0,478281393	0,213877783	-0,388558231	-0,581864001	-0,11097259	-0,583941419	0,178553545	-0,362521744	0,383443399	-0,209374858	-0,451304656	0,152787247	-0,276673588	0,257341868	-0,016784153	-0,153187793	0,248816553	-0,376460533	0,015226642	0,047883208	-0,489895563	0,21261453	0,01016494	0,407636542	0,290887509	-0,472994171	-0,034238862	-0,138149367	0,082054992	-0,0730401	0,45009287	0,357722718	-0,179845841	0,551806566	0,171379696	0,790961132	0,496381306	0,375549916	0,931460426	0,914148944
nk160415_a@24	SF_F	SF_1	24	150	0,509192973	-0,241800339	-0,587970722	-0,899932889	-0,153721469	-0,61963546	0,201091278	-0,427741505	-0,676152004	-0,162212427	-0,65698842	0,164333785	-0,403064692	0,333334086	-0,250473946	-0,508371147	0,138147853	-0,287710986	0,395879239	0,03499002	-0,240152827	0,296468627	-0,331624186	0,132273173	0,083079518	-0,482215036	0,242750924	-0,111931643	0,456414253	0,229024451	-0,492378998	0,084976995	-0,134913163	0,085166762	-0,010710759	0,485827738	0,363372785	-0,236107022	0,574777513	0,045823105	0,726541535	0,390303004	0,414663945	1,192861146	1,12277677
nk160415_a@26	SF_F	SF_1	26	150	-0,246368415	-0,28721437	-0,709321921	-0,916513419	-0,137752032	-0,542871339	0,133510378	-0,417796168	-0,550311907	-0,144588159	-0,560663334	0,073002839	-0,384495281	0,301035841	-0,259175799	-0,439801245	0,139126882	-0,281923914	0,275676056	-0,030360743	-0,114297859	0,29275353	-0,29872883	0,047251302	0,075024118	-0,505084408	0,229660694	0,041310984	0,410239078	0,293912035	-0,40373284	-0,037943382	-0,180929202	-0,025383574	-0,0187436	0,494216005	0,395580392	-0,143088619	0,477713323	0,137850265	0,624590419	0,316526054	0,546714101	1,359201237	1,331603254
nk160415_a@20	SF_F	SF_8	20	150	-0,112130558	-0,434857258	-0,659651757	-0,953253999	-0,363061197	-0,642840046	-0,251502487	-0,666898897	-0,8617781	-0,462019924	-0,854144877	-0,153074155	-0,488265566	0,22650346	-0,16583789	-0,207409556	0,269931413	0,012755702	0,129844881	0,112449385	-0,242990356	0,166849567	-0,12989675	0,440865217	0,165689923	-0,246542275	0,20775197	-0,207160443	0,434790573	0,156270549	-0,191579999	0,361560954	-0,136687369	0,412319279	0,061606033	-0,183268332	0,053575538	-0,066163646	0,223873928	-0,16361556	0,434890682	0,046250336	-0,091705394	0,553324745	0,474932486
nk160415_a@24	SF_F	SF_8	24	150	0,477208949	-0,291166815	-0,513917179	-0,821624641	-0,279966572	-0,566500991	-0,032660261	-0,530769804	-0,679038112	-0,190736182	-0,649187379	0,079883851	-0,251996241	0,300718737	-0,099243285	-0,252362681	0,263613033	-0,067200545	0,191309772	0,175447163	-0,397227283	0,122256868	-0,133438415	0,413690626	0,109930062	-0,328296461	0,218553397	-0,212063832	0,48342948	0,130792998	-0,27693229	0,38303734	-0,23237805	0,460686863	0,029587186	-0,360216734	0,028361743	-0,181164353	0,23257741	-0,182170522	0,506395815	0,081826156	0,004617626	0,854021722	0,772607897
nk160415_a@26	SF_F	SF_8	26	150	-0,297446594	-0,410510704	-0,596520003	-0,872965122	-0,362927345	-0,64750017	-0,203135674	-0,640766137	-0,816791712	-0,408535903	-0,792360996	-0,092986017	-0,400821809	0,181220479	-0,112170257	-0,212235358	0,262717872	-0,030526721	0,104629873	0,127775669	-0,27195473	0,13546205	-0,109114029	0,423695654	0,212287411	-0,239397387	0,166385562	-0,196288254	0,384937375	0,188760147	-0,176770309	0,359243886	-0,102855442	0,409937617	0,010452705	-0,253897944	-0,04050358	-0,110297401	0,250380276	-0,075706574	0,444017103	0,098036838	0,112401524	1,047647324	1,097691629
nk160415_a@20	SF_F	SF_low_1	20	150	0,046343225	0,739541056	0,084411193	0,227492152	-0,049991998	-0,001835015	-0,421541798	0,039612026	-0,315734647	-0,206945313	-0,628188901	-0,137263337	-0,454614744	-0,409831891	-0,235196911	0,034355181	-0,066962671	0,115300471	-0,354508518	-0,48374161	-0,462428287	-0,119291029	-0,599873619	-1,131787464	-0,971101367	-0,105929522	0,011371237	0,161429657	0,608516567	-0,008442472	-0,216455525	0,996262364	0,686842003	0,54114477	0,554055401	0,136088908	0,995603623	0,511623458	0,745684531	0,287339983	0,532380873	0,516245662	0,922649653	0,532813252	0,557857815
nk160415_a@24	SF_F	SF_low_1	24	150	-1,46514177	-0,551587256	-0,87035105	-0,631551165	-0,857390564	-0,824674964	-0,876246286	-0,530552622	-0,861486616	-0,847572312	-1,188106802	-0,848251584	-1,643703583	-1,42589794	-1,262645794	-0,669486603	-0,685569254	-0,098012343	-0,20818187	0,220564933	0,518200785	1,630220766	0,162634317	-0,577242032	-0,282049451	-0,201597189	0,206428523	0,446459059	0,125149732	-0,263359522	-0,077037229	0,48866077	0,27980545	0,651648832	0,891227686	0,429316405	0,779117087	0,595900925	1,039589478	0,966218486	1,011311678	0,674382701	0,358235818	0,328201615	-0,178977366
nk160415_a@26	SF_F	SF_low_1	26	150	-0,553434694	-0,001985431	-0,156062805	0,259212363	0,584188486	0,551278614	0,312002243	0,32641096	0,052256779	0,01426523	-0,320602264	-0,221154293	-0,363647651	-0,379888145	-0,194046148	-0,147949123	0,211985874	0,436882602	0,045212682	0,137675177	0,156336694	0,789058739	0,056717845	-0,520099517	-0,564535127	-0,164450159	0,07670906	-0,094416596	-0,059353869	-0,557073198	-0,350793676	0,515081149	0,070430899	0,191825715	0,067852781	-0,000208386	0,167806348	0,221310038	0,56916074	0,224171504	0,373564742	0,361048056	0,646412607	0,715464133	0,295079522
nk160415_a@20	SF_F	YL_1	20	150	-0,858917395	-0,7514767	-1,063121317	-1,061782244	-0,634374079	-0,488705448	-1,171385199	-1,186062125	-1,141233709	-1,660660522	-1,597443376	-0,971973651	-0,236845505	-0,929083627	-0,808573257	-1,220851688	-1,338203844	-1,436079324	-1,316926791	-0,28649556	-0,199813111	-0,778492338	-1,207173726	-0,592783003	-0,181462926	-0,210009848	-0,094622216	0,273260494	0,038093886	0,248498307	-0,047943611	0,059584786	0,81584469	1,162954012	0,719271816	0,466655216	1,190341091	1,954187245	3,127036726	3,399046951	3,341917527	3,201390818	3,218366247	4,713505657	4,067143123
nk160415_a@24	SF_F	YL_1	24	150	-1,117014693	-0,684121681	-1,059805149	-1,065200457	-0,752394784	-0,437146666	-0,934124194	-0,724671849	-0,819728597	-1,172570663	-0,665152397	-0,460378721	-0,100768313	-0,479057031	-0,413872286	-0,528450762	-0,51790183	-0,384294587	-0,545851173	-0,156908258	-0,123874829	-0,539438333	-0,395908636	0,469932262	0,756313686	0,3925124	-0,063025078	0,054169036	-0,444151721	-0,117306197	-0,298050973	-0,607485129	-0,150771215	0,246053306	0,291934742	0,302268437	0,515276556	0,931593039	1,267041156	1,765555199	1,721870391	1,228186039	1,975334883	2,226682767	2,015605748
nk160415_a@26	SF_F	YL_1	26	150	-0,683397138	-0,207603877	-0,338922663	-0,299211348	0,045756747	0,411278717	-0,027759295	-0,021530324	-0,012694039	-0,294222853	-0,211959011	0,043417336	0,517393402	0,464590811	0,482323616	0,310788601	0,081217124	-0,089650313	-0,385711792	0,27514107	0,024840468	-0,033841799	-0,031026519	-0,008407435	-0,237166076	-0,497866935	-0,37741635	-0,237105888	-0,689085614	-0,635745107	-0,695897068	-0,853183278	-0,263465214	0,297466604	0,072375018	-0,070878704	0,288776104	0,536460316	0,743603858	1,180011513	0,949784864	0,730147411	2,364532407	5,235468829	4,964885231
nk160415_a@20	SF_F	YL_2	20	150	-0,721236355	0,539429366	0,177053306	0,111541303	0,164146114	-0,697567686	-0,769512717	-0,786513553	-1,330253863	-1,573955183	-1,268195721	-0,706756504	-0,782635281	-0,274726562	0,36166242	0,555207855	0,6334619	0,355894415	0,733173724	0,378753102	0,854104759	0,271636349	-0,209169103	-0,120381617	-0,132550509	-0,110607902	0,520355475	1,329749496	1,110174985	0,553074902	0,239326139	-0,231738624	-0,594349398	0,542761638	0,260011487	-0,174654996	-0,555405132	-1,083138139	-0,925666864	-1,529372692	-1,143668092	-0,331873705	0,524070446	2,606275215	2,605256725
nk160415_a@24	SF_F	YL_2	24	150	-0,953930177	-0,530162363	-0,559566442	-0,189025442	-0,09317593	-0,054464549	0,236926782	0,160776352	-0,093695686	-0,484360783	-0,578349346	-0,418177209	-0,838031902	-0,717661361	-0,464004805	-0,210634252	-0,205067141	-0,005501189	0,218185548	-0,114666092	-0,048908409	-0,274664415	-0,15111031	0,221689215	0,500574788	0,330824957	0,682732113	0,668359155	0,356728633	-0,006637875	0,094929013	0,150289906	0,182710584	0,27502337	0,288560801	0,198068289	0,228239392	0,089977431	0,012877826	-0,46635529	-0,301086257	-0,174684906	0,98468377	3,407211334	3,789407233
nk160415_a@26	SF_F	YL_2	26	150	-1,522234768	-0,661975087	-0,52542166	-0,071805638	-0,234101761	-0,286971128	-0,640783803	-0,73121678	-1,100494777	-1,289398398	-1,32429223	-0,53566506	-0,020661476	-0,332687134	-0,179510058	0,111122256	0,636768156	0,65568031	0,629664208	0,440536361	0,362311906	-0,042410162	0,244719336	0,16162402	-0,044151802	-0,044096261	0,439493547	0,502270146	0,461885843	0,346202951	0,331558265	0,013431868	-0,348350112	-0,176276046	-0,35873908	-0,372128332	-0,138989888	-0,212898998	-0,430224487	-0,776187764	-0,856585922	-0,302274867	1,722227487	3,794198492	3,463380783
nk160415_a@20	SF_F	YL_3	20	150	-1,240315202	-0,353198049	-0,687320778	-0,551294651	-0,477105854	-0,461600003	-0,5105876	-0,544660891	-0,024689155	-0,004635305	0,188702831	0,014081438	0,264724326	0,227629009	0,486748271	0,506430097	0,708860526	0,082381303	0,183596059	0,012081984	0,054625542	0,025190357	-0,070905047	0,066260223	-0,107032028	0,123141246	-0,067496171	0,096777819	-0,095085607	-0,207550624	-0,036359545	-0,434945354	-0,480350924	-0,546624137	0,002944648	-0,185648925	-0,245200514	-0,366674489	-0,057380807	-0,142921928	-0,029336045	0,094539528	1,018576551	2,196429661	2,120035696
nk160415_a@24	SF_F	YL_3	24	150	-1,059961626	-0,324923859	-0,499682265	-0,461763423	-0,559012741	-0,419639424	-0,517038779	-0,4411715	-0,133036051	-0,021917034	-0,044134399	-0,207516305	0,091115305	-0,032532632	0,237626285	0,366389584	0,514932409	0,072189164	0,127930909	0,04220127	-0,004878505	0,036595723	0,013043813	0,186208656	0,029139443	0,065463671	-0,09559592	0,039647862	-0,188421164	-0,183195555	-0,064158675	-0,204883072	-0,095462921	-0,287867566	0,050947353	-0,199751698	-0,126121917	-0,148474946	0,052340856	-0,042776309	0,069403205	0,182222313	1,43512167	2,520716236	2,548051133
nk160415_a@26	SF_F	YL_3	26	150	-1,070658202	-0,103302454	-0,321224937	-0,293412315	-0,404267419	-0,082307978	-0,4513901	-0,344450992	0,3924536	0,449181887	0,122391498	0,005222523	0,773162722	0,441820905	0,682237169	0,867205523	0,792473716	0,011407358	-0,044310451	-0,597428717	-0,120765529	-0,031767238	-0,097773386	0,272664139	-0,12988519	-0,042707364	0,009410421	0,238533157	-0,126263607	-0,238178519	0,057145776	-0,353421847	-0,420876284	-0,774539539	-0,049074117	-0,379780608	-0,426739971	-0,411019132	0,221381307	-0,250524564	0,142093217	0,193556142	2,346534488	4,139445708	4,113076158
nk160415_a@20	SF_F	YL_4	20	150	-1,194494014	-0,483507325	-0,474108685	0,007198342	-0,268042459	-0,196497027	-0,089925928	0,097754708	-0,10403269	0,037197325	-0,124695765	0,171140843	0,056512655	-0,231938999	-0,122408683	0,077193839	-0,094131717	-0,153459308	0,473161423	0,469113005	-0,136213003	-0,30944246	-0,063215364	-0,019357183	-0,199438019	-0,106162929	-0,33218541	-0,295177606	0,115127171	-0,246564025	-0,107494842	0,344582348	0,319707442	0,525677838	-0,015280752	-0,108028531	-0,157887312	0,216224518	0,051997138	0,002644311	0,221209091	0,295905035	1,090650136	2,043320276	1,652034274
nk160415_a@24	SF_F	YL_4	24	150	-1,06294325	-0,459857975	-0,478271415	-0,108911674	-0,170699842	-0,098704126	-0,177267894	0,007974917	-0,08597929	-0,007432767	-0,147474549	-0,024702796	-0,031327282	-0,291818773	-0,115964587	0,004434465	-0,055950361	-0,061623491	0,276067968	0,249161746	-0,062114162	-0,086567428	-0,006989505	0,075323533	-0,038336287	0,049126899	-0,130066933	-0,076194304	0,178230926	-0,032493049	0,047028141	0,202489576	0,131063217	0,271937698	0,077708467	-0,093274565	-0,223128977	0,02726299	-0,032038889	-0,079769726	0,08827386	0,08314929	1,060864189	2,106660649	2,011558822
nk160415_a@26	SF_F	YL_4	26	150	-1,014558542	-0,429583971	-0,266040727	0,752488523	0,313376263	0,343163744	0,088264082	0,767531565	0,330009336	0,332388631	-0,13999423	0,421126493	0,349224983	-0,454909831	-0,40197135	0,030160467	-0,467180497	-0,45459448	0,803115938	0,450686617	-0,357236827	-0,788802952	0,057039283	-0,174310773	-0,284547717	-0,180687673	-0,527051243	-0,43641846	0,219954554	-0,246671507	-0,070204115	0,271434613	0,229536171	0,66441683	0,414760448	-0,032925658	-0,299078107	0,334317808	0,512489078	0,558321872	0,698477597	0,947834755	2,410781142	3,836412944	3,274253807
nk160415_a@20	SF_F	YL_5	20	150	-1,690727193	-0,762338089	-0,844861701	-0,83216258	-0,745646031	-0,954631247	-0,724035309	-0,521000896	-0,735468308	-0,97731255	-0,806898726	-0,608332999	-0,28944224	-0,381306008	-0,474233325	-0,448557908	-0,24404707	-0,06964873	-0,314927593	-0,443843026	-0,306827814	-0,200281302	-0,294120801	-0,153005566	-8,01E-05	0,369077133	0,380285761	0,642192274	0,410123131	0,458900057	0,138462108	0,05308484	0,115172978	0,325729732	0,346853565	0,042379467	0,221742389	0,451707078	0,564823777	0,515018791	0,430625983	0,667310574	1,429391164	2,269590948	1,909909567
nk160415_a@24	SF_F	YL_5	24	150	-1,335479022	-0,676831039	-0,790435356	-0,674160528	-0,603148465	-0,735509769	-0,621292719	-0,452115116	-0,549577079	-0,609771264	-0,456829592	-0,289969489	-0,238479503	-0,253964709	-0,267338514	-0,164753762	-0,131669635	-0,03139345	-0,242760581	-0,334899652	-0,138363108	-0,062977087	-0,075551082	-0,028404739	0,078191592	0,282432266	0,154322445	0,225415303	0,143654297	0,196479814	0,044385048	0,069391305	0,160253647	0,215301721	0,194420646	0,013471496	0,151634919	0,320351509	0,267848414	0,199800339	0,264381852	0,398786738	1,192164582	2,189430083	2,14525935
nk160415_a@26	SF_F	YL_5	26	150	-1,695448112	-0,769669733	-0,876339314	-0,770726057	-0,934838815	-1,282141354	-1,195216395	-0,949433042	-1,235169097	-1,495645479	-1,152734297	-0,480960827	-0,700563968	-0,809996871	-0,478608153	-0,284958993	-0,044334446	0,238173157	0,266436069	-0,275904106	-0,074895242	-0,162696395	-0,485462911	-0,123470751	-0,071431493	0,32702654	0,024501395	-0,023959257	-0,179390232	-0,012856855	0,505328755	0,459294045	0,45690667	0,551626983	0,31003774	-0,177263462	0,160421326	0,380126799	0,913764928	0,94584364	0,603677485	1,017875549	2,503977241	4,21931565	3,668725374
nk160415_a@20	SF_F	YL_6	20	150	0,255226773	-0,034335332	-0,31246244	-0,621868328	-0,191841459	-0,652129124	-0,024691449	-0,246919089	-0,531617171	-0,096939105	-0,327843646	0,088236733	-0,147357274	0,097118771	-0,234958634	-0,424010985	0,082645542	-0,282187135	0,470082582	0,13440703	-0,210676292	0,330739138	-0,077139708	0,271295718	-0,235049336	-0,410940041	-0,082960975	-0,301273554	0,600771896	0,028245158	-0,160541855	0,192684614	-0,189274607	0,4837447	-0,036484895	-0,086206724	0,185477124	-0,281780911	0,596501636	-0,073264341	0,601599343	0,476610473	0,711665372	1,882007585	1,40971406
nk160415_a@24	SF_F	YL_6	24	150	0,571300956	-0,171899869	-0,317551909	-0,666776783	-0,180313159	-0,727093979	-0,0032297	-0,272771747	-0,806271167	-0,156077849	-0,394118297	0,032983822	-0,270669989	0,09804669	-0,13257559	-0,454849187	0,190207714	-0,234017564	0,48124063	0,045063387	-0,303508596	0,312250333	-0,152496169	0,289071126	-0,212308572	-0,454306267	0,013394571	-0,25287317	0,602936027	-0,004385469	-0,242190289	0,280263359	-0,1202656	0,573992594	0,013616265	-0,18209561	0,175911124	-0,214626773	0,596743496	-0,080433023	0,665654381	0,407885641	0,620575509	1,80265167	1,454543236
nk160415_a@26	SF_F	YL_6	26	150	-0,075460489	-0,200456409	-0,368323862	-0,653252346	-0,316546597	-0,71861897	-0,010000905	-0,165683474	-0,535915983	-0,138990919	-0,308114404	-0,080299344	-0,341988713	-0,025332093	-0,223442956	-0,476011645	0,077796832	-0,250785045	0,422820219	0,067638185	-0,164112128	0,400525906	-0,114562885	0,148704885	-0,297484786	-0,534827249	0,036782131	-0,254047833	0,641448192	0,193434074	-0,001561747	0,350700418	-0,110478698	0,520947349	0,083374841	-0,032675334	0,165316089	-0,346010775	0,495423332	-0,043176792	0,608366079	0,542611386	1,24935331	2,73524266	2,517793554
nk160415_a@20	SF_F	YL_7	20	150	-0,059400626	-0,260576266	-0,536287865	-0,822741385	-0,540776303	-0,776304673	-0,422348429	-0,583003572	-0,929938452	-0,164887863	-0,35949995	0,013780944	-0,118586506	0,19409662	0,011728196	-0,61728649	0,168104105	-0,445667794	0,41215687	0,155988595	-0,251058217	0,398689854	-0,162384703	0,43315353	0,147932894	-0,256993285	0,135377727	-0,067562109	0,423030389	-0,041249755	-0,400892128	-0,202922614	-0,125077231	0,206337294	-0,042290481	-0,187738465	0,255703298	-0,173461171	0,441684235	0,054906687	0,444224347	0,241687044	0,169030631	1,476312313	1,115334926
nk160415_a@24	SF_F	YL_7	24	150	0,396954296	-0,100331187	-0,439450128	-0,750070973	-0,398442341	-0,658083978	-0,212962419	-0,456821409	-0,755210689	-0,030332791	-0,410104219	0,081212862	-0,173716442	0,298381039	-0,049728472	-0,632753314	0,195385591	-0,400349003	0,356751448	0,123613205	-0,399388998	0,352024921	-0,212057112	0,494238664	0,166594751	-0,228152039	0,085951743	-0,151267311	0,471039453	-0,094277517	-0,333255353	-0,037788066	-0,093533341	0,361595242	0,000934054	-0,267162615	0,224920219	-0,291216529	0,488820692	0,073286022	0,558130594	0,258332739	0,187148569	1,602653716	1,183599614
nk160415_a@26	SF_F	YL_7	26	150	-0,389256685	-0,248058814	-0,499189873	-0,84083108	-0,560521171	-0,804234486	-0,441040131	-0,622847952	-0,879672032	-0,181618708	-0,386167405	0,074685548	-0,152557051	0,127484076	-0,084340847	-0,687305704	0,019598968	-0,508194089	0,368406238	0,144885645	-0,303288223	0,281242867	-0,139945216	0,47667739	0,227900864	-0,2524447	0,193485646	-0,068055998	0,379211524	-0,079320939	-0,282432835	-0,170894075	-0,152110024	0,220200476	0,116764344	-0,126356862	0,275679485	-0,213251547	0,548712303	0,151730582	0,476027683	0,259688287	0,610886714	2,166224961	1,90344769
nk160415_a@20	SF_F	YL_8	20	150	-0,107945409	-0,034512568	-0,304075568	-0,656351206	-0,352889851	-0,622111408	-0,164930556	-0,597312559	-0,688229838	-0,223023893	-0,746388618	-0,048905055	-0,364562417	0,08752823	0,103115033	-0,327248903	0,141648521	-0,303296277	0,031090862	-0,109835462	-0,279157874	-0,098184102	-0,207256017	0,157437847	0,093633866	-0,370586278	0,161184912	-0,11286356	0,319306895	0,022471303	-0,37594994	0,257847032	-0,064072406	0,319000771	0,142882177	0,515431961	0,267089943	0,044843706	0,545407548	0,19838567	0,548402862	0,208835762	0,317026807	1,284188408	0,893394179
nk160415_a@24	SF_F	YL_8	24	150	0,376777816	0,020308417	-0,33556425	-0,669618603	-0,332848067	-0,571189769	-0,071375997	-0,56987916	-0,729717469	-0,16094266	-0,692819371	0,075138168	-0,27131158	0,213493888	0,159420504	-0,27181782	0,190136927	-0,304841065	0,191787178	-0,030814712	-0,374444297	-0,026710788	-0,213250637	0,271624745	0,095856871	-0,408910962	0,214658064	-0,186464811	0,35731982	0,030937635	-0,443443569	0,257067144	-0,148334048	0,269119523	0,065782386	0,502040238	0,20063134	-0,17958415	0,3997318	0,058003079	0,508555853	0,159884988	0,081299428	1,21744438	0,907753364
nk160415_a@26	SF_F	YL_8	26	150	-0,486625998	-0,208646785	-0,47959195	-0,733385491	-0,506728988	-0,656682601	-0,246455696	-0,639094092	-0,653741063	-0,239362437	-0,764748088	-0,152770572	-0,394388034	0,129361976	0,181925712	-0,231764895	0,168075688	-0,280166006	0,078164772	-0,09336875	-0,211324914	0,148543399	-0,138798067	0,242572412	0,144609697	-0,301406229	0,140916588	-0,200441919	0,24337713	0,027124452	-0,403312191	0,21478141	-0,097529896	0,246868905	0,112164607	0,401181987	0,260539523	-0,061333461	0,439929109	0,151215626	0,469396785	0,215413432	0,519272457	1,672628275	1,470820093
nk160415_a@20	SF_F	YL_low_1	20	150	-2,792135428	-1,783312264	-1,823659228	-2,280705553	-1,98181363	-2,218669434	-2,671226673	-2,187460411	-1,798281828	-2,043184163	-1,520091265	-1,656405211	-0,946601652	-0,938476351	-0,70342729	-0,737184626	-0,468153228	-0,277675079	-0,123242484	-0,812029939	0,539911876	0,97969212	0,597153747	0,758678027	1,930528723	1,794402064	1,529439221	0,541363654	0,716600584	0,97078035	0,321136394	0,624984702	-0,577131119	0,010953742	-0,179295847	-0,791423113	-1,042663225	0,329625433	0,032077365	-0,903526107	-0,945553136	-1,262692308	-0,875124212	-2,23765725	-3,210106467
nk160415_a@24	SF_F	YL_low_1	24	150	-2,370228725	-1,479032312	-1,507765058	-1,873795755	-1,523602889	-1,576554136	-1,86643611	-1,436157725	-1,536490844	-1,903303138	-1,714933489	-1,260589688	-1,155608841	-1,445493658	-1,590659323	-1,259515447	-0,672922848	-0,619536162	-0,417817685	-1,009840441	0,105334427	0,123599298	0,239009381	0,184039595	0,543658914	0,502393925	0,518513915	0,161659829	1,159303757	1,159533483	0,918816596	0,795768825	0,456864607	0,364032434	0,289148229	0,809725142	0,675609334	1,046978651	0,627077413	0,465852668	0,904755609	1,59230925	1,366012443	0,238344461	-0,667978457
nk160415_a@26	SF_F	YL_low_1	26	150	-2,652249332	-1,876679644	-2,211505807	-1,686611466	-0,813508641	-1,371225683	-1,282893242	-1,355070066	-1,455442419	-1,774424356	-1,749254551	-1,713987583	-1,259495791	-1,000527296	-0,367784744	-0,474423684	-0,263950789	-0,483579886	0,079739181	0,0917113	0,362110949	0,733715442	0,561131043	0,662281479	0,650098706	0,638296409	0,878966349	0,474599562	0,63966296	0,563886249	0,704680434	0,68487959	-0,041687752	-0,088080616	-0,25910347	-0,284414046	-0,142111749	0,519038901	0,195648452	-0,312046124	0,03272649	0,304902773	0,831818729	0,409224932	-0,2361737
nk160504_a@4	SF_F	F_1	4	150	0,419159848230579	0,0486080697149727	-0,532979069352246	-0,154786586491088	-0,444276420620546	-1,10712099283102	-1,57684729651965	-1,64334915226105	-1,38215642551348	-0,377935389931469	-0,180620193288066	-0,0824064236512505	-0,194149411519745	0,0455013484246782	-0,635257018296249	-1,81402529935249	-1,73788120940061	-1,11577065479767	-0,160785073214314	0,211061755849748	1,31152993720605	0,70240302228865	-0,317705287209827	0,627307959928532	1,36764267629059	1,38088327261339	0,453570563997441	0,0122512402014319	1,55898123842833	0,610198294465594	0,093359086737932	0,0276501083478277	0,674332660058215	-0,486017851201785	-0,884622410226005	-0,969920444088266	-0,222733535588704	0,657408049410662	0,127671164653729	-1,05985805355603	-0,668533569141387	0,764519290915846	1,92047343281708	4,14419276915196	2,56030478808179
nk160504_a@11	SF_F	F_1	11	150	0,823849577179284	0,994473729779841	-0,530793361865273	-0,0564914716412819	0,0761603634560496	-0,748178729148966	-1,15093554786533	-0,872050970546255	-0,514404832941243	-0,0610701351478396	0,652302840185302	0,389643371354199	-0,2189919820143	0,140654580208011	-0,169521433588273	-2,13237811795841	-0,82901223856382	-0,163167349323042	-0,386810012600357	0,0977590335929154	1,69137713165095	1,80713641779219	1,06460150034185	0,234030800575988	0,754640669618756	1,14065116040769	-0,38300755205374	-0,112405421749409	0,458894754112477	1,11057320247466	-0,198766681951513	-0,324520969204999	0,433333828141991	-0,595927216919002	-0,825096756777268	-0,9460081817465	-0,539998289010308	0,104239669245099	-1,06571028265653	-1,18851724352777	-0,904940696743634	-0,238850339998639	4,04959048644424	7,91035087261183	6,94638511402079
nk160504_a@22	SF_F	F_1	22	150	0,66675611919875	-0,160882779951118	-0,622089870535629	-0,804142811212331	-0,936145780894681	-0,662963522659218	-0,857843175981145	-0,776855796804501	-0,135396884388801	-0,248426284586753	-0,420375538728072	0,1096942211005	-0,254138996035626	0,316316922705821	0,0361828669335023	-1,20853436413865	-0,691773872570007	0,0897301262895852	0,404675174250037	-0,0124516332471868	1,22225019260176	0,609371552645153	0,124346515474996	0,15387288941886	0,656204360347851	0,730107857663801	0,00690271020829317	0,219918841668802	0,781945761217854	0,688515349650602	0,253504369725001	0,4647589502739	0,777824553141553	-0,216498554390723	-0,0672557721898134	-0,481254296754137	-0,795450841465411	-0,883835320357841	-1,05221762609726	-1,56233902607161	-0,903940862772085	-0,386023202011607	1,93802211783303	3,30234507150815	2,92589531630988
nk160504_a@4	SF_F	F_2	4	150	-0,469238724369101	-0,508963694688629	-0,190233726157724	-0,454005723791216	-0,26988953027859	-0,287233660089091	-0,16038727973455	-0,441829927386244	-0,440608047967539	-0,58744930953025	-0,786560159799973	-0,358408414631554	-0,358599182489153	-0,334079774594487	-0,674044429806018	-0,193247994415872	-0,282744567905737	-0,281574378626492	-0,382726196955306	0,35308853724445	0,396112365458888	0,126446732983655	0,121925346063261	-0,228375898625186	0,278806806276298	-0,174305151387206	-0,362623589289524	-0,155622197470851	0,289889809409762	0,419530102122725	0,0303880502755748	0,0373376538045071	0,237107835621953	0,653075246696297	0,42097569374285	0,135033745801267	-0,0339858297568205	0,272652153243797	0,464710593911661	0,369817953439546	0,736050881730956	0,985004513513863	1,35766393980819	1,76542768339901	1,79353053882535
nk160504_a@11	SF_F	F_2	11	150	-0,518523428581705	-0,765349898721223	-0,440876024833106	-0,801517831456619	-0,786169838405118	-0,342738085755792	-0,133848096409638	-0,287170121979782	-0,570736538131786	-0,639674547769147	-0,880757403788349	-0,510510109128079	-0,331791308816515	-0,191634350553466	-0,206699854415525	0,119457942775341	-0,178904924071078	-0,133881242821905	-0,136693538445889	0,69248819045391	0,403862636763781	0,0584324190506559	-0,187330498066186	-0,299675350692772	0,0205466540901628	-0,409895188730228	-0,55042342800602	-0,0728716109956439	0,373324492228182	0,715611520591802	0,309979892127823	0,144260537972576	0,112294483389206	0,34923513113621	0,161249959739015	0,0411770931841827	-0,235003658241228	0,178713191406238	0,172232101301706	0,473206800861973	1,00571018830398	1,25399646319868	1,7687880050371	2,31509196143517	2,36162800319931
nk160504_a@22	SF_F	F_2	22	150	-0,0585482439255492	-0,672521256646576	-0,293125254870742	-0,720691337184471	-0,384889892411879	-0,463229501306203	-0,263106880043831	-0,470410717047826	-0,300186165991078	-0,487959430656747	-0,683707719577632	-0,207748162275974	-0,346817320586107	-0,296316617272971	-0,559548453757585	0,0220782430434173	-0,218109202683315	-0,126880037002391	-0,294087049155448	0,422819298371872	0,339735935339177	-0,0837144343741452	-0,0264335798177132	-0,341755559497905	0,226721235470654	-0,176354486196534	-0,170643367831693	-0,215681320155734	0,282749157258193	0,287237244948782	-0,112835627771015	0,0281060523828382	0,0831408068826446	0,506884378942504	0,313609756246337	0,226388002993198	-0,055621928120281	0,408186969545678	0,419708944957825	0,348886706971803	0,53149639078966	0,79322483266321	1,21915705519148	1,63946706419461	1,58894548890189
nk160504_a@4	SF_F	Mol_1	4	150	0,258909121766536	-0,29109041924775	-1,02321257283057	-0,600768913943219	-0,360442822165335	-0,614885202041499	-0,489806036069635	0,961309865755549	2,09286657214252	1,01692405766922	0,3444535811095	0,850986280779258	1,4732151938106	1,46213693674163	0,536683003496548	0,272509776033148	0,357155720689651	0,697500938564151	1,33408197713972	0,670813239636504	0,466719737483955	0,28568537303265	-0,0733478551232648	-0,175609937026677	-0,11442422140796	0,519155380822694	0,141062999020676	-0,38630306580607	-0,410270386139291	-0,461889601691473	-0,409895632401199	-0,739967872643612	-0,0521411411015185	-1,0752279324503	-1,33911655976755	-0,923316954737928	-1,1472486883305	0,0151210010120454	-0,835331943398588	-1,28318906599448	-1,69164381196573	-1,52050800374405	-0,221031500999201	-0,639010472434599	-1,06038159361619
nk160504_a@11	SF_F	Mol_1	11	150	-0,596351728879008	-0,332786953666567	-0,788103566802779	0,0529057031369788	-0,911198372701082	-0,565981412961902	-0,43759387584028	0,119339827452549	1,07967555904355	1,0741931847527	1,03765701033756	1,68857077721378	0,880155920898666	1,66196551925886	0,552531823216346	0,750508846142983	0,252557911747379	0,969754956946989	1,818377674169	1,79525609884035	0,97019476746532	1,31934051623264	0,224421181995812	0,133378450268123	0,187364986492975	0,633206538953493	-0,324767914208704	-1,05999000338937	-0,561793188686782	-1,05596147522132	-0,840930950757362	-0,741625947206598	-0,491332939840781	-1,28946555456475	-2,13515952209947	-0,829445566387178	-1,35797789548649	-1,38740661592033	-1,05580940770839	-1,74357193222076	-1,89436553297772	-2,39315378438794	-1,94530121472437	0,0262199706065855	0,208154056117199
nk160504_a@22	SF_F	Mol_1	22	150	0,454558412536918	-0,518929209905115	-0,856434290355616	-0,122881762195239	-0,710746764457132	-0,367182343463911	-0,39338843880748	-0,606659285791208	0,707185722852617	0,642871345861925	0,124299277235311	0,635936117236462	0,293265755558677	0,790966603425967	0,500112132889958	0,75157356651595	0,0890951139083766	0,693840584672129	0,228571617138132	0,862183275488432	0,616084117741138	0,519984528077304	0,35649450972997	0,437718533195527	0,123274220376711	-0,144007250211406	-0,0485120129245937	0,0990666500718314	-0,420429977518734	-0,324333392319447	0,00415280285562423	-0,223544873504462	-0,0873564822752862	-0,799722075341691	-0,915394133741635	-0,2489225744164	-1,08525142135869	-0,616604583445769	-0,995907428007298	-1,21663365154121	-0,521778366746448	-0,567194083953894	0,757108079102631	1,09929636866601	0,757553606528075
nk160504_a@4	SF_F	Mol_2	4	150	-0,590254678126979	-0,751191763322613	-0,127235431258709	-0,233478429936511	-0,168733856393004	-0,6836379918247	-0,174288755316663	-0,340190223687054	-0,531694614635589	-0,511300495133952	-0,870125779230552	-0,380214728160014	-0,503175956475555	-0,802172200394623	-0,732381185317122	-0,16223774824423	-0,261739108295569	-0,668542360231338	-0,546227160929115	-0,325326461710705	-0,36134667979125	-0,334975300793485	-0,048731536328196	-0,382302082819172	-0,017199926418722	0,198906635868297	0,344648059973411	0,051418508799196	0,469663651853086	0,624889301281528	0,527871686070629	0,0782392982714952	0,314226946398654	0,821400727733888	0,6100048499744	0,360431472022383	0,0934945266169213	0,658454975679188	0,565682898126208	0,677365396791469	0,335210618632294	1,04247498744938	0,865286029081445	1,2506684301769	1,35738201016846
nk160504_a@11	SF_F	Mol_2	11	150	-0,241303334440674	-0,316520236591508	0,223003177904031	-0,28428347222767	-0,184856618765167	-0,392167097480342	0,134219686760083	-0,121296915279107	-0,382462968501098	-0,237594626399916	-0,383284134058308	-0,100885391124521	-0,353510325937372	-0,61210261118478	-0,674312824399656	-0,0881696435837697	-0,370546165359858	-0,666839330890131	-0,738756216278265	-0,501054012771554	-0,236468452405609	-0,121675890924606	0,0193914232062374	-0,172258287313051	-0,0331713881639995	0,252600249935952	0,495733778053871	0,0252861555173414	0,421269279852093	0,569156901886749	0,31123528869077	-0,222813996059311	0,0851953861318247	0,647369909115605	0,485515605984538	0,461846003926041	0,217275348660709	0,546120459767973	0,358505635829836	0,379348128052545	0,28489819401079	1,13061644561089	0,708587895185901	1,40452390879073	1,56015937138917
nk160504_a@22	SF_F	Mol_2	22	150	-0,158447430887881	-0,798428881138501	-0,122680321776027	-0,340131389853372	-0,274851004073583	-0,791391455930428	-0,100321855230606	-0,27685273061145	-0,619035372235178	-0,677375115408502	-1,01693941683244	-0,429654438229698	-0,536123819808806	-0,769436209362634	-0,837182620734867	-0,18653721722171	-0,375606350660771	-0,625584777763708	-0,618204230957283	-0,206130576031215	-0,150145120209213	-0,224380639526486	-0,070301703438024	-0,338822587515107	0,10899688465693	0,155740705310313	0,164595608480932	-0,0899069761919164	0,467493309484335	0,506303040788472	0,396951940390763	0,0881292547936306	0,216638230602114	0,845579967147412	0,601133655618048	0,484837805942369	0,233158818427592	0,824774159546017	0,581141643204455	0,799477737299808	0,438140568428455	1,21200882639674	0,867761141941631	1,19399990726523	1,32480450478376
nk160504_a@4	SF_F	SF_1	4	150	-0,604976413792571	0,252967171824094	0,404574677790629	-0,426627090090146	-0,70230849120893	0,374790931764914	-0,1188819908474	-0,344564729992061	-0,0963080941328614	0,281165612432661	1,30486936056953	1,65977552349689	0,41176878358908	-0,254593657620344	0,764235135952526	0,580399636067241	0,218504859889227	-0,170539689947257	-0,658858360955008	-0,910766484771214	-0,438565601282584	0,238895484246434	0,0608320530745015	0,642905524187004	-0,182370952041045	-0,498308687125455	-0,162209496902879	0,625280190940733	0,152166069096656	-0,258241109408981	-0,81990072568203	-0,352990120938661	-1,07512011220389	-0,915411828020646	-0,522646536782461	-0,774688697411119	-0,41618803591421	0,304821750796041	0,743811567292038	0,703133605190493	0,331191438720474	0,285429607360323	1,10390282297844	0,279435512545378	-0,0497345426480484
nk160504_a@11	SF_F	SF_1	11	150	0,376475887984204	1,27620550045284	1,45160245391319	0,423473625431802	-0,193116257630966	0,91449225494595	0,568545769573388	-0,194879743497277	-0,0310493927488637	-0,184301108684427	-0,0963193742861825	0,726485271198436	0,279841152484694	-0,0567922583106579	1,08920580552275	0,214761298047826	-0,658484475161636	-1,13128282842265	-1,10252966758098	-0,686381422692987	-0,83897473981035	-0,444704366212137	-0,842495226698091	0,350306225207084	0,513904288455569	0,395625136081976	1,26654749982692	0,759467904880763	0,889254877697935	0,874359117745491	-0,362531369261286	0,248321920253385	-0,592885815318824	-0,491774470252879	-0,675672449624243	-1,07992734647741	-0,657440201349787	1,28838118865707	0,541528338036703	0,280211590340736	0,734149288916663	0,598839651170417	0,0422172532165629	-1,70486614664463	-2,33757649893584
nk160504_a@22	SF_F	SF_1	22	150	0,121003270260156	0,461826310586022	0,704795327087885	0,365794569581445	-0,0843152942216987	0,689915103873094	0,37051905084503	0,418320355434478	-0,00651054791656692	0,0860824632370057	0,109091145852449	1,00844410653474	0,576737174964332	0,201690871540461	0,3878135106291	0,709006903543526	0,393762872569052	-0,372498581221012	0,120293302108881	-0,0728225543697441	-0,494943408141733	-0,465874246283831	-0,354633520349487	0,139593927983124	-0,00545405172188718	0,0817137809460192	-0,0109140675447202	0,461230325655068	0,277470919246697	0,450178874159303	-0,213390666081095	-0,133192506874978	-0,740754344332847	-0,370992368194813	-0,283656420217102	-0,202020499329503	-0,30842768165531	-0,0661184167557676	-0,625361848293732	-0,195972562414182	0,0431669186487987	0,145382656804268	0,222842037868844	-0,461100162596538	-0,626879713952802
nk160504_a@4	SF_F	SF_7	4	150	-0,995673246244384	-1,78375967231058	-1,8117917812991	-0,81531303293619	-0,611097996859227	0,293688778395071	1,83783013968865	1,06132182161222	-0,0681357853483762	-0,565582698641477	-0,133538302938934	1,10832522497986	0,331133204377259	0,339556159286	0,572876563999147	-0,278561348432877	-0,261463165638257	-0,655872602069522	-0,613856568268565	-0,248344726494854	-1,08852088002878	-1,22256236982424	-1,20896064162632	-0,722589397733776	0,74829754118036	1,5122885383623	0,988385305942109	1,06347573195601	0,495145792810104	1,4023502960809	0,573426189240865	-0,0898637881039481	0,0869640843184158	0,627046046993666	0,138321197011438	-0,199936000774478	-1,12941866651921	-1,46999378262558	-1,16823926297076	0,50412903195197	0,644090415625366	-0,513151578033494	-0,736490066355445	-0,381683211521811	-0,784215654567812
nk160504_a@11	SF_F	SF_7	11	150	-0,840023628023432	-1,03164381010131	-0,767950208528632	-0,473654342088057	-0,767957027314495	-0,672861156299562	-0,0630812531761886	-0,606992513305958	-0,869996206693948	-1,39900405043091	-0,92668134712238	0,922789286114481	0,884707259242797	-0,11732509699915	-0,294362779759799	0,539027826519402	0,656535644675262	0,16159383377584	-0,0434517809100629	-0,389710085537588	-0,655644550444108	-0,990581209083498	-0,35557989557231	-0,236088910020332	-0,540454673393143	1,09226128698311	1,16825085628073	1,60775512558866	0,76646970354557	0,359794574369325	0,216064366382351	0,489108482978633	0,231566700794511	-0,0110311625239902	-0,243881778562857	-0,346418984218248	-0,406983854485751	-0,979136100055522	-1,9392383559594	-0,61935484462307	-0,605915654955245	-0,420313370037019	-1,12603479709344	-0,915071567602142	-1,3366308955066
nk160504_a@22	SF_F	SF_7	22	150	0,480546292107023	-0,766911189983349	-0,550191511402197	-0,145301992499395	-0,323943906636689	-0,228082163872104	-0,254653671824527	0,258483867572217	0,272390354729688	-0,184283515923101	-0,0753122836095733	0,268623420648904	0,23658837320879	-0,107973713638123	0,230686884076036	-0,310566519714583	-0,315996323544413	-0,409549834009761	0,11171462975054	0,145150576693601	-0,423736964421527	-0,402876225123626	-0,253665456765339	-0,244885839508257	-0,022173152128937	0,194098326750794	0,15385092684818	0,174816293459323	-0,27373571756364	0,808624366216211	0,892766358980391	0,318823950499804	0,464860731353024	-0,151198555758362	0,362178743601935	0,151582598511662	-0,427405497961274	-0,690565993029606	-0,415134430134539	0,0104121872183183	-0,1384220085035	-0,183670427347155	0,667513605317689	1,75850186131516	1,17714281169901
nk160504_a@4	SF_F	SF_3_F	4	150	-0,937739367006858	-0,311967673352036	-0,307798274943433	-0,397707023707094	-1,00640760988012	-0,378470473083966	-1,50177969666003	-1,45876437025328	-1,19653878739028	-1,68607466506673	-1,9193372125725	-0,223720777724851	0,298412392831729	-0,420819283307819	-1,26184023607574	-0,656642991161594	-0,61446451285115	-0,789939434050721	0,593082930762261	0,57125363830809	-0,385320135650661	0,455662074716545	-0,133699749444428	-0,648898795328491	0,114193264357557	0,545204545601733	1,72287260121417	0,681441004226566	0,358157948677973	1,51424703793248	0,259228922432412	0,0702172044487351	0,979135163136684	1,89410789192802	0,434831760879207	0,445680245123398	-1,07344922276322	-1,30307488095583	-1,32301356873693	-0,183510205275639	1,09444882803875	0,616506843292585	1,25847117732422	1,54444750434443	1,29134468577217
nk160504_a@11	SF_F	SF_3_F	11	150	-1,01970828199287	-1,0688504638776	-1,13034067795634	-1,62153852824714	-1,86359809443632	-1,59554014219088	-1,95935297548847	-1,0349193536789	0,0444907042869108	-0,384746768202909	-0,473560610211739	-0,0997012076479207	1,00641456274647	0,219534458276309	-0,730271610439689	-0,392195425169647	-0,279934843376934	0,718614904612032	0,484985308071046	0,48934194417953	-0,277197565508199	0,617879245346568	0,74189023152407	-0,231006257631025	-0,138092583550428	-0,0312553417125258	0,226421144589992	-0,199509355237225	0,0339174077305347	0,372193872878268	-0,450868534748874	-0,694039904308603	0,876196457011331	0,955445258997661	-0,478555607149567	-0,267912801452357	-1,19970459743628	-0,626332734215363	0,277907051487237	-0,450603076521737	-0,810012928865965	-1,27380552755089	2,39521281104063	4,70977726883376	5,13843341302784
nk160504_a@22	SF_F	SF_3_F	22	150	-0,124937438951292	-1,0452488095533	-1,05534475597062	-0,776295378822929	-0,974856007953592	-1,37397917335022	-1,54205774313609	-1,15152119322812	0,0349978186263466	-0,945162606962381	-1,31617318648554	-0,551844295898758	0,528139124260668	0,0913973387653297	-0,270768960043171	0,0157403804053273	-0,850235918570095	-0,4433882335067	-0,163806485732255	0,339030617390859	-0,708438458423446	0,737108982474171	0,312671638963295	0,208637990241889	0,379274933092532	0,726232832195446	0,806769508437129	0,630394166477381	0,868529573835647	1,12244030561887	0,605989895796001	-0,0355174419196256	-0,00705624626682249	0,584290013090088	-0,286682296764665	0,281829097563855	-1,11736212946572	-0,858657117546179	-0,827178594260611	-0,801365222113078	-0,467771892719205	-0,544561887866334	2,35726658397736	2,78494820767316	2,91322629344355
nk160504_a@4	SF_F	SF_4_F	4	150	-0,0405253996364787	0,443127992177633	0,141252524865124	0,0860237854501917	0,335581640706024	0,569541326822554	0,474901103908267	-0,254223348434072	0,641701015156752	1,77221219839749	1,00095473810522	0,452048609676526	1,49852129748107	1,27595690722585	0,936958496109818	0,303867950543297	-0,401208859514631	-0,826506629653094	-0,946452332053495	-0,764667596309288	0,467136060423947	-0,229552294028117	-0,0906413767967671	-0,0668167166689104	-0,428092066343728	-1,00466767843795	-0,55935990709464	-0,242575223483047	0,0175191002854403	0,706657502428231	-0,256797688020864	-0,585975747123538	-0,119683297482655	0,395374139581229	0,417712504126903	0,116290050631228	-0,11354300576694	-0,294936955448788	-0,448908766767055	-0,208611697820382	-0,685097397043076	-0,0960428774962273	1,51012726155894	2,81880814662345	1,93888086180403
nk160504_a@11	SF_F	SF_4_F	11	150	-0,124314450860085	-0,672631448020085	-0,526193537962283	-1,07788923319591	-0,69219016151728	0,384628296320406	-0,0371813841135888	0,143717959898084	0,169447621559031	0,461129838593727	0,329486514800599	0,0731355027733683	0,496089076282457	0,035035147290538	0,0884397563820633	-0,0660032789565986	-0,176951888767694	-0,416793306016873	-0,788628653034839	-0,629966699187609	-0,574117437288174	-0,5091380269799	0,202048652174195	0,291944380355585	0,597463011786829	0,0230473467948651	-0,00629680026996686	-0,308918127906568	-0,25879041959082	-0,0262118114414929	-0,223566538596214	-0,430150839876889	-0,370650127199191	0,261903272402657	0,45197948515383	0,749774926039153	0,496905797718552	-0,123472549208327	0,476563926263057	0,335839749468187	-0,142662505674101	-0,0947794956712268	1,76677051658498	3,15843803967603	3,00453558781325
nk160504_a@22	SF_F	SF_4_F	22	150	0,0244524973639146	-0,85337125943287	-0,639285697214337	-1,11853881238229	-1,27645559384577	0,804059709065548	-0,0729251594441167	-0,396907079709939	-0,222411761300768	0,14765411924241	0,186875760816989	-0,13097053131968	-0,253600361126038	-0,31589113273935	-0,129594457368272	0,277975267184305	-0,00179756070703086	-0,263696692633459	-0,491922638391158	-0,837429201780687	-0,583294464928031	-0,912061087672219	0,0147279290420367	0,131147903823636	0,796350105256035	0,420536980193141	0,0629824305308544	-0,319880635687538	-0,486175599163693	-0,022470043262186	-0,214080869824248	0,215541054943207	-0,0514227868635965	0,529650133643143	0,400014764462203	0,879172682681103	1,12216521199524	0,392372379200816	0,0716642251174656	-0,48688840318298	0,0195716374620467	0,0944851421622788	2,64237801945875	3,20647936000947	3,23914382048336
nk160504_a@4	SF_F	SF_5_F	4	150	-1,08072804840794	-1,45945522003338	-1,63630455594848	-1,600310553901	-0,860173859744766	0,804267249277944	0,756080833938037	-0,73576969180396	-1,52200547490135	-1,14791095431927	-1,33497459769541	-0,823220172978602	-0,887839065392675	-1,12799227809063	0,0713874805934353	-0,079218519426714	-1,57531821824916	-1,46739458443217	-0,964106877420289	0,816942538834359	-0,241211711691066	-0,32107051393974	-0,903189834103163	-1,42926532029247	-0,32447704275812	-0,194840618028573	-0,86389900922942	-0,0105573216688005	0,196284938675941	-0,187899150377529	-0,201943974831705	-0,25322723317291	0,396223032279207	0,0119700157563896	1,37355445735363	1,96690465540896	2,01812182013738	1,54725520702363	2,73301509269299	2,05998387920144	1,18208728341323	0,57618266656272	2,31912642245585	3,90531657733785	2,62407679980507
nk160504_a@11	SF_F	SF_5_F	11	150	-0,475366610106455	-0,507339077796435	-0,701675502194467	-0,858962962613079	-0,662105771827606	-0,488435632513767	-0,210092320184602	-0,876837317137143	-0,690399496070914	-0,57456931104245	-0,0938073973831922	-0,428139294395919	-0,169993471257762	0,143418231022816	0,0202219829659652	-0,0453991957854835	-0,948696792424864	-0,60777295496945	-0,578836738274074	-0,0227576292980223	-0,131480023810956	0,22352951991331	0,170832368374573	-0,547256383067102	0,0206847458350275	0,254074664231747	0,231866091256094	0,0912740498870684	0,377711574898865	-0,193193247752025	-0,168908557036792	-0,343909279252521	-0,0610382826812967	0,0752692056964837	0,521753316881661	0,774707073257002	0,916548840613297	0,0118960290639374	0,452076576844546	0,0553248876476531	-0,22848699179466	-0,880023783994114	0,54144032058154	1,79776211124648	1,78512592139459
[truncated: 28 more rows]
[truncated: 105 more columns]
