# Supplementary material for: Coincidence of pheromone and plant odor leads to sensory plasticity in the heliothine olfactory system
Source: PLoS One. 2017 May 3;12(5):e0175513. doi: 10.1371/journal.pone.0175513 (PMC5414983; doi:10.1371/journal.pone.0175513)
Supplement: S1 Data — Calcium response data from antenna lobe projection neurons in male moth (Helicoverpa armigera) stained with Fura2 (ratiometric), stimulated with plant odors (Sunflower or Ylang ylang) in presence with pheromones. Raw data Imaging files available at: https://figshare.com/articles/Imaging_rawdata_Trondheim_zip/4810420. (ZIP) [file pone.0175513.s002.zip › TraceDatGlom_OG.xls]

ID.Glom	Sequence	Stim	Response.Unit	VWS_Frames	frame0	frame1	frame2	frame3	frame4	frame5	frame6	frame7	frame8	frame9	frame10	frame11	frame12	frame13	frame14	frame15	frame16	frame17	frame18	frame19	frame20	frame21	frame22	frame23	frame24	frame25	frame26	frame27	frame28	frame29	frame30	frame31	frame32	frame33	frame34	frame35	frame36	frame37	frame38	frame39	frame40	frame41	frame42	frame43	frame44
nk160407_a@9	SF_F	SF_1	9	150	-2,035733003	-0,875428701	-1,356242019	-1,685531679	-2,006646787	-0,897647921	-0,673504201	-1,171092686	-1,445173055	-0,943153557	-0,955735788	-0,944374082	-1,059249748	-0,871900456	-1,227737109	-0,773820641	-0,308750773	-0,262684417	-0,163111011	-0,695796525	-0,470909531	-0,249342703	-0,287175559	-0,224691838	-0,46633368	0,436920119	0,786874918	0,161908945	0,1830008	0,45097077	0,10351452	0,169685238	0,664446196	0,817757173	0,059657078	0,516775433	1,035047003	1,311144139	1,422678954	0,841230343	-0,02141607	-0,276563656	1,652443894	4,463263633	4,511974323
nk160407_a@11	SF_F	SF_1	11	150	-0,1126858	-0,1287779	-0,586294123	-0,316073764	-0,390559658	-0,37759198	-0,76855823	-0,527769684	-0,824288873	-0,099861677	-0,19022405	0,058514315	-0,167984616	0,334351042	-0,293239454	-0,030717398	0,196379866	0,278794958	-0,056593356	0,163198608	-0,113470932	0,306422703	-0,03148578	-0,26927345	-0,36383638	0,16900229	-0,179651184	0,109587654	-0,25511934	0,100052491	-0,604353944	0,162211977	-0,041369775	0,30095187	-0,156376548	0,275897566	0,12806516	0,116239139	0,019107866	0,034918585	-0,070377104	0,200264048	0,086507923	0,135712303	-0,510651509
nk160407_a@15	SF_F	SF_1	15	150	-1,129468782	-0,873657608	-1,310391046	-1,57882873	-1,678472775	-1,261234007	-1,878586442	-1,688157181	-1,471851235	-0,776339061	-1,524132624	-0,539404722	-0,882001024	-0,710875543	-0,557773561	-0,38325393	-1,133187533	-1,129484881	-0,503814131	-0,198763181	-0,106339615	0,651185759	0,237107524	0,282367374	-0,246390541	0,701504	0,499533297	-0,294576336	-0,0716285	0,025769164	-0,667881076	0,319279406	0,60114501	0,460203336	0,729860908	1,013558784	0,840994687	1,243173194	0,4185863	0,925239357	0,318899886	-0,094194861	4,223552751	8,055979672	7,576252244
nk160407_a@18	SF_F	SF_1	18	150	-0,563056839	-0,532222561	-1,274215045	-1,034298379	-1,078994469	-0,741510901	-0,624570185	-1,016016945	-1,176335463	-0,691799559	-1,035849328	-0,994472142	-1,277326602	-0,881761167	-0,819474572	-0,456948284	-0,952401762	-0,925579355	-0,522281093	-0,749609037	-0,044792963	0,43173002	0,102312275	0,148441362	-0,207794905	0,513919057	0,081031258	-0,619745604	0,276382708	0,939025644	0,070569947	0,70523355	0,892952601	0,252370401	0,757948173	1,134116365	0,912246396	0,77034694	0,260246553	1,239164796	0,678376509	0,099449225	2,232545727	4,639317812	4,410474796
nk160407_a@22	SF_F	SF_1	22	150	-3,571868006	-3,006263092	-3,058204367	-3,17532843	-3,091739611	-2,066563447	-1,846588437	-1,946848715	-1,981556155	-1,040978514	-1,135355676	-0,890862698	-0,27344294	-0,053966911	0,188271907	-0,00180146	-0,387274873	0,468470307	0,36226205	-0,510353142	-0,340768711	0,407026462	-0,052866266	0,215928776	-0,032594149	0,247138631	0,13404416	-0,504246401	-0,466114926	0,134780065	-0,496824451	-0,018309964	0,640985188	0,745253577	-0,022507231	-0,040771577	0,267878659	0,524347213	0,506622451	0,385052708	-0,132824329	-0,319307922	1,771997932	6,261892415	6,49020387
nk160407_a@27	SF_F	SF_1	27	150	-0,495457992	0,205067857	-0,403116342	-0,558784747	-0,691982143	-0,328044192	-0,128979079	-0,373939468	-0,212776946	0,227237675	0,037819983	0,205700339	-0,146868482	0,027358396	-0,397958083	-0,201704167	-0,191397089	-0,061803629	-0,278350311	0,07061885	0,235093551	0,66229571	0,176975242	0,047169654	-0,049867084	0,798544714	0,802967108	0,168840996	-0,072548669	0,29899248	-0,457075094	0,005013608	-0,01960525	0,00724196	-0,489977092	-0,401891334	-0,387425973	-0,310353147	0,012506355	-0,090313399	-0,431045331	-0,386946534	0,792078284	3,967854227	4,830823677
nk160407_a@30	SF_F	SF_1	30	150	-2,281939177	-1,704477814	-1,996202808	-1,816703195	-1,694536055	-1,244062414	-1,092662035	-1,194710565	-1,091988681	-0,670525745	-0,713696614	-0,560774798	-0,662833918	-0,446716264	-0,676929637	-0,498313697	-0,371399119	-0,386034308	-0,443473964	-0,872730502	-0,283120789	0,472568213	0,001146229	-0,067367402	-0,55644762	0,36718684	0,533173696	0,08999632	0,372156283	0,734336162	-0,05051327	0,402089576	0,621447639	0,389474712	0,059911012	0,227272103	0,446089468	0,602999856	0,37913512	0,891369051	0,625263561	0,21911571	2,467866585	5,514845921	5,564995098
nk160407_a@9	SF_F	SF_2	9	150	-0,608485598	0,97540987	1,146374168	0,856827581	0,073128856	0,12751419	-0,016503275	-0,076387411	-0,127917437	-0,110477974	-0,427717185	-0,418162408	-0,332264963	-0,265836276	-0,849861711	-0,606312103	-0,870411662	-0,681723723	-0,428255934	-0,254335149	-0,258912658	-0,183372008	-0,165025113	-0,08953204	-0,050462368	0,100242784	-0,252269936	1,054612564	1,262931546	1,061924809	0,678895806	0,649666288	0,146739095	0,006973312	-0,280847098	0,4389908	0,304500698	0,263240415	0,169105609	0,277476806	0,403362298	0,755142425	1,687505286	5,222386062	4,77100192
nk160407_a@11	SF_F	SF_2	11	150	-0,104291092	0,396089088	0,097974892	0,026565493	-0,673441304	-0,543782042	-0,587301878	-0,716674905	-0,750904014	-0,551391229	-1,174080232	-0,972366144	-1,190067877	-0,831679227	-1,118869317	-0,475616693	-0,803430437	-0,496468335	-0,15084028	-0,096650255	-0,078893963	0,207145922	0,115208343	0,333119662	0,130301326	0,399297183	0,130963218	0,821073752	0,284189342	0,206243813	-0,118364775	1,043801993	1,128739111	0,765039114	0,050650006	0,150623499	0,203766843	0,63862165	0,400318479	0,498225623	0,685797241	1,04605938	0,313981112	0,077592965	-0,700808503
nk160407_a@15	SF_F	SF_2	15	150	-2,685023623	-2,264327744	-1,715738802	-0,908840567	-1,572031841	-1,587301	-2,66630666	-2,55330812	-1,470012947	-1,048151817	-0,471429459	-0,806219317	-0,815064268	0,356999942	-0,28021804	-0,045542872	0,125921348	0,344995474	-0,317065548	0,416572813	0,514364055	0,318557288	0,3986355	0,684187881	0,987016147	0,748118614	0,953485466	1,109772485	-0,126963355	-0,053322769	0,226739058	-0,23299788	-1,039576249	-1,143442062	-1,574919815	-0,622906594	-0,00978677	0,130425936	-0,041282201	0,264944342	-0,119669266	0,099712081	4,612563312	7,057919379	6,81308397
nk160407_a@18	SF_F	SF_2	18	150	-2,364529385	-1,760678471	-1,801518522	-1,023778283	-1,316481208	-0,648640218	-1,723422989	-1,852684809	-1,027254337	-0,937594081	0,054700327	-0,615992933	-0,318861009	0,219949166	0,098758781	0,339082752	-0,0034108	-0,198477897	-0,587905613	-0,591047256	-0,424596895	-0,235042591	-0,093047619	-0,010801261	0,677354041	0,264379231	0,279652678	0,608945368	0,106570063	0,238034933	0,408300606	0,471146079	-0,166827186	-0,285298423	-0,827252093	-0,068379149	0,407603382	0,109417735	0,125675614	0,01736978	-0,21204284	-0,26312993	1,821391935	3,555201478	3,133478682
nk160407_a@22	SF_F	SF_2	22	150	-1,541989699	-0,533958886	-0,642267809	-0,359393723	-0,931547885	-0,859337365	-1,190763224	-1,164592035	-0,430954673	-0,071845785	-0,297313984	-0,549421828	-0,340358286	-0,278930982	-0,912709583	-0,657953298	-0,580888165	-0,438730919	0,119758137	0,181934032	0,293299703	0,983993368	0,996287481	0,775903879	0,675579349	0,670921185	0,143146305	0,43316526	0,015087721	-0,265914972	-0,364017841	-0,041132672	-0,586056974	-0,746391052	-1,067896232	0,009705619	0,306527288	0,212909027	0,307865295	1,00163273	1,346688389	1,355551959	3,944918281	7,260045439	7,267134681
nk160407_a@27	SF_F	SF_2	27	150	-0,706854158	0,124924276	0,174890977	0,261647976	-0,026669943	-0,164263013	-0,442536652	-0,480603283	-0,487143042	-0,413178108	-0,592423403	-0,37434801	-0,014681058	0,039401098	-0,548175864	-0,188276131	-0,498991983	-0,289544463	0,132238315	0,79863485	0,442918584	0,096745875	0,056370666	0,21248113	0,217857396	0,214380243	0,102800738	0,597219621	0,195747594	-0,020325522	0,020163829	0,250122732	-0,06239532	0,031558844	-0,384508135	-0,182123777	-0,196136543	0,045512193	-0,10257654	0,00035335	0,349271394	0,767901986	1,524746566	4,857156114	5,581495955
nk160407_a@30	SF_F	SF_2	30	150	-2,066553904	-1,221653438	-1,215887648	-0,399511021	-1,016694902	-0,718282002	-1,422140419	-1,65300948	-1,148871606	-0,993194657	-0,794290841	-1,053548836	-0,51236284	-0,193411955	-0,623206795	-0,302256892	0,048637726	0,122568228	-0,21300356	-0,191899498	-0,089692946	0,463981691	0,890391943	0,989722009	1,117041566	1,143652808	0,526966235	0,604236185	0,156937025	0,087827176	-0,044665102	0,101788403	-0,402805441	-0,689825315	-1,001632104	-0,153246804	0,220794021	-0,127021312	-0,139336872	0,057661642	0,044229016	0,110563373	2,090125666	5,426938269	5,268735635
nk160407_a@9	SF_F	SF_3_F	9	150	-2,183726309	-0,80669714	-0,852827422	-1,399830307	-1,877347409	-1,723790429	-1,988671156	-1,937661094	-1,127394944	-0,456879709	-0,625162444	-0,931968372	-1,239174885	-0,707760279	-0,671508422	-0,671095307	0,062385688	0,103474062	-0,155607174	-0,073333758	0,685880171	0,999075448	0,198676813	0,278346914	-0,249388326	-0,246609856	-0,432557248	0,110142171	0,09829769	-0,135241162	-0,225013108	-0,087016873	-0,446745923	0,540485423	0,35545759	0,955846349	1,11498654	0,804283089	0,288145015	0,302699902	0,037570771	-0,178359367	0,782516618	4,672895278	4,605359575
nk160407_a@11	SF_F	SF_3_F	11	150	-0,776532379	-0,129595573	-0,866638015	-1,305380428	-2,006665334	-1,428240287	-1,420390387	-0,957185116	-1,16657607	-1,137292738	-1,14638987	-0,959188883	-0,662879102	-0,493076918	-0,889872264	-0,427534621	-0,247958299	-0,111355877	0,039563834	-0,148206887	0,154699381	0,435274423	-0,136804265	-0,283746509	-0,380379042	0,370060554	0,435499277	0,473969346	-0,345640782	0,107756835	-0,268472145	0,174211056	0,007059296	0,56653796	0,217875766	0,216222389	0,561225607	1,213525112	0,814781029	0,713243243	0,462968166	0,839538425	0,646524278	0,715599175	-0,106397177
nk160407_a@15	SF_F	SF_3_F	15	150	-2,348101884	-0,602252686	-0,817010172	-1,236459921	-1,286299723	-1,056737537	-1,187968055	-0,98892676	-1,177573499	-0,545838511	-0,473908593	-0,882636964	-1,020564385	-0,345045186	-0,578501362	-0,558037244	-0,483172978	0,021621112	-0,414703915	-0,337451372	-0,177539598	-0,637888559	-0,105246212	0,923940668	0,755576936	0,646587079	0,593978851	1,132358372	0,501477739	0,328545592	0,43322827	0,333438811	-0,140593405	-0,117061456	-0,196294643	-0,006715279	0,435943976	0,461090932	-0,1914306	0,099002172	-0,379256537	-0,736552795	3,16947302	5,827753651	5,162819978
nk160407_a@18	SF_F	SF_3_F	18	150	-2,462536047	-0,665812741	-1,089624301	-1,468595408	-1,507616864	-1,214653315	-1,255216381	-0,986070416	-1,28311677	-0,929994899	-1,046087569	-1,053324214	-1,043120283	-0,24218682	-0,602379628	-0,587918885	-0,409197711	-0,323913028	-0,569493242	-0,598255561	-0,427313484	-0,791254366	-0,77621138	0,566363744	0,242561898	0,359737341	0,609872944	1,66714582	0,862925073	0,721805664	1,149933616	0,98287528	0,236845802	0,468478438	-0,060212978	-0,192877997	0,43114227	0,247093772	0,008760599	0,168206961	-0,214587088	-0,26596169	1,296175925	2,530188188	2,068764072
nk160407_a@22	SF_F	SF_3_F	22	150	-2,751919507	-0,99381083	-0,928802325	-0,817115906	-0,221480478	0,418454586	-0,148325519	-0,471633203	-0,499116311	-0,36729648	-0,695962231	0,060766895	-0,353724069	-0,419164933	-0,725118809	0,005202639	-0,321424416	-0,204144359	-0,151927587	-0,296963204	-0,402666129	-0,589593186	-0,027001467	0,709965295	0,716740191	0,677621491	0,265936728	0,826571236	1,452401885	1,079047129	0,406369248	0,004820996	-0,562151865	-0,307267757	-0,344668024	-0,421083588	0,058941719	-0,189218681	-0,239357218	-0,01294735	-0,124407097	-0,498644877	2,164750647	5,803817569	5,351862843
nk160407_a@27	SF_F	SF_3_F	27	150	-1,101711406	0,227881425	-0,415915361	-0,852231136	-1,383908251	-1,222564321	-1,371241083	-1,256897679	-1,128740763	-1,144619034	-1,383973519	-1,201822649	-1,016965529	0,059442754	-0,111152846	0,517075767	0,045412331	0,073366719	0,0070381	0,316900028	0,05900274	0,028518647	-0,266953666	0,176259021	0,127099712	0,328366328	0,236103354	0,508872296	0,153646742	0,161322093	0,023524861	-0,071737852	-0,38816954	-0,000543189	0,060623009	0,014877044	0,139469572	0,31727409	0,324597799	0,762525651	0,462872531	0,093393362	1,190591801	4,343242011	5,448608851
nk160407_a@30	SF_F	SF_3_F	30	150	-2,328082021	-0,491187754	-0,866400681	-1,154011809	-1,00863721	-0,406284692	-0,328108776	-0,257706464	-0,42802335	-0,309665688	-0,63897389	-0,585710507	-0,640608882	-0,293783625	-0,610198528	-0,421245142	-0,503358034	-0,28897782	-0,20298512	-0,321680283	-0,199468018	-0,304313949	-0,168926077	0,490199967	0,189883062	0,240487264	0,220655722	0,994194516	0,690063941	0,611979566	0,512464499	0,419040462	-0,029446794	0,186556	-0,045990726	-0,031275059	0,430704329	0,166066092	-0,042900867	0,177548234	-0,057027269	-0,235727972	2,005258339	4,696526116	4,247924904
nk160407_a@9	SF_F	SF_4_F	9	150	-0,907134278	-0,207024853	-0,307425323	-0,038987198	-0,300045929	-0,325210281	-0,508723167	-0,72781887	-0,86149552	-0,896440347	-0,999602957	-0,604083749	-0,585220075	-0,437131217	-0,070933621	0,169737832	0,323586237	0,049742678	-0,073998356	-0,134887003	-0,17789997	-0,220064946	-0,223945214	0,081743984	0,12575752	0,533748654	0,138440271	0,189241622	0,358604763	0,39524866	0,110677198	0,052785563	-0,29688723	0,444483506	0,226872959	-0,007226624	0,397144969	0,236911815	-0,135716112	0,132868539	0,0002386	0,031629496	1,660747735	5,136906056	5,669136089
nk160407_a@11	SF_F	SF_4_F	11	150	0,427143344	0,5032429	-0,03429235	-0,179880125	-0,322357774	-0,217464871	-0,338388011	-0,203144635	-0,411762326	-0,514479661	-0,629909584	0,201349301	0,19442924	0,121758453	-0,255449497	0,218429883	0,05054203	0,142374051	-0,358442915	-0,337564291	-0,552236793	-0,201315401	-0,627752597	-0,407545565	-0,728628542	-0,213864773	-0,310070607	0,145648373	-0,144111054	0,249806625	-0,086066591	-0,005733642	-0,030941508	0,765245883	0,568647105	0,971080713	0,7023364	0,536148797	-0,033466804	0,05530413	-0,157639088	-0,080334818	-0,16082015	0,136298347	-0,078866292
nk160407_a@15	SF_F	SF_4_F	15	150	-2,386883584	-1,505307251	-0,252022016	0,702552744	0,80799743	0,79787766	0,548301572	0,084103177	0,055627099	0,356285807	0,197926441	0,151881051	-0,019695872	0,155470598	0,187812441	0,329694574	0,054029001	-0,287136762	0,260972718	0,946022352	1,050561964	0,89798089	0,466504566	0,200193063	0,221631118	1,389481533	0,274959244	0,170219994	0,122838537	0,246289606	-0,346129128	-0,387619036	-0,060392505	-0,641928291	-1,122948838	-1,342862039	-0,514730535	-0,732977635	-0,963001553	-0,905047339	-1,590535807	-1,898169945	1,806214995	5,455754182	5,62814412
nk160407_a@18	SF_F	SF_4_F	18	150	-2,062902352	-1,085900528	-0,069203688	0,758798502	0,77766333	1,100585605	0,695279773	0,495616456	0,434217258	0,453275032	0,103066661	0,822269309	0,68686677	0,259475695	0,278021929	0,777296012	0,986972452	0,011996757	0,08434635	0,474754193	0,823172624	0,818936238	0,304156842	-0,011028397	-0,398384646	0,688005792	0,222609056	0,903827738	0,245163726	0,088446692	-0,24016796	0,032784999	0,081941329	-0,681649494	-1,400723082	-1,593716359	-1,538395181	-1,281621559	-0,799481072	-0,748942288	-1,256544348	-1,596405592	-0,674015913	1,483047712	1,735843814
nk160407_a@22	SF_F	SF_4_F	22	150	-1,41490616	-0,666632638	-0,340265227	0,504088383	0,246391192	0,248827638	0,024494215	-0,481069188	-0,703591354	-0,600200892	-0,730223087	-0,321261491	-0,428325116	-0,075304866	0,343981715	0,207027351	0,038496334	0,306056487	0,732990114	0,586207205	0,285142636	0,152722024	0,426276036	0,436145143	0,073913222	0,369371122	0,207012439	0,212138504	-0,078652598	-0,150967678	-0,301619956	-0,14121846	-0,484043864	-0,362844304	-0,35566056	-0,704840824	0,037816917	0,030221533	-0,398293148	0,087736732	0,442538167	0,671262738	2,251676365	6,054550116	6,76816481
nk160407_a@27	SF_F	SF_4_F	27	150	-0,868928686	-0,356862317	-0,359648088	-0,013798063	-0,274290591	-0,003874732	-0,171644785	-0,503991182	-0,510832151	-0,110786005	-0,403565717	-0,198446726	-0,298187467	-0,033497285	0,370439093	0,464549134	0,296663913	0,035607159	0,3296446	0,24311694	-0,101441012	-0,252100776	-0,105577903	0,812902305	0,884818925	1,101077125	0,505909879	0,17679818	0,065142137	0,014926206	-0,400412312	-0,492170608	-0,525848818	0,134071781	-0,443646084	-0,499027869	-0,209211491	-0,378829634	-0,812307252	-0,281396258	-0,501351058	-0,651113681	0,434135257	4,453280158	5,250096633
nk160407_a@30	SF_F	SF_4_F	30	150	-1,552153751	-0,72728175	-0,13695911	0,44014985	0,290606955	0,495419032	0,748655173	0,119978631	-0,058560389	-0,108582312	-0,157451022	0,410912987	0,25936141	0,230484356	0,678510782	0,564012407	0,593212727	0,323520202	0,482379908	0,586918575	0,423702929	0,339277701	0,387274277	0,166838947	-0,199154686	0,515494889	0,048455554	0,129039952	-0,177401549	0,003723938	-0,215587182	0,217494738	-0,092255424	-0,480067577	-0,914012246	-1,274934554	-0,675438906	-0,769671018	-1,02275949	-0,381882993	-0,095524764	0,028947021	0,749351019	4,014081513	4,396448098
nk160407_a@9	SF_F	SF_5_F	9	150	-2,0606597	-0,505883012	-0,777758138	-1,057927553	-1,201036121	-0,754325354	-0,95415189	-0,721278565	-0,868220778	0,063977956	0,094573632	-0,237838819	-0,684616168	-0,424850125	-0,801897973	-0,6806018	-0,66501987	-0,982927237	-1,006973504	-0,538005573	-0,694915704	-0,697134384	-0,282051118	0,309985454	0,551521484	0,683733259	-0,014863527	0,394944995	1,099970302	0,622262281	0,276818908	0,523409848	0,523098716	0,542224895	0,024917782	-0,182441321	0,102585969	1,008924478	0,729572553	0,405591428	0,509406602	0,692146422	0,617446133	4,553099293	4,82497726
nk160407_a@11	SF_F	SF_5_F	11	150	-1,929233804	-1,610525964	-1,642186215	-0,940903043	-1,013022473	-0,875164073	-0,858890401	0,250579833	0,25648652	0,295893738	-0,186566916	-0,166210035	-0,478093431	-0,533613403	-1,01700353	-0,89344821	-0,776229832	-0,249026548	-0,42564836	-0,028897974	-0,05555836	0,298425427	-0,062751725	-0,025646998	-0,548594904	-0,141056017	-0,663918185	-0,201527588	-0,140592363	0,235642725	0,214352573	0,543245613	0,420188903	0,717112083	0,452659272	0,901250753	0,34722776	0,660556954	0,706479197	1,097244796	1,107547757	1,214085553	0,585403902	0,97978505	0,559464753
nk160407_a@15	SF_F	SF_5_F	15	150	-1,504818506	-0,417308722	-0,800109519	-1,255927278	-0,587133234	-0,596991129	-0,828217104	-0,000217775	-0,641689914	-1,105457653	-1,558691906	-0,989132114	-0,835607801	-0,572970707	-0,777859606	-0,452697188	-0,554105125	-0,73680072	-0,55085932	-1,024115628	-0,825239311	-0,005418805	0,228011373	0,010328913	-0,011744092	0,973789042	0,613483255	0,378587317	0,532143393	0,598144124	0,245165199	0,031611125	-0,00698853	0,352618988	0,101972736	0,382199009	1,107215643	1,052447714	1,360734306	0,933779864	1,144540231	1,599801257	4,049165265	7,085586347	6,916077451
nk160407_a@18	SF_F	SF_5_F	18	150	-1,74453167	-0,631296418	-0,242276238	-0,84520383	-0,608614456	-0,781015001	-0,895024252	-0,448951508	-1,079091817	-1,034551537	-1,140685555	-0,682961256	-0,470235402	-0,440241413	-0,795204796	-0,526997994	-0,405810712	-0,767055441	-0,83913032	-1,027927672	-1,241380206	-0,092349602	-0,089949077	-0,294643831	-0,129731808	0,886071688	0,466876566	0,581225722	0,363331794	0,409586053	0,200523527	0,087984289	0,294740651	0,675769103	0,254647102	0,680339155	0,830699214	0,780284002	1,1659515	1,266276295	1,069596595	0,868365139	1,750282663	3,740946487	3,576556729
nk160407_a@22	SF_F	SF_5_F	22	150	-2,006625283	-0,870306708	-0,917413829	-1,370463531	-1,017876319	-1,033635561	-1,06773422	-0,681051724	-0,886474097	-0,822814981	-0,80869296	-0,66324162	-0,65717261	-0,75466106	-1,120431576	-0,961123147	-0,885827857	-1,003109549	-1,026718866	-0,785176792	-1,202946945	-0,846060253	-0,243596016	0,061904448	0,99717426	1,18323053	0,577645603	0,5773288	0,602066939	0,440196854	0,427583787	0,325522156	0,460618915	1,164168988	0,820199492	0,905876613	0,904843099	0,695723618	0,462628146	0,352046442	0,447761556	0,404551495	1,683277646	6,251971199	6,233068175
nk160407_a@27	SF_F	SF_5_F	27	150	-1,326819201	-0,080384196	-0,498554307	-0,821718229	-0,739715439	-0,812595134	-0,539679549	-0,214420879	-0,716978976	-0,457624356	-0,794137887	-0,58327858	-0,786738362	-0,689779058	-0,760500699	-0,460544105	-0,465835685	-0,48712496	-0,001175785	-0,06274524	-0,504762965	-0,251166752	0,016483319	0,234467266	0,158711534	0,584455889	0,209241394	0,473922955	0,682929745	0,603465219	0,299185719	0,492507874	0,281285187	0,431915486	0,074256709	0,147546848	0,342606673	0,401766578	0,225326108	0,187714413	0,261987937	0,546001683	0,779729417	4,735983353	5,491081035
nk160407_a@30	SF_F	SF_5_F	30	150	-2,101017925	-0,896244127	-0,367660531	-0,994375889	-0,897501791	-0,974910697	-1,216197664	-0,843857986	-1,134552072	-0,98313618	-0,89483831	-0,56315081	-0,387246727	-0,439157451	-0,84939647	-0,558317267	-0,418795976	-0,540664277	-0,70449726	-0,485926277	-0,943206546	-0,198393754	0,176920027	-0,077933103	0,028632119	0,716209301	0,313314616	0,369167463	0,409379755	0,397380083	0,264606976	0,382528673	0,411428014	0,76321041	0,29370521	0,513800346	0,489110324	0,568339962	0,520372922	0,443416821	0,319232482	0,344169413	1,337737395	5,095266476	5,01992452
nk160407_a@9	SF_F	SF_6_F	9	150	-0,923783092	-0,060465042	-0,499946375	-0,283169838	-0,713164214	-0,701286906	-0,32966742	1,095606732	0,674100444	0,617339271	0,030436051	0,051432351	0,069288685	0,537543875	0,429518792	0,345579937	0,104865314	0,63394758	0,413029784	0,284471287	-0,197769763	-0,16435632	-0,027317323	0,60382047	0,311535506	0,063589224	-0,105858781	-0,053867724	-0,365836386	-0,278146051	-0,374880023	-0,219858957	-0,121903942	0,16290374	-0,199443316	-0,394367779	-0,465831638	-0,158166287	-0,438389199	-0,47596877	-0,616239151	-0,426225707	-0,241844973	4,009155503	4,12728107
nk160407_a@11	SF_F	SF_6_F	11	150	-0,647010967	0,046035404	-0,287995908	-0,15552037	-0,576675527	-0,333074262	-0,822520804	-0,437067388	-0,544210342	-0,225289202	-0,657775113	-0,290759229	-0,42574221	0,096296161	-0,071398292	0,30626514	-0,266221269	-0,195331005	-0,397914936	-0,151609178	-0,320627769	0,074887147	-0,103518191	0,203237962	0,155544079	0,476281456	0,090026525	0,131731426	-0,138181166	-0,023596531	-0,170102729	0,149370555	-0,158260466	-0,024201421	0,382793909	0,525680011	0,152924338	0,279614311	0,049903181	0,320684007	0,04376139	0,686478896	0,596354697	0,949650574	0,540716642
nk160407_a@15	SF_F	SF_6_F	15	150	-1,503711094	-0,792298115	-0,501279473	-0,217006121	-0,804011526	-0,701976386	-0,401798897	-0,270827541	-0,555366229	-0,262935656	0,127119949	-0,35571765	-0,668061707	0,140544883	-0,872412145	0,368242926	-0,330328208	-0,150320558	0,134239189	0,313479493	-0,062654489	0,731511247	0,25157673	-0,05427936	-0,108370058	0,014996629	0,08575884	0,346158104	-0,45583343	0,169089041	0,291848647	0,924440325	0,164335832	0,188221941	-0,107245933	-0,425421468	-0,406024287	-0,088430964	-0,217928379	0,051465212	-0,747034938	-1,019257046	2,872918061	5,965646739	5,661828824
nk160407_a@18	SF_F	SF_6_F	18	150	0,260100488	0,64143193	1,076419268	1,60681463	0,856055065	1,112631361	1,210539986	1,182669382	0,824568358	0,958040504	1,263065928	0,834455464	0,974242758	0,56303776	-0,246699197	0,746017543	0,089949566	0,077417839	0,47802207	0,629979317	-0,02351306	0,68915651	0,125519162	-0,100332788	-0,320116603	-0,480499941	-0,377927123	-0,363982309	-0,731937496	-0,319688464	-0,49512837	0,077218367	-0,296564433	-0,352426171	-0,662503944	-0,679009481	-0,599260065	-0,196960731	-0,247194005	-0,054338539	-0,806870808	-0,708245667	0,850982456	2,609645908	2,24144974
nk160407_a@22	SF_F	SF_6_F	22	150	-0,710094742	0,160874759	-0,046968249	0,214407413	-0,178707259	-0,164199093	0,055204577	0,45281771	0,527888882	0,828349159	0,231185984	0,046830724	-0,206916143	-0,223300767	-0,660867311	-0,187170276	-0,002219147	0,658211779	0,483351025	0,391554778	-0,09145845	-0,049244948	0,038158408	0,746799816	0,411159117	0,049442576	-0,063574454	-0,105260082	-0,415977392	-0,350609263	0,000821713	0,499774064	-0,064593956	-0,035771617	-0,414639377	-0,503201587	-0,233785183	-0,105036621	-0,041139563	0,197477262	-0,012217854	0,009380179	1,26467402	6,006578478	5,808018263
nk160407_a@27	SF_F	SF_6_F	27	150	0,316420663	0,973524482	0,875055876	0,884721109	0,233377682	0,29314346	0,567865849	0,87993957	0,752652294	1,154790094	0,745776734	0,606834497	0,257283961	0,189002952	-0,310084968	0,078610034	-0,275293556	-0,034475857	-0,291822869	-0,026129528	-0,474038333	-0,139038349	-0,130739533	0,063171315	-0,108986439	-0,290356436	-0,438889963	-0,146132416	-0,362561712	-0,010989609	-0,189845491	0,147404033	-0,107901319	0,164325452	0,04843218	-0,186382301	-0,24346903	0,308950513	0,572892363	0,584453536	0,245622772	0,159104227	0,782440081	5,005728777	5,447274143
nk160407_a@30	SF_F	SF_6_F	30	150	-0,38071987	0,593501143	0,734322582	1,035646893	0,453409005	0,405014414	0,404884082	0,492840648	0,696682336	1,12564151	0,841857858	0,55268956	0,292787974	0,296155808	-0,290289718	0,474450648	0,141150169	0,438301313	0,728025165	0,719621855	0,251635327	0,387132426	0,191386741	0,21714865	0,158138909	-0,130491898	-0,119114476	-0,122357615	-0,470381776	-0,313036374	-0,344033116	-0,130195681	-0,536997397	-0,521924259	-0,716698112	-0,754358617	-0,563515422	-0,256214785	-0,27409518	-0,14677908	-0,414625998	-0,092377602	1,486509468	4,584604665	4,334843259
nk160407_a@9	SF_F	SF_7	9	150	-1,358929517	-0,331003003	-0,451809984	-0,635168798	-0,953035157	-0,227937691	-0,377452491	-0,47816166	-0,533446074	-0,565327092	-0,924694482	-0,731214517	-0,648901482	0,228264131	0,036688001	-0,149712746	-0,139854486	0,320282967	0,232305588	0,019870137	0,067290166	0,310779403	0,092215259	0,460062111	0,069725798	0,650371973	0,660143374	0,543150717	0,151274991	0,208482665	0,015258693	0,080744943	-0,320205561	0,20335927	-0,242350492	0,126781365	-0,291422374	-0,108193615	-0,480596166	-0,439906855	-0,521492951	-0,393847469	0,437728708	3,773079389	3,729012601
nk160407_a@11	SF_F	SF_7	11	150	-0,013097469	0,062442143	-0,115164007	0,263960025	-0,07149625	0,828732298	1,053201823	0,828358133	0,478874664	0,622221836	0,166980086	0,607061743	-0,06304922	0,155529997	-0,436662356	0,070992055	-0,35126551	-0,133159985	-0,614514235	-0,281658882	-0,530675	-0,02813484	-0,312802669	-0,081345712	-0,071160262	0,729036605	0,245663782	0,355716335	-0,061458271	-0,13713451	-0,211860879	0,43337743	-0,15194657	0,220231384	-0,092834817	0,423398581	0,158476652	0,166307303	-0,076669766	-0,096439129	-0,458770419	0,175715111	-0,0033685	-0,148298186	-0,865179764
nk160407_a@15	SF_F	SF_7	15	150	-0,904473242	0,057743507	-0,197146581	0,325676227	-0,031274854	0,524743197	-0,47695471	-0,581247264	-0,943808451	-1,360085265	-1,609432768	-0,73856048	-0,125071325	0,647964803	0,070097103	0,2731874	0,239945284	0,439208236	0,739449294	0,238396879	0,193546545	0,631706322	0,90356736	0,782209456	0,791092183	0,973589322	0,119805164	0,214774391	-0,237801545	-0,306520751	-0,247783292	-0,568398321	-1,119576351	-0,578681027	-0,946806341	0,334727867	-0,858425312	-0,385812494	-0,238751864	0,368354239	0,763163269	0,654353601	4,91142931	7,213416379	7,217914957
nk160407_a@18	SF_F	SF_7	18	150	-0,951954783	0,200007365	0,505387679	1,003326532	0,43298446	0,631844078	-0,443445838	-0,613977604	-0,956069628	-1,137616995	-1,115256985	-0,133263661	0,401816666	0,952374368	0,109005319	0,207184186	-0,157509925	-0,060962507	0,538975876	0,085054361	0,264605084	0,589231845	0,658761516	0,439030162	0,520282758	0,697149273	0,260017105	0,065929248	-0,365522664	-0,296294937	-0,587910333	-0,86800295	-1,356693659	-0,59980185	-0,826652701	1,100167128	-0,357212999	-0,305804547	-0,180790432	0,322094284	0,973596602	0,861805807	2,741533615	3,764211315	3,976836921
nk160407_a@22	SF_F	SF_7	22	150	-0,871052894	0,393353204	0,273629149	0,180479784	-0,327472369	0,465169148	-0,172728589	-0,520812709	-0,604199395	-0,616373696	-1,012242372	-0,57738983	-0,134078154	0,098391371	-0,068323757	0,399527228	-0,158365444	-0,20929784	0,472132264	0,265092958	0,225252808	0,363539173	0,03306104	0,508365265	0,447506698	0,572051903	0,478190042	0,23419556	-0,048953514	0,126921309	0,002357366	-0,067751343	-0,52840558	-0,176814788	-0,617754929	0,346432425	-0,512361367	-0,374455668	-0,181332455	0,094510669	0,331903623	0,278342892	1,982189592	5,618974383	5,755283828
nk160407_a@27	SF_F	SF_7	27	150	-0,347430785	0,555764055	0,354057941	0,132962345	-0,25288797	0,734215219	0,232352827	0,508140927	0,3889607	-0,085269472	-0,604031084	-0,478055202	-0,316477019	-0,162039188	-0,16831416	-0,009861019	-0,613679001	-0,333868245	-0,159253328	-0,534797928	-0,134511157	0,531158938	0,244083649	0,111255695	-0,116097476	0,56535853	0,075380629	0,412980732	0,024251348	-0,068787818	-0,039513488	-0,074684699	-0,398566898	-0,20909929	-0,32437008	0,730955621	0,303169465	0,638843332	0,396768974	0,711800316	1,054791633	1,524079183	2,025825943	5,046304565	5,167912668
nk160407_a@30	SF_F	SF_7	30	150	-1,194231519	-0,056750559	0,008111251	0,401319411	0,039151236	0,812363319	-0,025310001	-0,376812449	-0,350102937	-0,128670053	-0,556072007	0,059995514	0,256261364	0,464578165	0,013122018	0,3413431	-0,088954023	-0,240559453	0,175752786	-0,122878194	-0,297692574	0,129636094	0,151232359	0,393334948	0,521560394	0,493520848	0,317163701	0,118999382	-0,015640002	0,236185149	-0,065011483	-0,374091485	-0,682824106	-0,36478865	-0,763333846	0,728500902	-0,394092579	-0,428052225	-0,096340868	0,0891462	0,407193166	0,401980486	2,789251633	4,934533066	5,207017773
nk160407_a@9	SF_F	YL_1	9	150	-1,221138192	-0,470534308	-0,573012797	-0,415119465	-0,484618036	-0,042189903	-0,250144637	-0,556757675	-0,727568676	-0,300742357	-0,420471201	-0,059160466	-0,322779989	-0,295351502	-0,435468506	-0,167154019	0,368655443	-0,113954631	-0,34400405	0,03817374	0,217901565	0,194954955	0,361254746	0,227815259	-0,249325844	-0,321758596	-0,217192076	-0,510004444	-0,674183052	0,160808076	0,022086003	0,526226377	0,244085365	0,089181012	0,310759888	0,621354905	0,228736938	0,54074986	-0,098841585	0,076906137	-0,010424808	0,216971344	0,596102474	3,197893816	2,382924586
nk160407_a@11	SF_F	YL_1	11	150	-1,187580051	-1,072226047	-1,194712671	-1,093181743	-1,160489781	-0,635282737	-1,022130746	-0,785578491	-0,604113904	-0,226966155	-0,728565057	-0,215156465	-0,540941168	-0,047806482	-0,244896727	-0,004683328	0,236407715	0,151368403	-0,485532009	0,059217331	-0,348364277	-0,487337944	-0,097903456	0,405694858	-0,194354718	-0,133870124	0,083474862	-0,028975532	-0,833314105	-0,189725881	-0,330216182	-0,025431395	-0,380299379	0,163815867	-0,105676956	0,733709545	1,169318358	1,424962913	0,526482349	0,468597816	0,149857871	0,358755832	0,131612917	-0,666765621	-0,528573463
nk160407_a@15	SF_F	YL_1	15	150	-1,575741114	0,0722488	0,094479688	-0,119291629	0,36078935	0,508944008	-0,291991966	0,327459168	-0,272956914	-0,513038248	-0,442100212	0,181753394	-0,412827022	-0,890542012	-0,320355104	0,321621516	-0,261552129	-0,869104134	-0,528354858	0,43991984	0,532095802	0,966422268	0,892630944	0,400937274	-0,638899654	-1,176448078	-1,482035807	-1,822048659	-0,075511473	1,653063374	0,864546311	0,811854738	0,477849742	0,672863603	0,789712549	0,547506767	-0,44253016	0,334426746	-0,478403244	-0,046492929	-0,4047307	0,446772252	2,966521068	7,042110029	6,578191684
nk160407_a@18	SF_F	YL_1	18	150	-0,896764675	0,189391565	-0,034413285	-0,09138721	-0,508495255	-0,296571418	-0,509034347	-0,44228815	-0,76952087	-0,450111891	0,067936678	0,95489065	0,721545075	-0,138508305	-0,24816693	0,174404601	-0,189582537	-0,668681951	-0,917952751	-0,204962329	-0,126470829	0,198384785	0,493803585	0,698335848	-0,189680214	-0,645112952	-0,714280903	-1,211486082	-0,248128017	0,623959165	0,169328653	0,679353735	0,601245492	0,60095866	0,509451146	0,591081661	-0,304500044	-0,047553489	-0,89453149	-0,335081056	-0,534182052	-0,085184643	2,771230118	5,579545629	5,161225425
nk160407_a@22	SF_F	YL_1	22	150	-1,309005457	-0,027098857	-0,062102806	0,49544113	0,051328345	0,279519507	-0,15776537	-0,113037889	-0,313370146	0,332702125	0,420229784	0,84739602	0,653466046	0,051919964	-0,252335314	-0,403981234	-0,447071745	-0,883727025	-0,605306055	0,212572968	0,53893504	0,879880347	1,011665723	0,517803343	-0,408887185	-0,686291747	-0,501223749	-0,803970565	-0,514638986	0,336326764	0,047981046	-0,061804885	-0,109686394	-0,236097801	0,508143483	0,397345693	-0,276537345	0,596132324	-0,456892219	-0,371346367	0,039045838	0,515632804	3,691435925	8,309885107	8,17496555
nk160407_a@27	SF_F	YL_1	27	150	-1,152144682	-0,477245787	-0,687917192	-0,371860802	-0,28156843	0,51113135	-0,015398	-0,268328658	-0,622212625	-0,100614142	-0,352756576	0,080799565	-0,289112147	-0,173482291	-0,344524998	0,002260418	-0,074407962	-0,167923407	-0,482473512	-0,095952368	0,160429675	0,585944048	0,879784141	0,607899079	-0,066471876	-0,237299828	-0,278251615	-0,604328238	-0,615501334	0,350012162	0,25826062	0,36349797	0,003569255	0,132690359	0,21659121	0,349072807	-0,237821541	0,281647872	-0,265203955	0,01305369	-0,151706613	0,295627084	0,865744493	4,646272755	3,027765737
nk160407_a@30	SF_F	YL_1	30	150	-1,181598723	0,064491347	0,020834938	0,165852043	-0,172229437	-0,036143496	-0,095957947	-0,190554721	-0,271387983	-0,146851746	0,019241346	0,393500175	0,438030315	-0,062419486	-0,200132928	-0,13700009	-0,063832932	-0,65495794	-0,723204686	0,016656645	0,214775633	0,623288193	0,54500114	0,447508805	-0,373412999	-0,676916791	-0,384373512	-0,83189805	-0,229870636	0,438123489	0,189722635	0,166627516	0,499521407	0,290387272	0,393436387	0,620173626	0,017020625	0,160237558	-0,710727341	-0,424507717	-0,479427995	-0,068737286	3,833164628	7,446638525	7,671667
nk160407_a@9	SF_F	YL_2	9	150	0,124180006	0,953552791	0,78969468	1,560349145	1,155139131	0,867213425	0,618361911	0,769628192	0,792792792	0,665783428	0,378919567	0,382131562	-0,005124629	0,117007611	-0,041259576	0,172735337	0,363803402	0,469984249	0,274241212	0,637526747	0,364913018	0,277418052	0,035714391	-0,192987179	-0,373245199	0,016434239	-0,178045306	0,021300457	-0,104761675	0,386745059	-0,270236021	-0,107828238	-0,327933854	-0,211046179	-0,325899072	0,035708124	-0,344705538	-0,443132107	-0,471785189	-0,536592956	-0,461004131	-0,089086233	0,484320019	1,365011065	1,991534135
nk160407_a@11	SF_F	YL_2	11	150	-0,191627618	0,042699	0,16689691	0,38138963	0,123877153	0,097566293	-0,639525578	-0,610267893	-0,648234455	-0,271039513	-0,334069034	0,353320755	-0,008867883	0,082167131	-0,637039055	-0,445598621	-0,601278553	-0,274552293	-0,605355624	-0,08915822	-0,047853716	-0,002342714	-0,412701592	-0,074323349	0,070572537	0,45417275	-0,261581001	-0,022858761	-0,073204116	0,419657526	0,334050824	0,148867999	-0,290272221	0,571887256	0,286938617	0,353004658	-0,311240644	-0,003791601	0,549336567	0,872111832	0,094935585	0,457616061	0,434169281	-0,0207162	-0,789681724
nk160407_a@15	SF_F	YL_2	15	150	-0,479017108	0,564238706	-0,547789457	-0,119903294	-0,065929265	-0,208941359	-0,667824483	-0,140729444	0,42199813	0,706385746	-0,1121711	-0,554612544	-1,021039402	-0,617393091	0,159926641	0,248709205	-0,629918538	-1,017193574	-0,361110872	-0,047192528	-0,905474803	-0,643717863	-0,390468302	-0,730005882	-0,934386196	-0,726899587	-0,655912449	0,090153665	0,373427444	1,287597995	0,497542867	1,11384514	1,18309072	1,130056253	0,919152264	1,165591585	0,214849696	0,650618316	0,486616809	-0,17368321	0,453600865	0,683856752	2,992256176	6,167944946	5,178324652
nk160407_a@18	SF_F	YL_2	18	150	-0,414499517	0,150019653	-0,815526945	-0,297278548	-0,730569463	-0,375968803	-0,519317821	-0,236489728	0,167562014	0,510261836	0,256517301	0,162617202	0,186382305	0,181635583	0,770494472	0,912523788	-0,08022734	-0,619911698	-0,172966861	0,547566715	-0,093095683	-0,227305806	0,026106024	0,395765125	-0,032387154	-0,199999386	-0,077097454	0,370227837	0,273664925	0,587603459	-0,202509221	0,467719392	0,200511134	-0,003051351	-0,510903494	-0,425771105	-0,995801698	-0,393218905	-0,430122178	-0,874965008	-0,69932361	-0,550264889	2,235767222	4,321240439	3,695402471
nk160407_a@22	SF_F	YL_2	22	150	-0,545922125	0,347815288	0,215767113	0,269463612	-0,094703431	-0,251588575	-0,297368828	0,01109661	-0,043979744	0,017545578	-0,2640146	-0,068782715	-0,018699036	-0,010107657	0,554933623	0,378940256	0,093860722	0,016974199	0,021373281	0,280371525	0,057038102	0,032628	-0,119061479	-0,211121055	-0,23045509	0,017834456	-0,241389877	0,059999061	0,337031297	0,332505398	-0,171203627	0,293628015	0,330300339	0,094825358	0,079938801	0,230015575	-0,304205799	-0,401429543	-0,487200523	-0,684526119	-0,529894137	-0,142306285	2,690213458	6,34698002	7,004214221
nk160407_a@27	SF_F	YL_2	27	150	-0,888821405	0,000514859	-0,076399917	-0,198805815	-0,443335089	-0,784544719	-1,288711475	-0,817017572	-0,404074932	-0,590001759	-0,883040228	-0,294006801	-0,90159986	-0,559176891	-0,775008427	-0,788305981	-0,998619674	-0,452455977	-0,606372348	-0,266721551	0,016412254	0,487300498	0,662510434	-0,050390655	-0,332369248	0,456867204	0,245651301	0,344177411	0,066113484	1,496439474	0,714638443	0,262302597	0,25731833	0,434625729	0,004699615	0,606346647	0,347051875	0,656017377	0,105300909	-0,255706313	-0,507225048	-0,262029172	0,584055596	2,369184049	1,946796518
nk160407_a@30	SF_F	YL_2	30	150	-0,624502606	0,096695115	-0,257670278	0,182076633	-0,179862022	-0,33044563	-0,357390908	0,144647275	0,061231636	0,151354313	-0,03961511	0,164740615	0,575065564	0,313697904	0,475620169	0,261605728	0,117139974	-0,092537187	0,287258985	0,630541989	-0,045294733	-0,164216392	-0,270936278	-0,097376202	-0,192761336	-0,051231574	-0,016049447	0,404495389	0,53816466	0,279348403	-0,09264583	0,555044708	0,312712703	-0,057669636	-0,464942451	-0,249383664	-0,777243452	-0,660077142	-0,732467157	-0,910990089	-0,75081027	-0,510567442	3,398472155	6,108515085	5,941250737
nk160407_a@9	SF_F	YL_3	9	150	-1,521465009	-0,40010688	-0,194714538	-0,489316223	-0,619970113	-0,512997709	-0,63393548	-0,756695588	-0,778259795	-0,611753574	-0,678096126	-0,672569345	-0,838182495	-0,799922547	-0,990285194	0,192452677	-0,179460564	-0,342696189	-0,536587191	-0,021561708	0,507976545	0,373801393	0,062454862	-0,206345253	-0,234975631	-0,411388936	-0,668035377	-0,487698757	-0,520494689	-0,27220245	0,734918634	1,375992881	0,723278088	0,432656911	0,614206273	1,164806767	0,676808416	0,244011379	0,131605904	0,625530279	0,953642757	0,813418631	0,971292906	1,468246742	2,26330027
nk160407_a@11	SF_F	YL_3	11	150	-0,472313194	-0,345384023	-0,421228693	0,218068742	-0,404919705	-0,26829367	-0,259471788	0,158485897	0,138347965	0,093565007	-0,296926245	0,448457692	0,096965707	-0,253425734	-0,450193673	-0,007883154	-0,067200698	0,427110468	-0,314397176	-0,176033148	0,144892021	0,631205453	0,032742028	-0,037521788	-0,434235661	-0,044403937	-0,166119746	0,070078507	0,271486346	0,254414297	-0,160490111	-0,21794813	-0,268334134	0,07606843	0,072886753	0,207767823	0,110372359	0,053115596	-0,009157693	0,006708125	-0,02124713	0,297360943	-0,126506864	-0,660403572	-1,332825041
nk160407_a@15	SF_F	YL_3	15	150	-1,149400104	-0,286953749	-0,126403972	-0,581398621	-0,488417116	-0,483517888	-0,952182128	-1,605035854	-0,963015877	0,024086403	-0,252417368	-0,88330617	-0,7617903	0,300278586	0,235716269	0,243398576	-0,655880479	-0,708392732	-0,000203741	0,176883787	0,015736288	-0,453107219	-0,369539154	0,421062333	0,465447279	0,531996396	0,767293666	0,379507825	-0,681998622	-0,336115801	-0,315605046	0,485064513	-0,209814721	-0,492708665	-0,101547305	0,25790473	0,501398736	0,758196099	0,565070058	0,117469941	-0,083096484	-0,277513311	2,827541283	5,379892124	5,081321296
nk160407_a@18	SF_F	YL_3	18	150	-0,351677397	0,718326783	0,756627968	0,027431319	-0,182785276	-0,118217379	-0,588063361	-0,882264447	-0,699252851	0,641547216	0,758976631	0,047490284	-0,212897922	0,715561872	0,697081075	0,691989128	-0,248850716	-0,420894774	-0,371731566	0,015801795	-0,233432695	-0,163385341	-0,583232402	0,0839133	0,053697532	0,349806877	0,717384837	0,225451369	-0,422644721	-0,324417252	-0,456022474	0,17732884	-0,406850081	-0,182438596	-0,209934809	-0,11608184	-0,10965725	-0,184592932	0,197558035	-0,084977407	-0,098323131	-0,729400146	1,755083085	3,957277755	4,038723487
nk160407_a@22	SF_F	YL_3	22	150	-0,932267979	0,377953354	0,588195912	0,041195607	0,203590068	0,991415168	0,568650054	-0,21681453	-0,02444177	0,159315897	0,052563783	-0,336801111	0,421435149	0,386891716	0,286838628	0,416184533	0,046930652	-0,11693572	0,289914668	0,988951821	0,712591126	0,09259645	-0,098139185	-0,268388473	0,169489261	0,108329171	-0,157761184	-0,081302231	-0,532883865	-0,363471845	-0,508458529	-0,011164168	-0,090115783	-0,194444071	-0,284347196	0,250211081	-0,179188298	-0,314090025	-0,458634483	-0,226802223	-0,151519649	-0,282741982	2,786256026	5,756525854	7,080221423
nk160407_a@27	SF_F	YL_3	27	150	-0,679700115	-0,000844721	0,012945371	-0,241576529	-0,206836084	-0,013527487	-0,175875824	-0,416558173	-0,567551224	-0,120954924	-0,537837837	-0,683595496	-0,799216824	-0,540089673	-0,769446759	-0,266794756	-0,730724538	-0,459186298	-0,317359134	0,060187599	0,476992336	0,41032429	-0,069157278	0,24754269	0,243059048	0,06496666	0,126226219	0,05438991	-0,424391298	-0,142305388	-0,147312416	0,949465555	0,863356642	0,63183416	0,68607644	0,629400908	0,1620693	-0,02596522	-0,046181777	0,353674951	0,140902105	0,510096325	1,173864772	3,087892907	3,493390479
nk160407_a@30	SF_F	YL_3	30	150	-0,975632303	0,269848889	0,607673534	-0,099277651	-0,401162993	-0,099378139	-0,460956256	-0,902516943	-0,53737975	-0,142048227	-0,124380903	-0,31744735	-0,537899051	0,110683254	-0,011032416	0,382624037	0,401608291	0,134851844	0,035953477	0,570144558	0,512807266	-0,113182758	-0,516315387	-0,127822945	-0,048223993	-0,091220629	0,217928384	0,255770656	-0,298605201	-0,396693252	-0,428628889	0,177151403	-0,207281869	-0,328075887	-0,386343138	0,49602152	0,070770781	0,036273268	0,42459357	0,105970283	0,102129233	-0,434224086	3,069499292	5,388001367	5,965473121
nk160407_a@9	SF_F	YL_4	9	150	-1,928021463	-0,808791915	-0,868703617	-1,18719566	-1,225198528	-0,314763076	-0,222601992	-0,513427647	-0,85247186	-0,916657688	-1,125654387	-0,983596655	-1,151674862	-1,281250496	-0,791083359	-0,435446283	-0,862556673	-0,414098884	-0,35545042	-0,359043086	-0,461308605	0,130730472	0,229815498	0,305554473	-0,044833902	-0,12950008	-0,344427513	0,586840409	0,698439524	0,925926315	0,368292419	0,527820405	0,61103326	0,777436133	0,587055437	0,611648112	0,649011978	0,878706707	0,452784984	0,398828691	0,575650884	0,850565968	1,483890693	2,264579494	2,662255043
nk160407_a@11	SF_F	YL_4	11	150	-1,210932454	-1,172379882	-1,269115417	-1,104154882	-1,475699903	-1,101084966	-1,387992584	-0,988872464	-1,230903452	-1,212793327	-1,510094049	-1,125558303	-1,222015462	-1,18155248	-1,014690996	-0,401836892	-0,489500443	-0,557339606	-0,806726702	-0,578894062	-0,352678338	-0,150319287	0,109108989	0,583166215	0,217709126	0,348942055	0,114901669	0,310912046	0,437869571	1,101446494	0,708433671	0,678741474	0,336874805	0,634218833	0,173641569	0,360032293	0,332480654	1,051333235	0,910195517	0,981196595	0,784730605	1,673375783	1,402342657	1,01527275	0,46318054
nk160407_a@15	SF_F	YL_4	15	150	-2,76927789	-1,772613298	-1,910226022	-1,587202853	-1,774968379	-0,68022004	-0,895515008	-1,031180303	-1,642660089	-1,583434321	-1,341401654	-0,649725822	-0,747917605	-1,187540594	-0,559947206	-0,487579936	-0,819110667	-0,126265316	-0,362191459	-0,502811002	-0,758978067	-0,331804695	-0,509695126	-0,379097618	-0,568480383	0,441400383	0,522441066	0,429009511	0,893811706	1,084049958	0,045500509	0,083199892	0,295390826	0,338512854	-0,282318202	0,07934888	0,474171174	1,948057974	1,473121871	1,506848319	1,28471689	1,96151467	4,869521908	7,556521086	6,992975732
nk160407_a@18	SF_F	YL_4	18	150	-3,024730782	-1,920853786	-2,322407598	-2,269447923	-2,152077341	-1,274230156	-1,610089584	-1,874094196	-2,110032804	-2,093080772	-1,34870346	-0,961323438	-0,642625397	-0,916100197	-0,982589991	-0,958048825	-1,167645949	-0,843309042	-1,24619722	-0,959223079	-0,788766278	-0,043659284	-0,28627151	0,039054935	-0,334799371	0,741430511	1,145739017	1,02731729	0,815715216	0,743772363	-0,015474577	0,204401644	0,683540844	0,894986098	0,346922761	0,277516675	0,394033998	1,790269947	1,191785438	1,198251422	0,627596219	0,808518311	3,679510489	5,950300294	5,943742337
nk160407_a@22	SF_F	YL_4	22	150	-2,530047991	-1,501571171	-1,694643749	-1,601607437	-1,533868914	-1,08574545	-1,292351216	-1,351315221	-1,576707403	-1,488498413	-1,494347253	-1,216609858	-0,659620327	-0,910017133	-0,500070607	-0,345413793	-0,530656108	-0,466098171	-0,513573558	-0,336303212	-0,458531467	0,251495567	0,315190011	0,459342548	0,037764885	0,240689809	0,191157388	0,116833053	0,300285264	0,659246085	0,025874143	0,230656775	0,375964025	0,636874721	0,310711786	0,461139916	0,380178003	0,901550408	0,822248521	0,714039009	0,753814123	0,884209843	3,90272214	7,359076584	8,110543339
nk160407_a@27	SF_F	YL_4	27	150	-2,072254499	-1,518301127	-1,814448095	-1,805108126	-1,737216548	-1,18537268	-1,408991032	-1,286871255	-1,6211849	-1,48272822	-1,309562339	-1,176360033	-1,291994272	-1,297201495	-0,994426849	-0,661722779	-0,863198581	-0,560670861	-0,753889942	-0,628980171	-0,649902725	0,040851526	0,348530648	0,370554292	0,025918148	0,271681834	0,279303228	0,233390839	0,341485707	0,737253099	0,319160648	0,801439889	0,707559049	0,804667854	0,240768601	1,006562117	0,740324377	1,154522472	0,791354136	0,97258073	1,036444304	1,268605497	2,137886902	3,882832733	3,932071755
nk160407_a@30	SF_F	YL_4	30	150	-3,013203962	-1,980306173	-2,155425876	-2,147257338	-2,076637525	-1,193069419	-1,463813854	-1,686854268	-1,829151082	-1,793453963	-1,503482353	-1,098508654	-0,972444322	-1,151848319	-0,846646739	-0,628071603	-0,666256316	-0,456386102	-0,510969096	-0,258907407	-0,451813706	-0,031394333	-0,075143144	0,347181668	-0,020460357	0,445110091	0,28330105	0,351303554	0,60646489	1,096514164	0,174097337	0,236349416	0,367061686	0,732949544	0,370182576	0,37968295	0,379456198	1,260900119	0,936587571	0,705191939	0,592634814	0,8822868	4,801837678	7,272808351	7,874654175
nk160407_a@9	SF_F	YL_5	9	150	-1,659676904	-0,84989157	-0,693257563	-0,436209149	-0,494705363	-0,486570371	-0,708645997	-0,560120886	-0,484986887	-0,137165337	-0,785616681	-0,88708203	-0,945520624	-0,688723768	-1,160564802	-0,95001482	-0,739258034	-0,675287898	-0,944148232	-0,417406203	-0,149566564	-0,244730026	-0,479928898	-0,025037824	-0,322912376	-0,579411483	-0,260859698	0,305803525	-0,456171069	0,138961122	1,073477867	1,396049518	1,006006629	1,002361454	0,630387869	0,673390673	0,69493042	1,338446532	1,458616786	0,993805374	0,834953559	0,662720528	1,198988874	1,877555286	1,537611797
nk160407_a@11	SF_F	YL_5	11	150	-0,546784401	-1,074763613	-1,318308323	-1,015878896	-1,204969169	-0,090058826	-0,468643975	-0,047497891	-0,68197239	-0,586164439	-0,976487452	-0,591516733	-0,67831558	-0,030664557	-0,36322481	-0,155693398	-0,511614421	-0,037194484	-0,497930523	-0,198346138	-0,735214323	-0,267234507	-0,130896002	0,499866538	0,449444512	0,544703668	0,228683891	0,33986306	-0,438176132	0,0929437	0,052523217	0,60289327	0,119718896	0,80166616	0,291101676	0,238562493	-0,035492612	0,444253928	0,490126151	0,451649887	-0,12155149	-0,061051641	-0,017393802	0,014545407	-0,85886426
nk160407_a@15	SF_F	YL_5	15	150	-2,279257128	-0,811499522	-0,93890064	-1,109084246	-1,732887953	-1,933240264	-2,067166079	-1,512138028	-1,70897869	-1,086179415	-1,240764111	-0,321881941	-1,417411419	-0,975749024	-1,48983692	-1,006855515	-0,466841929	0,053716088	-0,174131396	0,41726446	-0,25194899	-0,716534581	-0,748070451	-0,638287162	-0,781980578	-0,76538995	-0,49865876	0,601450869	0,776449759	1,767230949	1,562638532	1,500845871	-0,134902596	0,622103975	0,736432764	1,490708475	0,718432258	1,199314302	0,136671602	0,04598651	0,164486317	0,773512249	3,580095221	7,235114269	6,265411783
nk160407_a@18	SF_F	YL_5	18	150	-2,546617257	-0,996834624	-1,384560635	-1,453822828	-2,180068223	-2,389618857	-2,338509471	-1,831425599	-1,424310821	-0,844005025	-1,462818736	-0,491743591	-1,615177983	-0,541196966	-0,424415365	-0,505232582	-0,305375649	-0,153433776	-0,11235641	0,398896556	0,586784978	-0,049086926	-0,409866094	0,16728269	-0,369103241	-0,632922903	-0,854050263	0,143264316	0,283086944	1,655890848	1,320332203	1,407742996	-0,11285386	0,008419402	0,626058813	0,766745369	0,320332951	0,629777873	-0,165052493	-0,109927866	-0,241297281	0,201478735	3,054074075	5,852612128	4,967107591
nk160407_a@22	SF_F	YL_5	22	150	-1,775981269	-0,404999972	-0,65594024	-0,358378929	-0,309084839	-0,384690619	-0,569784034	-0,8433722	-1,164725886	-0,79121652	-1,20920308	-0,890553926	-1,139960784	-0,757824894	-1,163674599	-0,762815723	-0,303708652	0,271377769	-0,006625926	0,642752098	-0,050691403	-0,743846583	-0,348485474	0,205064109	-0,194879817	-0,623131162	-0,665883408	0,22026631	-0,218158956	0,523729078	0,557177775	0,385090276	0,078136801	0,920038349	1,011720297	1,191313076	0,502437147	0,668039395	1,117496359	0,784806379	0,336286873	0,386792694	3,945933348	7,478351556	7,20762259
nk160407_a@27	SF_F	YL_5	27	150	-1,012759359	-0,126625079	-0,08214233	-0,01522888	-0,134031735	0,051886755	-0,200332317	-0,39748157	-1,158370576	-0,185963278	-0,178055031	-0,005731717	-0,456522504	-0,125842262	-0,720524358	-0,529192676	-0,63869876	-0,135015057	-0,470705668	0,101127317	-0,49674125	-0,685938211	-0,762104051	-0,107579232	-0,043343946	-0,236086521	-0,213557728	0,365023714	-0,203466093	0,263377864	0,265170543	0,481130728	-0,324053483	0,630571692	1,116238852	1,213631481	0,710051115	0,594664614	0,340663895	0,251506949	0,888699355	1,25618377	2,324580566	3,870087596	2,930487368
nk160407_a@30	SF_F	YL_5	30	150	-2,149860144	-0,772809684	-0,706625664	-0,57895223	-0,818548892	-1,116184329	-0,989108971	-0,982929704	-1,413905563	-0,973393316	-1,303998387	-0,808001124	-1,564642695	-0,8323098	-0,850029183	-0,580209532	-0,308257712	-0,188980007	-0,008617341	0,206968672	-0,194576445	-0,695851629	-0,614038023	0,214457167	-0,262560193	-0,168937344	-0,387299227	0,448149422	0,129554075	1,296984871	1,092406964	0,76055746	-0,079863022	0,394404077	0,505326181	1,151232021	0,616042492	0,666827912	0,908852603	0,456407177	-0,064233851	0,326183688	4,627070333	7,825611243	7,534298352
nk160407_a@9	SF_F	YL_6	9	150	-0,471186077	0,694921577	0,149230456	0,130152842	0,31601263	0,470066588	0,117732022	-0,03156221	-0,20776217	0,044818158	-0,013427448	0,292285413	0,058070049	0,202631614	-0,000636838	0,212407036	0,090830822	-0,039960587	-0,308601522	0,318308641	0,226812284	0,124679104	0,018333953	0,120667634	-0,407055106	-0,119980057	-0,448200666	-0,55897825	-0,455152239	-0,228244127	-0,524051882	-0,293521928	-0,432453994	-0,329048061	0,134996855	1,047664056	0,641653416	0,188061831	0,157648936	0,324261251	0,092992672	0,530072588	0,622517142	1,014251211	0,775710775
nk160407_a@11	SF_F	YL_6	11	150	-0,155056765	0,18684693	-0,526628821	-0,409392529	-0,345396579	-0,021935877	-0,735827909	-0,425592435	-0,64599619	0,010870375	0,156860754	-0,021458526	-0,255924789	0,117948904	-0,358697312	-0,086218978	-0,603155085	-0,343308736	-0,543566538	-0,243253112	-0,379285813	-0,290674326	-0,529704957	-0,071482428	0,063525658	0,34984868	0,262657856	0,576106919	0,463339418	0,677905948	0,019610243	0,102551117	-0,606626302	-0,07161029	0,102101934	1,06625717	0,46975296	0,120085506	-0,111381289	-0,032206239	-0,384435707	0,162700839	-0,173978914	-0,32180583	-1,094337024
nk160407_a@15	SF_F	YL_6	15	150	-0,845089581	-0,215267883	-0,899808745	-0,694512493	-0,503197083	-0,535072406	-0,533154998	-0,251514571	-0,022120829	-0,070403369	-0,675441799	0,043321749	-0,49373898	0,565931419	-0,035175983	0,581448372	0,413908736	0,43081246	0,365507578	0,757230577	0,771488701	0,896463846	0,410666091	-0,1711263	-0,946700902	0,00523229	-1,030937454	-1,209885422	0,218606981	-0,428858891	-0,654770933	0,260995586	0,183383644	0,534880584	0,261587688	-0,023574986	-0,108131035	-0,014489765	-0,296578618	-0,612055385	-0,250017466	0,59897501	3,042895657	6,74400353	5,719557417
nk160407_a@18	SF_F	YL_6	18	150	-0,577003409	0,18118981	-0,49496035	0,176253187	0,141340556	0,025212938	-0,1928579	0,203479379	0,223272749	0,178306556	-0,392591922	-0,170338238	-0,556404427	0,884653439	0,062498462	0,348485329	0,131996849	0,350674468	0,205941745	0,564059813	0,594115527	0,768618824	0,679575475	0,179346099	-0,639630005	0,112029418	-0,641348458	-0,973799055	-0,133794933	-0,513551697	-0,772603041	0,134168964	-0,084513525	0,270360918	0,33894855	0,220472035	-0,009173347	-0,032579725	-0,533675824	-0,391941402	0,355614812	0,774431119	2,60401153	5,090167896	4,587484964
nk160407_a@22	SF_F	YL_6	22	150	-0,349000653	0,353880086	-0,356395147	-0,078879063	0,173269053	-0,038384436	-0,273456791	-0,075481449	-0,542251177	0,127839873	0,349523774	0,789198096	0,762315726	1,097919051	0,562618798	0,506104652	0,00861493	-0,116863241	-0,221713214	-0,008913901	-0,21692765	-0,469410203	-0,603988053	-0,63389785	-1,23256892	-0,02372916	-0,38496695	-0,475882651	-0,572071321	-0,269245645	-0,38034919	0,08019766	-0,100734399	-0,136299087	0,137013316	0,39970827	0,355256345	0,474578457	0,243139997	0,081374135	0,765496211	1,228499581	3,431826609	6,679459112	6,392082481
nk160407_a@27	SF_F	YL_6	27	150	-0,587476698	1,026903218	0,120199287	-0,215978378	-0,482650635	-0,640949281	-0,693720528	-0,02670673	0,056226147	0,200215211	0,06710006	0,323224298	-0,221403462	0,569695762	0,229917151	0,644179139	0,260393082	-0,056095584	-0,082179392	0,393649424	0,460120399	0,471568823	0,498365027	0,208574471	-0,476362626	-0,086121131	-0,602671118	-0,72082462	-0,725184013	-0,676188513	-0,413177029	-0,125909509	-0,251014818	0,22812064	0,259998346	0,305565347	-0,290740499	-0,024998762	-0,029404442	-0,138196069	0,168444663	0,375751574	1,16587392	2,314512161	1,595079877
nk160407_a@30	SF_F	YL_6	30	150	-0,445299105	0,167832793	-0,506963785	-0,286965287	-0,391773753	-0,416762556	-0,518572355	-0,327491618	-0,361268667	0,08165372	-0,371084408	0,004785608	-0,304216481	0,535865054	-0,126240938	0,273610705	0,072025456	0,155860172	0,103294639	0,25733768	0,26670395	0,075875926	0,018517965	-0,296859935	-0,964261002	0,199192502	-0,222992787	-0,59784209	-0,315351693	-0,143740181	-0,305870601	-0,010598059	-0,090165451	0,06298109	0,389648974	0,337383779	0,328523809	0,457694155	0,211192549	-0,001270942	0,351126777	0,394927919	3,483695199	6,519187939	6,462367566
nk160407_a@9	SF_F	YL_7	9	150	-2,312393691	-1,187559627	-1,115517022	-1,044934427	-1,277899832	-0,804575335	-0,707207681	-0,558978139	-0,977795305	-0,776664484	-0,800430854	-0,720149124	-0,584589583	-0,037184275	-0,098603386	-0,005473595	-0,300825772	-0,468802401	-0,52859989	-0,316766348	-0,153598799	0,049126724	-0,228480286	-0,183067738	-0,49035877	-0,33728087	-0,565986812	-0,606032079	-0,454024141	-0,251264741	0,51491787	0,949077678	0,124857687	0,533416685	0,670646161	1,060633286	0,86272222	1,062955348	0,594709977	0,708458269	0,815221297	0,896068566	1,493248056	2,683081014	2,103739604
nk160407_a@11	SF_F	YL_7	11	150	-1,061598035	-0,880562139	-0,8635936	-0,690589271	-0,898394486	-0,443822024	-0,88296283	-0,335683282	-0,699467804	-0,474824994	-1,059261089	-0,736666265	-0,3971293	-0,336976719	-0,651289816	-0,371814888	-0,287428412	-0,208456523	-0,122086197	0,279376868	-0,059463826	0,15722782	0,116479226	0,168429467	0,053674182	0,194209761	-0,206001265	-0,118185716	-0,221024005	-0,19498475	-0,006131105	0,568897201	-0,154284639	0,102121404	0,103054989	0,644430512	0,362659269	0,748861799	0,699946232	0,931815368	0,546857855	0,708742325	0,411938236	0,798407875	-0,093895791
nk160407_a@15	SF_F	YL_7	15	150	-1,903477306	-0,854592947	-0,847679335	-0,475044376	-0,923273477	-1,108316304	-1,117926566	-1,159736998	-1,731972737	-0,97570944	-0,592249241	-0,912572642	-0,246748885	-0,600965554	-0,382572689	-0,800082444	-0,886723715	-0,088350842	0,709087779	0,359752732	0,304788591	0,426168382	-0,065018029	0,375358262	-0,340830317	-0,687822229	0,041359902	0,298777068	0,373882581	0,908786044	0,374285889	-0,150211808	-0,27931158	-0,034246878	0,116735509	0,170678702	-0,05568704	0,349376032	0,421038914	0,893316969	0,925936322	1,662183746	4,57080765	7,961257043	7,230988363
nk160407_a@18	SF_F	YL_7	18	150	-1,7664366	-0,761354459	-1,151453522	-1,125261093	-1,525444707	-1,691956547	-1,590274203	-1,384934011	-1,807176136	-1,271885651	-0,757454203	-0,71042761	-0,874859677	-1,107370587	-0,95496809	-1,311552428	-1,308680041	-0,340498381	0,410470758	0,173238074	0,200161844	-0,085849978	-0,665903227	0,206054039	-0,274724453	-0,513331009	0,687832217	0,757719524	0,364559468	1,016146907	0,874488914	0,107298163	0,020459496	0,475535467	0,437934895	0,396606845	0,739475509	0,786190048	0,269981585	0,981465539	0,678470223	1,054424014	4,192756198	6,708471288	6,528570107
nk160407_a@22	SF_F	YL_7	22	150	-2,109029312	-1,032211494	-1,182604354	-1,080249762	-1,533858509	-1,338449974	-1,335431718	-1,088608726	-1,398077005	-0,79285024	-0,843783417	-0,770460418	-0,469230738	0,047474113	0,021132719	-0,125406524	-0,327012476	-0,404865096	-0,054526444	0,067669969	0,053529862	0,220929297	-0,076365314	0,149941062	-0,333160634	-0,30693058	-0,222971122	-0,100669966	0,003733426	0,281335855	0,392638677	0,374712601	-0,146368104	0,158411061	0,183175237	0,427806636	0,331101616	0,655531143	0,388180511	0,424447526	0,394068194	0,702201251	3,896583827	8,345507928	8,262745118
nk160407_a@27	SF_F	YL_7	27	150	-1,354845677	-0,235250837	-0,312701239	0,000427139	-0,312052026	0,160118547	-0,195977031	-0,142381129	-0,533201463	0,179900657	-0,279343272	-0,421088559	-0,222772582	0,173639132	0,070956255	0,143493507	0,022422363	0,088405815	0,270822232	0,285444987	0,712973572	1,083959836	0,462614874	0,603332029	-0,16650314	-0,298385151	-0,652368268	-0,246228437	0,006299034	0,162901893	-0,043936824	-0,132958853	-0,625951587	-0,317178849	-0,469154192	-0,091297958	-0,148608239	0,042978715	0,095854679	-0,110322167	-0,089044931	0,188954959	1,118901866	3,58857234	2,385780562
nk160407_a@30	SF_F	YL_7	30	150	-1,763233228	-0,70241076	-0,97060724	-0,936994786	-1,269142331	-1,493196578	-1,285500069	-0,972609758	-1,400629016	-1,033212212	-0,741612464	-0,760895067	-0,581831173	-0,679505589	-0,42644597	-0,676831447	-0,855552727	-0,428084942	-0,083378333	-0,109138325	-0,191407888	-0,116983466	-0,348835024	0,200103609	-0,256540184	-0,339794826	0,588516129	0,63790818	0,478725166	0,832909791	0,644119152	0,187115727	-0,079624606	0,304658589	0,416246246	0,442933152	0,465412944	0,522908551	0,33198101	0,622923201	0,58180572	0,997623028	5,538391599	8,694465899	9,065086799
nk160407_a@9	SF_F	Mol_1	9	150	-2,03857762	-0,724551429	-0,494778073	-0,419708224	0,085271451	0,031334152	0,206100572	-0,148274981	-0,13885943	-0,530243158	-0,192407244	0,159813236	0,001844777	-0,018030803	-0,163777227	-0,10475817	-0,538209195	-0,614007821	-0,65650749	-0,206191001	-0,688401308	-0,632571193	-0,849121363	-0,090525036	0,049575748	0,805732554	0,765016932	0,295753088	0,348516327	0,182547889	-0,061307949	-0,250708228	-0,469271566	0,513494351	0,723320246	0,534951833	0,272457479	0,463836812	0,148029464	0,270903268	0,571981681	0,691749694	1,487493576	1,817785109	0,638762121
nk160407_a@11	SF_F	Mol_1	11	150	-0,375615193	-0,212093041	-0,33911404	-0,30716226	-0,521624526	-0,242838954	-0,586163307	-0,569105135	-0,334696134	-0,376666608	-0,562706584	-0,115903408	-0,426929222	-0,138836028	-0,29544091	-0,246153289	-0,467415611	-0,193050764	-0,177867262	0,206990714	-0,202268556	0,048055763	-0,380290327	0,075814044	0,067140852	0,266337132	-0,088491594	0,182705956	-0,067234554	0,086465903	-0,009792025	0,682541124	0,768467851	1,06697178	0,493714056	0,388853649	-0,209121089	-0,164401941	-0,357751879	-0,230404676	-0,609770907	-0,243910558	-0,453287019	-0,5063029	-0,581959525
nk160407_a@15	SF_F	Mol_1	15	150	-1,875164706	-0,322192646	0,365963574	-0,085881179	-0,31387016	-0,944466886	-0,911748083	-0,959770882	-0,841671137	-0,366160339	-0,275496939	-0,167112894	-0,851740225	-0,930476515	-0,414532625	0,145459172	-0,608970144	-0,954081939	-0,931824316	0,129255628	-0,662827875	0,095043667	-0,79191281	-0,015648607	0,265619834	0,751339556	0,026807141	-0,378560173	-0,265447191	0,059249035	0,504178232	0,793691058	0,791399804	1,176036042	0,251107402	-0,052840007	0,702795301	1,027822365	0,423409142	0,158258364	-0,543989407	-0,429154549	0,156288065	0,274143101	-0,476719412
nk160407_a@18	SF_F	Mol_1	18	150	-1,025913502	-0,078279821	0,363414188	0,336706048	0,264949382	-0,184946946	-0,414829628	-0,645581364	-0,781976957	-0,446983032	-0,391801425	-0,397756612	-0,64981913	-0,63813707	-0,231314356	0,234472293	-0,493118518	-0,639266373	-0,401615589	0,366811103	-0,393517124	0,116992113	-0,427799677	0,178935772	-0,028014784	0,126071427	-0,018961714	-0,124502658	-0,427895092	-0,070183597	0,047395636	0,464515107	0,81613332	0,787405487	0,225869931	0,04834353	0,328965906	0,904713978	0,286211088	0,400868255	-0,218338965	-0,232729727	0,233522738	0,114262515	-0,375731345
nk160407_a@22	SF_F	Mol_1	22	150	-2,553837275	-0,755330039	-0,669191853	-0,88750243	-0,664183966	-0,858087315	-1,040023356	-1,119255412	-0,421579033	-0,646134398	-0,949360621	-0,358608144	-0,364206135	-0,30154207	0,407564708	0,546762911	0,267543754	0,223357604	-0,038801806	0,454182537	-0,152132407	0,429743651	-0,281033736	0,191055038	0,312072792	0,474290638	-0,088471362	-0,327153564	-0,398218764	-0,173844598	-0,369582341	-0,450330427	0,102383665	0,844292677	0,202795538	0,031869062	0,027906876	0,071440478	-0,19660791	-0,137367293	-0,460547564	-0,282088273	-0,24863775	-0,314870295	-1,030179248
nk160407_a@27	SF_F	Mol_1	27	150	-1,452140699	0,046464538	0,44631732	-0,215790456	-0,158269329	-0,428118468	-0,617551966	-0,703263288	0,044018551	-0,023740709	-0,067126827	0,452784474	-0,034964865	-0,063895094	-0,048170562	0,281594074	-0,112209553	-0,311109966	-0,557520587	0,117328693	-0,570211349	-0,31325026	-0,886661801	-0,390364578	0,15201366	0,552786837	0,319525025	-0,096564016	-0,349958983	-0,478680269	-0,223947783	-0,056894542	-0,414066038	0,269403603	0,396697047	0,384222707	0,738327073	0,613928231	0,283182842	0,413803317	0,309289343	0,53116155	0,458025946	1,24031511	1,169468073
nk160407_a@30	SF_F	Mol_1	30	150	-1,696063231	-0,251590022	0,127660697	-0,30457565	-0,215600467	-0,408686088	-0,545664206	-0,598280016	-0,379550445	-0,268376152	-0,534844187	-0,280115437	-0,268932186	-0,259369366	-0,069198421	0,062795056	-0,337533379	-0,330304149	-0,328153339	0,383089857	-0,127880009	0,244256752	-0,226160384	0,241105784	0,251348392	0,195990791	-0,173445922	-0,225739722	-0,34809343	-0,078840142	-0,155459249	-0,077075508	0,425195774	0,636545088	0,14474337	0,046005235	0,183833027	0,546395859	0,064754882	0,395085452	0,357175806	0,307283693	0,558481435	0,568399682	-0,230009633
nk160412_b@4	SF_F	Blank_1	4	150	-2,754883913	-2,876555549	-2,867817972	-2,830545936	-2,526074792	-2,181515975	-1,174089008	0,458421538	-0,329974873	-1,310967313	-1,786005873	-1,183666388	-1,831396014	-0,093456586	-0,25062572	-0,796153298	-1,367627555	-1,355611624	-1,007191834	-1,324813945	-0,991569335	-0,262643861	-0,960832948	-0,661129982	0,323624092	0,785398811	-0,080467396	1,302046954	1,056801558	1,002347018	0,296185307	1,458351512	0,764230666	0,707209678	0,671166652	0,547035158	0,844895999	1,248536921	2,133567482	0,811795764	1,639877705	0,950425002	1,586244094	3,364299844	2,039432951
nk160412_b@6	SF_F	Blank_1	6	150	-1,490029428	-0,750857842	-0,682986977	-0,236653837	-1,169342568	-1,070541551	-0,744932598	-0,121185168	-0,115567141	0,333146889	-0,09885762	0,897623473	1,015127284	0,971669221	1,141631772	1,082186818	0,254647285	0,004466911	0,152887355	-0,207741346	-0,628447146	-0,848815489	-0,721370492	0,35814832	-0,025779375	0,968846211	0,41686392	0,585537142	-0,769819642	-0,547446389	-0,581292379	-0,799061154	-1,027811822	-0,574843512	-0,123612529	-0,281167306	0,131154336	0,037277151	0,157911977	-0,939915405	-0,851088679	-0,077969049	-0,194638068	0,498077827	0,273983963
nk160412_b@9	SF_F	Blank_1	9	150	-0,904122104	-0,829900871	-0,286128004	0,31832478	-0,269157716	0,28593478	-0,047513454	-0,319935053	-0,916401476	-0,630330219	-0,051661751	1,273230961	0,029724447	0,456042287	1,227986751	0,693772763	0,334762387	-0,254555325	-0,326889065	-0,157197298	-0,354573718	-0,462345745	-0,414424856	0,558901926	-0,140121277	0,164098149	-0,269110158	0,231504412	0,020334411	0,378800583	-0,597946232	-0,105190247	-0,227877791	-0,563443364	-0,67232906	-0,203659662	-0,338727285	-0,198651161	0,575285736	-0,605739437	-0,527341159	0,023893661	0,01377921	0,365717912	0,937927361
nk160412_b@11	SF_F	Blank_1	11	150	-0,716357907	-0,883879058	-1,142276376	-0,800006568	-0,64681128	0,020250081	0,042818657	0,452137533	0,066671155	-0,7315728	-1,354574138	-0,920310146	-0,874883622	0,458048704	0,317826694	0,756368186	0,144914598	0,795044358	1,303249386	0,829273459	-0,123072558	-0,791336019	-1,128746692	-0,919083568	-0,545881639	1,525115355	1,12395893	1,398338901	1,361288521	0,494703761	-0,288466179	-0,030009835	-0,455718975	-0,222148346	-0,446601472	-0,605870797	-0,584346738	-0,064160624	-0,046469802	-1,106449198	-0,712202755	-0,781236307	-0,725648123	-0,618265302	-0,424084418
nk160412_b@13	SF_F	Blank_1	13	150	1,007960352	1,811342863	1,339990367	1,48729984	0,861648278	0,802496659	0,225648448	0,445833507	0,161662221	-0,444547399	-0,873103374	-0,396379356	-0,319974341	0,280006839	0,295950064	0,340267235	0,461248683	0,743646121	0,98929023	0,988305105	1,125697961	0,515003403	0,320737151	0,505151911	0,429564383	0,252253272	-0,248656353	-0,256130593	0,147441041	0,42214599	0,06571134	-0,274258005	-0,284121089	-0,659232705	-0,987507224	-1,098476388	-0,603928158	-0,580912021	-0,395673368	-0,904067876	-0,752440542	-0,721053328	-0,697151144	-1,372051834	-1,438917958
nk160412_b@17	SF_F	Blank_1	17	150	-1,557148486	-0,544473911	-0,115609229	0,326913423	-0,237182742	0,334813031	0,760126824	1,172977049	0,569670443	0,66139756	0,143409158	0,522608506	0,411781181	0,295918691	-0,109016484	1,062274628	0,15252285	0,08113045	0,393648839	0,491775494	0,282613637	-0,440964902	-0,400635533	0,388534245	-0,168555761	0,709029791	0,324598525	0,604676227	-0,847056878	0,047588522	-0,365532822	-0,861285982	-0,935058112	-0,328836293	-0,310983576	-0,00749538	0,214706091	-0,021269186	-0,033029371	-1,297097155	-0,751193443	0,483872567	0,248276778	0,040427583	-0,615242219
nk160412_b@19	SF_F	Blank_1	19	150	-2,596992312	-2,116438709	-2,213574698	-1,987439194	-2,556559462	-2,600975158	-2,222466655	-0,784036277	-1,225812434	-1,778310261	-1,800057531	-0,500782139	-0,820151397	-0,12920466	-0,542043235	-1,068805648	-1,658814475	-1,877143048	-1,56280306	-1,900373667	-1,395589475	-0,972786381	-0,888049384	0,248132837	0,48434481	0,872622668	0,602717394	1,268205012	0,080097528	-0,089084489	-0,284542843	0,450534236	0,777118429	1,428563761	1,853484965	2,21594325	1,503349698	1,866350875	1,356405333	0,482359868	0,865148398	1,58554519	2,074111509	5,134708947	4,933311443
nk160412_b@21	SF_F	Blank_1	21	150	0,81932959	1,23569894	1,158769231	1,077028563	0,350050566	-0,047931675	-0,133138731	0,324633804	-0,036286548	-0,154993893	-0,549504719	-0,387532141	-0,558576066	0,088197473	0,315529878	0,260858472	0,39134262	0,725872124	1,544692332	2,14358324	2,535232643	1,514444864	0,651367111	0,235880589	-0,079036853	-0,132101334	-0,654783846	-1,29627931	-0,355008893	0,39704907	0,048165654	-0,409188289	0,330768825	-0,032518794	-0,998164917	-1,587296973	-0,978486272	-1,238176534	-0,636521484	-1,289806921	-0,910417125	-0,834872436	-0,95716325	-1,91980736	-1,977208336
nk160412_b@33	SF_F	Blank_1	33	150	0,629370974	1,378322143	1,098487187	0,877925878	0,437556267	0,067933476	-0,1858649	0,101404174	-0,191822898	-0,485070883	-0,741319976	-0,324918412	-0,160203409	0,463427318	0,557183075	0,598425334	0,889145788	1,402525545	1,718099835	1,921309368	2,152667012	1,095443883	0,488951157	0,171478428	-0,07173096	-0,080313967	-0,382941542	-0,907802186	-0,464536535	0,066180532	-0,054760253	-0,548196409	-0,253770401	-0,687773447	-1,172874517	-1,504627365	-0,893207662	-1,01607545	-0,797908366	-1,461872935	-1,302715814	-1,129080023	-1,148085905	-2,10069198	-2,317483496
nk160412_b@4	SF_F	F_1	4	150	-1,271772957	-0,169597531	-0,419685042	-0,862509999	-1,665096105	-0,845588797	-1,449528942	-1,059118262	-1,061952916	-0,621035431	-0,354632848	0,26318688	0,245764755	0,337960445	0,685150541	1,076548063	0,160461798	0,28914482	0,779679136	0,391712209	-0,16818678	-0,880669842	-1,284760991	-1,433702854	-1,535201359	-0,79225404	-0,836477319	-0,03857233	0,935724085	1,359624499	1,115747812	1,345322309	1,483961261	0,163604261	-0,687565863	-1,092711817	0,314552828	-0,231276153	-0,297405807	-1,314726338	-1,305056552	0,162982565	3,375686287	6,982666506	4,884777551
nk160412_b@6	SF_F	F_1	6	150	-1,509439299	0,145726185	0,334032138	-0,431244092	-1,255308082	-1,086603123	-0,836618189	0,749216783	0,499400863	0,823146681	0,004125377	0,662954327	0,767056264	0,381451477	0,536409149	-0,266127566	-0,467713744	-0,103222578	-0,084630886	-1,113125777	1,099702652	0,688786925	0,211424832	0,60061534	0,846918916	0,719984264	-0,915215651	-0,773583582	-0,343410109	-0,486042909	-1,23038322	-0,665479616	0,217323987	-0,529796665	-0,455712185	-0,369330679	0,174604103	-0,931138223	0,647659422	1,175896114	1,054996596	0,214782523	0,788837223	0,921476387	-0,367067492
nk160412_b@9	SF_F	F_1	9	150	-0,002734572	0,180161347	-0,496524681	-0,68495841	-0,389601683	0,153502679	0,202531375	0,679418623	0,410636347	0,758144865	0,575088917	0,306259745	-0,38215259	-0,56945264	-0,18069385	-0,122554593	-0,227221431	0,127241238	0,338326469	-0,377231113	-0,50981424	-0,283719808	0,004902137	0,348813011	1,056390439	1,123491932	0,15816614	0,832434437	0,694434801	0,029497623	-0,05029192	-0,130191198	-0,188912851	-0,116414111	-0,61460105	-0,364320447	-0,193567012	-0,343817805	-0,313705635	-0,626384467	0,242373652	0,28646177	1,422049944	1,570416892	0,731200512
nk160412_b@11	SF_F	F_1	11	150	-1,660909157	-0,101625147	0,587763076	-0,236214051	-0,993170062	0,087910303	-0,447690726	-0,849255464	-1,334971464	-0,057013793	0,077700196	0,410155204	-0,693269661	-0,740983448	-0,169200194	0,728397146	-0,060903222	-0,497456292	-0,0839251	-1,009685478	-0,549089169	-0,443962061	-0,02856972	0,399637135	-0,311619533	-0,247045442	-0,87429018	-0,161799123	0,964685958	1,970079111	0,425958763	-0,073818522	0,381284056	-0,387107365	-0,730861833	-0,349517912	1,579851214	0,938601095	0,184758358	-0,648004577	-1,163234022	-1,58266677	-0,396711496	3,240398248	2,827157244
nk160412_b@13	SF_F	F_1	13	150	-0,927028303	0,168815994	0,691009859	0,934465875	0,5070154	0,911416694	0,86285023	1,041322921	0,058716911	-0,159358949	-0,200850034	0,063055023	-0,421473927	-0,823917891	-0,217738354	0,055965437	0,07625997	-0,197513529	-0,150106857	-0,112032096	-0,22275978	-0,623085545	-0,344075494	-0,302315823	-0,463508444	-0,361296891	-0,716233699	-0,237348219	0,117816987	-0,029384994	-0,518535266	0,083697148	0,758699624	1,048083366	0,92621577	0,457375727	0,699504648	0,271608938	0,739643977	0,644250116	0,468749904	-0,066968817	0,733481246	2,326382412	2,879160463
nk160412_b@17	SF_F	F_1	17	150	-0,989719178	0,91052718	1,3874645	0,172097298	-1,236101817	-0,795822424	-0,789807551	0,467221999	0,673711451	0,792840174	0,165741906	1,017829021	0,913926173	0,838658638	0,707370613	0,140310209	-0,561195557	-0,333822575	-0,629506052	-1,798432085	-0,594504038	-0,240718354	0,327579466	0,558640509	1,176983009	0,849742411	-0,094596275	0,36868361	0,551486659	0,610872422	-0,406822868	-0,257346698	0,716729886	-0,308527281	-0,339087482	-0,576000469	0,076978747	-1,042749343	-1,077597074	-0,760627362	-0,232865529	-1,009126699	0,719301634	1,070211409	-0,307595207
nk160412_b@19	SF_F	F_1	19	150	-0,796172044	-0,037225882	-0,268125022	-0,300335076	-0,431662923	0,170392689	-0,473061659	-0,311651591	-0,40616002	0,28771138	-0,315475041	0,181647324	-0,490788519	-0,551756722	0,178242634	1,003906612	0,432950533	0,106053733	0,40521137	0,612421516	0,792126911	0,150104306	-0,286337571	-0,336441405	-0,054311904	-0,216015775	-0,671356579	0,397139478	0,304714121	-0,074875107	-0,099245197	-0,019587849	0,146047605	-0,146320941	-0,680921112	-0,973710225	0,223783373	-0,443508311	0,451058269	-0,024755614	0,94168238	1,627556172	2,645453854	4,748801313	4,169098434
nk160412_b@21	SF_F	F_1	21	150	0,943368876	1,509943585	1,454804392	1,85564542	1,644857871	2,473301242	1,996503955	2,331709086	1,274400294	0,99336912	0,666726799	0,701547074	0,002846047	-0,302164384	0,411356156	0,667450595	0,599462581	0,203986941	0,889042264	1,713741111	1,350546319	0,806325403	0,641817262	0,34203967	-0,042116448	-0,179065559	-0,736181882	-0,60709595	-0,339634892	-0,513642742	-1,032234404	-0,681204073	-0,542036062	-0,627584412	-0,867027909	-0,976397822	-0,914965993	-0,381435057	0,070073675	-0,324174002	-0,813034068	-0,65374344	-0,130807568	0,013427809	0,23866375
nk160412_b@33	SF_F	F_1	33	150	-0,195302634	0,75077723	0,842178539	1,04881444	0,729870278	1,31290487	1,223110917	1,461322946	0,377220924	0,296113259	0,290680009	0,485555399	-0,056043658	-0,53962525	0,036369903	0,249645629	0,243983453	0,014283351	0,232966691	0,67086067	0,318920033	-0,116015687	-0,140989513	-0,337630026	-0,450731966	-0,519856244	-0,926300949	-0,394360399	0,041785166	-0,327970792	-0,603321266	-0,174312672	0,117278028	0,047707597	0,211406255	-0,154325282	0,074677876	0,222100079	0,847264834	0,635999	0,24592738	0,054386531	0,601903109	0,892705075	0,945606461
nk160412_b@4	SF_F	F_2	4	150	-0,45893102	-0,36262656	-0,542530498	-0,029975729	-0,268695738	0,376214504	0,441955191	0,504859491	-0,029087382	0,321469243	0,223478974	0,352650732	-0,027242689	-0,173427099	-0,211657541	0,402045398	0,886021384	0,150970063	1,210366724	0,885977543	0,268705742	0,09247903	0,262425254	0,006885356	0,292319053	-0,084748283	-0,365107257	-0,408278587	-0,216833728	0,238862678	-0,349669447	-0,59917186	-0,264231432	-0,226936035	-0,544928818	-0,336976426	-0,307382102	-0,172192317	-0,380700688	-0,603703886	-0,582886056	-0,22595854	1,794817199	5,047688854	4,837758114
nk160412_b@6	SF_F	F_2	6	150	-2,167658263	-1,253186544	-1,047897762	-0,740142129	-1,229608768	-1,183509419	-0,548800565	-0,556840698	-0,633348216	-0,387826125	0,212694222	0,292451277	-0,525135579	-0,462678411	0,002298918	-0,269779426	0,424457216	-0,45448742	-0,199694513	-0,17838052	-0,630529209	-0,901455248	-0,332042951	-0,367472483	-0,353409651	-0,379668258	-0,405588986	-0,56926702	-0,387426878	-0,160327605	-0,40950032	0,276604998	0,278485836	0,692045987	0,278294594	0,155302452	0,680919256	1,166570653	1,376477971	1,150240118	0,964606096	0,364816015	1,297692349	0,639859492	-0,188928904
nk160412_b@9	SF_F	F_2	9	150	-1,615043193	-1,280533655	-1,255901055	-1,391328133	-1,485972696	-1,625045959	-0,909667806	-1,15433984	-1,688651027	-1,25027706	-1,128512874	-1,030199384	-1,347702583	-0,963063089	-0,397281081	-0,413732138	-0,179825071	-0,944345853	-0,5379173	0,11645063	-0,118578661	-0,180629175	-0,312658482	-0,320414948	0,268101857	0,202282247	0,341870056	0,836292147	0,949899751	0,859641202	0,394013612	0,59529749	0,295014091	0,516851364	-0,060226827	0,211671415	0,566911341	0,713184835	0,698537554	0,369067875	0,684102511	0,746637829	1,985950243	1,671545619	1,506648974
nk160412_b@11	SF_F	F_2	11	150	-0,859101238	-0,401078469	-0,456205234	-0,420614382	-0,513119458	-0,074241881	0,612065103	0,560533186	-0,353765645	-0,03468792	0,296213878	0,147557124	-0,236790175	0,003212721	-0,05890585	-0,02834292	0,388937415	-0,204450317	0,31497106	0,502869836	0,02805474	-0,564859074	-0,220194239	-0,131049601	0,204161681	-0,069959571	-0,443912782	-0,390056848	-0,131333398	0,195246353	-0,365205816	-0,216060768	-0,164484445	0,000981728	-0,663670099	0,183314798	0,904248807	0,756503542	0,240762941	-0,277759959	-0,015364711	-0,357561563	0,780324424	1,086891446	0,553927882
nk160412_b@13	SF_F	F_2	13	150	0,34742618	0,863841867	0,928388045	1,04811632	0,656965527	1,151016095	1,242216873	1,680536425	0,772437288	1,251160861	1,382633711	1,34041778	0,866947954	0,710128466	0,792306103	1,090656808	1,216915407	0,444668742	0,756749606	0,825088047	0,479594412	0,105458931	0,159060432	0,027149108	0,21802642	-0,100796932	-0,263721208	-0,30379773	-0,296278751	-0,281486278	-0,709866192	-0,685529478	-1,02095988	-1,085273872	-1,435050337	-1,243864558	-0,601089669	-0,549817672	-0,733223313	-1,105044314	-0,899117276	-0,724462527	0,114956337	0,496318579	0,513625927
nk160412_b@17	SF_F	F_2	17	150	-1,356164084	-0,623051349	-0,33404269	0,252797016	-0,046739232	-0,201655597	0,458290284	0,513832389	-0,20394797	0,660469917	0,655629635	0,70780513	0,200874653	0,465999912	0,644719608	0,066754387	0,805021673	-0,026235528	-0,044828353	-0,179169952	-0,628476843	-1,197717963	0,067520667	-0,047378511	-0,39721353	-0,412979895	-0,457927615	-0,49852221	0,13592288	0,173207015	-0,12390227	0,411079824	-0,026999241	0,561051887	-0,429489942	-0,807571602	-0,310036671	0,348435004	0,273732349	0,07069545	0,070299219	-0,410304334	1,094483392	0,656754292	-0,485478775
nk160412_b@19	SF_F	F_2	19	150	-1,245384871	-0,519266907	-0,824351729	-1,114419741	-1,467441387	-1,138967103	-0,480512005	-0,505939406	-0,903767423	-0,940664164	-0,179438392	0,244492088	-0,621018406	-0,515631048	-0,421223722	-0,059985073	0,243758702	-0,600545198	0,217396676	0,423263058	-0,157232256	-0,676334233	-0,05524383	-0,58618852	-0,407584391	-0,290764905	-0,480495	-0,586640697	-0,444276628	-0,068449215	-0,206572496	-0,044521528	0,523599413	0,696873076	0,396197978	0,474757291	0,670722824	1,096636431	0,921837425	0,492610138	0,288675028	0,021281875	0,701789071	1,710405585	1,988779175
nk160412_b@21	SF_F	F_2	21	150	0,705112315	1,022039279	1,178329963	1,255010333	0,917679605	1,068124247	1,2292868	1,746689678	0,974069061	1,181137137	1,29891483	1,085883079	0,929695037	1,02566959	0,996251791	1,266371651	1,419210756	0,672313886	0,543415493	0,755747235	0,388219469	-0,096865759	0,056566756	-0,065476396	0,118955884	-0,048292777	-0,311147339	-0,24004388	-0,229092952	-0,554667138	-1,226958005	-0,824923295	-1,183665079	-1,335517447	-1,556732031	-1,278584658	0,158490178	0,041218573	-0,489815438	-1,315138738	-1,568346886	-1,692641722	-1,410284159	-1,502606987	-1,762537564
nk160412_b@33	SF_F	F_2	33	150	0,059476425	0,610127172	0,853049163	0,917910086	0,776241291	1,059987964	1,077905456	1,432308542	0,721581492	1,094126114	1,251616396	1,053514333	0,711394335	0,637868038	0,663227922	0,998317217	1,200777441	0,512370295	0,597784238	0,794530744	0,436117035	-0,116164223	0,066803217	0,07542842	0,292707698	0,008791125	-0,21004809	-0,216506144	-0,097231375	-0,123487863	-0,673532094	-0,592638375	-1,057218596	-1,101645793	-1,493510503	-1,29430761	-0,2631549	-0,330156549	-0,620908597	-1,110736173	-1,147891183	-1,054732539	-0,460095565	-0,599315282	-0,867858904
nk160412_b@4	SF_F	Mol_1	4	150	-0,094450624	0,2509244	1,129896313	2,021416147	1,241566591	0,555581561	0,018816235	0,085924411	-0,281176521	0,186640175	0,606523855	1,000578286	1,121868752	0,701175634	0,382053686	0,758826991	0,070032617	-0,414144198	-0,449420642	-0,089322918	-0,485973226	-0,687269047	0,146236823	-0,38879207	-0,319844619	-0,745745358	-1,135652116	0,738041809	0,880723299	-0,103993904	-1,0323094	-0,509675118	0,459611587	0,140384325	-0,699358661	0,196557457	-0,481253535	-0,052119894	0,632097485	-0,239838735	-0,626296178	-0,5915055	6,124173671	8,815101083	7,082424442
nk160412_b@6	SF_F	Mol_1	6	150	-1,25440164	0,335686333	-0,39212157	-0,476645818	-0,934651015	-1,321934449	-0,830399984	0,830542238	0,403181634	-0,348755876	-0,846974735	0,432258903	0,114331354	0,217759048	0,885761639	1,814457008	0,809244428	-0,140185627	0,385064861	0,327183515	-0,358562174	0,138560951	0,487920997	-0,180261942	-0,199390003	0,335854288	0,475469973	-0,295381702	-0,27657151	-0,431291988	-1,003136308	-0,608635684	0,336621691	-0,517503699	0,419528385	-0,031017589	-0,713762918	-0,730972049	-0,048434938	-0,797934201	-0,363216402	-0,465675904	0,648226023	-0,484485065	-0,11111302
nk160412_b@9	SF_F	Mol_1	9	150	0,003823219	0,241617743	0,503026937	0,196659979	-0,204605444	-0,318293188	-0,606850041	-0,180622369	-0,474939624	-0,32225923	-0,267213265	-0,101987559	0,782703618	-0,401027164	-0,402236369	0,353687828	0,171651795	0,110343038	-0,048643883	0,388863693	0,626417077	0,167327059	0,277382356	-0,782658781	-0,462362084	-0,509196243	-0,620416163	-0,951223519	-0,454757262	-0,493213744	-0,245793085	0,083701277	0,962709124	0,680308957	0,260769854	0,483699062	-0,009045042	0,058526984	0,592764784	-0,251083105	-0,116148634	-0,137580729	0,67272526	0,570508467	0,475658445
nk160412_b@11	SF_F	Mol_1	11	150	-1,10747807	-0,53408124	0,850572299	1,60335586	1,462936712	0,939688469	0,636444668	0,581234465	0,340174876	1,639847243	0,959631904	0,844066724	0,361661859	-0,398591498	-0,110966525	0,166785204	-0,336200804	-0,3768948	-0,10600227	-0,29002775	-0,391700503	-0,122309894	0,124113609	-0,110939413	-0,242053676	-0,459442931	0,100078939	1,799227069	1,45456315	1,075606742	0,703431921	-0,001631469	0,017244169	0,09070238	-0,728481856	-0,811483476	-1,013746827	-1,066567533	-0,4253923	-0,704681301	-0,643124942	-0,254028417	1,97508366	2,989439418	3,249904789
nk160412_b@13	SF_F	Mol_1	13	150	-1,130279785	-0,576890202	0,172322204	0,418077716	0,216395695	0,182870912	-0,065337588	0,226287058	-0,030625398	-0,234264169	-0,258158445	0,004440743	-0,085021028	-0,597081322	-0,335061633	-0,277775692	-0,209093408	-0,120433556	0,540813071	0,377481326	0,829038557	0,813819442	0,989199667	0,679903089	0,438051904	0,140207537	-0,247021946	-0,329878527	-0,106463335	0,204933456	0,149558426	0,277588256	0,540012386	0,280749522	-0,370031369	-0,437950416	-0,663183995	-0,575756849	-0,676751288	-0,976135669	-0,372311906	-0,204073098	-0,068972081	0,033329683	-0,394738381
nk160412_b@17	SF_F	Mol_1	17	150	-1,281036263	-0,282677058	-1,11514395	-0,431266592	-1,147043137	-2,090073119	-1,592096904	-0,261818489	0,035374189	-0,489570301	-0,398800836	0,202658942	0,22058369	-0,257929155	0,119978924	0,988202228	0,24417216	0,003777414	-0,114674356	0,503738264	-0,318183254	0,503595754	1,196526148	0,133291472	-0,310772376	0,512356322	0,248804841	0,076077522	0,108741514	-0,22853427	-0,674945083	-0,723663318	-0,008046504	-0,564495947	0,001154511	-0,094455811	-0,475981562	-0,076508063	0,17062018	-0,987288682	-0,529165821	-0,35793257	1,218743773	0,230057906	-0,888815025
nk160412_b@19	SF_F	Mol_1	19	150	0,104782557	0,651970791	0,811834841	1,052470242	0,998343362	0,847494915	0,910156262	1,431805118	0,572287099	0,31789657	-0,13228391	0,204159415	0,70226388	0,17277223	0,452631043	1,107126763	0,529520193	-0,087445488	0,004466934	0,185916665	-0,470802687	-0,089881894	0,066043612	-0,049658262	0,54233589	0,006558099	-0,387149462	-0,638563621	-0,336511603	-0,797393024	-1,530772366	-1,40367765	-0,086774186	-0,130906506	-0,091977034	0,069056518	-0,213225921	-0,246836809	1,566982404	1,084027199	1,130581785	1,395659882	3,339218042	3,901712954	3,922257871
nk160412_b@21	SF_F	Mol_1	21	150	-0,757118359	-0,194977111	-0,128425398	-0,428057295	-0,102483897	0,342949628	0,274999328	0,408306113	0,145989083	0,101337494	0,210298765	0,754761595	0,484529506	-0,232039773	-0,144196474	-0,132727138	0,034318072	-0,325277276	-0,077856245	-0,250704914	0,406071807	-0,184451447	-0,628670764	-0,67577693	-0,605204823	-0,320386994	-0,707891201	-0,749171365	-0,353414995	0,75933386	1,3156844	1,545887072	1,336073522	1,213137855	0,082064572	-0,352563404	-0,367239102	-0,148600566	-0,753805248	-1,132183861	-1,261511841	-1,144496252	-1,750583929	-0,376721971	-0,653641554
nk160412_b@33	SF_F	Mol_1	33	150	-1,232249348	-0,568806189	-0,351424373	-0,493043598	-0,392118175	-0,080044026	-0,216027657	0,010384515	-0,077317041	-0,169594203	-0,04208894	0,321841259	0,176534502	-0,286829599	-0,190892326	-0,21767895	0,083979603	-0,19485474	0,128835982	0,088888546	0,582216246	0,211052674	0,033094603	-0,075446174	-0,073738744	-0,076743034	-0,386577097	-0,349389905	0,03603956	0,694951686	0,775873547	0,874573082	0,930792426	0,692458205	-0,251849789	-0,389921133	-0,578343036	-0,484040546	-0,90612158	-1,126616086	-0,813031939	-0,661910904	-1,145056349	-0,386685615	-0,732006494
nk160412_b@4	SF_F	Mol_2	4	150	-0,869075484	0,124450352	-0,272557009	-0,198098185	-0,112782993	0,236301154	-0,043119358	0,545330873	0,317385662	0,051566412	0,323937434	0,2943874	0,585951363	-0,185343158	-0,123039843	0,056332809	-0,066889694	0,037360346	0,488441241	0,202984555	0,373064113	0,333210288	0,183249579	0,271324216	-0,143317346	0,266352845	-0,194721112	0,233811881	0,169436254	-0,154605047	-0,348388607	-0,449294561	-0,316623341	0,106082358	0,101791669	-0,59015421	-0,584303057	0,083609409	-0,290165772	-0,664481892	-0,25766814	-0,134846038	4,032452954	5,95678407	4,680126225
nk160412_b@6	SF_F	Mol_2	6	150	-1,599846557	-0,103254652	-0,098094885	-0,108851973	0,071716851	0,026173761	0,168297503	0,557663286	0,546804046	0,375960907	-0,12025205	-0,095085042	0,170961729	0,33124665	0,267275943	-0,080477228	0,059497801	-0,540869334	-0,504516854	0,299358366	0,528196623	0,138971527	-0,024896363	-0,347953543	-0,269590466	0,123314095	-0,790559667	-0,123198207	0,282260367	0,324514116	-0,111760414	-0,304163425	0,042734159	0,729702593	0,687698473	0,193740753	-0,002583834	0,090656758	-0,325739433	-0,628483441	-0,400692459	-0,025995892	1,189964411	2,860455598	1,78982619
nk160412_b@9	SF_F	Mol_2	9	150	-0,080740506	0,30369914	0,400389186	0,097488869	-0,356730799	-0,606473478	-0,811891521	-0,67470082	-1,079812175	-0,671246422	-0,57520538	-0,218654352	0,069167697	-0,327623994	0,022556038	0,489171062	0,379559011	-0,101133029	0,120353963	0,31388345	0,359771164	0,149970179	0,532833504	-0,110998025	0,540602101	0,273513195	-0,834585082	-0,370759741	-0,294191828	-0,348119961	-0,474686392	-0,241611763	0,033648349	0,182635817	0,230951468	-0,278875962	0,056383016	0,197701928	0,238012024	-0,014268608	0,722009441	1,299515824	2,252632862	2,114178171	1,928908739
nk160412_b@11	SF_F	Mol_2	11	150	-1,43643201	-0,411346035	-0,251145495	-0,157998081	0,01058459	0,431785718	0,723540552	0,688887476	0,363747562	0,23774638	0,046533002	0,167549376	0,438926912	0,524707676	0,297770464	0,270650734	0,144126313	-0,196230736	-0,090834084	-0,131501811	0,068439996	-0,079964863	-0,130627601	-0,28289112	-0,449499582	0,098887962	-0,309457495	0,185841515	0,355054963	0,432071106	0,039084027	0,046254685	0,316649295	0,121769811	-0,006090367	-0,537263769	-0,602631093	0,121198561	-0,19281666	-0,665707724	-0,500474181	-0,585617557	0,485686622	0,571809981	0,072958965
nk160412_b@13	SF_F	Mol_2	13	150	-1,27848217	-0,911834194	-0,590732152	-0,21699614	-0,379300482	-0,375445218	-0,100513392	-0,212518448	-0,285116331	0,184567224	0,327013228	0,201993093	0,468711491	0,131714372	0,038806961	0,037361645	0,105710668	-0,309481642	0,014245603	-0,137942081	0,012082174	-0,231370051	-0,345649951	-0,454160494	-0,905486623	-0,41512631	-0,335279311	0,110095611	-0,021097821	0,399084612	0,131483261	0,282653953	0,676847995	0,44424861	0,323289458	-0,052321348	-0,303489461	0,127931461	0,104431838	-0,426301571	0,029545531	-0,207189953	-0,009231907	-0,534811303	-0,844917825
nk160412_b@17	SF_F	Mol_2	17	150	-2,3086616	-0,07276568	0,274392188	-0,13071373	-0,259936626	-0,273694544	0,299091253	0,300796597	0,132923247	0,307500747	-0,102899565	-0,156883745	-0,165219946	0,212660752	0,395674044	0,212585016	-0,17456505	-0,699893639	-0,477962409	0,40426752	0,439277308	0,432422685	0,1873587	-0,234241154	0,219417276	0,684949204	-0,374574628	0,147327677	0,70223857	0,775896766	0,51189537	-0,097619944	0,052373142	-0,029456349	-0,475999846	-1,010735594	-0,784318479	-0,149625168	-0,216719098	-0,227629902	-0,303737813	-0,779222072	0,872237462	0,722637528	-0,402539998
nk160412_b@19	SF_F	Mol_2	19	150	-1,117648854	-0,637186837	-0,62937775	-0,62098718	-0,450126332	-0,473635398	-0,604134004	-0,308736261	-0,656505074	-0,522649865	-0,2985735	0,303734204	0,431565008	-0,160623466	-0,410745412	-0,240257889	-0,054195878	-0,444214928	-0,068926897	0,315144908	0,119333447	0,269478931	0,080702486	-0,152734892	0,002472727	0,208228019	-1,091942308	-0,501516202	-0,031897329	-0,040973919	-0,111014177	-0,241659002	-0,105520376	0,505580824	0,687613741	0,078767012	0,252669806	0,400656098	0,118084185	0,180765268	0,561427837	1,053741403	2,216437567	3,080681492	2,656331371
nk160412_b@21	SF_F	Mol_2	21	150	-2,188342691	-1,581649391	-1,210442213	-1,068289418	-1,316624933	-1,205345381	-0,553426128	-0,566833361	-0,664793802	-0,335144561	0,573951387	0,404675665	0,851632533	0,445267461	0,193813721	0,198063351	0,341317506	-0,15396088	-0,107544942	-0,376032959	-0,070108891	-0,41010209	-0,535035702	-0,638493979	-1,559114366	-0,967221355	-0,93658538	-0,623854047	-0,579060582	0,135096754	0,142834463	0,493474818	1,022492543	1,00107471	0,805483459	0,52269948	0,11193741	0,184220091	0,101022663	-0,571943167	-0,219828353	-0,675377041	-0,559801948	-1,012435304	-1,293581878
nk160412_b@33	SF_F	Mol_2	33	150	-1,59216924	-1,088952267	-0,633689464	-0,440363294	-0,748714201	-0,721663952	-0,303151328	-0,406359844	-0,468068343	-0,140647643	0,382319504	0,227970709	0,578485155	0,315046245	0,078662291	0,082027986	0,112349266	-0,266380775	-0,068937024	-0,307505614	-0,010915912	-0,310306385	-0,473279429	-0,47559357	-1,095356931	-0,61702854	-0,548792255	-0,177729947	-0,226527262	0,301309124	0,191090088	0,36289703	0,830226925	0,64120475	0,592530084	0,251831445	-0,101564324	0,203712855	0,073703045	-0,545449466	-0,164062872	-0,565538138	-0,411207788	-0,92990915	-1,253853222
nk160412_b@4	SF_F	SF_2	4	150	-1,23758213	-0,918910049	0,150086955	0,974625778	2,281955247	2,318243949	1,71072909	2,278421468	2,512146306	2,99596257	1,60207715	0,989574966	1,040909216	0,847062237	0,865053742	1,381288224	0,865915036	1,029080177	0,203326126	-0,10515753	0,628205281	-0,512330318	-0,60972337	-0,833187904	0,147931506	0,333326553	-0,221914653	-0,93950396	-0,036916652	-0,548634073	-1,187416678	-1,15678438	-0,700987486	-0,527123388	-0,772063214	-0,733229398	0,0303434	-0,534313033	-0,373258055	-0,171550542	0,999516087	0,15205054	7,36700156	10,07205461	7,22269254
nk160412_b@6	SF_F	SF_2	6	150	-1,693652021	-1,263424781	-0,853668247	-0,766703103	-0,944703434	-0,799924442	0,468939461	0,136987586	-0,414881612	0,140190612	-0,584767831	0,084068255	-0,211807287	0,37265833	0,114533041	-0,637201151	-0,604425423	-0,298924009	-0,705635106	-0,56376883	-0,017817021	-1,006475509	0,09049968	-0,135031099	1,080068718	0,82192832	0,300987739	-0,008743342	1,571596354	0,420417276	-0,161592457	0,226062857	0,023600793	-0,267831924	-0,382139896	-0,333020073	0,472597739	-0,513989287	-0,165684809	1,019835943	0,953576826	-0,171728592	5,459283229	6,16211833	3,916699298
nk160412_b@9	SF_F	SF_2	9	150	1,301967773	0,448378163	0,42843034	1,157947899	0,634737087	-0,223284193	-0,874151058	0,052209349	-0,943348283	-0,981631342	-0,750597783	-0,467635275	-0,370855394	-0,274669684	-0,572503552	-0,312596587	0,404889176	0,830427161	0,46653507	0,039307982	1,115201181	-0,455275317	-0,197018432	-0,316414517	-0,203248758	0,946601132	0,218533084	0,256089263	0,706835206	0,726941858	0,001525995	-0,114863869	-0,094616283	-0,320394086	-0,729367133	-0,223891014	0,365208301	0,320566021	-0,265961909	-0,728751727	0,096563831	0,259980032	1,219399207	1,114826805	0,434456536
nk160412_b@11	SF_F	SF_2	11	150	-0,811499631	1,090547121	2,576692683	2,666357953	2,311066258	1,696366613	1,406194328	2,524676378	2,80289683	2,679247881	1,052821233	0,565722929	0,226761077	0,255738432	0,597935008	0,426702557	0,686539477	1,316957125	0,398215572	0,289483474	0,373026614	-0,749542039	-0,586764859	-0,713900623	-0,283152611	0,061080516	-0,345546803	-0,740827902	0,275237177	-0,325471209	-0,7650133	-0,680378861	-0,29433398	-0,258684529	-0,647443337	-0,40906662	0,655631518	0,339980175	-0,175419094	-0,546286345	0,173678884	0,064881945	3,364672882	4,875415744	4,171573789
nk160412_b@13	SF_F	SF_2	13	150	-1,238189504	-0,927440543	-0,50694856	0,081839468	0,084486445	0,112213301	0,169953059	0,068188389	-0,072802473	0,121025738	-0,020170833	-0,240092721	-0,316313422	-0,054691508	0,349285136	0,272253257	0,68470916	0,669379877	0,019016921	-0,295315654	-0,185215695	-1,138887121	-1,209730833	-0,675404654	-0,391103353	-0,764531572	-0,544679059	-0,130487912	0,388703299	0,100756918	-0,279908158	-0,702795909	0,352058673	1,046866716	0,512386254	0,864381202	1,321886619	0,523702623	0,231245171	-0,387303138	0,239263816	0,138736666	0,98406091	-0,134768666	-0,729155154
nk160412_b@17	SF_F	SF_2	17	150	-1,44157422	-0,570851881	-0,308078179	-0,727279691	-1,471619159	-0,823078812	0,06694573	0,468446346	0,301931774	0,756585082	-0,402257691	0,059334486	-0,21006573	0,785411453	0,619698823	-0,346471097	-0,110347465	0,32636458	-0,109722434	-0,135467353	-0,175459317	-1,47149492	-0,486543444	-0,646535766	0,218956036	-0,005024039	0,16681061	-0,108570664	1,581577053	0,368380797	-0,409010299	0,547987495	0,504807366	0,115490963	0,105026395	-0,355705777	0,60660567	-0,843015904	-0,229108659	0,038348366	0,123571294	-0,880100497	6,917842575	7,967176762	5,907818794
nk160412_b@19	SF_F	SF_2	19	150	-2,354796419	-2,543282634	-2,469189751	-1,795870935	-0,716168606	-1,168440636	-1,168367453	-0,830468254	-1,213770807	-1,033289663	-1,93014728	-1,156295108	-1,18052471	-0,857682025	-0,079642672	0,539280456	0,154199503	0,248591122	0,027353997	-0,131531556	1,236363553	0,490201873	0,405556594	0,381411505	1,350309625	1,945115975	1,185015694	-0,156759845	-0,060925569	-0,619997038	-1,147231795	-0,51301717	-0,380930304	-0,674042247	-0,705886049	-0,303510912	1,020552856	0,041104275	0,425043576	0,448022362	0,147356642	-0,866700771	6,963886583	8,177855452	5,229031892
nk160412_b@21	SF_F	SF_2	21	150	0,351292981	0,686984073	1,129943721	1,912898206	2,762896964	3,062646589	2,688539256	2,505720171	2,486392095	2,406548307	2,131747058	1,559963953	0,496087694	0,335366573	0,460774381	0,525833574	0,565183633	0,342043685	0,00094345	0,041122515	0,372083935	0,086092215	-0,161423222	-0,024962538	-0,094150923	-0,756150442	-0,617297294	-0,353210514	-0,518485055	-0,506197648	-1,114575407	-1,597286115	-0,84883167	0,948672364	0,429450189	-0,088738828	0,121602528	-0,076196836	-0,496783132	-1,162677313	-1,007441464	-0,967638149	-0,555891978	-1,709726741	-1,767182825
nk160412_b@33	SF_F	SF_2	33	150	-0,259687455	0,283596477	0,472581092	1,435170397	1,675999456	1,744065822	1,503806164	1,185982223	1,279756683	1,32449928	1,312880753	0,876783879	0,287999004	0,232383812	0,251065475	0,247783914	0,54820105	0,276921256	-0,097762873	-0,032301697	0,086980392	-0,43901028	-0,518261558	-0,169915998	-0,366150236	-0,981271861	-0,653106483	-0,459427519	-0,199499055	0,010423491	-0,51367415	-0,766533562	-0,116499212	0,981731597	0,329195409	0,130152987	0,481880307	0,238454067	-0,107495358	-0,871926729	-0,871281776	-0,909264692	-0,416956144	-1,279179334	-1,303963132
nk160412_b@4	SF_F	SF_3_F	4	150	0,46298826	1,471667554	1,991462032	0,926719883	-0,231764111	0,688628059	0,742914637	1,221445171	0,678582639	0,776611327	0,775530334	1,243794869	2,148479965	2,553351133	1,815992256	1,98410748	1,789227307	1,286142702	1,360304827	0,975782079	1,061344206	0,143115292	-0,339047462	-0,313962882	-0,523051534	-1,018872259	-0,263898243	-0,031623133	0,466217566	0,732244987	-0,590096611	-1,165231926	-1,676186345	-1,689096454	-1,858340903	-2,122645922	-2,103958253	-1,699284692	-1,471455614	-1,468884998	-0,822299163	-0,510449271	5,6353058	8,154534992	6,318811532
nk160412_b@6	SF_F	SF_3_F	6	150	0,412091445	0,125120838	0,986845934	0,500539431	-0,518934196	-0,493673875	-0,027945711	0,388924386	-0,958115616	-0,09795719	1,13197767	0,855398981	0,506786017	0,347860288	-0,728882762	-0,526868738	1,04097908	-0,499904003	0,401448476	0,298880555	1,798919506	0,574849525	0,714523691	0,341729905	1,02308009	0,381900152	0,302302202	-0,027691146	-0,497237482	-0,195681166	-1,034141255	-1,286941573	-1,738953499	-0,956632904	-0,769309292	-0,224657267	-1,006016825	-1,156743404	0,022362632	0,906662025	1,216335546	0,211013011	8,467631804	8,453692452	5,459977433
nk160412_b@9	SF_F	SF_3_F	9	150	1,668655997	0,732759619	1,435427255	1,587219131	0,970330548	1,066201409	1,351151863	0,495763231	0,109263162	0,182767778	0,213553669	-0,348003436	-0,927793866	0,332373305	-0,215752644	-0,524517345	0,0115742	-0,373732908	-0,2591283	-0,313629606	-0,317013663	-1,100366522	-1,199603321	-0,254021609	-0,2906556	-0,519978106	-0,343460559	-0,201831839	0,269012799	1,073492148	0,460501375	1,030956498	0,866031791	0,927969514	0,280624391	-0,013520987	0,690150275	0,404179356	0,610698387	0,031891132	1,088177269	0,690675481	1,607985735	1,339303954	0,931333199
nk160412_b@11	SF_F	SF_3_F	11	150	-0,793881781	-0,343812528	-0,140833542	-0,469278362	-0,964305882	0,533161326	0,553739959	0,630932132	0,644097864	0,762325614	1,196749024	1,16868226	1,087673527	1,100335309	1,41446319	1,016603894	0,329791285	0,344555312	1,185176627	1,801709822	1,257866659	-0,018977352	-0,282520005	-0,24563799	-0,318826184	-0,307376624	-0,053972459	-0,079101046	-0,133079281	0,422668798	-0,268842896	-0,886250994	-1,39959997	-1,281226399	-1,345647167	-1,373233234	-1,525268806	-1,30272334	-0,621608069	-0,8823848	-0,179117407	0,179670832	3,523355011	4,296813018	6,444665944
nk160412_b@13	SF_F	SF_3_F	13	150	-1,382521224	-1,021066404	-1,219769563	-1,119593349	-1,371169078	-0,67547872	-1,04684313	-1,099622089	-0,879196325	-0,705385409	-0,06302322	-0,121005551	-0,432912005	-0,156192693	-0,027417061	0,417015732	0,179205675	-0,732594208	-0,56767694	-0,558587408	-0,568140271	-1,087149365	-0,83063528	-0,240198384	0,014398017	0,426451951	0,248381286	0,42471921	0,459089407	0,310049636	0,19014244	0,440872248	0,261760664	0,979426874	0,563102053	0,077744333	-0,050744572	0,277725299	0,240577356	-0,074383985	0,163770593	0,013969877	0,945106238	1,442749109	0,884091271
nk160412_b@17	SF_F	SF_3_F	17	150	-0,138987514	-0,647722684	-0,221455966	-0,185688753	-0,343795707	0,275824492	0,397444224	0,453969537	-0,729054316	-0,10354076	1,468686369	1,28187683	0,878835109	0,255176855	-0,648599995	-0,305948065	0,024135886	-0,604141938	-0,172566996	0,018925148	0,934058349	-0,50105369	0,087188008	0,616982642	0,691114178	0,276750493	0,035100227	-0,225563874	-0,318648531	-0,025375273	-0,800444223	-0,946098702	-1,168159584	-0,737512172	-0,627824831	0,14092421	-0,115678553	0,104902199	0,311872342	0,071087737	0,497743934	-0,604540354	8,741957453	9,70638373	7,434052941
nk160412_b@19	SF_F	SF_3_F	19	150	1,721225585	2,271102616	3,125010533	1,702941434	0,496048696	0,589767425	1,023260066	1,205768803	-0,022827154	0,679416047	0,714097057	0,682084006	0,902260615	1,539621447	0,675208967	0,355415181	0,314671639	-0,363981514	0,299418007	0,261091639	0,502120274	-0,183317652	0,00866111	-0,337788448	-0,386940562	-0,945218174	0,216971416	0,117813207	-0,118483665	1,062654333	-0,460749881	-0,842850849	-1,442249516	-0,871421307	-0,960966488	-0,865851347	-0,453150408	-0,345571664	0,4658269	0,460624771	0,566673928	0,640018054	9,947457711	10,81827121	8,349774278
nk160412_b@21	SF_F	SF_3_F	21	150	-1,825999734	-1,334796001	-1,691876392	-1,787633424	-2,332836828	-2,155866977	-1,968755527	-2,078445511	-2,041742822	-2,030018499	-1,866224062	-1,301567004	-1,124609445	-0,447890497	0,485723959	1,462511214	1,026218812	-0,307272332	-0,39591199	-0,574098697	-0,701276746	-1,281551516	-0,80357829	-0,229384683	-0,301358411	-0,150544402	-0,263394233	0,27834182	0,216427596	-0,082300058	0,485190456	1,087993319	1,075618681	1,773315514	1,208154593	0,380609062	-0,072390968	0,315352298	0,257705089	-0,149809943	-0,217305129	-0,588389235	-0,005198645	-0,25254559	-0,800922112
nk160412_b@33	SF_F	SF_3_F	33	150	-1,75438519	-1,250136044	-1,50001048	-1,609053479	-1,994122433	-1,58219711	-1,702857121	-1,626882226	-1,310142636	-1,315206269	-1,06556528	-0,806988441	-1,042023184	-0,533739076	0,019050988	0,741318808	0,455362488	-0,557321328	-0,475085202	-0,522135285	-0,605000778	-1,15774761	-0,673048552	-0,136205932	0,058443647	0,368681425	0,182577535	0,409631284	0,313874885	0,089399301	0,335878982	0,724694608	0,631103161	1,437662203	0,949045764	0,364277614	0,019507556	0,332598209	0,260017584	-0,11826662	-0,045460681	-0,32110038	0,250543214	0,415316479	-0,084438883
nk160412_b@4	SF_F	SF_4_F	4	150	-0,36317523	-0,12362906	-0,014186552	0,209062472	-0,026814368	-0,299932686	-0,215601723	0,530848386	0,362101986	0,268002696	0,029272865	0,179772492	-0,333004762	-0,200397494	-0,122956676	0,083859373	-0,269789981	0,092020627	-0,221811853	-0,782191697	-0,431276825	-0,342740197	-0,626320626	-0,874453204	-0,556481083	-0,336937253	-0,691036745	-0,654845833	-0,46982164	0,53691691	0,665608848	0,263562394	0,132882488	-0,182888689	0,648281062	1,202739386	0,87336958	0,903383624	0,850181374	0,635103587	0,488374828	1,149305163	5,419139712	9,619405994	7,948330009
nk160412_b@6	SF_F	SF_4_F	6	150	-2,096868543	-1,165259311	0,531707562	0,212282189	-0,584076177	0,152340194	0,092481287	0,160067756	-0,388572758	-0,951357579	-0,835022915	-0,380864776	-0,904712041	-0,359647839	-0,833660814	-0,427876945	-0,711819854	-0,697633349	-1,139389728	-0,958322557	-0,018290725	-0,763186966	0,114035174	-0,636575884	0,618503658	0,28798456	-0,662260848	-0,202262039	0,093579237	0,607897209	0,149768213	0,562827172	0,866535942	0,366127678	0,748778232	0,940278503	0,702645372	0,934343481	1,073789345	1,464432205	1,193598329	2,117214692	7,275526757	8,218583082	5,241909455
nk160412_b@9	SF_F	SF_4_F	9	150	-0,029485697	-0,459692479	0,163750878	0,867268444	-0,175356935	-0,192576994	-0,124544516	0,252016933	-0,705736069	-1,416504126	-0,99262193	-0,978235462	-1,846231819	-1,745339652	-1,743289742	-1,286314662	-0,092749335	-0,644689501	-0,516667115	-0,661982362	0,802697151	0,346786754	0,061800868	0,164320788	0,807195921	1,025046713	0,367739113	-0,229711838	-0,154327805	0,936240719	0,897504662	0,839313051	1,332131214	0,711267862	0,697325421	0,618421728	0,373452205	0,179382155	0,424983275	0,306552269	0,282975869	1,208381155	1,911279062	2,416504119	1,659362173
nk160412_b@11	SF_F	SF_4_F	11	150	-1,722870444	-1,363265358	-0,964612346	-0,880911612	-1,048597105	-0,493200225	-0,785949912	-0,373559506	0,298241552	0,065074104	-0,056580836	0,642129058	-0,660785716	0,471795866	0,463099758	-0,021036757	-0,672241736	-0,63845686	-0,894162169	-1,015555674	-0,886098093	-1,144941118	-0,7633144	-0,834796998	-0,496796795	-0,739644769	-1,22282565	-0,166635969	-0,659179775	0,01435422	0,702648907	0,924871329	0,216169673	0,305093594	0,264800039	1,067547973	0,972871525	1,184222055	1,843145387	1,800305834	1,581647497	1,631875953	4,436854442	5,407805967	5,246288313
nk160412_b@13	SF_F	SF_4_F	13	150	0,212527408	0,605678705	0,658588293	0,784565463	0,352457333	0,323711631	0,540049894	0,541751365	0,35617202	0,632266258	0,818294827	1,386909664	0,897257674	1,327577895	1,153765214	1,698789113	1,165049729	0,902082625	0,796762084	0,825364795	0,489833204	0,275677844	-0,101555864	0,144590915	-0,350828543	-0,438915	-0,982047442	-0,857444257	-0,405094622	-0,442615957	-0,454838986	-0,393880536	-0,478022254	-0,638749882	-1,252475699	-1,190631765	-0,880588512	-0,785423699	-0,884463445	-1,344380583	-1,595680616	-1,510785503	-0,284036652	0,403264848	-0,144098437
nk160412_b@17	SF_F	SF_4_F	17	150	-1,85055987	-0,724968654	0,889971001	0,280945999	0,031371076	1,105004372	0,644170013	0,661977103	0,704897165	-0,130620302	-0,462969469	0,652842415	-0,536499969	-0,251821127	-0,548470472	0,755499604	0,1889279	0,160943075	-0,131312847	0,025532219	0,250241783	-0,708733268	-0,356599297	-0,562435706	0,874069029	0,130403599	-1,031287926	-0,393362338	0,09865461	0,075168234	-0,716025066	-0,393386041	0,195858358	-0,311817221	0,788745596	0,812070127	0,294246453	0,473505058	0,232610697	0,3954013	0,042251085	0,946758906	7,703274617	9,756843688	7,05365298
nk160412_b@19	SF_F	SF_4_F	19	150	-1,657478545	-1,461349913	-1,151009288	-1,139104418	-1,148939449	-0,611415924	-0,670251341	0,10518386	-0,404653365	-0,706815944	-0,372333349	-0,198450193	-0,676298672	-0,304553674	-0,657052319	-0,80035047	-0,565408742	-0,569499614	-1,15601089	-1,437854622	-0,527104378	-0,705590812	-0,833128636	-0,880340175	0,20306318	0,002368621	-0,162899662	0,106306937	0,397632882	0,719677776	0,390184079	0,78638353	0,815926807	0,367426549	0,707015375	0,926843549	1,032043693	1,362058406	1,21971703	0,810227896	0,71151985	1,842129058	7,262837585	8,852496704	6,32317193
nk160412_b@21	SF_F	SF_4_F	21	150	1,663710675	1,538639756	1,463959929	1,588914144	1,027698599	0,91168637	1,024989434	0,34319017	0,082411333	-0,368209125	-0,149298369	0,826079076	1,120258696	1,773913935	2,247327931	3,049761573	2,355626931	1,679208097	1,635949069	1,67267553	1,00621589	0,913829335	0,215537511	0,719623041	-0,246769001	-0,290905601	-0,856581629	-0,524034334	-0,421366725	-0,859031993	-1,657161459	-1,398448181	-1,619352207	-1,223018962	-2,419229458	-2,064170012	-1,126830782	-1,010621215	-1,240195225	-2,108985711	-2,893287345	-3,059298345	-2,910330844	-3,341448368	-3,951066916
nk160412_b@33	SF_F	SF_4_F	33	150	0,893424039	1,146649529	1,169755991	1,238527378	0,817784231	0,775864638	1,036937245	0,637909424	0,382718988	0,14308964	0,399113113	1,163041296	1,095757823	1,597468443	1,772237091	2,521508737	1,89788861	1,403812422	1,334245677	1,340089547	0,845562924	0,639595042	0,102178691	0,467544642	-0,270709303	-0,292250727	-0,806858832	-0,547722041	-0,36689103	-0,714053996	-1,222769732	-1,12488101	-1,362516033	-1,067483187	-1,980465493	-1,720027967	-1,202201239	-1,042890995	-1,16305038	-1,695266152	-2,090388714	-2,158764605	-1,718135387	-1,650570577	-2,238687438
nk160412_b@4	SF_F	SF_5_F	4	150	-0,54504657	-0,271460433	-0,228273765	-0,173551105	-0,398750519	0,336024474	0,280445874	0,692791333	0,054536017	0,191449221	0,405884902	0,386958538	0,492029911	1,030487746	1,591677246	1,11855196	0,831710009	0,578436701	0,381804325	-0,082175671	-0,208697766	-0,911081261	-1,034959324	-0,740285645	-0,426844676	-0,311379375	-0,069822313	-0,295268098	-0,238045135	-0,049783658	-0,101569214	0,195435986	-0,029371294	0,149278304	-0,201695011	0,097330051	-0,328613167	-0,349695219	-0,571702127	-1,308596815	-1,674955034	-1,468638288	1,151091401	4,794139782	5,247186011
nk160412_b@6	SF_F	SF_5_F	6	150	-0,096086401	0,071080463	0,235981918	0,133091435	-0,013480969	0,623930042	0,192631303	-0,079485112	-0,765402777	-0,545916317	-0,391032325	-0,687379311	-0,790903468	-0,494182397	-0,174623621	0,059222985	0,601596227	1,097568179	0,641866386	0,428851568	1,033620893	-0,26916915	-0,445303684	-0,038970797	1,302937119	0,338355517	0,057905894	-0,065266556	0,292474523	0,550120688	-0,075673224	0,229879022	-0,209109879	-0,048154956	-0,4426117	-0,630515833	-0,890481882	-0,214958426	-0,303868686	-0,46219222	-0,356773895	0,144048482	5,326169907	6,978344405	5,361004568
nk160412_b@9	SF_F	SF_5_F	9	150	-0,375304	-1,054823383	-0,693749588	-0,256548001	-0,946521852	-0,503916096	-0,544052268	0,619816723	0,378656508	0,571651766	0,205641211	0,0472137	0,281004647	-0,060729647	-0,33451754	-0,285783813	0,045111856	-0,160693069	-0,241082865	-0,119664376	0,142371824	-0,2238652	-0,129327528	-0,196250884	0,593150915	0,168627029	-0,06549141	0,042412525	0,365175732	0,096109799	-0,382754949	-0,57317101	-0,871608804	-0,557214545	-0,584154871	-0,018434145	0,72829032	0,625399783	0,779850019	0,684386185	1,077977288	2,145067195	2,710233303	2,404081364	2,645035726
nk160412_b@11	SF_F	SF_5_F	11	150	-0,015131553	0,647394376	0,570134284	0,442844041	-0,203297984	0,057196204	-0,1421032	-0,059071659	-0,51789499	-0,432558418	-0,472021884	-0,632255141	-0,650805005	0,292164219	0,982547532	0,661623595	0,835256511	0,274992058	0,102633466	-0,165227906	-0,403316308	-1,169274098	-1,098136388	-0,939280526	-0,33786627	0,016350841	0,542251809	0,431561543	0,349996418	0,769768062	0,539522091	0,352577736	0,006103588	0,189221646	-0,064296001	-0,142179372	-0,276704002	0,289216589	0,177519164	-0,46194364	-0,582347615	0,063798777	2,138561738	2,818735858	3,830076707
nk160412_b@13	SF_F	SF_5_F	13	150	-0,983883207	-0,493970109	-0,369441135	-0,220688115	-0,848048263	-0,485481417	-0,78302592	-0,676887863	-1,130352467	-0,91195638	-0,544076383	-0,330730346	-0,332841323	-0,481323737	0,065727758	-0,208343156	-0,329539323	-0,438492866	0,034760759	0,446939216	0,142620596	-1,091749242	-0,601267391	-0,419748239	-0,276183514	0,305981471	0,966291437	0,622049675	0,616780005	0,81246576	-0,044378704	-0,005619652	-0,028517138	0,727828835	0,476694388	0,51226137	0,118019486	0,280014855	0,037306945	-1,032930629	-1,702223499	-2,147105068	-1,274246778	-0,992298603	-1,290610792
nk160412_b@17	SF_F	SF_5_F	17	150	-0,472702097	0,109239092	0,314868487	0,548037524	0,131480651	0,546741693	0,333761885	0,267041763	0,071108875	0,041897216	-0,245834942	-0,77671945	-0,92673022	-0,576970589	-0,234513307	-0,075578572	0,361044797	0,117325886	-0,068706776	-0,1174697	-0,01002154	-1,134846572	-0,949132428	-0,277285017	0,828342977	0,106586419	-0,040029562	-0,405680967	0,336610347	0,511724759	-0,038554323	0,444531072	0,36930989	0,38424229	0,124243526	0,003506693	-0,192060577	0,787273807	0,892256345	0,803135285	0,984748517	1,205235388	7,314212202	8,449149929	7,323293174
nk160412_b@19	SF_F	SF_5_F	19	150	-0,745879946	-0,505526815	-0,521896774	-0,513238343	-0,767253664	0,098053619	0,084019282	0,165192141	-0,887748987	-1,202072825	-0,610769913	-0,729934927	-0,626044183	-0,278793816	0,174145157	-0,000415231	0,226912694	0,180821337	0,020519824	-0,050478604	0,189315309	-0,003123315	-0,229204556	-0,389949626	0,808255826	0,151111727	-0,206149541	-0,469942077	-0,023388629	0,197240207	0,038759714	0,144332948	-0,060241427	-0,005190682	-0,09616331	0,268605367	0,442195314	0,183428456	0,337494968	0,416649359	0,796555173	1,91978966	7,16993126	8,855765521	8,971862076
nk160412_b@21	SF_F	SF_5_F	21	150	-0,929714862	-0,484598019	-0,460538858	-0,268532911	-0,9578813	-0,879016696	-1,10100222	-0,844707528	-1,15087016	-0,856849411	-0,381634803	-0,057077367	-0,184957133	-0,458413834	-0,295844393	-0,430642966	-0,47106546	-0,676093654	-0,344086347	-0,20057202	-0,301633753	-1,353839693	-1,065999804	-0,699152247	-0,401138026	-0,00381152	0,773517413	0,398322724	0,530217121	0,737981532	-0,019456114	-0,104014857	0,032238639	0,970900339	0,884212755	1,166912608	1,118339649	0,93604722	0,574315647	-0,673570273	-1,319526931	-1,594288165	-1,352362563	-1,529485845	-1,892472142
nk160412_b@33	SF_F	SF_5_F	33	150	-1,023447077	-0,458317403	-0,354277994	-0,246985293	-0,908862822	-0,758089587	-1,013242333	-0,875365486	-1,182706061	-0,876820607	-0,414873603	-0,077676009	-0,144208033	-0,360809598	-0,049397509	-0,280386502	-0,426056213	-0,552077842	-0,106321335	0,149244351	-0,002431397	-1,201267073	-0,872817078	-0,596860056	-0,370450804	0,065861499	0,832141871	0,574019925	0,613885749	0,763756327	-0,046815966	-0,101599118	-0,038000106	0,82123591	0,636915376	0,801261425	0,612022044	0,589918204	0,159217052	-0,977431815	-1,666256255	-2,14392081	-1,730000242	-1,840574921	-2,283465781
nk160412_b@4	SF_F	SF_6_F	4	150	-0,146332569	-0,262749353	-0,454889495	-0,729364178	-1,028147049	-0,438341416	-0,363775404	-0,417603563	-0,918173518	-0,821971073	0,272590323	0,317456951	-0,28262882	0,321763151	1,09072046	0,761223467	0,66197426	0,46526552	1,05148329	0,547559597	0,105837821	-0,56088701	-0,578654674	-0,475380933	-0,050605581	0,182182427	-0,137708272	-0,053312571	0,013199042	-0,143853165	-0,95970866	-0,725338174	-0,248913127	-0,177193901	-0,737841693	-0,447516313	-0,164974752	0,238867163	0,407278113	-0,692883927	-0,396161916	-0,17902727	3,495702473	6,749916212	6,850833475
nk160412_b@6	SF_F	SF_6_F	6	150	-0,363510168	-0,485195439	-1,358391171	-0,916636159	-1,139098154	-0,759893487	-0,981360915	-0,196347711	-1,110675104	-1,434317525	-0,294237306	-0,437092089	-0,83383358	-0,981970283	0,604342712	-0,179195816	-0,483671877	-1,051651909	-0,366271252	-0,056159678	-0,40542322	-0,894228159	-0,356323585	0,135222545	0,134764024	0,721788302	-0,523510149	0,224554596	0,558517924	0,026522574	-0,839708035	-0,016919148	0,239823122	0,635971277	-0,107974372	0,570909302	0,709558048	0,803034927	1,957850652	0,505308115	1,143312314	0,946351115	5,683738753	6,106194756	4,587251067
nk160412_b@9	SF_F	SF_6_F	9	150	-0,466742514	-0,3560141	-0,753812637	-0,141165968	-0,984749343	-1,444013721	-0,980750677	-0,273380957	-0,847936272	-0,453354475	0,16724791	-0,106511208	-0,687169492	-0,847097638	0,769509942	-0,077904292	0,064896259	-0,803662262	-0,005867012	0,429728221	0,155229944	-0,335738766	0,480049555	0,272372289	0,159866313	0,17550369	-0,227352866	-0,048806135	0,465476942	0,586926384	-0,475830936	-0,284026332	0,177538429	0,591005873	-0,164118115	0,015859473	0,198187269	-0,33995767	0,53534526	-0,84070135	0,053148157	0,395252126	1,175656811	1,158313956	0,793929401
nk160412_b@11	SF_F	SF_6_F	11	150	-1,027504725	-0,410690367	0,576307955	-0,141684	-0,959781097	-1,072712181	-0,987377416	-0,427932223	-0,427619875	-0,370678819	-0,012509497	0,850147658	0,748062052	0,20724769	1,267901953	1,556114167	0,56822886	-0,139085216	0,495182754	0,60275756	0,035839134	-0,373056651	-0,304597638	-0,385691979	-0,029700914	0,044762283	-0,153796207	-0,006934489	-0,115614259	-0,396319064	-1,154963285	-0,753605719	-0,365878857	0,467498358	0,087929146	-0,406558594	-0,500684706	-0,508947825	-0,275491629	-1,048233843	-0,702673701	-0,745233285	3,435266806	4,797969911	3,932730758
nk160412_b@13	SF_F	SF_6_F	13	150	-0,671995308	-0,437086525	0,302046848	0,437339776	0,102803415	0,024203934	-0,134118839	0,131575538	-0,268379897	-0,223576271	-0,213888197	0,227222153	-0,013081715	-0,263445109	-0,150445632	-0,03742807	-0,447027705	-0,920015401	-0,680234999	-0,695570642	-0,66631844	-0,645070373	-0,437673189	-0,169053519	0,377514145	0,846437114	0,862862151	1,048168887	0,776005749	0,63375106	-0,221620588	-0,11030679	0,033587417	0,563946827	0,499804088	0,407723991	0,052560409	-0,22752339	0,197344064	-0,628224508	-0,679601533	-0,568179761	0,998399555	1,785881557	2,037541634
nk160412_b@17	SF_F	SF_6_F	17	150	-0,404816995	-0,603417171	-1,338637147	-1,239229412	-1,723165765	-1,253848789	-1,278813386	-0,039243846	-0,783943029	-1,028436175	0,195480786	-0,298407881	-1,12923682	-0,248356292	1,621189854	1,201034481	0,031774097	-0,132320005	0,912212396	1,368172043	0,429621788	-0,320959021	-0,248149762	0,17188011	0,165933249	0,502073709	-0,60663772	-0,182489778	0,128682277	-0,414111597	-1,680916895	-0,24159248	0,606641539	0,136583706	-1,01746214	-0,681993069	-0,608324515	0,042339789	0,896943314	-0,599604248	-0,390305978	-0,52375955	5,713261643	6,463718539	5,179606008
nk160412_b@19	SF_F	SF_6_F	19	150	1,307128841	1,009247672	0,33182445	0,782698304	0,004183432	-0,2076283	0,270136639	0,781854222	0,318392494	0,200966715	0,739386237	0,793610926	0,105993482	0,03826992	1,060933634	0,564917582	0,662721336	-0,109267079	0,58081883	0,587288598	0,335868273	-0,191914128	-0,127600597	-0,101786953	0,284514083	0,411465561	-0,330239111	-0,392206762	-0,109806088	-0,278312094	-1,182327559	-0,697612115	-0,577496327	-0,413591422	-0,749764153	-0,31923414	-0,018094318	-0,217466994	0,317961703	-0,667031329	-0,035962076	0,17710556	3,814652081	5,207097642	4,557157203
nk160412_b@21	SF_F	SF_6_F	21	150	5,286936977	5,592318941	6,999431278	7,013082422	6,433041408	5,754680017	4,773940312	4,054088056	3,69132667	3,93295875	2,798865536	2,561020808	2,188794609	1,431765581	0,591138537	1,699235364	0,763965703	0,923464437	0,462907903	-0,623401765	-0,725564913	-0,824111955	-1,382678185	-1,753467332	-1,162482399	-0,868849083	0,079061686	-0,38359792	-0,479132847	-0,795561949	-0,686224547	-1,096501784	-1,0037058	-1,015455427	0,795129737	0,170415211	0,349436895	0,524937005	-1,303296879	-1,236105342	-1,884940665	-1,536997421	-1,191500612	-1,405675554	-1,816082829
nk160412_b@33	SF_F	SF_6_F	33	150	2,131513812	2,535117585	3,453877874	3,445827531	3,093211485	2,759299068	2,222438565	1,887813321	1,550608745	1,753297655	1,123983832	1,204577197	1,079293039	0,606100237	0,297964832	0,851472626	0,132062014	-0,004112358	0,369488382	-0,354529277	-0,456891785	-0,575351599	-0,701633895	-0,441623647	0,218251033	0,420730037	0,767851146	0,463260993	0,030900497	-0,143268574	-0,438841145	-0,518492696	-0,274522349	-0,051706164	0,356896474	-0,225542499	-0,489142946	-0,536719921	-1,184595888	-1,525861682	-1,770348175	-1,656603244	-0,825349114	-0,331745956	-0,313895061
nk160412_b@4	SF_F	SF_8_F	4	150	1,416192667	1,507302786	1,456353525	1,173126305	0,833777184	0,891287539	1,515816239	1,807202465	1,448653191	1,131199768	1,476242904	1,522504756	1,097601434	1,402025208	1,642626243	1,24656215	1,147079449	0,596030469	0,453383777	0,48263444	0,235001662	-0,287092643	-0,372617384	-0,087960388	-0,054465684	0,038737071	-0,128599134	-0,096147824	-0,21717433	-0,169121636	-0,906230545	-0,785353768	-1,046843727	-1,202768567	-1,051005475	-1,132598897	-0,956252545	-0,863069706	-0,960347808	-1,022780413	-0,806757006	-0,061591844	2,473785293	6,903395711	6,956704814
nk160412_b@6	SF_F	SF_8_F	6	150	-0,201322954	-0,110271675	0,367758011	0,622072487	0,031893077	0,316291655	0,767045025	0,621578861	-0,078105365	-0,276208657	0,075049698	-0,018782738	-0,50711099	-0,430809286	0,038082671	-0,349238667	-0,31029297	-0,54679189	-0,373814703	0,339905083	0,218452555	-0,422609715	-0,185681258	0,254451238	0,320953644	0,343705441	-0,513754373	0,105990672	0,27309827	0,643732394	0,195568543	0,695548016	0,118475625	0,043106157	-0,013997152	-0,335282933	-0,067013644	-0,137821504	-0,210317802	0,757199903	0,901093463	2,10911677	7,629918189	7,302696253	5,579344316
nk160412_b@9	SF_F	SF_8_F	9	150	-2,779288305	-3,202274586	-3,052776696	-2,405968717	-2,931451202	-2,810492053	-2,873164747	-2,642493535	-3,388007323	-3,391640186	-2,932156411	-3,324221991	-3,264677549	-2,552600153	-2,220593827	-2,712799151	-2,054864502	-2,159113671	-1,648118155	-1,45646112	-1,588703195	-0,953125018	-0,110983048	0,300783737	0,059156297	0,72510153	-0,054772241	0,737830008	1,41014906	2,057157779	1,127274923	1,304665137	1,284466368	1,870985596	2,076464198	1,694245768	2,127048882	3,505988102	3,714597222	3,037273138	3,23000442	3,83464433	4,129876632	3,175346861	2,665759498
nk160412_b@11	SF_F	SF_8_F	11	150	0,738007973	1,087499132	1,519277595	1,899875299	1,570788107	2,176774341	2,664017901	2,329476525	1,608116248	1,226249861	1,533915595	1,554836815	0,863110362	1,191038921	1,317647031	0,893496648	1,211856055	1,263548183	1,055997152	0,497149147	0,029174709	-0,559960001	-0,56682878	-0,071987068	-0,441576145	-0,638183981	-0,821071833	-0,492668879	-0,019504521	0,471793897	-0,171079559	-0,313266705	-0,682454215	-0,745967	-0,974311151	-1,186300703	-1,107359764	-0,886549148	-1,111783177	-1,092709677	-0,789875752	0,399745632	2,43784868	2,975956126	2,378495632
nk160412_b@13	SF_F	SF_8_F	13	150	2,63896071	3,210241454	3,287582688	3,139794292	2,745599238	2,828761097	2,865814262	3,509515603	3,218280816	3,062625224	3,249620151	3,39880076	2,685445772	2,729278124	2,865093885	3,124250188	3,138713402	2,365952348	2,055087597	2,246542328	1,861719788	0,451490917	0,250960573	-0,182751444	-0,45999354	-1,057557668	-1,57197527	-1,676993596	-1,782067586	-1,476048555	-1,542938651	-1,64680214	-2,145804844	-2,302700709	-2,756286456	-2,719547526	-2,730654479	-2,322651865	-2,042793445	-2,00539255	-1,925053141	-1,839299736	-0,802426304	-0,483565152	-1,035501365
nk160412_b@17	SF_F	SF_8_F	17	150	0,01351483	0,312730051	0,637569436	0,991698455	0,438023025	0,489129423	0,845772792	0,864916735	0,191224478	-0,015410351	0,360516236	0,11158821	-0,096125881	0,165515938	0,692657044	0,557739568	0,94874159	0,249045472	0,347472373	0,117651587	-0,088876978	-0,558430199	0,149099208	0,31765306	0,183795668	0,105874507	-0,523322793	-0,035763191	0,586319738	0,895356688	0,205765998	-0,046580977	-0,322335816	-0,630242005	-0,217961294	-0,301244716	-0,297218244	-0,764912416	-1,197579648	-0,914198993	-0,374004579	1,006907212	6,561928781	6,378319118	4,835150618
nk160412_b@19	SF_F	SF_8_F	19	150	-2,315069287	-2,522428239	-2,284119914	-2,596524676	-3,094822525	-3,192447503	-2,48492536	-2,43045004	-2,662068331	-2,45245083	-2,125596151	-2,427178232	-2,644873262	-2,411761756	-1,935980974	-2,352311434	-2,114377668	-2,463126606	-2,057351123	-1,349479633	-1,692939246	-1,161385479	-0,63481466	-0,113896507	0,158179027	0,42350807	0,35908465	0,962165995	1,659810289	2,368464382	1,517988181	1,598392633	1,746703064	2,054453065	1,843296461	1,699871528	1,995862771	2,484598958	2,314907464	2,297787631	2,445177714	3,28161488	8,227670164	9,484427585	8,964320767
nk160412_b@21	SF_F	SF_8_F	21	150	3,469716932	3,898791111	4,040191985	4,131733672	3,608743612	3,794727251	3,775690775	4,35043051	3,958427363	3,885443217	4,193699787	4,336064703	3,615666987	3,665304242	3,637587455	3,36204184	3,49141687	2,902596108	2,854185791	3,172787302	3,060713695	1,656180548	1,246616028	0,818600865	0,486476909	-0,286573729	-1,069576368	-1,431723583	-1,981992178	-2,500320126	-2,901630662	-2,914247669	-3,19655505	-3,320683399	-3,843589849	-3,696837079	-3,772931357	-3,779846596	-3,870810025	-3,932631646	-3,709303419	-3,656675556	-3,349971947	-3,209620129	-3,486392682
nk160412_b@33	SF_F	SF_8_F	33	150	2,973577538	3,578279803	3,650454433	3,65680863	3,186834612	3,298005076	3,326144886	3,90357857	3,575639577	3,471501252	3,726707682	3,902508863	3,138399222	3,161605917	3,15306211	3,120549139	3,121508067	2,480431443	2,404169107	2,671590763	2,44965285	0,95835021	0,654970985	0,222170902	-0,032181178	-0,765015343	-1,392208425	-1,629495534	-1,93212419	-1,770844828	-2,201378167	-2,328791269	-2,568031719	-2,667933047	-3,207364733	-3,015432558	-3,062725254	-2,900226749	-2,962914799	-2,729012498	-2,293199429	-2,115177626	-1,774611304	-1,916563101	-2,502390435
nk160412_b@4	SF_F	SF_7	4	150	-0,695813766	-0,518272511	-0,441962046	-0,343195526	-0,726754188	-0,205803903	-0,431426488	0,035527852	-0,289163273	-0,179301406	0,082704158	0,000218836	0,255462491	-0,322825142	-0,058062663	-0,224909102	-0,104534568	-0,945537601	-0,447913375	-0,174184671	0,866608069	-0,015220789	-0,418984553	-0,125199842	0,230206467	0,365600537	0,214533412	-0,146704092	0,19995743	-0,147986111	-0,50699249	0,31442603	0,880119774	0,545582222	-0,331158697	-0,13615141	-0,399184833	0,019266869	0,405698427	0,125165119	-0,605346822	-0,321637202	4,185749575	6,612184211	5,477794104
nk160412_b@6	SF_F	SF_7	6	150	-1,075038345	-0,660863561	-0,274067268	-0,466692322	-0,332284106	0,194238048	0,468748644	0,862522713	0,346782253	0,252208414	0,260546884	0,789610835	0,184208756	-0,245602513	-0,060729643	-0,249330933	-0,294067786	-0,786628259	-0,756744507	-0,392320484	0,48142787	-0,328721451	-0,211780552	-0,621216386	-0,71764266	-0,412234267	-0,387411197	-0,428322203	0,093286575	-0,12969778	-0,521296344	0,106880807	0,429002568	-0,070425401	-0,09254481	0,726249786	0,81034024	1,087436675	1,216524623	0,521201667	0,346619492	0,071015224	7,372343464	6,543294916	4,099938888
nk160412_b@9	SF_F	SF_7	9	150	-0,559423802	-0,669616163	0,09390187	-0,584073543	-0,747144699	-0,953045468	-0,671588106	0,241013458	-0,433123099	-0,175381645	-0,345792957	-0,145866853	-0,005824206	-0,618367452	-0,41535827	-0,245713372	-0,21328538	-0,300940572	-0,394006846	0,414509223	0,224173516	-0,33591095	0,352617495	0,484366504	0,42923771	0,131722001	-0,452501351	-0,378125115	-0,267788971	-0,246314972	-0,276622563	-0,523431281	0,165239427	0,500515872	0,111088039	0,113110576	0,4393098	0,763656761	0,801318064	0,234985424	0,331512936	0,497218753	0,819951935	1,234294597	0,926806992
nk160412_b@11	SF_F	SF_7	11	150	-0,717015749	-0,426709619	-0,243905053	-0,495561721	-0,736821846	-0,156600832	-0,119305477	0,177252362	-0,515777977	-0,388194193	-0,303749875	0,015851825	-0,0863679	-0,030113887	0,108800945	0,005917865	0,402530672	-0,073762005	-0,180194721	0,031835537	0,186218651	-0,386000434	-0,317183561	-0,37806353	-0,048502018	0,012038726	-0,013186203	-0,232474991	0,146585385	0,098898307	-0,227150274	0,395707695	0,564686177	0,255890962	-0,374340856	-0,323973723	-0,344779575	0,348090627	0,642436708	0,104353193	0,023993402	0,172228643	2,343462861	2,342077129	1,468068716
nk160412_b@13	SF_F	SF_7	13	150	-0,231500638	-0,082895654	-0,275896438	-0,260216069	-0,51604119	-0,18302653	0,067686819	0,176989244	-0,700745862	-0,433393258	0,201129096	0,279603234	0,129037585	-0,180001766	-0,237955086	0,120436005	0,316585258	-0,33964251	-0,33298374	0,040793797	-0,017918312	-0,074735786	0,095215867	0,132084308	0,360056963	0,263296975	-0,094442082	-0,156581115	0,22072534	0,22508229	-0,193788055	-0,440176369	0,043990558	0,198928958	-0,345457959	-0,123260679	-0,279652978	-0,225430072	0,239758343	0,175302381	-0,11461261	0,024905993	0,473032665	-0,606698163	-0,732550828
nk160412_b@17	SF_F	SF_7	17	150	-0,980268056	-0,25217593	-0,294068864	-0,355732601	-0,836305143	-0,575620983	-0,707873813	-0,186641433	-1,285788325	-0,487884433	-0,100525017	0,280041068	-0,443829981	-0,480363734	-0,412464551	-0,522688986	-0,53675092	-0,492074201	-0,629288469	-0,200188909	-0,315161591	-0,944429245	-0,62768185	-0,449904708	-0,240614726	0,112483572	0,258829514	-0,391167174	0,034292917	0,10069877	-0,226203714	0,337134738	0,559421873	0,345587195	0,251037635	1,132751317	0,991567334	0,824906403	1,175323443	0,609261537	0,23995359	-0,397409604	6,708710867	5,736874034	3,607792799
nk160412_b@19	SF_F	SF_7	19	150	-0,422620454	-0,137504384	0,283421988	-0,376240988	-0,765177595	-0,367912	-0,078135101	0,146075798	-0,053647781	0,211740137	0,176850478	0,378788932	0,31923005	-0,07294954	-0,132810803	-0,71379052	-0,272549158	-0,86340009	-0,55128126	-0,15587311	0,350225885	-0,405548401	0,191389937	0,000504162	-0,097050715	0,015367218	0,229315457	0,139397523	0,412447312	0,314599877	-0,478039307	-0,437337828	0,45480547	0,448092698	-0,259067371	-0,255016345	0,244042056	0,216761668	0,56817512	0,234719584	0,243143293	0,49169461	5,749106194	6,721169063	5,245261644
nk160412_b@21	SF_F	SF_7	21	150	-0,233942503	-0,003959542	-0,341265407	-0,214770038	-0,220699689	-0,145764693	-0,087023882	0,013843787	-0,76047526	-0,401239209	-0,21497183	-0,064641329	-0,011223522	-0,396687103	-0,268221187	0,030967052	0,077070762	-0,382785128	-0,538817082	-0,004397363	-0,031733138	-0,27973715	-0,224916859	-0,165356364	0,221404644	0,243565943	-0,141608147	-0,101692934	0,221899188	0,250339378	0,136463056	0,060861252	0,139526636	0,256052242	-0,249406645	-0,044855381	-0,165082545	0,436708493	0,535784432	0,675489939	0,586131696	1,297273036	1,810980619	0,992441152	1,523147922
nk160412_b@33	SF_F	SF_7	33	150	-0,269287626	-0,017562159	-0,38371292	-0,324272485	-0,353749544	-0,122666075	-0,039440078	-0,115599047	-0,91396304	-0,373368277	0,151804744	0,072571391	-0,126421187	-0,374912614	-0,267010341	0,002921306	0,298173324	-0,327246904	-0,420437284	0,129282906	-0,033239648	-0,38387992	-0,1969931	-0,010083805	0,349996342	0,340455647	0,026314252	0,0320728	0,343587873	0,310909903	-0,015441323	-0,247149888	0,036116488	0,293210843	-0,221418788	-0,066616141	-0,347920647	-0,016228523	0,28833431	0,379248497	0,197909252	0,56373303	0,79187352	-0,238114393	-0,020001488
nk160412_b@4	SF_F	YL_2	4	150	0,160178957	0,081425391	-0,427395399	-1,117114499	-1,002933513	-1,845771874	-1,793105731	-1,249635764	-1,536961737	-1,894006676	-0,83228389	-0,821114603	-1,601540567	-0,039652303	-0,406367627	-0,779060907	-0,900583219	-0,75154989	-0,530201411	0,819421715	1,193332765	1,063398197	0,603806964	-0,032539508	-0,929566506	-1,097640069	-0,283330625	0,207614942	1,334238623	0,449687081	-0,71771405	-0,709522611	-1,480398371	-1,305547662	0,196837206	1,040213805	0,619147224	2,193057177	2,320982211	1,176876181	1,303546618	1,211220023	4,65278021	4,062074565	3,190339606
nk160412_b@6	SF_F	YL_2	6	150	-2,344361392	-1,605629063	-0,926758499	-0,326291521	-0,051281325	-1,509919974	-1,287472809	-1,552599102	-1,948220867	-0,306581853	0,410442831	-0,05922721	-0,136821006	0,23967766	0,764815104	0,590977345	0,474571735	-0,035554616	-0,797470917	-0,796539831	-1,270521456	-1,358590712	-1,264782231	-0,999566598	-1,376944124	-1,474476476	0,487266054	1,758168482	0,96321043	-0,078382325	-0,063359853	1,382865146	0,73349444	0,405447653	0,225932622	0,227813068	-0,3038709	-0,039244615	1,325617863	0,065054293	0,126740165	0,598621806	10,50018607	7,474539184	7,092606429
nk160412_b@9	SF_F	YL_2	9	150	0,663237044	0,329402184	0,130253109	0,973291536	1,642409035	-0,153719168	0,143451577	0,45061648	-0,298600556	-0,608738839	-0,402890272	-0,685447131	-1,260077643	-1,408775157	-1,183721797	-0,206834671	0,330481223	-0,360432014	-0,029168774	1,213413079	0,372667916	0,047114801	0,323877016	0,921366561	1,00394779	0,594095205	-0,330635764	0,082604784	0,615788015	0,956201734	0,76460324	0,939450213	0,119593549	-0,440615641	-0,732788716	-0,041616909	-0,198037824	-0,382705816	-0,283522152	-0,337935603	0,695642047	0,551599887	6,759212967	5,751761629	4,586348913
nk160412_b@11	SF_F	YL_2	11	150	0,611608206	0,608295743	0,513961098	-0,277905075	-0,416602159	-1,461177935	-0,707982015	1,898542454	0,459656371	-0,219263521	0,016736556	-0,149243273	-0,714674367	-0,364154729	0,245180391	0,550253438	1,136953816	0,258650199	-0,054035432	0,161666685	0,000315176	0,292923742	0,064524556	-0,451354681	-0,735568867	-0,266553658	-0,464293666	-0,432403319	0,943128612	0,473531285	-0,350349335	0,052753895	-0,777341358	-0,572345627	0,473656621	-0,040011842	0,515648235	0,50648166	0,2475461	-0,567621443	-0,725620678	-0,89071411	3,990279623	3,603766853	3,266553739
nk160412_b@13	SF_F	YL_2	13	150	-0,052906736	0,743181239	1,234680731	1,101274156	0,361847457	0,110228121	0,193051063	0,211613443	-0,005997789	-0,332163032	0,298001647	0,312467792	-0,065527876	-0,523824003	-0,645893311	0,02188716	0,824499196	0,469015517	-0,02343174	0,053598573	-0,254453357	-0,67735343	0,557202725	0,742943028	0,288463581	0,225278914	-0,143251251	-0,355045521	-0,046680663	0,988210068	0,787792265	0,529952304	0,192414769	-0,318434732	-0,585285801	-0,897602309	-0,620799162	-0,096165528	-0,568772684	-0,469206766	-0,248381159	-0,410352777	0,756805217	1,278944	0,887556331
nk160412_b@17	SF_F	YL_2	17	150	-1,590234419	-1,129613366	-0,866160163	-0,251089828	-0,393910973	-2,155819007	-1,872314917	-1,609884598	-1,970489467	-0,381691087	0,106791776	-0,347626326	-0,383324898	0,685777882	1,216414117	1,441831784	1,519474156	0,852750923	0,176921081	-0,242776314	-0,550165354	-1,182086835	-1,083082932	-0,951875333	-1,581492237	-1,237602956	0,174283264	0,59755128	-0,037082777	-0,682519617	-0,427337492	0,548632365	-0,363122801	-0,194477916	0,26384778	0,502990385	0,031556219	0,154910485	0,947108974	0,043729305	0,095412583	0,580912265	8,802852928	7,459913759	5,977856098
nk160412_b@19	SF_F	YL_2	19	150	-1,651907853	-1,885057996	-2,193891965	-1,897747107	-0,309419512	-0,685774369	0,078160745	-0,409110699	-0,925558615	0,10096171	0,605777419	1,021125557	0,647734763	1,448020398	0,81592824	0,094603706	0,130709055	-1,218584185	-1,098934474	-0,503366215	-1,086371534	-1,168074868	-1,043104376	-0,455816506	-0,922691289	-0,520185449	0,072870682	1,152712	0,623470937	-0,184580214	-0,550942467	0,463400444	-0,774228736	-1,058316237	-0,014322228	1,241903958	0,874240611	0,717434583	0,929219081	-0,239627267	-0,376151027	-0,104803766	10,63125018	8,818743827	7,79044768
nk160412_b@21	SF_F	YL_2	21	150	1,783182788	2,519412917	2,842129725	2,407490364	1,000947258	1,57939367	1,291323487	0,975741525	1,160553284	0,637850654	1,018805815	1,655612937	0,432368017	-0,10528069	-0,108168444	-0,163383175	0,332637521	-0,27564851	0,075842706	0,468826142	0,466732951	-0,043204436	0,535651429	0,948039997	0,879447015	1,315918575	1,021575294	0,095439764	0,1337272	0,546330023	0,142329056	-0,570932156	-0,529197116	-1,111957212	-1,55501914	-1,36760437	-1,183966903	-0,852920915	-1,129332207	-1,072666198	-0,573984595	-0,406664105	-0,066592778	-0,921656209	-1,282370096
nk160412_b@33	SF_F	YL_2	33	150	1,707434818	2,561692827	3,096747882	2,817398206	1,507265777	1,643468856	1,444538043	1,156869851	1,012997984	0,488498621	0,808818835	1,139245082	0,310236736	-0,221364613	-0,264979511	-0,104255968	0,233323802	-0,15558061	-0,115576549	0,098421923	0,031593694	-0,243557624	0,862575264	1,032529438	0,847159984	0,914703681	0,680509463	0,008216334	0,133680398	0,494215704	0,158283822	-0,268380745	-0,455645134	-0,892349476	-0,963570764	-1,105151386	-0,974873021	-0,503468384	-0,892281586	-0,592478358	-0,307019498	-0,13595906	0,328084602	0,201926711	0,15293705
nk160412_b@4	SF_F	YL_3	4	150	-1,509046992	-1,697551439	-0,95985913	-0,187463731	-0,808272673	-0,948933595	-0,849851226	0,022246451	-1,105534527	-0,835073825	-0,257082	0,303812982	0,254578228	-0,289031107	-0,289867844	-0,284634802	-0,031560219	-0,677289639	0,30050602	0,920208821	0,706567258	0,443997667	0,106679523	-0,588746497	-1,00006302	-0,617435684	-0,461169594	-0,649805187	-0,063151989	0,801563636	0,28555493	-0,067295067	-0,694228966	0,269044725	0,140304673	-0,152798957	-0,150434895	0,520729899	0,517815463	0,70323186	0,136191806	0,171121499	2,285594188	3,212908921	2,695169894
nk160412_b@6	SF_F	YL_3	6	150	-1,644081932	-0,988732096	0,067932523	-0,133046661	-0,640324372	-0,049383167	0,443198885	-0,422526329	-0,481595074	-0,778664869	-0,212446262	-0,013839071	-0,148603886	-0,815332135	-1,55560286	-0,311321483	-0,5991486	-0,749448276	0,778696873	0,1901057	-0,262817252	1,239804091	0,530245962	0,16986396	-0,080343234	0,118065113	-0,364656136	-0,700970818	0,307903274	0,798984383	-0,039164675	0,521044443	0,0380493	0,14498085	0,035084121	0,493104011	0,136769323	0,000151364	0,055676922	0,295166753	0,402261074	1,353996972	5,521762181	8,336390005	6,656630929
nk160412_b@9	SF_F	YL_3	9	150	0,382294541	0,36621992	0,768381388	-0,206953519	-0,60344312	0,200170148	-0,375334484	-0,111397836	-0,203097769	-0,897270305	-0,650286406	-0,372418401	-0,041734734	-0,585216847	-0,791105761	-0,141126692	0,927934884	0,088067324	0,177821487	0,200585741	0,435356413	0,404676013	-0,050903228	0,025373233	-0,083324278	0,465674737	-0,442197198	-0,688585646	0,088306389	0,29442946	-0,676265478	-0,017804502	0,289643811	0,329312659	-0,353428014	0,427138767	-0,048518626	0,20862627	0,344558498	0,235408806	-0,432732344	0,275801444	2,364868436	5,325027172	5,0083825
nk160412_b@11	SF_F	YL_3	11	150	-1,27824486	-1,06167392	-1,165672349	-0,504918773	-1,055096948	-0,812641959	-0,159265407	0,771101217	-0,254137791	0,086771591	0,216087975	0,305506708	0,701782297	0,507655096	-0,022891882	-0,359194114	-0,419229954	-1,277844001	-1,138759152	-1,034320904	-0,615956831	-0,655891297	-0,965629609	-0,350577336	0,48934908	1,01796396	0,127383406	-0,516053809	0,102778237	0,466136719	-0,396737844	0,588208251	0,886818098	1,17801871	0,178342149	0,170542456	-0,325264268	0,800096255	0,374810357	-0,03312704	-0,440295319	0,080279225	2,987266161	5,049617338	5,601733852
nk160412_b@13	SF_F	YL_3	13	150	-0,431398435	0,580971053	0,388984735	0,932406206	-0,216520498	-0,054148558	0,650048182	1,266781719	1,145759334	1,610907623	1,196260899	1,936433788	1,502355802	0,889705723	0,517533827	0,015453918	0,443762991	0,572568191	0,390811297	-0,214342455	-0,373922756	-0,475788796	-0,121574349	-0,730550515	-0,710392312	-0,316970839	0,002493424	-0,138143807	-0,14306525	-0,214229086	-0,022011368	0,023264369	-0,055081183	-0,025914085	-0,622466203	-0,722678481	-0,997829966	-0,472706286	-0,305619418	-0,827355857	-0,831746163	-0,731782337	0,6926495	1,408575608	1,111477961
nk160412_b@17	SF_F	YL_3	17	150	-1,724839751	-1,076107087	0,039148042	-0,736769428	-0,527056004	-0,171408381	0,676652736	-0,324636369	-0,516697856	-0,096782208	-0,560751553	-0,071029865	0,15092829	-0,717587844	-1,219060221	-0,24162746	-0,910810394	-1,399584399	0,379323078	-0,220573205	-1,433503545	-0,193553104	-0,468510175	-0,328504399	0,482217412	1,440706016	0,538568472	0,602895657	0,985139735	1,525432085	1,054729754	0,477029871	-0,148426013	-0,125459821	-0,220796825	0,306496234	-0,40740575	0,064345209	0,64345658	0,01591614	-0,588352489	-0,273863524	3,836121802	7,942261444	6,081311448
nk160412_b@19	SF_F	YL_3	19	150	-1,760141188	-1,150521185	-0,43515912	-0,024756875	-0,411980141	-0,127257655	-0,355833317	-0,389963414	-0,886784144	-0,653823	-0,765925703	-0,076423354	0,535420808	0,288021884	-0,333401313	0,260384889	0,252872052	-0,282144251	0,328503114	0,390292466	0,20257686	0,938207794	0,203916925	-0,275528699	-0,325808852	-0,132650636	-0,860098104	-1,099658642	0,024834769	0,968607855	0,087303607	-0,211172254	-0,438400451	0,196664408	-0,075308475	0,220038216	-0,424276019	-0,156046512	0,251916354	0,307281551	-0,215236252	0,25023892	5,55128245	8,056045153	6,898526718
nk160412_b@21	SF_F	YL_3	21	150	0,761217917	1,654257071	1,516840431	2,51637014	1,113278591	0,473608296	0,652285091	1,989372221	1,785724057	2,564340658	1,692722144	2,333233504	1,863938345	1,739400663	1,702678915	1,382350779	2,445990776	2,641835966	2,131292874	1,168159119	1,04954918	0,872532428	0,640806512	-0,292380632	-0,385601748	-0,583300126	-0,937215386	-1,159069384	-1,378594991	-1,727175561	-1,602348751	-1,688083694	-1,48735632	-1,447206847	-1,719436489	-2,097067477	-1,597518247	-0,813131649	-0,733236191	-2,015772295	-1,628396843	-1,191961665	0,14124052	0,295360893	-0,348758657
nk160412_b@33	SF_F	YL_3	33	150	0,477322984	1,34556871	1,013463368	1,627260696	0,458319718	0,182860399	0,331773325	1,380309657	1,0427422	1,804986693	1,147061867	1,758386792	1,46107694	1,145516344	0,976002993	0,51312406	1,227454016	1,266001026	0,939529092	0,280427206	0,205241086	0,171844775	0,16991765	-0,639085822	-0,589165883	-0,270886288	-0,522759303	-0,751647074	-0,893611392	-0,985856275	-0,713204194	-0,64003691	-0,641435164	-0,633211159	-1,00728867	-1,186922701	-0,900380119	-0,286933628	0,132608803	-0,731768406	-0,70443038	-0,639447703	0,615418672	0,612146235	0,016500227
nk160412_b@4	SF_F	YL_4	4	150	0,019195657	0,392031199	0,36273661	0,593346295	0,206432004	-0,228070658	0,40546752	0,913377255	0,823761997	0,826776513	0,427938605	0,772361731	0,608022122	0,61197677	0,258691997	0,136548869	0,366064435	-0,279854865	0,220842001	0,077913083	-0,423011151	-0,141886429	-0,204495157	-0,695317941	-0,276981387	-0,621961412	-0,848581213	-0,428516165	-0,222541093	0,302936504	0,044206293	-0,260717166	0,131471706	0,056560475	0,026034952	-0,047691264	0,178032597	0,170712943	0,349181284	-0,287940825	0,177557086	0,6776956	2,882134189	2,412780464	1,647489397
nk160412_b@6	SF_F	YL_4	6	150	0,665099452	0,77791639	0,789520832	0,747926646	-0,226952164	-0,423210376	-0,159599041	1,088120965	1,072928364	1,264881756	0,539760053	0,579026158	0,186255545	0,658329104	0,700947773	1,46625816	1,340455973	-0,0630739	0,960240094	0,648431908	0,109314979	-0,012674047	-0,751279843	-0,389607398	-0,550889254	-0,562907855	-0,92899652	-0,933056965	-0,546585533	-0,230319397	-0,751864586	-0,90969628	-0,544799305	0,072956079	-0,232084307	-0,450669877	0,876022468	-0,210483888	0,391430225	-0,460440222	0,378087425	-0,045867113	8,746609942	7,426726866	5,603324348
nk160412_b@9	SF_F	YL_4	9	150	-0,261201478	-0,39820621	-0,346270865	-0,074653533	-0,555015165	-0,475883426	-0,293032223	-0,043337026	-0,562659496	-0,092635732	-0,24335686	-0,000840006	-0,127527476	-0,191199982	-0,012449083	0,281035699	0,650512166	0,105474421	0,559430537	0,461254331	0,045503465	-0,212020619	-0,320065117	-0,013922797	0,281933703	-0,331674627	0,218878474	-0,422852461	-0,237777107	0,173903879	-0,545112206	-0,629970713	-0,603322014	0,362046808	-0,153157446	0,310210813	0,19991287	0,05405016	0,485166612	-0,144066958	1,08582623	0,357260906	4,527100323	5,954230958	6,073021343
nk160412_b@11	SF_F	YL_4	11	150	0,642500529	1,23744607	1,114868772	1,251082673	0,873530545	0,702120307	1,145332703	1,085791368	0,593374162	0,424133196	0,16849637	0,436415957	0,162975156	0,784981765	0,834683211	0,736152288	0,427326692	-0,58602667	-0,10607278	0,148328865	0,154926436	-0,074561947	-0,346151183	-0,706409067	-0,452808513	-0,799835193	-1,303746527	-0,942575916	-0,310654189	0,548029054	0,344989056	-0,236121523	-0,195370507	-0,313128317	0,149523374	0,055802744	0,10884499	0,16231856	0,979894555	0,169772071	0,397230996	0,586262953	3,417300953	3,14151844	2,993818984
nk160412_b@13	SF_F	YL_4	13	150	0,859860028	1,620946488	2,063316645	1,996376516	1,703509996	2,144398549	2,053007718	1,937872949	1,396253413	0,990269128	0,523920513	0,494173056	-0,013654409	0,272425041	0,343723238	0,551826168	0,585446966	0,083506151	-0,093357268	0,374863253	0,218784605	-0,060058105	0,189649924	-0,057278986	0,181567036	0,275666015	-0,53029046	-0,228466176	-0,1009453	-0,15296912	-0,732231215	-0,488052391	-0,119433575	0,064186116	-0,221703549	-0,452439553	0,151085865	-0,177392465	-0,085688712	-0,796861542	-1,463613195	-0,401487289	-0,093004434	-0,108168772	-1,123738673
nk160412_b@17	SF_F	YL_4	17	150	-0,029530351	0,353177305	-0,079769318	-0,304308775	-1,014122787	-1,06783413	-0,413951145	0,364315108	0,241563697	0,361040527	0,475449201	0,674155528	0,201572407	0,462477674	0,729659886	0,888082705	0,884570272	-0,575415771	-0,058207153	0,506234319	0,110943621	0,100310976	-0,670154609	-0,551475111	-0,249841101	0,351948162	-0,669413077	-0,82996213	-0,071879923	0,134954172	-0,59894587	-0,698915728	-0,477621806	0,002105749	-0,128546947	0,160347998	0,691278496	-0,548261472	0,215525463	-0,460975753	0,202908926	0,04436016	6,947009577	6,885912716	5,418249022
nk160412_b@19	SF_F	YL_4	19	150	-1,257154282	-0,806513969	-0,896801342	-0,691352403	-1,22759953	-1,498585452	-1,264643455	-0,882654535	-0,648528144	-0,032601961	-0,728111558	-0,372280608	-0,717052464	-0,835214148	-0,799254252	-0,920602325	-0,386530932	-0,921125363	0,161691489	0,137529483	0,058354265	-0,04542991	-0,70199913	-0,430090105	0,226655627	-0,636084199	0,044776251	-0,356940672	0,399794027	1,010667484	0,409990304	0,029159989	0,268244573	0,975478403	0,815675643	0,944376175	0,578792112	0,375400035	1,08739024	0,326741545	1,800017688	0,865066408	7,972781017	7,25349166	7,968398489
nk160412_b@21	SF_F	YL_4	21	150	0,405521578	1,069027652	1,560524833	1,759213977	1,642328749	2,272530847	2,46969044	2,215660002	1,622041197	1,448324914	1,153432777	1,072458021	0,62527198	0,819432115	0,86144552	0,999322138	0,860556911	0,220809037	-0,009423067	0,128267457	-0,300619163	-0,419329801	0,037050843	-0,387688022	-0,217322998	-0,019482213	-0,45892853	-0,218692255	-0,077679333	-0,532506485	-0,818915868	-0,564061909	-0,375324798	-0,346217142	-0,529703625	-0,814588743	-0,249157929	-0,11090467	0,050827948	-0,378328721	-0,937683663	0,240357485	0,32555576	0,165933177	-0,574743433
nk160412_b@33	SF_F	YL_4	33	150	0,310759937	1,186281169	1,700924028	1,776579278	1,641457219	2,265379677	2,346519139	2,031930477	1,450800626	1,071014579	0,771985642	0,709970092	0,278629317	0,491046087	0,575790297	0,808780318	0,821286253	0,265721945	0,010903067	0,385333187	-0,008927413	-0,192768239	0,148965871	-0,245203073	-0,028467507	0,133718954	-0,395874484	-0,109562442	0,030757655	-0,248476444	-0,725135147	-0,3945399	-0,281198664	-0,299693676	-0,565927477	-0,889840198	-0,272441182	-0,273124379	-0,045335514	-0,456373067	-1,181715477	-0,029658049	-0,032310726	-0,161769024	-0,974642879
nk160412_b@4	SF_F	YL_5	4	150	0,099509965	0,586193298	1,048703727	0,716107497	0,224289154	0,695806222	0,038701575	0,79205825	0,519815025	0,14021306	0,413486003	0,433693186	0,423543987	0,055733209	0,32014977	1,152438059	1,280671458	1,009963665	0,927007872	0,945861921	0,426440488	-0,262845937	-0,311255884	-0,695995976	-0,656961865	-0,263373298	-0,159955776	0,000300848	-0,169198802	-0,949039696	-0,981550391	-1,208678339	-1,129583123	-0,44576295	-0,215663964	-0,225668012	-0,204020493	0,405099139	0,484364882	-0,399199488	-0,314848573	-0,231180939	2,911995024	2,274559545	1,491111399
nk160412_b@6	SF_F	YL_5	6	150	-0,550683083	-1,215330878	-0,661412798	-1,082649026	-1,133853193	-0,254410187	-0,391005695	1,283874472	-0,515838886	-0,309822579	-0,84226305	-0,494274039	-0,001961161	-0,74241527	-0,643279853	0,081460916	0,51056436	-0,219114306	0,291239879	0,38101438	-0,115505334	-0,522748708	0,094464273	0,27514798	0,272318048	0,69047407	0,217680837	-0,310296214	-0,241475661	-0,445080911	-0,11468723	-0,436364473	0,328907113	0,592236956	0,294143158	-0,004751333	0,951236071	0,214763106	0,082589522	-0,144023716	-0,307696641	0,092469203	8,641117126	6,936896215	5,240626924
nk160412_b@9	SF_F	YL_5	9	150	0,239509848	-2,853493022	-2,036239024	-2,406306049	-3,32536477	-1,955306525	-2,118796018	-1,086156605	-2,07036042	-1,941010776	-2,273409086	-1,600824211	-1,159621444	-1,688389864	-1,681157997	-1,553980593	-1,645554464	-2,14156324	-0,940814223	0,642540457	-0,644380535	-0,223659886	-0,168157972	-0,036200091	0,025522359	0,366700945	1,039927738	0,676030846	0,60105143	0,73148324	1,047017982	0,60480181	0,7469316	1,161549761	0,84777059	1,06776418	1,303326298	1,375134129	1,807931035	1,712225779	1,956028847	2,428884196	6,036091576	6,993509993	5,293529282
nk160412_b@11	SF_F	YL_5	11	150	0,816741462	0,786725284	0,881368468	0,472433736	-0,033145197	0,605686517	0,102317266	0,720750593	-0,036672861	0,042551979	0,217156404	0,570841925	0,40498142	0,058653397	0,023789904	0,473785558	0,604346059	0,672954412	0,799484013	0,523740435	0,194816492	-0,197647359	-0,044952816	0,457206715	0,610558801	0,223286524	-0,496767163	-0,479447753	-0,199083077	-0,432126077	-0,471321736	-0,45683992	-0,336176801	-0,415374303	-0,695743741	-0,310570016	-0,325664111	-0,300509166	-0,146900033	-0,526478758	-0,635766995	-0,364081725	3,263492684	3,515160999	2,693394794
nk160412_b@13	SF_F	YL_5	13	150	-0,123141533	1,60978018	1,520802735	1,489882806	1,220743783	1,363369056	1,051664234	1,670377745	1,141537625	0,87210512	1,39820571	1,22398214	1,141010815	0,948964258	0,88301498	1,475411448	1,381916154	1,194482285	0,700388421	0,089033243	0,325363742	-0,145095051	-0,027620562	0,094002688	0,597099261	0,072383479	-0,473003241	-0,375855799	-0,146514749	-0,682921292	-0,999835107	-0,772649785	-0,959398163	-1,049387004	-1,206085595	-0,689625259	-0,911803876	-0,990103699	-1,084001138	-1,011358658	-0,604992782	-0,35257093	0,682555549	0,64100923	0,70192562
nk160412_b@17	SF_F	YL_5	17	150	-0,751071656	-0,945195759	-0,146441994	-0,669138479	-0,60354	0,239066863	-0,214682441	1,284153178	-0,45115755	-0,434713802	-0,623314736	-0,153197928	0,168368266	-0,616012845	-0,346706321	0,466116211	1,234874502	0,300205823	0,635864532	0,895728621	0,854284438	-0,111875945	0,259224619	0,664184489	0,516789134	0,394223314	-0,537666258	-0,850703419	-0,635137452	-1,160036221	-0,999777289	-0,185839995	0,726375795	0,32724256	-0,112080071	-0,310905821	0,208510596	-0,192309653	-0,179698489	-0,636729567	-0,597516486	-0,741351575	5,526316129	5,993545388	4,722931189
nk160412_b@19	SF_F	YL_5	19	150	0,422273111	-1,46516192	-0,486010367	-1,041070792	-1,40290224	-0,626138572	-1,311555864	-0,429601594	-1,535530811	-1,437674318	-1,635591176	-0,80342914	-0,933229207	-0,980395895	-0,945870659	-0,433503289	-0,459282398	-1,159427962	-0,147988724	0,46255367	-0,724246415	-0,246562611	0,288569261	0,035821454	0,12858354	-0,014963476	-0,352029172	0,138971507	0,095132032	-0,054921094	0,795793015	0,482259267	0,802676621	0,603621305	0,454096863	0,345174849	0,808069829	0,959389457	1,65862835	0,832100491	1,002311031	1,661668042	9,483648181	8,540163878	7,200802512
nk160412_b@21	SF_F	YL_5	21	150	0,705723791	3,04153923	2,89553658	3,114604576	2,900348662	2,843257838	2,606312531	3,101674815	2,314704424	1,800262402	2,453960266	1,911141276	1,628121421	1,083871699	1,109782764	1,630856328	1,519947746	1,405682917	0,936251974	0,152854977	0,668160552	0,257168558	0,647671621	0,793652733	2,08450845	1,256049221	0,159396486	0,139069434	0,484502754	-0,432894297	-1,003987949	-1,023042212	-1,588967621	-1,62087448	-2,189118367	-1,600365793	-1,998898506	-2,731380631	-2,857242824	-3,27588183	-3,079254277	-2,612314711	-2,274881009	-2,312674336	-1,409326291
nk160412_b@33	SF_F	YL_5	33	150	0,422450127	2,894951178	2,625965195	2,703425724	2,439892243	2,459164042	2,089322753	2,676188809	2,082696457	1,674786542	2,321532151	1,883194611	1,732495577	1,342791554	1,353581665	1,933282759	1,794262827	1,722458686	1,135088858	0,285692998	0,760693428	0,228432345	0,469483489	0,248381954	0,91870493	0,171029273	-0,551691568	-0,284300215	0,047864644	-0,676368813	-1,204964767	-0,986923084	-1,430027336	-1,550067888	-2,016230534	-1,415144724	-1,737801642	-2,092445957	-2,130379573	-2,272623433	-2,092742338	-1,847442484	-1,233741722	-1,203017412	-0,514669153
nk160412_b@4	SF_F	YL_6	4	150	-0,904192192	-0,361763752	-0,535767939	-0,142382502	-0,377096585	-0,16272813	0,07417522	0,393910603	-0,210162467	0,257152159	0,307916843	-0,464817998	-0,099991546	-0,030950834	-0,351429753	-0,07187007	0,085021544	-0,557876105	-0,124041079	-0,265768322	-0,173505372	-0,035681269	-0,24253953	0,346358466	0,152141378	-0,117923065	-0,199308751	0,36380216	-0,016425092	0,092918292	-0,053643154	0,198978242	0,425404529	0,246524908	0,618481777	0,509752666	0,330235275	-0,107764126	-0,50222926	-0,261771451	-0,076605234	0,277888321	5,86813742	5,073833657	5,389120718
nk160412_b@6	SF_F	YL_6	6	150	-1,61233839	0,142743809	-0,697613493	-0,969640737	-2,023537695	-0,728871387	-0,714759289	-0,971701783	-1,667168566	-0,868688921	-0,693445203	-1,487902199	-0,893183033	-0,208142057	-0,527217739	-0,278820351	-0,38619396	-0,553611278	0,113408234	-0,592712558	0,092326283	-0,033390588	-0,918150559	0,146893797	0,603349959	0,183729339	-0,130644043	0,431777721	0,025240873	0,288717596	-0,053423634	0,653238129	0,770377328	0,356336393	0,536422078	0,665194131	0,87130149	0,565336296	0,190106079	0,263081109	-0,104650629	1,667531731	8,798284433	7,138815581	6,619338808
nk160412_b@9	SF_F	YL_6	9	150	-1,154445015	-1,683848056	-0,904872476	-0,535781666	-2,019580389	-1,244983604	-0,996976002	-0,80418684	-1,56081553	-0,731548151	-1,393949194	-0,930663142	-0,770884374	0,081264648	-0,045223103	0,599538769	0,237468474	-0,678251785	0,345858883	-0,002048299	-0,174524257	-0,720555347	-0,044584232	0,479650078	0,160941598	0,050299979	-0,251280149	-0,218737392	-0,125656298	0,41571851	0,142625674	0,454583542	0,758704076	0,828114405	1,106174876	0,445134566	0,231394401	-0,340918027	-0,45462737	-0,185568841	-0,263417973	0,939150743	3,976599502	5,371432696	5,282508795
nk160412_b@11	SF_F	YL_6	11	150	0,600875911	0,994389281	0,366554711	0,022403858	-0,531149529	-0,12914031	1,457057438	1,38965486	0,076309823	0,193546399	0,169244039	-0,403290619	0,410409864	0,39370011	-0,196947534	0,072307169	0,007623143	-0,524260296	-0,300129756	-0,41972992	0,178566522	0,151782833	-0,387599068	0,16961767	0,157635627	-0,080744314	-0,259725069	0,062295177	-0,285687371	-0,128871946	-0,390538622	-0,159493092	0,116673646	0,061181823	0,13463635	0,236075939	0,581642891	0,678999097	0,146805551	-0,192180184	-0,16962388	0,656780232	6,156472176	5,667546378	5,863807496
nk160412_b@13	SF_F	YL_6	13	150	0,869967902	1,1861959	0,679691807	0,493727624	0,322391418	0,508704177	0,882466825	1,057152344	0,492852653	0,439688146	0,476149331	0,059420467	-0,178095675	-0,098857743	-0,152396189	0,206708958	0,251258548	-0,195258686	0,153394197	-0,17903242	0,015957611	0,008455978	-0,194935963	0,109067755	0,018871414	-0,037274773	0,005758865	0,643530127	0,34813861	0,347938598	0,025849693	-0,339600015	-0,250283502	-0,172751511	-0,208304321	-0,177361843	-0,216401351	-0,271585675	0,028889553	-0,027249735	-0,190314057	0,030138208	1,977260284	1,90052883	2,220697576
nk160412_b@17	SF_F	YL_6	17	150	-0,205701667	0,390328912	-0,264110225	-0,654590916	-1,565853035	-0,507913228	-0,634237942	-0,654059463	-1,420252686	-0,464080246	-1,12600334	-1,736695143	-0,114846102	0,665713524	-0,310662245	-0,148935318	-0,595635973	-1,210133366	-0,925426567	-0,793901614	0,168985631	0,270434077	-0,939375602	-0,137935792	0,575605483	0,362515583	-0,159935628	0,274655198	-0,150812583	0,386381982	0,112457084	0,378150751	0,672498273	-0,182334223	0,111867625	0,301825146	1,254026669	1,90929941	0,96754119	0,12067758	0,608813087	2,425988938	8,247559015	7,009601018	6,676487948
nk160412_b@19	SF_F	YL_6	19	150	-0,22990051	0,564367575	0,453733385	0,820271215	0,416829455	1,134000111	0,801554812	0,435648428	-0,096315539	0,621115756	0,439330139	-0,244236302	0,164394569	0,639938204	0,146594702	0,67021106	0,575817473	-0,126470873	0,144565987	-0,403183344	-0,132019881	-0,256463905	-0,506668053	-0,066777591	-0,127126781	-0,099591095	-0,561423957	0,005663043	-0,226207495	0,094307191	-0,135245253	0,247067622	0,282754267	0,081019396	0,427387313	0,193900527	0,049098141	-0,228191642	-0,589076146	-0,459366559	-0,509765479	0,295354553	7,110019235	6,660408972	6,689034321
nk160412_b@21	SF_F	YL_6	21	150	4,691651063	4,392825175	3,798342832	3,403518321	3,447784644	1,906056212	2,168097441	1,865126608	1,792643148	1,306823595	2,10049082	1,212690232	0,750830585	0,454101186	0,448542247	0,943476173	0,929664717	0,521008918	0,464037972	-0,099428461	-0,170892025	-0,388096778	-0,035421999	0,033375459	-0,099007515	0,190388599	-0,304315154	-0,180526234	0,033521506	0,384956164	0,202573935	-0,292025397	-0,37461932	-0,241068974	-0,544548759	-0,89605672	-1,410841787	-1,101820648	-0,966918886	-1,564073478	-1,663032473	-1,980040306	-1,632996877	-1,82520583	-1,16377843
nk160412_b@33	SF_F	YL_6	33	150	2,812125453	2,726799273	2,265666438	1,898958247	1,857035014	1,279734876	1,619011005	1,521669956	1,200826762	0,832956189	1,416923519	0,634651059	0,21525857	0,039440063	0,031748733	0,446100915	0,356152028	-0,092034209	0,067907592	-0,385005108	-0,347532251	-0,568767869	-0,407195345	-0,205665704	-0,199818444	0,014586591	-0,05884591	0,440366566	0,348959783	0,538694892	0,157167311	-0,214589761	-0,151462901	0,058698191	-0,19396362	-0,437163085	-0,608372328	-0,475374574	-0,017732467	-0,403132123	-0,599201987	-0,601719957	0,200006119	-0,244053938	-0,126581031
nk160412_b@4	SF_F	YL_8	4	150	-0,371901685	0,090113834	0,008954375	-0,332267801	-0,765625504	-0,837080295	-0,54224029	-1,01431441	-0,755732351	-1,011243466	-0,793034235	-0,742308879	-0,981879826	-0,771636589	-0,422971572	-0,488590671	0,028874216	-0,418003583	-0,073398141	-0,307204623	0,012426376	-0,362241026	0,024127846	-0,272145517	0,121224448	0,352753154	-0,457295742	-0,242191119	-0,096117511	0,456895835	0,332033081	0,524918109	0,570067775	0,323242912	0,174870958	0,474031555	0,819697044	1,121984964	0,986338999	0,105533175	-0,057511085	0,26642533	2,78201634	2,325204954	1,661791643
nk160412_b@6	SF_F	YL_8	6	150	-0,887580759	-0,24410561	-0,257436923	-0,320170907	-0,659736016	-0,345629479	-0,184311921	-0,294254566	-0,1858461	-0,580810092	-0,465828436	-0,142070113	-0,390163509	-0,302825834	-0,292266679	-0,037937433	-0,142603433	-0,607197083	-0,193923736	-0,379157911	-0,369174343	-0,82160199	-0,647513299	-0,557299737	-0,09748829	0,21675106	-0,225589967	0,107411393	0,126127065	-0,024956845	-0,057305286	0,260202	0,336303271	0,244257023	-0,119582145	0,007554593	1,186514055	1,525335001	1,34982832	0,5142013	0,783364344	1,043067607	8,960099315	7,589844004	6,206793262
nk160412_b@9	SF_F	YL_8	9	150	-0,163056925	-0,40090766	0,026583065	0,080171094	-0,130819365	0,426454587	0,516314844	0,678962115	0,437662378	0,606818817	0,553295096	0,553733421	0,188723955	-0,129718404	0,443232503	0,365606411	0,284518348	-0,548055082	-1,028381714	-0,97450378	-0,235911818	-1,329026701	-0,908806388	-0,449688256	-0,202467094	0,243061564	0,107891682	0,326935992	0,537012394	0,626932148	0,311248707	0,449466713	0,345851378	0,286727027	-0,004704496	-0,145472828	-0,023676741	0,151867829	0,328631726	-0,124321958	0,17049183	0,258743395	3,472789561	4,28526607	3,934388821
nk160412_b@11	SF_F	YL_8	11	150	-0,22508784	0,19636185	0,106970553	-0,17974389	-0,729506667	-0,688099084	-0,484990673	-0,611722328	-0,510242458	-0,667411402	-0,539725956	-0,427329625	-0,837358626	-0,730467134	-0,494553465	-0,458403061	-0,183719151	-0,558194871	-0,248785657	-0,337662778	-0,110714591	-0,316321989	0,174740975	0,11185159	0,52585223	0,579196422	0,107904669	0,117118444	-0,006852136	0,039961563	-0,308791304	-0,1717325	0,277158206	0,573180339	0,313774319	0,573626319	0,756437987	0,715223554	0,77233903	0,092247553	0,108591398	0,319928512	2,904589188	3,090821944	2,654169493
nk160412_b@13	SF_F	YL_8	13	150	-1,126094337	-0,703075441	-0,772703176	-0,752571384	-1,462345638	-1,330968313	-0,886295458	-1,016405543	-0,874585926	-0,940453988	-0,628604902	-0,512169875	-1,034090218	-0,585307456	-0,2799335	-0,34336739	0,064148937	-0,175882367	-0,086301616	-0,415407669	-0,778938386	-0,554156399	0,059758222	0,190692393	1,016718868	1,242750887	1,013726936	0,872786251	0,373324983	0,244376379	-0,163184524	-0,347537991	-0,112264931	-0,099673636	-0,219472816	-0,135696229	0,304306886	0,391909769	0,597995157	0,09949378	-0,000781971	0,02165604	0,725673114	0,532973752	0,340659895
nk160412_b@17	SF_F	YL_8	17	150	-1,099272823	-0,406858324	-0,654872029	-0,638031997	-1,062631035	-0,938918355	-0,938312575	-0,982385735	-0,795844829	-1,334135262	-1,267658524	-0,810311374	-0,690463062	-0,798377979	-0,809145525	0,26389294	0,11728055	-0,473036771	0,323939928	0,039706466	-0,268700135	-0,328257008	-0,349020452	-0,236956408	0,316926576	0,452688387	0,241174492	0,804885885	0,387265542	0,260257727	-0,348724551	-0,214254522	0,040967394	-0,011630346	-0,466852043	-0,010762748	1,072722774	1,086509378	1,271087401	0,404845773	0,532423356	1,486508343	6,383907293	5,830882901	4,614487097
nk160412_b@19	SF_F	YL_8	19	150	-0,631340393	-0,254719988	-0,339002318	-0,338552182	-0,699988522	-0,760114691	-0,502187549	-0,711109754	-0,44253971	-0,52161552	-0,548180894	-0,047777364	-0,23307846	-0,146251336	0,121481985	-0,140386816	0,303314853	-0,554394324	-0,226390463	-0,55273374	0,011949502	-0,956359097	-0,415444296	-0,603206207	0,199496304	0,294938845	-0,156146554	0,06789994	0,12452487	0,078650948	-0,227694461	0,132207935	0,432586952	0,503097331	-0,049327113	0,40535858	0,420166683	1,071234364	0,783908033	-0,09344603	0,131510068	0,326938953	5,907801635	5,867433606	5,017283513
nk160412_b@21	SF_F	YL_8	21	150	-1,067054196	-0,624587128	-0,490214034	-0,23686117	-0,998276542	-0,906454863	-0,699871837	-0,90702744	-0,523236163	0,083717266	0,597989146	0,594279829	-0,286532297	0,112417824	0,79825191	0,607514512	0,358590857	0,062822718	-0,403382648	-0,705289703	-1,29286543	-1,372083447	-1,357768824	-1,084028423	-0,404615803	0,398486858	0,919321054	0,658225734	0,050917423	0,106317112	-0,027372599	-0,375140862	-0,280296852	-0,379750197	-0,256168548	-0,072501197	0,666611241	0,701696537	1,100415059	0,563940226	0,225391201	-0,121329729	-0,115457724	-0,711435906	-0,701049698
nk160412_b@33	SF_F	YL_8	33	150	-0,804899235	-0,293710529	-0,337125844	-0,281647839	-0,992304291	-0,922958113	-0,45454135	-0,574454354	-0,353299814	-0,136052487	0,218299009	0,217195364	-0,548516095	-0,138561467	0,38562622	0,301478649	0,263391525	0,011849148	-0,245371048	-0,493985346	-0,966321689	-0,944751671	-0,781163381	-0,59524391	0,019565554	0,566400841	0,85302787	0,586519331	0,121199182	0,084106092	-0,123848227	-0,37274803	-0,25928267	-0,360847869	-0,291473345	-0,077649702	0,54243037	0,598342709	0,966682971	0,463651291	0,199536428	0,001789778	0,120045484	-0,317557465	-0,378084598
nk160412_b@4	SF_F	YL_7	4	150	-0,017897116	0,686667255	0,731442169	0,739380267	0,268340842	-0,361663564	-0,210019423	-0,022604175	-0,709867977	-0,780985367	-0,178529391	0,017267191	0,211443058	-0,874805848	-0,588390668	-0,044914467	0,11616704	-0,193446723	0,157539281	0,336242519	-0,169893073	-0,376080778	-0,505930665	0,031089144	0,587842776	0,14744	0,008742759	0,646629914	0,555417368	0,76807491	0,061652793	0,414379946	0,216536329	0,448703197	-0,963105781	-0,878505901	-0,168786187	-0,189180789	0,46497444	-0,058572847	-0,027945607	-0,21488174	3,34494231	2,395298207	1,514839611
nk160412_b@6	SF_F	YL_7	6	150	-0,875007528	-0,293206584	-0,477511602	-0,57216013	-0,473208226	-0,327950714	-0,115671927	0,231149243	-0,011132121	0,098895736	1,03405458	0,661850427	-0,256514411	-1,199453022	-0,177043232	0,384129707	0,747166872	0,09232759	-0,414716604	-0,077310554	0,122221073	0,0280792	-0,277304082	-0,330395944	-0,075880776	0,109316362	-0,063009491	0,757857543	0,360618119	0,813546502	-0,205366849	0,397001972	-0,024077803	0,167056177	-0,641302716	-0,612657297	-0,837942675	-0,059943164	0,109609757	-0,531917819	-0,146310828	-0,202416886	8,83835662	7,195474823	5,400772384
nk160412_b@9	SF_F	YL_7	9	150	-0,93881258	-0,98587899	-0,323515418	-0,528566382	-0,59776541	-0,694010006	-0,665722553	-0,181903563	-0,479687452	-0,533882665	0,390734661	0,439186498	0,224556178	-0,339351809	-0,842505232	-0,292566599	0,618875083	-0,235572071	-0,659862565	0,340832494	0,857009181	0,861750128	0,08406607	0,166309106	0,331724197	0,379363793	-0,233627906	0,605884543	0,312575032	0,448456704	-0,098128605	-0,209781998	-1,068312387	-0,625836474	-1,484250834	-0,879253565	-0,200147178	0,291612145	0,53552996	0,280732179	-0,099745234	-0,820446407	2,754567906	4,073994654	3,982810523
nk160412_b@11	SF_F	YL_7	11	150	-0,395873381	0,790339186	0,400024372	0,821195636	0,780195606	0,599068699	0,875953623	1,229467836	0,502398875	0,142294672	0,612137456	0,743404477	0,897467716	-0,094653997	0,1574664	1,107399657	1,564209333	0,364097531	-0,039965215	0,191230881	0,249175677	-0,112084471	0,044204319	0,352497737	0,197763161	0,133118591	-0,00518664	0,446297696	0,072644879	0,55031677	-0,479941083	-0,407522972	-0,580452726	-0,569086969	-1,42035106	-1,293124166	-0,937800806	-0,622934028	-0,395779783	-0,724547353	-0,372902795	-0,459592696	3,375934326	2,798225454	1,886106558
nk160412_b@13	SF_F	YL_7	13	150	0,851938651	1,479327699	1,505683873	1,462903299	1,18168584	1,72566471	1,556557567	1,919414939	1,496310422	1,224523031	0,743887868	0,735432864	1,045346696	0,216526614	0,555845113	0,918421363	0,745034705	-0,137674071	-0,176771991	-0,356714459	-0,248372643	-0,343178892	0,022881395	0,256124719	0,500579151	0,521233336	0,073284565	-0,039881361	-0,037582325	0,36638509	-0,442779795	-0,224671466	0,102163997	0,023267862	-0,658490406	-0,607111923	-0,86889751	-1,047271036	-0,674797167	-0,962219362	-0,635679927	-0,319208564	0,631243855	0,327550715	-0,215452711
nk160412_b@17	SF_F	YL_7	17	150	-0,033100937	0,61212653	0,466517083	0,240929332	0,143512489	0,519363498	0,260319016	0,777040341	0,391354936	-0,328771742	0,282239381	0,338330781	-0,009458861	-0,868675089	0,525568948	0,649841051	0,799412294	0,07707191	-0,487955396	-0,341247712	0,087787908	0,375568796	-0,118763978	0,705895148	0,530420813	0,121378667	0,161027818	0,276624569	-0,160560504	0,242689014	-0,5618794	0,12462048	-0,311913652	0,106603934	-0,734776292	-0,009011749	-0,705845157	-0,109488225	-0,059702735	-0,925802997	-0,455445333	-0,163157169	6,132664227	5,050568601	3,730240972
nk160412_b@19	SF_F	YL_7	19	150	-0,306271252	0,130916194	0,087129263	0,271977736	-0,406680698	-0,723170809	0,081645883	0,357827291	-0,156323754	0,001620352	0,399936833	0,140010075	-0,40269235	-0,935657796	-0,421966303	-0,082128086	0,186202887	-0,365172148	-0,995989835	-0,068212867	-0,264201583	-0,06965862	-0,207218163	-0,041159211	0,30902392	0,319139139	-0,006352255	1,326668541	1,146769914	0,891889308	-0,101727295	0,058508463	-0,527839557	0,545403233	-0,525694238	-0,380382669	-0,246644562	-0,225865279	0,535226261	0,009783049	0,224087351	0,114639967	7,648600236	6,915627676	5,724939504
nk160412_b@21	SF_F	YL_7	21	150	1,521995185	2,225261673	1,905803227	1,414402477	0,63419631	1,643398086	2,317259041	3,279293134	3,149983456	2,368124189	2,048815569	2,195806532	2,430100519	1,327908656	1,206625186	1,364291045	0,866804436	-0,364845569	-0,466550166	-0,967036907	-1,229268638	-1,786252286	-0,813285582	-0,656362184	-0,736937034	-1,251487991	-1,634148182	-1,177029395	0,026134268	0,982311305	0,400596683	0,228024394	1,071521486	0,885545469	0,040179348	-0,062973298	-0,507463238	-1,143984103	-0,908460758	-1,368579211	-1,281064999	-0,210369508	-0,58498333	-1,397753626	-1,854904529
nk160412_b@33	SF_F	YL_7	33	150	1,178009047	2,093692283	1,814545627	1,408433191	0,905976155	1,383197108	1,531464069	2,078261471	1,83012322	1,370517034	1,106065418	1,207828613	1,284466711	0,463785807	0,657732526	0,988151955	0,814674358	-0,254283941	-0,093103167	-0,220689029	-0,151593715	-0,593536397	0,071153295	0,367604305	0,271587806	-0,010448796	-0,340583313	-0,437778048	-0,107508751	0,270624962	-0,44390043	-0,330482361	0,368165695	0,185234523	-0,52578062	-0,498663918	-0,86085013	-1,247068241	-0,850384418	-1,090419898	-1,041000932	-0,335556504	-0,272528942	-0,87508355	-1,363024747
nk160414_b@2	YL_F	F_1	2	150	-1,590820367	-1,199455468	-1,261304909	-1,996677686	-2,311003331	-1,124394453	-0,719222613	-0,801981753	-1,027531823	-0,694673976	-1,406096549	-1,278347898	-1,217986308	-0,678676001	-0,726846346	-1,19198364	-0,222223499	1,191800808	0,33776333	0,117959078	-0,256995367	-0,646963888	-0,163485608	-0,387868761	0,299692157	0,533847987	-0,011092343	0,727734461	0,376217076	0,776122253	0,30431278	0,40169091	0,657056763	-0,501777928	-0,614896723	-0,100265218	0,625649654	1,57215141	1,23610972	0,247399465	-0,530914219	-0,535942101	1,890720892	3,918847508	3,090215173
nk160414_b@8	YL_F	F_1	8	150	-2,0862856	-1,117749747	-0,979646234	-1,681794838	-2,065953845	-1,930919672	-1,122064247	-0,884857645	-1,317013605	-0,773389701	-1,481877871	-1,17404823	-0,766717873	-0,8379601	-0,969695511	-0,845918546	0,339060446	0,832681121	-0,08745102	-0,381012242	-0,078048978	0,459527609	0,395113891	0,391416641	0,49128903	-0,070621122	0,155074519	0,363330395	0,057251406	0,268634792	0,596870276	1,042394606	1,086213926	-0,216163872	-0,105561061	-0,003710442	0,207848787	0,601941369	0,278787613	-0,548650308	-0,697583576	-0,335771267	3,42278251	4,510725208	3,869514256
nk160414_b@11	YL_F	F_1	11	150	-0,130263251	-0,560754123	0,362358419	0,38668768	-0,028456182	-0,249905644	0,088307145	0,010361611	-0,018557234	0,0167598	-0,595315287	-0,413076039	-0,227606245	-0,647348961	-0,834811575	-0,494965695	-0,378714961	-0,705676202	-0,391820514	-0,697296926	-0,560216716	-0,682944487	-0,551826307	-0,550241431	-0,253827264	-0,735603326	-0,702328864	-0,208682768	-0,461981651	0,188491862	0,59282312	0,426082201	0,696295526	0,828401867	1,05402813	1,109036316	1,491136359	1,30058463	1,210549851	1,196856142	0,925788848	0,385232886	1,146602548	4,205468542	4,225892096
nk160414_b@12	YL_F	F_1	12	150	-1,777693072	-1,159195141	-0,891021707	-1,904142841	-2,198622729	-1,602048129	-0,374612864	-0,848273795	-1,023010387	-0,360943577	-1,000749799	-0,705648324	-0,342433845	-0,545564652	-0,744384928	-0,594443172	-0,373863069	-0,014286095	-0,079961017	-0,35846251	-0,364414391	-0,323269186	-0,039101273	-0,023586687	0,693569387	0,066638603	-0,325377778	-0,199136816	0,33488357	0,34741478	0,268503764	0,216557961	0,607387936	-0,333358555	-0,328431258	0,080686822	0,866237426	1,934570672	0,987584393	0,292438712	-0,250339408	-0,037794925	1,432578552	0,897234219	0,279886849
nk160414_b@20	YL_F	F_1	20	150	-2,541497108	-1,007704274	-1,119537381	-1,772473835	-2,333611655	-1,371693587	0,122839893	-0,637202377	-0,813123577	0,079162044	-1,2410062	-0,904411176	-0,854906001	-0,827298492	-1,044444553	-1,127463586	-0,465179995	0,549453219	0,236989223	-0,375090972	-0,727878102	-0,431742118	0,20356136	-0,044035021	1,412711391	1,162522454	0,339903797	1,213875625	1,164509671	0,516165948	0,319752661	-0,328710987	-0,453852481	-1,112990437	-0,673349739	0,080356142	1,122434079	1,305864865	0,720701269	0,263558814	0,1632576	0,040584801	0,273759947	-0,202082906	-0,289880329
nk160414_b@2	YL_F	F_2	2	150	-1,115832963	-0,487579309	-0,506563054	-0,253903377	0,071196546	-0,304058243	-0,372988753	0,039451847	-0,368720427	-0,183727485	-0,087759379	-0,149284414	-0,302399333	-0,435512541	0,393860852	0,321870091	0,339300535	0,219137703	0,704277369	0,299664014	0,553391027	0,094315035	-0,129111992	-0,234908354	-0,331194617	-0,136769418	0,346716715	0,029710612	-0,273768886	-0,301918634	-0,291908452	0,336525592	0,318017333	-0,163374398	-0,126442561	-0,267562462	-0,119737378	0,261317793	-0,404758947	-0,461692453	-0,134515321	-0,099889441	1,386346814	3,011007819	1,834859144
nk160414_b@8	YL_F	F_2	8	150	-0,795170344	0,241975749	0,339866029	0,052681813	0,17320063	-0,017392319	-0,18395184	0,20800491	-0,466975107	-0,487676692	-0,504034992	-0,363869283	-0,636597106	-0,734764909	0,190614415	0,240487409	0,042156339	-0,186843867	0,215323479	-0,071626581	0,456518029	0,189412444	0,050620123	-0,275095727	-0,425155562	0,172017251	0,347332206	0,058180721	-0,266797244	0,136648558	0,087155021	0,507600953	0,391439752	0,044367053	0,554300875	0,240745073	0,072245859	0,006971598	-0,412987317	-0,126365522	-0,109656907	-0,354911609	0,881510235	1,558763928	1,13390345
nk160414_b@11	YL_F	F_2	11	150	0,145651519	-0,076376043	-0,339542247	-0,278984138	-0,337687611	-0,42715787	-0,314257996	-0,214679119	-0,469190637	-0,221147291	-0,126428246	-0,249779662	-0,256828216	-0,291130926	-0,198793619	0,000257012	-0,108838716	-0,311366547	-0,188669199	-0,331756697	-0,094704012	-0,017347184	0,290363319	0,250102149	0,199140941	0,1634677	0,27318019	0,154140872	-0,092880877	-0,306500266	-0,071021813	0,025576495	0,005121002	0,298623205	0,386351196	0,464442337	0,114075173	0,146600881	-0,040000451	-0,085395441	-0,166881936	-0,338083366	0,127168652	0,506517458	0,272655382
nk160414_b@12	YL_F	F_2	12	150	-0,830849726	0,330747534	0,075046238	0,076365304	0,181527195	-0,016317119	-0,209891024	0,078064052	-0,491235541	-0,313853442	-0,346363293	-0,217511769	-0,521358076	-0,486499772	0,768269173	0,79189399	0,44537054	0,04139362	0,304928155	-0,212062155	0,215218416	0,338832294	-0,020597513	-0,217545292	-0,28222025	0,491867735	0,408889915	0,28194582	-0,20049915	0,038460797	-0,148468655	-0,030066459	0,081066056	-0,764790038	-0,210547086	-0,038700009	0,141544639	0,035102727	-0,401689958	-0,285863078	-0,092864763	-0,475532377	0,388968878	0,162586021	-0,202287504
nk160414_b@20	YL_F	F_2	20	150	-1,085431146	-0,281025617	-0,43651191	-0,327683904	-0,20090782	-0,23092123	0,152459887	0,493354374	-0,578540969	-0,363346954	-0,225147974	-0,31189124	-0,55756628	-0,377676829	0,227570764	0,242458616	0,212148908	-0,098503007	0,192377378	-0,204654265	-0,118954725	-0,184889256	-0,289830318	0,119377809	0,155743848	0,584481417	0,691043695	0,47977511	0,163183791	0,033343631	-0,097729718	0,202196212	0,362534168	-0,631542914	-0,304820429	-0,238227131	-0,012467493	0,639001133	-0,250275863	-0,401057966	-0,214956515	-0,206059403	0,102366372	0,433661138	-0,030280161
nk160414_b@2	YL_F	Mol_1	2	150	-1,186684949	-2,004032256	-2,031852154	-2,533112312	-1,813344254	-1,578530108	-1,077879746	-1,123126065	-1,573111892	-1,002290066	-1,198521614	-0,926387749	-1,011296651	-1,710483356	-2,236701568	0,021841708	1,944219982	1,947604016	1,333921848	0,888579264	0,555610758	0,216553182	-0,468516286	-1,078291283	-0,401293611	-0,103124867	0,109861846	0,216070035	0,084652716	-0,077943615	0,391241642	0,327041228	-0,166511543	0,764154895	0,086344382	-0,379949297	0,679161484	0,124506742	0,199694286	-0,132039448	0,292559731	0,36489945	2,934203594	4,22189712	2,637755011
nk160414_b@8	YL_F	Mol_1	8	150	-0,951977658	-1,388549496	-1,811112114	-2,259860783	-2,194370785	-2,427099649	-2,523524972	-2,652097889	-2,024077063	-1,516236346	-1,648791511	-1,65516212	-1,512373138	-1,384299198	-1,679981426	-0,300471883	-0,133624351	-0,501827437	-0,097716059	0,061175356	0,282534231	0,706760483	0,491185604	-0,463173212	-0,181162986	-0,240626533	-0,096704901	-0,101391816	-0,131306105	-0,013871997	0,539350576	0,390213094	0,845878066	1,624488219	0,999599224	1,1647814	1,230004295	0,938712646	0,751073393	0,116727045	-0,005321864	-0,10633449	2,618556945	3,431053803	2,579239433
nk160414_b@11	YL_F	Mol_1	11	150	-1,409891281	-1,57589077	-1,695640086	-1,825905777	-1,771926053	-1,793471987	-1,972964189	-1,771806199	-1,596183342	-1,398624398	-1,331254068	-1,200786679	-1,009295297	-0,475755892	-0,690131494	-0,612198967	-0,602666515	-0,887257642	-0,933203678	-1,270070293	-0,503129417	0,064344007	-0,16394546	-0,213840268	0,397324383	0,818845249	0,870640794	0,541206978	0,806035105	0,48657829	0,583064059	0,948792038	0,576862738	0,620826558	0,631640249	0,752055513	0,54941879	0,592107165	0,581118726	0,072676252	0,02239223	0,317174303	0,56580199	1,959867721	1,862075285
nk160414_b@12	YL_F	Mol_1	12	150	-4,188053836	-3,408522053	-3,403959822	-3,875625821	-3,164860039	-3,616028852	-3,687640651	-4,19388877	-3,511590721	-2,599945579	-2,464949775	-1,860110373	-1,660878125	-2,075501247	-2,241453323	-0,990939279	-1,044536203	-1,333801487	-0,765305318	-0,322633485	0,253826957	0,764849041	0,268220204	-0,768208343	0,091025068	0,183808822	0,746375361	0,60938164	0,473271229	0,598087129	1,139442606	1,183970307	1,712175069	2,105641365	0,967121513	0,910832959	1,000613712	1,160519549	1,187888335	0,171263317	0,011615347	0,26502958	1,06546665	1,03388892	0,131233163
nk160414_b@20	YL_F	Mol_1	20	150	-2,818937464	-1,970600727	-1,741847763	-2,005213554	-1,842234442	-2,32593914	-2,136098308	-1,365329045	-1,560360285	-1,296872793	-1,572955663	-0,479888187	-0,776962994	-1,360007746	-1,575774132	0,560526865	1,200992653	0,841792372	0,793512958	0,709898333	0,912277749	0,807926904	0,121902895	-0,635953042	0,03850509	-0,071967455	0,078677985	-0,086637968	-0,403172154	-0,568094443	-0,224262921	0,195530799	-0,060214139	0,191429196	-0,274037493	-0,345055298	0,311646281	0,155677417	0,909885379	0,604801205	0,232918229	0,023596038	0,044489647	0,553909284	0,167403821
nk160414_b@2	YL_F	Mol_2	2	150	-2,145265652	-1,48343069	-1,448712994	-1,122948864	-1,397233277	-1,247648923	-1,366547136	-1,034072359	-0,496649863	-1,292630711	-1,885141562	-2,234261153	-1,628397343	-0,757650544	-1,073383822	1,203651203	1,980685431	2,159192903	1,615890329	1,214499427	0,774289991	0,8947252	0,795501508	0,696273062	0,343411158	0,471646293	0,324771983	-0,043266118	-0,299185706	0,188858267	-0,30874186	-0,047661917	0,131729837	-0,648711943	-0,41076571	-0,618498879	-1,464610839	-0,7377486	-0,366900854	-0,270197778	0,093201202	-0,480478181	0,576376635	2,437332614	1,427669347
nk160414_b@8	YL_F	Mol_2	8	150	-0,967697879	-0,465791764	-0,535900191	0,108033607	-0,322994088	-0,329748279	-0,476522279	-0,476939752	-0,682419131	-0,963923626	-0,876556144	-1,423932008	-1,036646341	-0,112168649	-0,713980105	0,533262324	1,085599317	1,276645053	1,094150958	0,700173061	0,387960699	0,667642056	0,499461738	0,569623515	-0,017433806	0,372636094	0,484820247	-0,098282155	-0,184690661	0,530641177	-0,042453665	-0,520507349	-0,178884116	-0,42645594	-0,175525753	-0,000513482	-0,988772152	-0,689138689	-0,596401881	-0,120273149	0,174989845	-0,109229078	0,450821283	1,426053477	0,737061369
nk160414_b@11	YL_F	Mol_2	11	150	0,25742174	-0,337583787	-0,20979815	0,097795025	0,002715303	-0,147810756	-0,248929831	-0,385796537	-0,257799453	-0,437889477	-0,224260322	-0,359047811	-0,410463521	0,131906736	0,153593008	-0,174408142	-0,385193436	-0,452083883	-0,239510458	-0,323693276	-0,466426678	-0,230087986	0,17168174	0,074244502	-0,2464504	-0,161430073	0,125236332	-0,229130788	-0,173783852	0,193353719	0,168583873	0,236974758	0,407740136	0,167172177	0,20087713	0,521773844	0,092016242	0,346175097	0,371899697	0,712741809	0,794104974	0,279079681	0,232448483	0,443155417	0,34464017
nk160414_b@12	YL_F	Mol_2	12	150	-1,027166541	-0,855029189	-0,932735205	-0,33155884	-0,815134805	-0,41130433	-0,664757613	-0,788556877	-0,687058179	-0,807508899	-0,778251414	-1,289683198	-0,855758443	-0,01311394	-0,717942633	0,48006996	0,915193185	0,806332591	0,558153042	0,195808183	0,044109081	0,807047941	0,637189088	0,27209501	-0,224218744	0,313996332	0,553742762	0,11962388	-0,011610988	0,644913312	-0,109419838	-0,687858727	-0,088824748	-0,324175618	0,448432731	0,312763207	-0,794630663	-0,706674955	-0,500723067	-0,006579745	0,30343496	-0,654450111	-0,175323707	0,01225964	-0,668110183
nk160414_b@20	YL_F	Mol_2	20	150	-1,686247342	-0,957462571	-1,057085398	-0,947995216	-1,468274953	-1,135280992	-1,822902752	-1,652808582	-1,514930371	-1,746316135	-1,849454939	-2,437278194	-1,898424886	-0,438296259	-1,031758748	0,910425711	1,484201889	1,206149451	0,891450606	0,518101173	0,602638371	1,187489725	0,897046631	1,02746295	0,518049206	0,811913864	0,758598518	0,261301131	0,314770273	0,547388149	-0,649345493	-0,74996516	0,038338733	-0,272291334	0,35937218	-0,143685654	-1,450205588	-0,82124399	-0,540724382	-0,052025744	0,034434854	-0,949154375	-0,660097769	-0,349734433	-0,631526127
nk160414_b@2	YL_F	SF_1	2	150	-2,823349836	-1,601811072	-1,427411676	-1,176096314	-1,537568414	-0,856530511	-1,08548277	-1,866734989	-1,695705152	-1,350401836	-0,744838775	-0,34700251	-0,404983547	-0,113806539	-0,176040074	-0,601798766	-0,576212558	-0,105856507	0,067988055	0,866404502	0,484755101	-0,018603264	-0,467068724	-0,428938456	0,529306419	-0,62921017	-1,229562115	-0,811190624	0,016923392	0,475583535	0,339369607	0,411345643	0,220787998	-0,134984953	0,825991286	1,023977033	0,411077559	1,08597832	0,401969064	-0,371359997	-0,445415154	0,072005689	5,047828905	6,558377999	5,415285967
nk160414_b@8	YL_F	SF_1	8	150	-5,191713572	-3,318396736	-3,109531316	-2,60815283	-2,916151131	-2,331619057	-2,626465098	-3,443521782	-3,002604141	-1,542124544	-1,437086086	-1,039008621	-1,024764264	-0,084918081	-0,132749813	-0,735091306	-1,564146942	-0,223988706	0,756160438	0,981532446	0,208004528	-0,78869883	-0,140863027	0,844780867	1,000616746	-0,129878956	-0,29512042	1,108050691	1,100479463	0,647361318	0,051030515	0,960233215	0,201927706	0,496352985	0,326544471	0,59152605	0,05848444	0,216636571	-0,76457142	-1,188837235	-0,677714474	0,600892175	3,433778549	4,701894313	4,020657351
nk160414_b@11	YL_F	SF_1	11	150	-0,555662857	-0,487286273	-0,993959949	-1,15216849	-1,338018631	-0,914533753	-1,298575452	-1,570223022	-1,728276733	-1,578872154	-1,476308609	-0,829616858	-0,954883764	-0,813002352	-0,916258399	-0,570856792	-0,973368082	-0,451417829	-0,307757071	-0,106629335	0,655902352	0,563386944	0,525699378	0,488551552	1,596340435	0,576656497	0,014725288	0,517327563	0,259228341	0,302707296	-0,015413019	0,519054805	0,332249443	0,44015839	0,23007135	0,488412039	0,009635095	-0,068140392	0,145049968	-0,181505325	-0,313242446	0,524325585	0,67632992	0,010514389	-0,416797833
nk160414_b@12	YL_F	SF_1	12	150	-5,472172419	-3,22821289	-3,031225633	-3,158070564	-3,139987601	-2,882517554	-3,245602891	-3,136994281	-2,729175291	-1,36979746	-1,557672364	-1,53858441	-2,275307399	-1,745805456	-1,496485588	-1,833270259	-2,304318885	-0,899074152	0,061116108	0,787902468	-0,214386879	-0,933753064	-0,362268252	0,556698882	0,691801331	-0,02240225	-0,289833835	1,287660984	1,277773184	1,413573172	0,854412847	1,243029701	0,503336671	0,758846836	1,117022526	1,518975061	1,075097535	1,089936274	0,539688583	0,696289048	1,414447544	2,539565324	5,123697163	5,980884516	5,365204672
nk160414_b@20	YL_F	SF_1	20	150	-4,354382116	-2,95108621	-2,568341782	-2,295610076	-2,515210956	-2,14827225	-2,127487407	-2,456303448	-1,82408177	-0,821815342	-0,736388866	-0,696221355	-0,871596846	-0,036936341	-0,547801002	-0,694378302	-0,814557557	0,121372488	0,777444784	0,925662421	0,437989667	-0,615299977	-0,350093886	0,8846374	1,101066558	0,111204303	-0,554384093	0,059498133	-0,053946104	0,25660644	0,06735575	0,426675054	-0,317308458	-0,289921265	0,084032319	0,179356922	0,122826326	0,257076577	0,524244137	0,241784753	0,697175541	1,328782988	6,205966197	7,609292999	6,811510133
nk160414_b@2	YL_F	SF_2	2	150	-1,689871246	-1,533838609	-0,352028403	-0,379043225	-0,75126565	-1,545275514	-1,851429188	-1,788556739	-1,65906999	-0,922538844	-1,141448567	0,062326435	-0,230051577	-0,366898496	0,339085552	-0,147623553	-0,356388317	-0,534254445	-0,504859508	-0,230065472	0,139750842	-0,445369809	-0,206018325	-0,370068987	-0,950596898	0,007618342	0,00352928	-0,140974076	-0,07105699	0,87688101	0,353771176	0,516250558	0,810582838	0,660505	0,108146567	0,865400567	0,027285118	0,886452419	-0,345568597	0,383656249	0,283528732	-0,128952693	4,469806856	6,139376169	4,505385928
nk160414_b@8	YL_F	SF_2	8	150	-1,691614911	-1,467379538	-0,420201075	-0,869772408	-0,675114081	-1,548451978	-1,664946409	-1,523736356	-1,632322719	-1,035067096	-1,831234363	-1,430879329	-1,244032061	-1,08482553	0,315726467	0,120395279	-0,082344983	-0,179396178	-0,177943291	0,258949837	0,802985676	0,667469387	0,51146663	0,523929246	0,118394883	0,441918225	0,367681943	-0,323666777	-0,360561994	0,304237803	0,105683199	-0,175436617	-0,196968408	0,244964976	0,224261742	0,800208459	0,126453117	0,977364068	-0,28682586	0,462024715	0,615650445	0,232881568	2,563167627	3,506858823	2,980637912
nk160414_b@11	YL_F	SF_2	11	150	-1,595949816	-1,674599735	-1,204722436	-1,446933108	-1,330360686	-1,7437393	-1,506565392	-1,082720965	-1,424940205	-1,537790202	-1,465524522	-0,910940346	-1,200148503	-1,041433849	-0,654519658	-0,75643393	-0,834246972	-0,802014728	-0,549982485	-0,373308736	0,069638876	0,580104231	0,507932046	0,318501174	0,213258331	0,599281466	0,41996414	-0,054291339	0,004981549	0,696763634	0,243051959	0,076042861	0,193605088	0,259232365	0,378061775	0,664790731	0,934167422	1,118966106	0,569770694	0,794731749	0,932796298	0,978756486	0,713567189	0,551586161	0,462387256
nk160414_b@12	YL_F	SF_2	12	150	-3,624363895	-1,915853793	-1,104910692	-2,398612601	-1,939806309	-2,133486832	-2,558774646	-2,462757131	-2,561102666	-1,968160427	-2,514043039	-1,482751278	-2,325506633	-1,140468766	0,512221499	-0,443478363	-1,125794066	-0,9502292	-0,330515144	-0,228706528	-0,326779424	-0,489677914	-0,321874423	-0,101245787	-0,600623081	-0,015464882	0,203681191	-0,192172406	0,203074183	0,885370107	0,969503946	0,414693324	1,338163198	1,577967868	1,154141127	1,694621283	0,897939002	0,97073333	0,557437236	1,209777099	0,790534338	0,478121108	4,050472041	5,849214058	4,5048173
nk160414_b@20	YL_F	SF_2	20	150	-3,469838159	-1,709247752	-1,284323292	-2,622638824	-2,510619889	-2,704153446	-2,597952811	-2,396586558	-2,319844157	-1,358831004	-1,746885486	0,056737903	-0,2039693	0,351012274	0,801813946	-0,55325052	-0,837279562	-0,410745198	-0,310443678	0,162632154	0,218533526	-0,438854901	-0,495930719	-0,682912021	-0,899640334	-0,048240498	0,398432549	0,086309813	0,524629012	0,425993935	0,170496721	0,092424619	1,213008133	1,088096482	0,853562167	0,915627031	0,139773494	-0,01428134	-0,671448139	-0,185201501	-0,224597276	-0,268873673	5,303071057	6,91743083	5,759923779
nk160414_b@2	YL_F	SF_3	2	150	-2,909139031	-2,538773105	-2,132139173	-2,291662601	-2,098743726	-2,27351025	-1,819839294	-1,634614004	-1,672538573	-0,862365637	-1,248548984	-0,855787443	-0,631906309	-0,848881741	-0,758723083	0,018849495	-0,852713991	0,284499087	0,228327741	0,318863973	-0,427470198	-0,814305849	-0,141277264	-0,324982364	0,082746787	0,114885711	0,594567844	1,717404029	0,908671959	0,376434902	0,377594002	0,365821636	0,227642414	-0,200879907	-0,01436642	-0,128824641	0,226028516	0,636076439	0,373153728	0,397099778	0,149465082	-0,46638073	4,255624182	6,350267886	4,915821396
nk160414_b@8	YL_F	SF_3	8	150	-2,384912986	-1,484248323	-0,926818681	-1,572215143	-1,223517181	-1,200676023	-1,16401054	-1,340453995	-1,034252819	-0,533419488	-0,20091273	0,150116696	-0,249441026	-0,723377847	-0,18942151	-0,061562003	-0,380265308	-0,154710339	-0,204936995	0,43253144	0,032450942	0,068283904	-0,39925611	0,207078845	-0,255570211	-0,376234402	0,405294522	0,807108716	0,527953712	0,308459463	0,165955665	0,042531142	-0,447074382	-0,810070524	-0,38625423	0,568553185	0,273897804	0,043444932	0,474388543	0,331036511	0,609654119	0,487178613	3,658024788	4,058972493	3,573001174
nk160414_b@11	YL_F	SF_3	11	150	-0,176415773	-0,8661112	-0,612888984	-0,965094677	-0,722216354	-0,627153368	-0,842936243	-0,743387157	-0,652417398	-0,511660065	-0,347663534	-0,489760736	-0,315667709	-0,818904783	-0,685167433	-0,631983052	-0,774239235	-0,706629696	-0,561294229	-0,174254102	-0,277299724	0,30163256	-0,095422323	-0,138093443	0,034699268	-0,296622302	-0,061953988	-0,226972649	-0,120432655	0,369696696	0,305466337	0,120352975	0,452948509	0,820458211	1,539092181	1,074371686	0,597722018	0,183324097	0,665238453	0,257357557	0,037953696	-0,005669307	0,910940671	0,314152901	-0,195330133
nk160414_b@12	YL_F	SF_3	12	150	-2,228924588	-1,504347797	-0,843788146	-1,730250561	-0,96383818	-0,912417513	-0,567682942	-0,8639381	-0,721697076	0,046419037	0,280097953	0,724364831	0,40101681	-0,331508972	-0,007703777	0,227842956	-0,246584909	0,016773735	-0,339332781	0,403912488	0,468716533	0,650032899	0,244162961	0,281821233	-0,402046027	-0,215790101	0,493518181	0,185678148	-0,084950511	-0,110590255	-0,264155229	-0,065660983	-0,328368112	-0,723519582	-0,845482254	0,129702259	-0,118241988	0,092396669	0,047313748	-0,563416209	0,02071375	-0,003705471	3,845966694	4,335478824	3,472582248
nk160414_b@20	YL_F	SF_3	20	150	-2,275986444	-1,858512801	-0,93232918	-1,142965971	-1,224622992	-1,528016787	-0,922400463	-0,833283692	-0,63019229	0,030244214	-0,457062704	-0,028317627	-0,035051679	-0,889230803	-0,674414243	-0,444130886	-0,856115632	-0,519894298	-0,196616356	-0,017100876	-0,302692169	-0,365578421	0,681359243	0,792498097	-0,133625936	-0,368675527	0,067539567	0,730491935	0,609146182	0,454821963	0,443229266	0,534737514	0,103991088	-0,26644334	-0,443847882	0,205993386	0,083077375	0,588790972	0,563629518	0,139490901	0,296681843	-0,533994201	4,879360921	6,150137131	5,128300597
nk160414_b@2	YL_F	SF_4	2	150	-0,630778874	-0,841317167	-0,68275335	-0,73831542	-0,941046084	-0,229435056	0,12989584	-0,251887721	-0,829550969	-0,701452103	-0,709455833	-0,397942222	-0,943419698	-0,677705354	-0,632703083	-0,881817759	-0,859860696	-0,4483132	-0,042864631	0,204105087	0,297431527	0,124099522	-0,076227235	-0,319573932	-0,332154067	0,490310464	0,683663004	0,072761884	0,692493995	0,82719374	0,786084264	0,145751429	-0,148619244	0,708328445	0,287040189	-0,038116165	-0,189416027	0,198625267	0,689144952	0,491155218	0,508934345	-0,234518579	4,164065404	5,395727959	4,168367368
nk160414_b@8	YL_F	SF_4	8	150	-1,010752569	-1,276920439	-0,719651544	-0,864543595	-0,815022116	-0,817932182	-0,734585171	-0,591635901	-0,990464165	-0,48505471	-0,820008077	-0,317013188	-0,452027209	0,172525122	-0,036586227	-0,668445676	-0,797590835	-0,772686799	-0,367111554	-0,337235197	-0,358126986	-0,406886064	0,209042102	0,224008278	0,277775101	0,061249391	0,03921512	0,078205011	0,37610174	0,422385502	0,566181855	0,367379185	-0,164123019	0,320162739	0,174144021	0,194043215	0,356165297	0,596085196	0,584371675	0,478798988	0,515684285	0,17072199	2,118481711	3,074057276	2,703842064
nk160414_b@11	YL_F	SF_4	11	150	-0,576056355	-1,115137244	-0,900592479	-0,805011749	-0,911823058	-0,723972555	-0,795748236	-0,278237414	-0,346200322	-0,72287683	-0,879466182	0,086052317	0,151298885	0,128286978	0,037095042	-0,316655107	0,180334428	0,02763861	0,137917787	-0,633147803	0,113709449	-0,185455453	-0,292542882	-0,156466751	-0,345640603	-0,131710619	0,712656841	0,879522227	0,50712077	-0,130956839	-0,047716307	0,13550452	0,217636199	0,232716481	-0,339950243	-0,138321566	0,124954426	0,519011162	-0,289433663	-0,303992261	-0,166227407	0,723854262	0,664832767	-0,230665607	-0,668454209
nk160414_b@12	YL_F	SF_4	12	150	-1,37489341	-0,191716626	-0,42696556	-0,582140456	-0,875703866	-0,286111367	-0,245257611	-0,49661845	-0,520627291	0,062610626	-0,567690804	0,075857988	-0,412301596	-0,275454462	0,270492863	-0,421752491	-0,628782632	-0,791099312	-0,254279511	-0,017472845	0,098139898	-0,05948081	0,559769197	0,455020335	0,546302817	0,337758219	-0,154823976	-0,051743006	0,176160426	0,350305892	0,521801389	0,215744173	-0,447928404	-0,383403359	0,061213449	-0,025819553	-0,106846956	0,027061528	0,469974737	0,433275998	0,63253734	0,299573383	3,701909421	4,664252342	4,16716507
nk160414_b@20	YL_F	SF_4	20	150	0,297736694	0,349380536	0,607429147	0,592397583	-0,11802689	0,186399318	0,231869014	0,045324043	0,004226931	-0,007317749	-0,456316022	-0,46390089	-0,68368118	-0,570457741	-0,496693115	-0,181124846	-0,175253525	-0,537830482	0,453877744	0,395662616	0,36748778	0,255680972	0,334772204	0,164798984	-0,048814556	0,226765217	-0,049544507	-0,514847159	-0,021555688	0,167203245	0,613420499	0,457621024	0,051569851	0,471866672	0,552222366	0,223866948	-0,393504991	-0,278279426	-0,150666231	0,285653429	0,325661327	-0,209314243	4,550116105	5,23548255	4,54469978
nk160414_b@2	YL_F	SF_5	2	150	0,411744179	0,009805398	-0,102044724	-0,086263703	0,071471938	-0,333866471	-0,20715217	0,216361207	0,017092564	-0,178900102	-0,103654942	-0,302255278	-0,571015397	-0,254164468	-0,013970612	0,086706182	-0,048373694	-0,004636867	0,86661869	0,705376919	0,182780642	0,179546331	-0,114141886	-0,02767761	-0,102809656	-0,176644474	0,382620176	0,570863699	0,490723873	0,427233123	-0,154927365	0,028373369	-0,073086474	-0,114974701	-0,113126256	-0,393755609	-0,43682273	0,002997014	-0,249827998	-0,667973701	-0,335503891	0,126138711	3,239503236	5,140697873	3,858431407
nk160414_b@8	YL_F	SF_5	8	150	-0,547532181	-0,809320075	-0,612514883	-0,736623689	-0,703402674	-0,682565495	-0,112580254	0,148976663	-0,053201343	-0,223972071	-0,445876882	-0,372677991	-0,655546502	-0,287706229	-0,064686985	0,088795421	-0,135580935	-0,327113826	0,240711692	0,394061395	0,224456143	0,842671328	0,464333586	0,09013943	0,001041289	0,042320754	0,605227453	0,306905029	-0,006445402	-0,072968564	0,005685959	0,174214715	-0,11926991	-0,344757678	-0,177255401	-0,225961141	-0,113943691	0,01406423	0,00479881	-0,149636169	0,0071199	0,186463356	1,895245555	2,912694604	2,539454243
nk160414_b@11	YL_F	SF_5	11	150	-0,894726461	-1,394673477	-1,063940812	-1,165684966	-1,301700635	-1,274685719	-0,89470377	-0,508247262	-0,342566153	-0,770430615	-0,556598399	0,270219266	0,260085495	-0,034188895	-0,381502179	-0,040580717	0,210348895	0,251119406	0,149743562	0,091368489	-0,250830863	0,269499488	0,353744532	-0,172966316	-0,280434689	-0,058343629	0,138951603	-0,13266153	-0,114054258	-0,328978752	-0,140579092	0,300953141	0,099574253	-0,352849178	-0,387174418	0,055444162	0,261283775	0,057789906	0,027605995	0,434011677	0,174553956	-0,038569125	-0,402749589	-0,664985306	-0,829117839
nk160414_b@12	YL_F	SF_5	12	150	-2,525247216	-1,586062271	-1,310965617	-1,472608163	-1,468033302	-1,0685696	-0,469687975	-0,399551156	-0,624717678	-0,745418896	-0,771636725	-0,722309556	-0,888948699	-0,747493282	-0,202024733	0,152180172	-0,377380887	-0,807665729	0,067741819	0,119049504	-0,211767333	0,331428338	0,796602025	0,424862437	0,00702083	0,115530167	0,346770592	0,534706724	0,39653887	0,493790008	0,328797665	0,20492177	0,154882285	0,283484202	0,364965875	0,062287256	-0,187832815	0,028642066	0,032131046	-0,329274055	-0,295385812	-0,314047097	2,826627443	3,89580169	3,060267166
nk160414_b@20	YL_F	SF_5	20	150	-0,476108389	-0,202552248	-0,373936601	-0,490374013	-0,485172704	-0,603581899	-0,310615144	0,026131881	-0,15683311	-0,282016473	-0,293023371	-0,449976319	-0,977223772	-0,622617472	-0,15223638	-0,40522328	-0,775558784	-0,322983224	0,621898621	0,56718062	0,179745781	0,517512078	0,131655934	-0,190962634	-0,053484291	-0,187800073	0,393023658	0,61038461	0,906202576	0,751549803	0,209454978	-0,038472487	-0,320940249	0,018217136	0,214265182	0,253089956	-0,105334249	-0,054121527	0,044977333	-0,469200528	-0,315522988	0,221957483	3,895254962	5,07803682	4,12997282
nk160414_b@2	YL_F	SF_6	2	150	-1,411321125	-1,377909965	-1,567619808	-1,203355829	-0,856853521	-1,093222408	-1,14175809	-0,564863605	-0,727621183	-1,090411418	-1,387906124	-0,446187016	0,231082953	-0,345548009	-0,605938623	-0,34392739	-0,195665925	0,124654949	-0,287602697	-0,127717519	-0,585359914	-0,036151836	0,336636018	0,191907045	0,441649093	0,700523542	0,245027412	0,575226757	0,382450849	-0,110585401	0,047826165	-0,461531435	-0,120533695	-0,155815181	0,265145436	0,341621279	-0,045386511	-0,03792035	0,259067517	1,150959337	0,035771505	0,151931648	3,882992169	5,575546652	4,038306618
nk160414_b@8	YL_F	SF_6	8	150	-1,55640798	-1,245839039	-1,392286905	-0,9067886	-0,428525944	-0,643680153	-0,871898829	-0,395715595	-0,849256616	-0,994384515	-0,669872611	0,035213255	0,196099838	-0,11376582	-0,419771857	-0,50218418	-0,711394819	-0,541805449	-0,571256436	-0,335378562	-0,796958404	0,053056097	0,162026321	-0,038134546	0,090596923	-0,204548853	0,015028325	0,579216115	0,68668705	0,14931602	0,412142354	-0,012345449	0,475306413	0,080723819	0,286762456	0,574004791	0,315499904	0,094221294	0,148224205	0,56329231	0,653330474	1,570822659	3,020882246	3,703821574	2,88083109
nk160414_b@11	YL_F	SF_6	11	150	-0,301346856	-0,716676107	-1,117971503	-1,216254737	-0,585898682	-0,526977064	-0,649781187	-0,736714987	-0,686028889	-0,47859818	-0,143526074	-0,185578971	-0,533131867	-0,219426641	0,17479119	0,098096287	-0,361040421	-0,076202687	0,048557169	0,109606776	-0,49617351	-0,18116866	0,607688317	0,376421251	0,541836153	-0,251955482	-0,014354839	0,175650158	-0,02065005	-0,335751658	-0,299249402	-0,306655547	-0,065033898	-0,356416261	-0,425645315	0,014599731	0,416685405	0,683266678	0,649908602	0,374853129	0,361189303	1,107345425	0,729457067	0,089631431	-0,633388143
nk160414_b@12	YL_F	SF_6	12	150	-2,855251559	-1,64378433	-1,738131806	-1,571031055	-1,224125277	-1,367718021	-1,806765892	-0,803498474	-1,256651377	-1,032352207	-1,263302668	-0,975456163	-0,201235417	-0,709490175	-1,137185125	-1,01100146	-0,927227998	-0,878052924	-0,825300888	-0,642156622	-1,101627986	0,304873993	-0,294846399	-0,762796185	-0,42295017	-0,108425936	0,065316835	0,725321498	1,086540995	0,344153526	0,889832646	0,452778487	1,435140714	1,297103439	1,307059442	1,165189437	0,339421725	0,337383041	0,406685463	1,104254438	0,88872555	1,744168118	4,237194349	5,482038721	4,162906088
nk160414_b@20	YL_F	SF_6	20	150	-2,884678842	-1,381244124	-1,161869661	-1,552609002	-1,59462108	-1,937865244	-1,814231729	-1,03187126	-1,587378124	-1,609542117	-1,802248445	-1,52471018	-0,797194305	-0,869687506	-1,155016763	-0,936494561	-0,829871679	-0,629038264	-0,693932276	-0,15790387	-0,65214128	-0,015047286	-0,407283469	-0,523256695	0,077437247	0,787839463	0,581300986	0,956245864	0,878099267	0,257504487	0,747526289	0,098177632	0,862453935	0,939897743	1,049520845	1,164250872	0,485461887	0,323856963	0,562511972	1,221738572	0,473300242	0,978033974	4,398070693	6,375597305	5,035611537
nk160414_b@2	YL_F	SF_7	2	150	-1,080051262	-0,870314412	-1,037972021	-1,21931881	-1,17854715	-0,645331997	-0,485576598	-1,001508195	0,114257327	-0,081780115	-0,490261656	-0,150096188	-0,605419741	-0,423179042	-0,095608425	-0,078202848	0,73622675	0,566712993	0,91284781	1,026711594	0,983636712	0,362101111	-0,336233741	-0,528161899	-0,304117529	-0,247040978	-0,542295003	-0,694595738	-0,436770899	-0,347367457	0,086684596	0,125791803	-0,033267767	0,088527054	0,15913534	-0,070339545	0,159338502	0,112041314	0,087948933	-0,024746198	0,356995508	-0,120767964	3,66516145	5,048945015	4,119608137
nk160414_b@8	YL_F	SF_7	8	150	-1,187304158	-0,43785843	-0,377311851	-0,407392964	-0,37198016	-0,176874938	-0,105512539	-0,49481901	0,196063962	0,105756122	-0,270880248	-0,296495198	-0,615588844	-0,320911698	-0,416983266	-0,425004725	0,236971396	-0,136914275	0,500518962	0,355457621	0,359228515	0,162829137	-0,493391126	-0,34569676	-0,13427887	-0,060233031	-0,17979102	0,110461306	0,035332243	-0,109044225	0,054465939	0,01028829	0,001579957	-0,120801465	-0,013373573	-0,426573366	0,659825149	0,701677437	0,458357437	0,71896773	1,387236262	0,451538888	2,768020507	3,021881828	3,078885266
nk160414_b@11	YL_F	SF_7	11	150	-0,118625351	-0,468095176	-0,491971671	-0,387918194	-0,734614805	-0,580539607	-0,456713575	-0,575407919	-0,266510872	-0,356602592	-0,638285622	-0,534326346	-0,182717474	-0,068701571	0,057413493	0,248935623	0,213059682	0,036557302	0,081772519	-0,024490384	-0,045739404	-0,108210928	-0,178105526	-0,057346114	-0,045695567	-0,020668626	0,00484322	0,0408737	-0,223399288	-0,685028767	-0,262425558	-0,436445802	-0,223426196	-0,365016483	0,156004393	0,281135827	0,775100947	0,455313988	0,990679487	0,758339101	0,20287002	0,042831068	0,537564766	0,080589598	-0,499356506
nk160414_b@12	YL_F	SF_7	12	150	-1,07658456	-0,193204645	-0,587612929	-0,545816671	-0,450246007	-0,075845298	-0,367001257	-0,926579156	0,021757203	-0,149620639	-0,47414387	-0,113972983	-0,562268481	-0,081381869	-0,082421894	-0,21948336	0,206271541	0,088858949	0,573165498	0,653203583	0,601413881	0,424764882	-0,414348613	-0,357796535	0,067707114	0,02052316	-0,303030841	0,173219916	0,145896493	0,105153476	0,182070683	0,260385537	0,017227676	-0,18585931	-0,370785647	-1,011209752	0,089855388	0,374813667	-0,089440075	0,28161254	0,560056522	-0,011970324	3,161711847	3,6565095	3,680420526
nk160414_b@20	YL_F	SF_7	20	150	-1,612179406	-0,453511975	-0,769952568	-0,908259736	-1,101436356	-0,205419929	-0,375433996	-1,025451176	-0,084208656	-0,332610585	-0,863116909	-0,582738535	-1,079184903	-0,249214596	-0,096430231	-0,039806953	0,666926795	0,282652149	0,64344709	0,733921496	0,698538503	0,433787718	-0,424293182	-0,408279979	0,22945209	0,117909983	-0,347033054	0,039631732	0,474436409	0,308182156	0,033283313	0,462680695	0,525352351	-0,208584814	-0,336655998	-0,810258359	0,191724834	0,15837291	-0,20928043	-0,345421876	-0,206177934	-0,589409431	3,495670928	4,887409431	4,752113887
nk160414_b@2	YL_F	SF_8	2	150	-1,18857153	0,286080653	0,181593988	0,201745536	-0,124884338	-0,423025779	-0,298388345	-0,787853245	-0,408728205	-0,188054904	0,158044022	-0,359208967	0,232324938	0,50142421	0,175877679	-0,294476686	-0,575515499	-0,665180873	-0,274965392	0,39144969	0,441985007	0,246364868	-0,20490475	-1,003446006	0,107054172	0,281028714	-0,247263054	-0,752171284	-0,346265656	0,347241969	0,562785643	0,103803692	-0,285782714	-0,088499547	-0,50245775	0,23806834	0,625406204	0,672479408	0,523965231	-0,009165659	0,067110161	-0,083554637	3,119088126	5,464907567	4,666358034
nk160414_b@8	YL_F	SF_8	8	150	-1,17962726	-0,189643189	-0,168903347	-0,17075964	-0,312538166	-0,561251307	-0,378890879	-0,587960385	-0,287255914	-0,055373421	0,204893804	-0,192194546	-0,32960019	-0,132287241	0,072258321	-0,223873484	-0,507606888	-0,584719101	-0,117699824	0,431293932	0,354736327	0,157128805	-0,353543585	-1,083862521	-0,013831597	0,128000665	-0,2330709	-0,305779448	0,102480322	0,269840724	0,40765967	-0,079716918	-0,067122716	0,454672008	0,05685708	0,197641015	0,178908523	0,256060058	0,643865839	0,30861061	0,414401873	0,413603975	2,404879935	2,88338682	2,99450281
nk160414_b@11	YL_F	SF_8	11	150	-0,407625673	-0,559626626	-0,514174568	-0,549515707	-0,418879866	-0,569102439	-0,42573872	-0,763566398	-0,191632129	-0,046318122	-0,142997705	-0,504104661	-0,649263152	-0,514313265	-0,378153313	-0,391653805	-0,181890485	0,063616134	-0,29831707	-0,164018024	-0,142893164	0,136069655	0,113349529	0,024689638	0,211677365	0,407217961	0,181019409	-0,143228069	-0,125150938	0,114811194	0,175348254	-0,22411592	-0,113509334	0,536213968	0,341030626	0,463112171	0,21905423	0,33800888	0,472785488	0,175605035	0,030208855	0,143523151	0,539179254	0,299593922	0,049591968
nk160414_b@12	YL_F	SF_8	12	150	-1,05066717	-0,10155961	0,33494807	-0,002849595	-0,232328234	-0,507125303	-0,104927573	-0,324507552	0,089779747	0,35487614	0,425958477	-0,366140214	-0,626170613	-0,156964482	-0,224587152	-0,361643679	-0,70067767	-0,244938544	-0,059606314	0,438032495	0,516731026	0,376565785	-0,082286268	-1,270424688	0,00258582	0,224445894	-0,108199661	-0,364762027	-0,082151071	0,155259709	0,625772277	-0,293805685	-0,26843924	0,493146756	0,109308492	0,314439773	0,529224816	0,246014723	0,599292388	0,154016833	0,187844149	0,149875263	3,248523646	3,856545356	4,005595831
nk160414_b@20	YL_F	SF_8	20	150	-1,238233352	-0,358440088	0,407743651	0,291522643	0,097508639	-0,255445639	0,110606962	-0,295478689	-0,180783229	0,230104195	0,691811666	-0,28453208	-0,216587558	-0,111063852	-0,413097527	-0,480900427	-0,472252793	-0,345284857	-0,051392723	0,375751655	0,180661665	0,240542585	-0,175058552	-1,169824319	0,087678525	0,338892607	-0,412505815	-0,767617691	-0,162880325	0,024773974	0,64458929	0,050764654	-0,202488721	0,393721636	-0,007099947	0,555115353	1,014747767	0,554616364	0,352049458	-0,233128871	-0,132838862	-0,096901449	3,394723127	5,23480964	5,155907142
nk160414_b@2	YL_F	YL_1	2	150	-2,678926939	-1,558013546	-1,548742251	-1,233096171	-1,194061124	-0,764202868	-0,176650631	-0,37210846	-0,512175525	-0,766945475	-0,19612576	-0,832582798	-1,211254306	-1,321473161	-1,360616093	-1,744939029	-0,631686038	-0,193108649	0,266949616	0,141654694	-0,204412556	-0,408540261	-0,215486937	-0,811989125	-0,62088885	0,355401454	-0,513748092	-0,106744575	-0,399284854	1,12153007	1,073782738	1,259605099	0,871422558	0,25492454	0,128018291	1,758240888	2,031922678	1,092960627	0,246842132	0,169626533	1,363858061	1,076077405	5,179568116	7,459334275	7,436559166
nk160414_b@8	YL_F	YL_1	8	150	-2,507902899	-1,833315999	-0,624500482	-1,171712768	-0,901958802	0,053010066	-0,390663551	-0,493906304	-0,209574362	-0,326372399	-0,086087897	0,360420821	-0,116467405	-0,287897912	0,261337237	-0,302493777	0,040089842	-0,047880225	0,276521273	1,007856829	-0,060029914	-0,283060699	0,567622536	-0,01659272	-0,173503475	0,215480283	-0,457074454	-0,413262185	-0,611565144	-0,143189073	0,40217496	0,47818007	0,556767336	0,179818443	-0,000104284	0,047126415	0,17827887	-0,143295814	-0,830601047	-0,59856847	-0,457518401	-1,079084245	4,824882679	7,538293457	8,14889932
nk160414_b@11	YL_F	YL_1	11	150	-0,667240057	-0,820555094	-1,095417062	-1,367094088	-1,241580327	-0,944719202	-1,101022064	-1,234958819	-0,855137228	-0,679447749	-1,001694393	-1,02673225	-1,477645943	-1,096597958	-1,27506665	-0,807681917	-0,37414871	-0,987593747	-0,626360419	-0,292550666	-0,715177712	-0,564600825	-0,207975029	-0,311581959	-0,177438643	0,334869979	0,334911378	0,167908178	0,743457369	0,64080315	0,612747091	0,606194671	0,821609909	0,855712386	0,558702162	1,142935547	1,152074902	1,154229291	0,913896968	0,902794025	1,109546675	0,273660188	0,265454693	0,091309137	0,803600298
nk160414_b@12	YL_F	YL_1	12	150	-1,772845079	-0,847025125	-0,942553211	-0,963707825	-0,503700463	0,238339128	0,119653889	-0,704786741	-0,168434577	-0,249092824	-0,315309488	-0,172870983	-0,336680649	-0,070737137	0,398079714	0,182160698	0,033762946	0,313197523	-0,252595054	-0,146030292	-0,749782955	-0,630983537	0,118165773	-0,412253018	-0,682275767	-0,050109399	-0,375307173	-0,318579693	-0,012802588	0,032922933	-0,049845522	0,335041906	0,919972482	0,318809884	0,707781594	0,570536836	-0,147919375	0,056665844	-0,015716057	0,752700604	0,47705071	-0,002579283	6,058901929	8,405944676	8,669250711
nk160414_b@20	YL_F	YL_1	20	150	-2,485546164	-0,908742734	-1,284109471	-1,401539525	-1,543259541	-1,307615147	-0,803643018	-0,717029784	0,521093272	0,037623333	-0,510869129	-0,914238297	-1,25069708	-0,761483322	-0,888522891	-0,729676289	0,093490623	0,352671333	0,168311885	-0,350159015	-1,070763038	-1,261271654	-0,388435667	-0,069999831	0,883448521	0,916038122	0,027571241	-0,102688707	-0,418745979	0,577381756	0,47812981	-0,233033883	0,298702334	0,587415615	0,844088375	0,750524798	0,858397707	0,270992091	0,311246505	1,532173301	1,411571608	1,229388186	8,050978896	10,78182315	11,2975912
nk160414_b@2	YL_F	YL_2	2	150	0,496867583	0,978645411	0,454437236	-0,737293432	-0,414542485	0,594755433	0,413814622	-0,28101846	-0,064899263	-0,151546789	-0,423333301	-0,579079888	0,353850319	-0,012910327	0,060341648	-0,128474346	0,104167723	-0,639618113	-1,091499077	-0,940974447	-0,114482725	-0,227566393	-0,405301541	0,446004172	0,033092334	1,034940567	1,51595432	1,134060986	0,244344057	-0,18271509	-0,409840769	0,58086296	0,352984368	0,087246146	0,106713498	-0,155170282	-0,422562527	-0,213929767	-0,086540806	-0,020563721	-0,300948221	-0,582460067	1,890192931	4,415868731	4,259846864
nk160414_b@8	YL_F	YL_2	8	150	0,012161477	0,343468071	-0,412297531	-0,947019597	-1,269097741	0,153351659	0,163309253	-0,482517803	-0,372191477	0,199424973	-0,110077927	-0,400977107	-0,44182032	-0,757486853	-0,613068736	0,120039867	0,618469424	0,626914611	-0,048080284	0,130098389	0,254660543	0,422705248	-0,211593366	-0,138320099	-0,604900507	-0,496188655	0,131230463	0,733862883	0,496889009	0,729331866	0,071101192	0,520561145	0,138336329	-0,283985431	-0,520104714	-0,287971563	-0,372416892	0,070780478	0,125219642	0,096792886	-0,158733041	-0,836929026	3,036590851	4,51253563	5,243730761
nk160414_b@11	YL_F	YL_2	11	150	0,73863402	0,521482015	0,792207279	0,203721427	-0,194661983	0,071580754	0,458900148	-0,283813174	-0,535720829	-0,748239037	-0,424237706	-0,635199029	-0,452493004	-0,779453016	-0,538693135	-0,228865568	-0,225368663	-0,602030783	-0,752091457	-0,507379742	-0,32357397	-0,386466249	-0,81938593	-0,524630586	-0,006745296	-0,082278057	-0,117421082	0,6028099	0,625511932	1,010067449	0,820638101	0,744857985	1,094498043	0,888224607	0,515860732	0,30441843	-0,008719607	0,011136332	0,218556651	0,578451839	0,402184185	0,159500318	0,190245256	0,166606726	0,406459751
nk160414_b@12	YL_F	YL_2	12	150	-3,525681492	-1,987702232	-2,790691524	-3,250644803	-3,515883409	-2,608764455	-2,048442278	-1,854825724	-1,456273715	-0,874623299	-0,668483444	-1,090439172	-1,311792803	-1,392008351	-0,343036597	0,555130301	0,123171772	-0,663377629	-0,489679121	-0,346691382	-0,262738069	-0,090368152	-0,35126329	-0,327906174	-0,338447411	-0,01203999	1,372908664	1,097987502	0,356989703	0,88394629	0,017452951	0,228985549	0,298423761	0,525447467	0,438539492	0,536093421	0,318592569	0,42470252	0,352085829	0,157816432	0,046833277	-0,552914077	4,624605543	6,393980648	6,818036513
nk160414_b@20	YL_F	YL_2	20	150	-3,825001802	-2,380417565	-2,455046212	-3,115006863	-2,28330218	-1,529607238	-0,836764509	-0,864603006	0,181570091	0,43118906	0,688918926	0,310734426	0,068883919	-0,093960636	0,485184367	0,308885901	-0,073324386	-1,099751515	-1,212525383	-1,186423316	-0,923822173	-0,6436674	-0,683902078	0,564118444	0,53535827	0,125074297	1,625171002	1,101030502	-0,52028749	-0,608621335	-0,800085692	0,30745093	0,076799208	0,549584219	0,591851393	0,147498292	-0,067504355	0,215214551	0,391433806	-0,179316688	0,00822722	-0,102819295	4,811119898	6,66506899	7,183726879
nk160414_b@2	YL_F	YL_3_F	2	150	-1,259435587	-1,073077796	-0,217725791	-0,05024468	-0,977791071	-0,823835076	-1,025968138	-0,561806562	-0,930791485	-0,695391322	-1,046569525	0,386062757	-0,162031467	-0,847951554	-0,908505687	0,210617754	0,043820496	0,800549574	0,913652813	0,103712589	-0,044030775	1,149953093	1,205540485	0,285841386	0,026101881	-0,201014583	-0,296642517	-0,707594603	0,204463698	0,411536275	0,634864601	-0,271248999	-0,130361259	-0,05537012	0,448584628	0,102424849	-0,349267818	-0,477333263	-1,023061642	-0,406742973	0,014958931	0,70841967	2,11041856	2,516204092	2,135759996
nk160414_b@8	YL_F	YL_3_F	8	150	-3,028769682	-2,346210448	-1,468878676	-1,922511203	-2,692254407	-2,405490658	-2,9991365	-2,370575808	-2,073574953	-1,925295943	-2,218003567	-1,22476157	-1,153311647	-0,825175847	-0,843396291	-0,271421985	0,240462341	0,288585794	0,135898189	-0,150648969	0,603282993	0,744222443	0,557744897	0,51477924	0,869718243	0,012995077	0,486981362	0,188385438	0,52702271	0,755224129	0,901042628	-0,035560488	-0,206005343	0,370115094	0,31685081	0,093039103	-0,177072343	-0,163627099	-0,454904585	0,117541283	0,264054663	-0,028299137	2,997203308	4,443096417	4,107351572
nk160414_b@11	YL_F	YL_3_F	11	150	-1,131543228	-1,789140805	-1,345465429	-1,106100807	-1,531778595	-1,182543046	-1,562440604	-1,288417788	-1,512431565	-0,979897159	-1,14586234	-0,407829868	-0,006957625	-0,472974808	-0,985733535	-0,368704519	-0,003137442	-0,073992955	-0,162005515	-0,044417321	0,414651936	0,779820429	0,271189652	-0,15074839	0,432486629	0,253811366	0,724541309	0,209081644	0,188209017	0,216184173	0,159975037	-0,317267689	-0,586661284	-0,675701809	-0,796556521	-0,572794954	0,236505624	0,872697394	0,90192716	1,110265386	1,274230822	0,754667292	0,428680269	2,02018072	2,041668673
nk160414_b@12	YL_F	YL_3_F	12	150	-4,235217933	-3,495454492	-3,319978223	-3,3767331	-4,034616901	-3,559823107	-3,712269265	-2,458583337	-2,419130412	-2,266464648	-1,794901033	-0,16466382	-0,863652726	-1,183095755	-0,762581802	0,382599479	0,120018453	-0,531258452	-0,533195363	-0,265016448	1,001751441	1,369269893	1,059506153	0,386133089	0,531823626	0,180691643	0,778877226	0,744681332	1,067287988	1,065321885	0,736414265	-0,126258334	-0,410068318	0,09182874	0,217233365	-0,193139367	-0,896658059	-0,775374771	-1,388887444	0,155314209	0,648337481	-0,031534242	2,840628934	4,836028695	4,243330874
nk160414_b@20	YL_F	YL_3_F	20	150	-4,403106459	-3,786899072	-3,219413435	-2,863521705	-3,341383519	-3,759465814	-3,438641438	-2,08928843	-2,704120086	-2,659902687	-1,631470219	0,262205739	0,046177528	-0,581928841	-0,285389304	0,536661321	1,142216777	0,738366144	0,354931306	-0,290004676	0,412123013	0,826127322	0,423009778	-0,250277288	-0,130776722	-0,239044013	-0,243884845	0,159189408	1,161915932	0,951628492	0,473300243	-0,160133735	-0,489198565	0,115120744	0,198307064	-0,129302355	-0,800472915	-0,569505837	-1,404075561	-0,595816289	-0,59297977	-1,101830673	4,12545967	5,628552413	5,693409521
nk160414_b@2	YL_F	YL_4_F	2	150	-2,064113049	-1,412851754	-1,155310467	-1,342982062	-0,815435746	-1,238854684	-1,352263027	-1,25113062	-0,534166769	-0,896581271	-1,185611064	-0,381866228	-0,658260056	-0,585378118	0,016443528	-0,419519485	-0,555829328	-0,404567982	-0,070320123	0,075131613	-0,288596596	-0,777877369	-1,35368708	-0,016870613	1,569040337	0,825948943	-0,393111843	-0,107773444	0,482106779	0,491907685	0,657790725	1,875621551	2,20201885	0,451817064	-0,096888517	0,240815739	-0,163350625	-0,18628785	-0,507973084	-0,734872817	-1,094482954	-1,222454403	1,797543741	2,56567504	1,961854015
nk160414_b@8	YL_F	YL_4_F	8	150	-2,11254777	-0,833905557	-0,765997101	-1,170837332	-0,829578399	-0,911506637	-0,823499042	-0,406439679	0,0338295	0,095104783	-0,630778674	0,144310894	-0,169130112	-0,768131727	-0,299471525	-0,446562431	-0,609783862	-0,350739149	-0,144224896	-0,500822223	-0,113401377	0,51684738	-0,246000973	0,759062534	0,945752424	0,408546543	-0,326834161	-0,20508538	-0,113201354	0,053994459	0,049034975	0,123806904	0,495034273	-0,519110799	-0,532894494	0,748512571	-0,012503045	0,396817207	0,561713359	0,785244581	0,237520859	-0,653116235	3,2308839	4,817013867	4,443671305
nk160414_b@11	YL_F	YL_4_F	11	150	-1,253138458	-1,550612385	-1,463322674	-1,563802227	-1,08748173	-0,716302318	-1,308093263	-1,401862902	-1,18718717	-1,035020867	-1,199343356	-0,429065782	-0,341527	-0,351632177	-0,341715887	-0,423902292	-0,268681858	0,010580187	0,20338279	0,214856863	0,09902958	0,370313665	0,195736212	-0,29053534	-0,095078443	0,326138332	0,372550629	0,006942969	0,007300427	-0,000637717	0,270689324	0,16012041	0,538622108	-0,222590816	-0,41898491	0,171051884	0,224010155	0,246710254	0,355958318	0,609701374	0,673418445	0,81875978	1,17090564	2,361609907	2,254679983
nk160414_b@12	YL_F	YL_4_F	12	150	-2,357501225	-1,366581039	-0,977245068	-1,07256233	-0,869993603	-0,838147388	-1,076540975	-0,165283761	0,190046046	-0,477016024	-1,623225297	-0,586459987	-0,97247289	-1,102731404	-0,515757649	-0,473576532	-0,718807774	-0,565091157	-0,471523867	-0,507495064	-0,288272197	-0,089547707	-0,643252769	0,927908959	1,301943826	1,060628802	0,412334688	0,331424662	-0,003887142	-0,034630136	-0,096538792	0,277139957	0,653010849	-0,618951616	-0,162817423	1,116551125	0,222274866	0,875028398	1,09539183	1,201402852	0,716833866	-0,255749403	3,365443297	4,601075948	4,034298884
nk160414_b@20	YL_F	YL_4_F	20	150	-1,994923887	-0,65026957	-0,134014223	-0,670781188	-0,702005394	-0,829134579	-1,0182326	-0,373272495	-0,044814639	-0,903716617	-1,428530322	-0,38809282	-1,032124134	-0,593680788	0,058586553	-0,140753573	-0,087867284	0,301109641	0,410872955	0,169294591	-0,236689902	-0,41126373	-1,331653963	0,469636792	0,765373428	1,013137019	-0,041030217	0,090332076	0,378694079	0,303439011	0,483405388	0,958648146	0,995950207	-0,572974904	-0,826299851	0,157390958	-0,168622682	0,338403124	0,15438459	0,210926024	-0,017228959	-0,840005597	4,140855431	5,926141435	5,591293416
nk160414_b@2	YL_F	YL_5_F	2	150	-0,667916858	-0,471068051	-0,373808212	-0,535799906	-0,446018919	-0,116049899	0,117788004	-0,11421997	-0,496406474	0,508109967	0,183232924	-0,294588367	-0,600519786	-0,215782312	0,010308667	-0,328621776	-0,584247002	-0,048113539	0,007208809	0,198479889	-0,445027951	-0,6486113	-0,134692161	-0,037741735	0,603909877	0,296012026	0,355224867	0,949018152	0,846773974	0,943737523	0,334647988	0,53230384	-0,311028241	-0,255792893	-0,288618584	-0,217983283	-0,775140286	-0,411912681	0,183435778	0,154127888	0,275559806	0,382078635	1,298368885	1,981522498	1,570755206
nk160414_b@8	YL_F	YL_5_F	8	150	-0,57351989	-0,655850625	-0,512333304	-0,719251562	-0,472046186	0,043092223	-0,144225735	0,019238544	-0,549661869	0,11861051	-0,20883564	-0,579219859	-0,778905415	-0,680463169	-0,411112675	-0,272140612	-0,087224374	-0,053922916	-0,199805833	-0,143231515	0,065107171	-0,169394788	-0,310633041	-0,168133165	0,255606776	0,008646355	0,037151142	0,351859226	0,053853162	0,251914234	-0,053066872	0,442429634	0,546054944	0,46369395	0,119172667	0,396064417	-0,179434379	0,626951926	0,398273254	0,278745422	-0,115884197	0,410945136	2,469421265	3,289857738	2,837213001
nk160414_b@11	YL_F	YL_5_F	11	150	0,194092074	-0,550200581	-0,5086776	-0,614738197	-0,873166741	-0,7149222	-0,793619931	-0,780970569	-1,067071587	-1,191219296	-1,201106816	-1,037124969	-0,95806164	-1,140368297	-0,631457638	-0,425807583	-0,449370719	-0,626947731	-0,545050263	-0,525760601	0,027245607	-0,246511607	-0,372275791	-0,452581703	0,028454049	-0,187181793	-0,305796662	-0,291173627	0,042252248	0,288225014	-0,002608977	0,453129467	1,138633588	0,810400036	0,701263911	1,001263342	1,29179125	1,401499144	1,18465906	1,030369036	0,943354287	1,035736035	1,068228622	1,654755051	1,219792303
nk160414_b@12	YL_F	YL_5_F	12	150	-1,275385421	-0,339898893	0,034009839	0,0443562	-0,112163793	0,210835037	0,253654403	0,274300345	-0,406282268	-0,164521364	-0,011015973	-0,194472075	0,144776778	0,223301378	-0,072790041	0,024221042	0,171034726	-0,352274486	-0,094969314	-0,349229808	0,036006841	0,02954828	0,277641945	0,268811504	0,656785376	0,214737529	0,0834906	0,177324553	-0,108801047	0,221953814	-0,11721026	0,153031307	-0,044838877	-0,304037883	-0,431144196	-0,191298712	-0,63771547	0,397425016	-0,24095481	0,070660914	0,007413599	0,297407143	3,612946193	4,992286556	4,368824586
nk160414_b@20	YL_F	YL_5_F	20	150	-0,620131695	0,213135269	0,448779063	0,182449326	0,069801247	0,025816113	0,273264583	-0,19390039	-0,709969207	-0,29301294	0,036040086	0,150878387	0,27520455	-0,067144986	-0,315693041	-0,310008338	-0,343943929	-0,575999691	0,115035352	-0,085495088	-0,203357544	-0,086664263	0,129529987	0,090968876	0,21426913	-0,314603019	0,166588828	0,652825792	0,480717452	0,347009244	-0,034661855	0,169577494	-0,388520459	-0,163910467	0,223789527	0,220189403	-0,235240628	0,067620658	-0,319788992	0,104787639	0,431499899	0,857564334	3,550476257	4,980683915	4,681721535
nk160414_b@2	YL_F	YL_6_F	2	150	-0,941212826	-1,479692426	-0,779754895	-1,105822139	-1,043644872	-0,98280308	-1,321545413	-1,490394922	-1,244588526	-1,348578531	-1,262811232	-0,725024342	-0,237569285	-0,606098431	-0,785445057	-0,817706834	-0,957688274	-0,922129035	0,405059215	0,824448921	0,288224038	-0,34440142	-0,074765324	-0,413772355	0,298176177	0,213625427	-0,085703496	0,079725179	0,271308326	0,058127335	-0,630313893	0,198232622	0,43324726	0,456924302	0,133428981	0,404478773	1,040824879	1,280757743	1,291391703	0,185447959	0,538154712	0,706341445	2,41493057	2,545758692	2,211216643
nk160414_b@8	YL_F	YL_6_F	8	150	-1,211549354	-1,528670979	-1,218084079	-1,514519988	-0,958843108	-0,555600656	-0,443637124	-0,507121435	-0,962843455	-1,370719527	-1,443733112	-0,719038386	-0,394533195	-0,768559222	-0,876708537	-0,727256327	-0,235701596	-0,229813704	-0,481285294	-0,424695874	-0,434725031	-0,738047719	-0,228724663	-0,487304336	-0,017985601	0,553522018	0,51123238	0,627243018	0,560179939	0,705960289	0,358484598	0,630910661	0,49193454	0,455047805	0,262362585	0,691198229	0,417527822	0,414593483	0,875168	0,65274779	0,814764976	0,559527075	3,105288256	3,672712738	3,659162887
nk160414_b@11	YL_F	YL_6_F	11	150	-0,740531861	-0,476622776	0,206254178	-0,443475362	-0,417703188	-0,438872776	-0,237514189	-0,616585799	-0,848356519	-0,897316271	-0,38442957	0,121533673	-0,252905169	-0,942313158	-0,773248648	-0,330063432	0,245888133	-0,227640742	-0,455920131	-0,239774886	0,372253081	0,374384386	0,34785294	0,013988515	0,25244779	0,823198077	0,40467643	-0,084089482	-0,15517097	0,062100119	0,005961716	0,188355999	-0,26587638	-0,414079883	0,229991762	0,871355345	-0,021910099	-0,386087001	0,272788368	0,346733213	0,325267588	0,219922736	0,631352497	0,846381462	1,31822683
nk160414_b@12	YL_F	YL_6_F	12	150	-2,858223048	-2,002539075	-1,999066621	-1,590907845	-1,251476001	-1,361460556	-1,588176652	-1,567679034	-2,146375021	-2,485716078	-1,972243999	-1,353926593	-1,008928737	-1,674440685	-1,144080408	-1,000222851	-0,993956678	-1,09251496	-1,050257845	-0,620976884	-0,678415986	-0,849134078	0,20013134	0,22916366	0,347084533	0,676696522	0,803986731	0,786346282	1,14777138	1,220607385	0,835142947	1,565606164	1,061435954	1,004011259	0,615757074	0,68420324	0,398732872	0,389069009	1,17559451	0,297762815	0,714193121	0,775507863	4,743449377	5,777850472	5,086748873
nk160414_b@20	YL_F	YL_6_F	20	150	-1,305167444	-1,2829395	-0,873520027	-1,089103802	-0,739356815	-0,822068525	-1,403820441	-1,491146994	-1,528208228	-1,498702028	-0,793462542	-0,363792795	0,280103537	-0,499245199	-0,263342787	-0,596637297	-0,641504592	-0,664751596	0,262080959	0,373143815	-0,02972568	-0,548249375	0,048566886	-0,223743189	-0,012572422	-0,17716601	-0,32113768	-0,185589303	0,162950978	-0,091500181	-0,297890921	1,037396729	0,783864795	0,789452665	0,138989352	0,650057233	0,50686894	0,541615569	0,594926387	-0,45970556	0,359430225	0,428665885	3,930697625	4,666349587	4,532243842
nk160414_b@2	YL_F	YL_7	2	150	-0,14322609	-1,003715458	-1,157863375	-0,608526421	-0,286398991	-0,19049205	0,038260902	-0,323572002	-0,666925371	-0,627198518	0,009101639	-0,097980027	-0,37604043	0,394753503	0,791947624	0,820226213	0,737012511	0,301647123	-0,37023882	-0,723625642	-0,462286586	0,004532996	0,109656672	0,199989159	0,221699372	0,25325181	-0,331112647	-0,160095598	-0,217521161	-0,800828244	-0,585008781	-0,619684185	-0,952227251	-1,046377392	0,098397991	0,058702281	-0,225151508	0,022163583	1,309761915	1,635332989	0,728250668	0,293153054	2,462412039	4,134031821	2,970490763
nk160414_b@8	YL_F	YL_7	8	150	-0,355258396	-0,616385582	-0,70151346	-0,304165924	-0,311246877	-0,180717322	-0,339555319	-0,374649969	-0,359680067	-0,01871033	-0,155969862	-0,055688027	-0,272642237	-0,19946212	-0,012486573	0,510761892	0,606841505	0,413302571	-0,267078664	-0,697572625	-0,898270935	-0,184677661	-0,1846821	-0,266922807	-0,254611604	-0,070866136	-0,216839841	-0,364170751	-0,079202727	-0,395636559	-0,354460495	0,25789652	0,293781666	0,060693223	0,508346705	0,157503195	0,538056262	0,42737946	0,558317566	0,598361771	0,18069225	0,196311527	1,967275673	3,017299798	2,664273872
nk160414_b@11	YL_F	YL_7	11	150	0,734813271	-0,005975011	-0,222877216	0,103596111	-0,303942679	0,092785504	0,123168491	-0,169820286	-0,608622191	-0,738665274	-0,412893874	0,021174232	-0,078057434	-0,532627056	-0,38715775	-0,256164972	-0,446145143	-0,424812341	-0,384052622	-0,526868935	-0,937483521	-0,782921702	-0,35094566	0,344286114	0,645300006	0,374482667	0,330686742	0,35737785	0,542233766	0,481241473	0,104328031	0,309337639	0,456408716	0,192692882	0,336800861	0,368984841	0,433808081	-0,002252769	0,063787024	0,15945296	0,246747174	0,468220803	0,558140978	-0,018494119	0,020427336
nk160414_b@12	YL_F	YL_7	12	150	-1,350507105	-0,940180206	-1,279949265	-0,76584263	-0,609589592	-0,282268449	-0,447494816	-0,384987145	-0,347837002	-0,235841774	-0,194934814	-0,182566256	-0,263682266	0,254744825	-0,179549526	-0,272763192	0,154384153	0,382032976	-0,210746589	-0,694619456	-0,705136471	-0,231014565	-0,497300694	-0,281145029	-0,027458282	-0,274624632	-0,18414456	-0,15605892	0,198739323	0,107598807	0,331177657	0,422115065	-0,285826527	-0,235183135	0,322446786	0,29879854	0,239666849	0,423068462	0,830756176	0,911225896	-0,02411173	0,167949883	3,709172362	4,838292102	4,191936019
nk160414_b@20	YL_F	YL_7	20	150	-1,788783376	-1,213657804	-1,467772659	-0,66388587	-0,418479863	-0,523279347	-0,586719864	-0,572280473	-0,478379042	-0,317617429	-0,114966893	-0,421291341	-0,218096215	0,553631347	0,274343602	-0,070923943	0,167129808	0,19106021	-0,25938666	-0,536503124	-0,252296832	0,59265166	-0,004662095	-0,329534791	0,280861234	0,167933422	-0,197780941	-0,280031812	-0,180472466	-0,215928036	0,181791264	-0,193441469	-0,835798995	-0,441328117	0,365055153	0,073409167	0,067037308	0,297552525	0,54921425	0,79077434	0,386368109	0,374797162	4,698187802	6,159488834	5,419702483
nk160414_b@2	YL_F	YL_8	2	150	-1,109135845	-0,114994968	-0,558911015	-0,259525652	-0,774240737	-0,208111156	-0,265500139	-0,367921883	-0,143590222	-0,090073442	-0,84204374	-0,53654843	-0,779924731	-0,543377532	-0,63338152	-0,299258362	-0,451982201	-0,817346065	-0,799090099	-0,620733858	-0,593704006	-0,148484225	0,09380758	-0,431016018	-0,712911641	-0,116627933	0,051424628	0,297817751	-0,077472109	-0,18557165	-0,412318972	0,06084893	0,42361362	1,468465016	1,250242318	0,512655693	0,867894344	1,234145174	1,392036287	1,348842084	1,29217407	1,415754543	2,712706425	4,938064848	3,717435086
nk160414_b@8	YL_F	YL_8	8	150	-1,984313764	-0,577821861	-0,647138252	-0,618430797	-1,067660517	-0,683912193	-0,566793949	-0,747559816	-0,792411334	-0,291146235	-0,758795903	-0,385097807	-0,39761062	-0,420697512	-0,53304482	-0,347160695	-0,543009386	-0,745767931	-0,699359385	-0,730208928	-0,940065429	-0,46743481	-0,061940087	-0,334547233	-0,191511199	0,431928999	0,280114813	0,503020666	0,366476488	0,282589697	0,057524359	0,356718329	0,054535884	0,700315422	0,724375373	0,190478628	0,669875837	0,874800392	0,896889337	1,166606551	1,373591503	0,964542941	2,32963243	3,573776623	2,737745729
nk160414_b@11	YL_F	YL_8	11	150	-1,264509028	-1,054245357	-0,902956433	-1,02181972	-1,459419287	-1,096158729	-0,850408362	-0,753030202	-0,440877925	-0,31947741	-0,5402267	-0,232550274	-0,212712386	-0,452796529	0,087387938	0,215360365	-0,038997597	-0,297040974	-0,152521124	-0,188049442	-0,405456813	-0,341047255	-0,004859599	0,026016288	-0,144342041	0,074618858	0,333457682	0,450575932	-0,033036491	-0,087489906	-0,340711678	0,229780739	0,117203964	0,099724805	0,148671715	0,11977709	0,22785565	0,441086849	0,405146485	0,495174138	0,62014339	0,029394256	-0,078897822	0,11609841	-0,363213604
nk160414_b@12	YL_F	YL_8	12	150	-1,966783922	-0,197090927	-0,046841958	0,085615387	-0,812667081	-0,556589548	-0,448911727	-0,624860249	-0,559643371	-0,144834147	-0,892796982	-0,470531115	-0,50263128	-0,611286241	-0,726156261	-0,420733019	-0,299761935	-0,434179064	-0,102676735	-0,073673024	-0,393065942	-0,050553123	0,453570631	-0,379027582	-0,402288301	0,421064025	0,006835467	-0,137015651	-0,101371758	0,048290282	-0,263243269	0,340053813	0,265129541	1,07448376	0,967861983	-0,062213806	0,789703565	0,577503913	0,6390324	0,739675162	0,513796977	0,099653569	3,106153242	4,553229802	3,752548326
nk160414_b@20	YL_F	YL_8	20	150	-1,615719068	0,318514801	-0,150282332	0,243775619	-0,737943196	-0,107840747	-0,164064687	-0,257105664	-0,527930783	0,094183468	-0,875481209	-0,651953399	-0,787165585	-0,507201798	-0,816919685	-0,396381491	-0,486954455	-0,176661981	0,091547435	-0,045061117	-0,317282819	0,150388129	0,499221517	-0,336795986	-0,643692082	-0,410944895	-0,657954156	-0,59299612	-0,119560432	-0,186763468	-0,565681119	0,561537001	0,517914343	1,143898579	0,720982821	0,533957059	1,344827328	0,902152962	0,929314382	1,17970942	1,33668577	0,597177606	4,038640519	6,39338606	5,719769174
nk160419_a@5	YL_F	F_1	5	150	-0,026227109	1,358855292	0,57856393	-0,256195076	-0,092388329	0,071365138	0,096430106	0,268987962	0,29937341	0,530348545	-0,164356543	-0,245994429	-0,639661101	-0,478949298	0,10019809	0,520406158	0,079559317	-0,183162138	0,512717064	0,025175834	0,278392024	0,452335059	-0,035820707	-0,283736041	-0,395178158	-0,196931899	-0,027077122	0,064885101	-0,067664208	-0,468897241	-0,217470908	0,493658627	0,123771555	0,574288986	0,295681558	0,233441525	0,164833301	0,18372772	-0,165948118	-0,532224119	-0,512677845	-0,795031624	-1,532538828	-0,968922203	-0,883423479
nk160419_a@13	YL_F	F_1	13	150	-1,275469687	-0,288121901	-0,657364186	-1,047302437	-0,98761276	-1,102103151	-0,773694557	-0,263423243	-0,747677908	-0,387278981	-0,559301893	-0,334462919	-0,388075827	-0,052760518	0,327815644	-0,083944036	0,036918492	-0,027915711	0,434234127	-0,08976983	-0,072405277	0,214689928	-0,020959057	0,088077583	0,023614277	-0,190741615	-0,017438837	-0,277582279	0,198451424	0,227228649	-0,039268568	-0,129685842	-0,427391353	0,218160656	-0,051400671	-0,234551074	-0,073518423	0,272201105	0,658434201	0,371348266	0,423982912	-0,112580862	-0,085870837	0,282011229	-0,388485233
nk160419_a@14	YL_F	F_1	14	150	-1,243578844	-0,128464851	-0,220828047	-0,478869675	-0,15054707	-0,112784601	-0,300902933	0,109602917	-0,259625186	0,434677426	0,130001896	0,0628453	-0,49258078	-0,567628447	-0,713148074	-0,900752907	-0,835475294	-0,526550007	0,033230401	-0,464821849	-0,434231477	-0,208459831	-0,659160313	-0,144286574	-0,19561035	-0,314551099	0,07052489	0,024342354	0,535257524	0,662108299	0,600462119	0,615807402	0,101391895	1,081086587	0,571624897	0,348754425	0,520995533	0,398226918	0,329187888	0,371407632	0,098857978	-0,364081492	-0,285511938	1,50005248	1,276281001
nk160419_a@15	YL_F	F_1	15	150	-0,135250488	0,669470269	0,341659823	0,124920717	0,454368013	0,156391651	0,279845604	0,393462753	-0,06198519	0,502791881	0,195981937	0,421984567	0,09698464	-0,234825389	-0,631667354	-0,803216745	-0,622325927	-0,598460973	-0,289362901	-0,479741152	-0,648083082	-0,034864127	-0,289301147	0,032116919	-0,418442826	-0,765723902	-0,187713301	-0,319712899	-0,008760652	0,106887191	0,322221959	0,387265646	0,261655398	0,953427362	0,212566855	0,175584109	0,807482801	0,734320924	0,906002618	0,717720253	0,718279605	0,088938814	0,063183323	0,63598242	0,285167373
nk160419_a@17	YL_F	F_1	17	150	-1,476034897	-0,433819801	0,479169634	-0,307853584	-0,426756538	-0,49516834	-0,95935752	-0,305791925	-0,804884885	-0,319078571	-0,335044536	-0,402560922	-0,777420241	-0,716614404	-0,832240561	-1,238469651	-1,021799196	-0,90574181	-0,278260128	-0,652381602	-0,159532334	0,27490901	-0,302398174	0,093000443	-0,261111749	-0,476706292	-0,18918405	-0,306748397	1,385716078	0,90581419	0,822954907	0,948534759	0,372652392	1,01519885	0,828239641	0,793240975	0,937280262	0,197007191	0,130435653	0,151229242	0,962916393	1,064465463	0,163843899	0,054429863	-0,683977624
nk160419_a@19	YL_F	F_1	19	150	-0,80526777	0,257801749	-0,428825342	-0,294424366	-0,381010343	-0,282548699	-0,371615675	-0,327196458	-0,679651671	-0,304720454	-0,452457947	0,161806209	0,150494373	-0,096757411	-0,350398703	-0,621398196	-0,647610989	-0,482867397	-0,287756721	-0,336468278	-0,690733606	-0,218603019	-0,432157905	-0,13746721	-0,320825242	-0,629585156	-0,38692971	-0,340546622	-0,166692238	0,037500719	0,603295868	0,521906654	0,295820199	1,065091221	0,702176635	0,391333769	0,451949866	0,365251797	1,029139008	0,823488695	0,719299294	0,367176807	0,622229387	1,416438924	1,011775648
nk160419_a@25	YL_F	F_1	25	150	-0,602497255	0,407512638	-0,642823169	-1,124996946	-1,113761463	-1,029891181	-0,735206831	0,262497885	-0,381499738	-0,375878977	-0,229235671	0,166963422	-0,161135667	0,133800799	0,169327269	-0,719178952	-0,564533765	-0,172142915	0,670227664	0,293690454	-0,035507173	0,420962251	0,300404044	0,422793849	0,278060203	0,349760087	0,477135627	-0,088742391	0,316183572	0,008365597	-0,288236139	-0,3407941	-0,659977721	-0,014723822	-0,298659021	-0,509114079	-0,363265206	-0,41840031	0,417193451	0,438778582	0,141612546	-0,255435941	1,596207816	1,89053456	0,976556991
nk160419_a@26	YL_F	F_1	26	150	-0,964320092	0,14904968	-0,209089151	-0,614183631	-0,761837357	-0,758444825	-0,795375123	-0,182127816	-0,757459059	-0,982041116	-0,690831009	-0,596849978	-0,559059609	-0,482300922	-0,882074149	-1,759563036	-1,377974765	-1,088845034	-0,317856754	-0,47928134	-0,15294043	0,173793594	-0,086611061	0,366121978	0,340742304	0,069547646	0,177701745	-0,031951493	1,316363951	0,918071075	0,727843195	0,369241166	0,119781774	1,054870148	0,774132649	0,343967039	0,727501224	0,22913451	0,395215285	0,402110136	0,489515605	-0,208570705	-0,478822444	-0,61361368	-1,284270448
nk160419_a@5	YL_F	Mol_1	5	150	-1,238522498	-0,010902779	-0,320396173	-0,618693724	0,073826999	0,435923318	0,82364603	0,443556419	0,095735883	0,031659012	-0,474098302	-0,014935359	-0,391826642	-0,362767504	-0,145164099	0,32029534	0,471470683	0,165929042	-0,102193133	0,006721094	-0,432116973	-0,195878879	-0,225274366	0,118775286	-0,19236593	-0,583485298	-0,126698869	-0,458052478	0,117214631	-0,121670608	-0,313053232	-0,17800465	-0,066900324	0,800247593	1,004435849	0,949227547	0,46810982	-0,046968214	0,181596612	-0,172566747	0,075711118	0,401195749	0,341830245	1,894733892	1,173493551
nk160419_a@13	YL_F	Mol_1	13	150	-0,856905832	-0,002902122	-0,319674628	-0,6112376	-0,189694244	-0,222752785	0,31781302	-0,29872823	-0,484554874	-0,307879157	-0,541489717	-0,229168439	-0,434573964	-0,181637756	0,049647377	0,621367262	0,619391005	0,001281953	0,024555216	-0,32886261	-0,745121825	-0,379287551	-0,957202185	-0,093795537	-0,012062954	-0,53134238	-0,294631685	-0,624671385	-0,278947251	-0,664333986	-0,358612359	0,817936902	1,030509649	1,15367148	0,412041833	1,038006031	0,500177092	-0,108014676	0,361689817	0,13348014	0,499239118	0,436286796	0,67959918	0,69791089	-0,042202451
nk160419_a@14	YL_F	Mol_1	14	150	-1,004966511	0,286277777	0,328867372	0,045504339	0,607999591	0,678063586	1,169605678	0,792488239	0,189534903	0,057142978	-0,240867044	-0,030320402	-0,375782328	-0,109624005	0,021501586	0,363011289	0,577660452	-0,085773569	-0,243161239	-0,508783974	-0,812067858	-0,507068324	-1,098041462	-0,081884924	-0,029571808	-0,376353758	0,203298565	0,141791283	0,453711849	-0,229403976	-0,158977109	0,221019017	0,6520788	0,682331005	0,427201006	0,938529388	0,251439579	-0,224496746	0,356179154	-0,177573429	0,18035899	0,397024485	1,292066894	2,576290042	2,224510689
nk160419_a@15	YL_F	Mol_1	15	150	-1,21756379	-0,689170802	-0,88571702	-1,011704714	-0,780330734	-0,514222706	0,024664686	0,013292596	-0,065300447	0,218911152	-0,548647263	-0,128325287	-0,516039219	-0,269908948	-0,016996759	-0,023320465	-0,032369053	-0,619821245	-0,158857077	-0,4456793	-0,549044384	0,189484354	0,016581151	0,204637982	-0,412760289	-0,98235944	-0,406390408	-0,298951601	-0,070751427	-0,198188447	-0,002915938	0,406622612	0,016336644	0,44850774	0,137864601	0,324191747	0,52038768	0,850875695	1,311198161	1,254638918	1,447788834	1,351518497	1,228189024	0,855079626	0,352550545
nk160419_a@17	YL_F	Mol_1	17	150	-1,245082795	1,078419816	1,09467685	0,264576982	0,102042092	-0,331337267	-0,450397328	-0,81961243	-0,138716012	-0,20939462	-0,397999394	-0,48696206	-0,584037663	-0,179915863	-0,001284615	0,43634376	0,22290969	-0,668951013	-0,659295894	-0,634027405	-0,619125773	0,154999711	-0,600244462	0,806871636	0,553178696	-0,204558742	0,162950167	-0,30898642	0,121186964	-0,457586849	-0,218279904	0,401460085	1,219673357	0,798295334	0,14982512	0,40467193	0,007414006	-0,438166603	0,649337107	0,370305859	0,361463857	0,733655681	0,525218478	0,124735402	-0,416924824
nk160419_a@19	YL_F	Mol_1	19	150	-1,396881513	-0,556147643	-0,54179618	-0,615636672	-0,353799464	-0,434568004	0,1236384	0,22734976	-0,471602529	0,78995239	0,024267433	0,628507152	0,157442985	0,343819455	0,557870082	0,919835253	0,669655996	-0,106879212	0,197345043	-0,352990859	-0,629717413	-0,126822675	-0,644446827	-0,29456052	-0,772913197	-1,028455817	-0,278693607	-0,559926753	-0,404721975	-0,680986787	-0,273154989	0,505817276	0,01785028	0,519894193	0,195750893	0,544746137	0,10532748	0,098499457	0,469819604	0,197822752	0,727959848	0,426111029	0,427904317	0,603501101	0,157292058
nk160419_a@25	YL_F	Mol_1	25	150	-0,295152563	0,297350474	-0,276853188	-0,549042351	-0,145152391	-0,02775117	0,72120949	0,434205536	0,153425705	0,445811412	-0,291727973	-0,016833638	-0,178245057	0,213163121	0,280344776	0,703370632	0,858097866	-0,146799338	-0,086405873	-0,533137206	-0,536691327	-0,296778565	-0,766382815	-0,158970374	-0,17335821	-0,286420435	0,008924957	-0,438680513	0,305163245	-0,188595176	-0,218105761	0,624640941	0,433023887	0,365734316	-0,091535461	1,073586136	0,23793926	-0,510733734	0,012027027	-0,196613317	0,216237617	0,319345641	1,459676754	1,774359922	1,082551195
nk160419_a@26	YL_F	Mol_1	26	150	-1,299385379	0,290381213	0,184180479	-0,401037571	-0,147930259	-0,695788813	-0,171106247	-0,678103461	-0,524259066	-0,76425474	-1,410362583	-0,963515577	-0,74165649	-0,437013254	-0,557151498	-0,343443984	-0,141811662	-0,881818991	-1,042338929	-0,858100189	-0,990240375	0,017089541	-0,43297137	0,398924228	0,699132223	0,329676477	0,389289619	0,072070804	0,577870909	0,221813927	0,187318488	0,609388725	0,911040927	1,12941888	0,685265564	1,385110932	0,709522199	-0,170481506	0,434215305	0,213759809	0,705462944	0,942469737	0,953869254	0,199449834	-0,757664116
nk160419_a@5	YL_F	SF_3	5	150	-0,474690501	1,774732218	1,424812827	0,539489148	0,311064045	0,158415456	1,078580052	0,645432222	0,67846593	1,404088003	1,074435917	1,320807532	0,345772241	0,613325768	-0,169776453	0,270274209	0,125467675	-0,48536017	-0,565914556	-1,155971349	-1,218717113	-0,905904036	-0,991114025	-0,818612857	-0,453134344	-0,609917946	-0,224785351	0,516595671	0,327487387	0,990267267	1,171905342	1,13608099	0,297292324	0,294447846	0,119025992	-0,531608675	-0,270587946	-0,433913976	0,069886948	0,162246001	0,129433477	0,082975367	1,616435898	2,856540976	1,739468586
nk160419_a@13	YL_F	SF_3	13	150	0,104712524	0,346930763	-0,338393639	-0,592910406	-0,309758801	-0,135628211	0,394308524	0,026750427	-0,262787155	0,120267878	-0,358717325	0,391410167	-0,111287837	0,531241354	-0,003065682	-0,236789533	-0,000503643	-0,231490542	0,188765433	-0,243784291	0,202085592	0,31282808	-0,140300765	0,033709194	0,10219297	-0,306331683	0,245105584	0,146881055	0,257534673	-0,359838537	-0,674989854	-0,070141933	-0,395492449	-0,16049927	0,111842341	-0,495286908	-0,023792685	-0,010360999	0,925658443	0,37341903	0,516175049	0,570553577	1,524202283	1,755188812	1,166311043
nk160419_a@14	YL_F	SF_3	14	150	-0,515780186	1,010248737	0,285742153	-0,376040684	-0,630068337	-0,490614066	1,065272023	1,209386402	1,313865917	1,742950142	0,921566781	1,879324114	1,159998644	1,00906549	0,1998102	-0,062469823	-0,240309076	-0,60828312	-0,732229011	-0,65840412	-0,592140831	-0,526215294	-0,19266017	-0,477474941	-0,138304684	0,074887083	0,254442636	0,047099223	-0,314066474	-0,252672424	0,150107222	0,732659847	-0,038158997	0,068625887	0,547543145	-0,361963135	-0,458841637	-0,869697824	-0,525108569	0,003868136	0,652883681	1,231687143	3,311632045	4,243769074	3,546663913
nk160419_a@15	YL_F	SF_3	15	150	-1,238260431	-0,905722351	-1,247127339	-1,819766395	-1,73836432	-1,817024929	-1,450989275	-1,475696388	-1,411804581	-0,634096421	-0,964574679	0,129134841	-0,130724891	0,013508591	-0,288750763	-0,377518811	-0,06137868	-0,359614481	-0,205804566	-0,667587998	-0,930320587	-0,312732011	-0,414542664	0,028954173	-0,140550972	-0,598254875	-0,051319636	0,1995398	0,971694663	-0,045337065	-0,084868811	0,371941232	0,171549015	0,477638778	0,261195106	-0,261186233	0,518700245	0,113500343	1,618431976	1,019278405	0,993580472	0,650593243	-0,18261148	-0,62707216	-1,319274981
nk160419_a@17	YL_F	SF_3	17	150	-1,207640836	-0,336802571	-0,844985096	-1,213005067	-0,896250387	0,081485986	2,193658678	1,646223222	1,356281809	1,092129384	-0,094396816	0,878349488	0,427919609	0,468623896	-0,309171633	-0,413300844	-0,563283927	-0,82488767	-0,626535214	-0,702263644	-0,728538596	-0,558183934	-0,492409803	-0,411191107	-0,212206841	0,58785654	0,567359452	0,067741407	-0,193008186	-0,271369778	-0,357050818	0,187569221	-0,163837299	-0,03309179	0,177160053	-0,331562422	0,346879562	1,189999068	1,224874905	1,161956169	1,157273865	0,863002867	2,270084958	2,495465573	1,724063229
nk160419_a@19	YL_F	SF_3	19	150	-0,805750661	0,004046985	-0,420612762	-0,944713192	-1,053916049	-1,309312223	-0,854707924	-0,751614126	-1,133145357	-0,474919761	-0,675163342	0,961577967	0,109569485	0,104727768	-0,322910882	-0,37750888	-0,090426391	-0,263911423	-0,226385321	-0,640903126	-0,238391956	0,209572913	-0,268795587	0,145629976	0,469575827	-0,215420197	0,014524621	0,051646537	0,690397705	-0,159255293	-0,303984258	0,093505898	-0,203625553	0,051423163	0,048802378	-0,500760931	0,254481039	-0,223814659	0,872175618	0,633647014	0,6297892	0,387482149	0,358226206	0,600472948	-0,240473605
nk160419_a@25	YL_F	SF_3	25	150	-0,963852232	-0,47043979	-1,15207938	-1,662726188	-1,383050014	-1,457072125	-0,726882716	-0,762576487	-0,970148858	-0,518348814	-0,383215031	0,32310924	-0,208243591	0,743436124	0,190465464	0,029775463	0,198397697	0,057571279	0,420647938	-0,077065183	-0,104462443	-0,256028897	-0,488802371	0,164651239	0,466620595	-0,145473046	0,740352383	0,272841802	0,517985113	-0,282423745	-0,609212604	0,228600299	-0,349227436	-0,41929191	-0,504019335	-0,818543483	-0,370220577	-0,337959771	0,631734523	0,36799906	1,065681578	1,042357538	4,448691073	4,554199009	3,810277809
nk160419_a@26	YL_F	SF_3	26	150	-1,476451216	-1,069855174	-1,457481033	-1,680090409	-1,811004736	-1,088072574	-0,031744104	-0,963427174	-0,621935495	-0,349907963	-0,955710528	-0,131727609	-0,807523873	0,111151315	-0,60123279	-0,629140681	-0,348481466	-0,641079598	-0,062122819	-0,325808879	-0,664807957	-0,968777621	-0,774302349	-0,062935226	0,470257947	0,085590429	0,915961568	-0,151574266	-0,476886082	-0,219592278	-0,263814499	0,895609515	0,41782847	-0,034029285	0,587058446	-0,038715528	0,344937945	0,778029751	1,961952018	1,589885373	1,933452893	1,717119259	4,379130675	4,624079726	3,749319799
nk160419_a@5	YL_F	SF_5	5	150	-2,847247067	-1,751002522	-1,71988895	-1,393704116	-1,511670271	-0,552748519	-1,241670688	-1,291947682	-1,877365414	-0,842767747	-1,140865301	-0,883121185	-1,206711555	-1,169675395	-1,115633799	-1,169242869	-1,126163575	0,903212878	1,074869216	-0,103167705	0,50558079	0,404504716	0,611823943	1,163750406	0,554669401	0,942074746	1,504085752	0,352309125	0,089006501	0,842123102	0,023731214	0,003622439	-0,624933115	0,129458561	-0,140487557	-0,185768618	0,43582909	-0,095798258	-0,290430179	-0,288653162	-0,336076433	-0,739384321	1,29511939	1,220895303	0,899942316
nk160419_a@13	YL_F	SF_5	13	150	-0,570223516	0,511531182	-0,14212638	0,105199126	-0,034468821	-0,120309	-0,051373025	0,204889448	-0,127583425	-0,228442638	-0,878904184	-0,122219463	-0,359036634	0,200493602	-0,478104614	-0,552727078	-0,322958217	-0,201598217	-0,312631994	-0,736041233	0,004937637	0,214065256	0,282538248	1,054849761	0,648942063	0,323544367	0,502436042	0,254625998	0,928718999	0,778916643	0,291359293	0,272837289	-0,530387518	0,004221927	-0,414411809	0,113095295	-0,282634208	-0,323878027	-0,005285796	-0,354763271	-0,326817233	-0,468234608	0,439411935	0,652427001	0,279339028
nk160419_a@14	YL_F	SF_5	14	150	-2,007413461	-0,730850539	-0,715340625	-0,618284616	-0,946259391	-0,995717235	-1,22578989	-1,229750961	-1,128018578	-0,604124491	-1,102820696	-0,645318955	-0,051001147	-0,085619295	-0,729444313	-0,702210809	-0,736137908	-0,483049231	-0,442632331	-0,932783709	-0,792732809	-0,605290663	-0,961187666	-0,460447547	-0,633347596	-0,479677707	0,094194991	-0,515716035	-0,382454899	-0,079931171	-0,443779176	0,347452242	0,902500129	2,282797495	1,518574416	1,326999654	0,907253307	1,207131532	1,522934665	1,155747004	1,176794333	1,197938563	3,411776291	3,925187988	3,623316729
nk160419_a@15	YL_F	SF_5	15	150	-0,63183505	-0,09615878	-0,815127498	-1,277887822	-1,006728556	-1,090487148	-0,914785145	-1,183993747	-1,180464535	-1,136797884	-1,472356718	-0,842108601	-0,61261671	-0,156131919	-0,437417339	-0,741770899	-0,738646018	-1,184768616	-0,548438985	-0,871898428	-0,756978774	-0,003459392	-0,24249021	0,336582859	0,523701582	0,457467461	1,016372285	0,033381556	0,418888852	1,001008988	0,229463538	0,392754144	-0,137275567	0,309665146	0,371154699	0,913234743	0,663988796	0,238145841	0,974514824	0,866030993	1,020554652	0,802137295	0,171383278	-0,382151231	-1,227112767
nk160419_a@17	YL_F	SF_5	17	150	-2,461651753	-1,281077159	-1,463742634	-1,551854064	-1,697186314	-1,459886288	-1,629535364	-1,471051067	-1,969753656	-1,429488576	-1,613932847	-0,302522667	-0,794051351	-1,127161398	-1,47038387	-1,185075007	-0,94012974	-0,441701134	-0,474213964	-0,915193021	-0,845954884	-0,7695315	-1,149174967	0,13940562	-0,063393946	0,105664775	0,819123568	0,480526563	0,656424406	0,914067619	0,018474013	0,406740296	-0,316629809	0,273659129	0,694830206	1,554268272	1,131777985	1,959250702	2,303852263	0,950985319	0,462901001	0,370043118	1,730652449	1,677973827	1,665997248
nk160419_a@19	YL_F	SF_5	19	150	-0,430566882	0,19929834	-0,486575283	-0,865376863	-0,784400997	-0,75509482	-0,106355775	-0,394948543	-0,86604092	-0,58156185	-0,428828076	-0,085892766	-0,434762133	0,085526854	-0,255252886	-0,502761326	-0,601160668	-0,636756749	-0,120329198	-0,506312207	-0,347847762	-0,176249459	-0,662323391	-0,121476342	-0,166504718	-0,116422396	0,379543205	-0,185214687	0,075671803	0,921267309	0,059854123	0,514191556	-0,058344092	0,518807617	0,051603946	1,092881505	0,60496192	0,244393208	0,487680723	0,370055147	0,272485917	-0,024737112	-0,449010936	-0,437323886	-1,11690027
nk160419_a@25	YL_F	SF_5	25	150	-0,417287001	0,444198276	-0,604031374	-1,113305367	-0,882523532	-0,629234583	-0,545627326	-0,175022198	-0,783890767	-0,422689195	-1,064814452	-0,692828759	-0,430075098	-0,017859254	-0,412753337	0,020181889	-0,169849024	0,157993995	-0,070560293	-0,808771211	-0,74081754	-0,615943889	-0,619679012	0,173448426	0,040983636	0,480722039	0,990223626	-0,009981977	0,738235138	0,665203996	-0,337682852	0,129990656	-0,603595418	0,13958879	-0,353703581	1,206375625	0,644403665	-0,114667617	0,878974831	0,797256827	1,248180161	1,095265239	3,263752838	3,443533374	3,122784979
nk160419_a@26	YL_F	SF_5	26	150	-2,002681987	-0,61420073	-1,125181256	-0,891019239	-1,223228551	-0,949520534	-1,020018802	-0,853414533	-1,544171752	-1,14031686	-1,495650367	-0,929843645	-0,950780914	-1,300584062	-1,383555414	-0,534983228	-0,839728591	-0,151613017	0,067978325	-0,800130728	-0,644100547	-0,723510568	-1,285137133	0,211158376	0,276751455	0,52433723	1,102047645	0,225161234	0,978684375	1,005679607	0,151012262	0,714289109	-0,193260259	0,800982605	-0,227095925	1,448875697	1,318450822	1,010484694	1,241038298	0,383041616	-0,076352229	0,711020932	3,311485558	3,346151216	2,898265168
nk160419_a@5	YL_F	SF_6	5	150	-0,760652115	0,65318708	-0,574708777	-1,114202205	-0,77110281	0,084851771	0,563117365	0,841337794	0,088906208	0,506751262	0,458204386	0,551698177	-0,301422413	-0,197258294	-0,090781941	-0,000817251	0,729328991	1,080332685	0,968942766	0,647254503	0,76821212	1,676465649	1,173565252	0,511442182	0,052817518	-0,774337795	-0,775278713	-0,326270311	-0,459654314	-0,608277982	-0,954358069	-1,042152087	-1,48553331	-0,274761017	-0,540798898	0,049458448	-0,320667568	-0,606374425	0,362079589	-0,271056093	-0,287891107	-0,789600992	1,190401422	1,868703228	1,049088664
nk160419_a@13	YL_F	SF_6	13	150	-1,10922201	0,253119503	-0,579301078	-0,859698089	-0,633353583	-1,064633094	-0,93308643	-1,347564433	-1,048590228	-0,670475584	-0,669800036	0,18576115	-0,029761275	0,542522473	-0,447553529	-0,534179386	-0,43543097	-0,500313127	-0,349301704	-0,598638217	-0,770089077	-0,173572809	-0,309592306	-0,069045142	0,102292585	-0,282724796	0,328806238	0,026988491	0,627637598	0,2147373	0,450118087	0,717697297	0,199375938	0,193709392	0,425851935	0,107497051	0,180980009	0,059968235	0,563515013	0,242543731	0,581465467	-0,096264336	1,48069569	1,427029058	0,787974232
nk160419_a@14	YL_F	SF_6	14	150	-0,906543421	0,614661077	-0,250182314	-0,038281588	-0,047240752	0,051083428	0,097196115	-0,311576582	-0,399055999	-0,221434688	-0,502244046	-0,159229711	-0,69613331	-0,328527205	-0,521699575	-0,646416401	-0,138510125	0,490129482	0,642959655	0,479642652	0,203540613	0,628060936	0,085116678	0,051387183	-0,210865704	-0,762189136	-0,65998272	-0,488806756	0,467763265	0,003234857	-0,015022236	0,249574466	-0,021066753	-0,068915787	0,188953736	0,351675694	0,399021371	0,265850943	0,413136666	0,29956166	0,980851705	0,875833685	3,374887487	4,235457251	3,874962693
nk160419_a@15	YL_F	SF_6	15	150	-0,019450314	0,509279851	-0,089974033	-0,722583365	-0,504903043	-0,705573814	-0,73685179	-1,389568996	-1,101417378	-0,916642022	-1,059896812	-0,708140937	-1,303579669	-0,591273272	-0,513461884	-0,821201367	-0,359846452	-0,699881781	-0,763176051	-1,11740075	-0,827235771	-0,048684059	-0,182318676	-0,011039033	-0,258157649	-0,487702744	0,259386508	0,010874687	0,6009248	0,029976608	0,182768162	0,447450733	0,617955503	0,940912315	0,843207443	0,935049075	1,239055882	1,225666168	1,522718066	0,897050386	1,324875232	0,673374486	0,412705476	-0,015470477	-0,825518958
nk160419_a@17	YL_F	SF_6	17	150	-1,080168418	0,487326363	-0,185680212	-0,419062271	-0,201162359	-0,494463796	-0,343037602	-0,656887609	-0,654517058	-0,553449913	-0,591197286	-0,17388186	-0,377679974	-0,085878262	-0,670665094	-0,767599113	-0,438027087	-0,207361805	-0,132767253	-0,448498855	-0,498034492	0,351473595	-0,055379244	0,41294041	0,304018103	-0,173327651	-0,122872999	-0,410721928	0,053917172	-0,08680462	0,095582477	0,490738079	0,374433815	0,28276105	0,408085613	0,219915231	0,53218012	0,515846127	0,761406523	0,437398823	0,451262804	0,238903735	2,12645462	2,420583579	2,248716085
nk160419_a@19	YL_F	SF_6	19	150	-0,460897472	0,428054751	-0,188735046	-0,684624463	-0,468646027	-0,66331949	-0,663668471	-1,253324695	-0,298977496	-0,130354396	-0,373496991	-0,024344233	-0,72231455	-0,158110597	-0,330977833	-0,523582015	-0,504571942	-0,657288535	-0,614555941	-0,706096495	-0,796537402	-0,039857624	0,315095626	0,017886185	-0,213187714	-0,756163041	-0,37673947	-0,711137966	0,39135579	0,128841689	0,638938579	0,436563953	0,151709169	0,361277828	0,377862965	0,539484311	0,935340561	0,87179618	1,317087588	1,025721375	0,851541735	0,262364657	0,180618156	0,252808859	-0,131740177
nk160419_a@25	YL_F	SF_6	25	150	-1,014957384	0,170812501	-0,028283178	-0,702064322	-0,300104989	-1,02732247	-0,992618539	-1,477613387	-1,333068201	-1,006996412	-1,314060954	-0,490634311	-0,975342679	-0,580132879	-0,785805005	-0,967750155	-0,180508112	-0,194068683	-0,425119815	-1,067507009	-1,307896318	-0,165242695	-0,287198582	-0,165596007	-0,131949127	0,367576312	0,800876925	0,228247869	0,530728248	0,59626591	0,802982872	1,20004703	0,78460856	0,743444737	0,641109029	0,007679939	-0,103835457	0,893403734	1,227919068	0,317757469	0,391807958	-0,277614358	3,38948283	3,598245907	3,25608248
nk160419_a@26	YL_F	SF_6	26	150	-1,135534163	0,282806424	-0,194994425	-0,579463658	-0,615024847	-1,180217131	-0,68679086	-1,413926593	-1,815664608	-1,253484492	-1,168442058	-0,456707681	-0,383456536	0,01269159	-1,045415912	-0,958770895	-0,613417252	-0,245373774	-0,400030881	-1,049379952	-0,718052538	0,09238002	-0,530069091	-0,313012766	-0,026072888	0,068420585	0,357076275	-0,140101008	0,33272292	0,328804984	0,515690364	1,222892135	0,842931792	0,660397148	0,655789953	0,293379597	-0,011579885	0,453768741	1,263519816	0,959414788	0,799648716	0,264453966	3,573147715	3,868564243	3,356991926
nk160419_a@5	YL_F	SF_7	5	150	-0,077834519	0,880159262	0,48069154	0,391616698	1,447111688	1,015654993	0,915614242	0,653812494	-0,195552563	-0,092213322	-0,406831353	-0,235061541	-0,01842163	0,427152553	0,130224883	-0,387570408	0,001568411	0,492319104	1,217312302	1,06397167	0,378606028	1,004217605	0,330870743	0,14814405	-0,129446697	-0,690587722	-0,370180422	-0,229318247	0,360945105	0,258377652	0,121043155	0,573919638	-0,261160313	0,064402454	-0,700480753	-0,378295687	-0,670116555	-0,926217093	-0,341745027	-0,827640054	-0,348589051	-0,292857977	1,711002805	2,83871645	2,306309099
nk160419_a@13	YL_F	SF_7	13	150	-1,359298645	-0,554753962	-0,754274077	-1,11385186	-0,929210694	-1,606047907	-1,197510578	-0,609106084	-1,074184702	-0,551693565	-0,661827315	-0,407237478	-0,305808873	0,505871951	-0,097399136	-0,678996715	-0,382005627	-0,291513672	0,170359653	-0,119709568	-0,849764367	-0,231047046	-0,242597925	0,841090628	0,319105316	-0,485072334	0,466308075	0,159245128	0,458271407	0,15887632	-0,1161513	0,38264218	-0,197679038	0,139328317	-0,557013785	0,380288546	0,186830131	0,118745426	0,802300026	0,53456149	0,867330984	0,702478674	1,92717371	1,98918363	1,124325097
nk160419_a@14	YL_F	SF_7	14	150	-0,215869023	0,751966384	-0,056748286	-0,483169705	-0,361159204	-1,180245101	-0,835488646	-0,618343928	-1,012575861	-0,840702325	-0,512012233	-0,3415915	-0,588575889	0,052460132	-0,228779705	-0,550450954	-0,074064406	-0,019288007	0,521644767	0,124413426	-0,469701172	-0,153155066	-0,399018935	0,101062997	-0,414557481	-1,194546678	-0,730664379	-0,616489977	0,020601064	0,193460249	0,482503354	0,867639017	0,350202413	0,981418804	0,292366604	0,484679725	0,267502213	0,02818766	0,931968893	0,592785592	0,969928301	1,019950143	2,92193609	3,834654931	3,321401713
nk160419_a@15	YL_F	SF_7	15	150	-0,092843547	0,601813915	0,313543042	-0,133812732	-0,067127697	-0,636044766	-0,038311751	-0,394749816	-0,72798181	-0,579648165	-0,79493368	-0,729283261	-0,708744665	-0,40981463	-0,52271522	-0,974208271	-0,869271945	-0,842639537	-0,338950097	-0,801166044	-0,965548137	-0,07469664	0,641304581	1,263853665	0,722755291	0,506576905	0,778338315	0,2740074	0,722654425	0,250059681	0,046155311	0,52215304	0,036511024	0,677438581	0,710371733	0,719107325	0,245926016	-0,291144738	0,040793808	0,165109831	0,841941406	0,521222099	0,050684084	-0,164489812	-0,915912699
nk160419_a@17	YL_F	SF_7	17	150	-0,554307647	0,303680135	-0,098921867	-0,176098913	-0,310283704	-0,878868583	-0,786071367	-0,54014661	-1,135176734	-0,551211973	-0,107919064	0,235918382	0,552860333	0,677630802	0,082007229	-0,317514214	-0,136782072	-0,231662642	1,035843138	0,36419133	-0,479505584	-0,245110556	-0,750169907	-0,654470377	-0,604140161	-1,106149147	-0,646423115	-0,945101181	-0,749264754	-0,298335455	0,17811132	0,325207056	0,592211813	1,520303598	0,293242193	0,371472619	-0,200222995	-0,306391438	0,925144271	0,625018596	0,575024506	0,493236072	2,845095252	3,259456219	2,849350345
nk160419_a@19	YL_F	SF_7	19	150	-0,261604132	0,661153112	0,606645864	0,064515167	0,438005359	-0,265350834	0,24623001	0,483616407	-0,276019106	-0,051050087	-0,161676407	-0,05539468	-0,476569716	0,383513917	-0,113550969	-0,51187104	-0,339308818	-0,532556826	-0,103778673	-0,119932758	-0,280336174	0,575103414	-0,005452075	0,325517871	0,179498067	-0,30256321	0,301763488	-0,078354377	0,344971388	0,059254193	-0,418079186	0,258633266	0,204386987	0,366247462	-0,187208631	0,312731875	0,068938341	-0,160781482	0,433604921	0,033250062	0,7060891	0,112883068	0,064700658	0,362723767	-0,274140238
nk160419_a@25	YL_F	SF_7	25	150	-0,421285702	-0,029632934	0,11183228	-0,549113412	0,008439162	-0,910394603	-0,662425609	-0,419945238	-0,954584555	0,095746201	0,610670897	0,531221265	-0,040199961	0,661636863	0,442427608	-0,500592409	-0,173294972	0,083728379	0,439939526	0,144643826	-0,473079989	-0,14856154	-0,529365718	0,194852047	-0,240602077	-0,817089626	0,032030886	-0,223485495	0,184904311	-0,039748568	-0,632641974	0,239244377	-0,507633865	-0,185399252	-0,108035976	0,61922111	0,015573356	0,044367249	0,529904114	-0,154634309	0,868914772	0,35078845	3,835408458	4,365456312	3,60911392
nk160419_a@26	YL_F	SF_7	26	150	-0,714316926	0,156213878	-0,11786937	-0,814096914	-0,619424834	-0,657072794	-0,637723369	-0,544185548	-1,333110388	-1,014903545	-0,060127937	0,579754758	0,165881355	0,50184487	0,415042597	-0,580558168	-0,122088678	-0,282470186	0,450472053	0,283374876	-0,339064508	-0,151719781	-0,609282854	-0,073461845	-0,258721214	-0,97855153	-0,578641208	-0,665771985	-0,293136674	-0,04059359	-0,197045563	0,527658857	0,210868541	0,651444663	-0,077669414	0,526978452	-0,113906338	-0,031022767	0,732578071	0,407934911	0,967087234	1,051881715	4,154849541	4,428528787	3,630097895
nk160419_a@5	YL_F	SF_1	5	150	-1,337284048	0,448402447	-0,819189007	-0,954867582	0,109341296	-0,46071996	-0,657909406	-1,250727144	-0,891435912	-0,682136706	0,223453889	0,236954102	-0,312784157	-0,184146826	-0,931058834	-0,354476767	-0,535308821	-0,281473071	0,237640203	0,587258628	0,184997953	0,115830222	-0,068919063	-0,109836364	-0,347954366	0,230086561	1,11454686	0,787849571	1,074884221	0,414238597	0,244107393	-0,091189377	-0,085411257	-0,281515157	-0,200945251	-0,516262676	-0,275244218	-0,833444809	-0,374099048	0,332221892	0,277971707	0,055591956	2,698861434	4,188490019	3,868943635
nk160419_a@13	YL_F	SF_1	13	150	-0,922311457	-0,676462959	-1,620958732	-1,466946422	-1,002104333	-1,378314591	-1,347132394	-1,499336922	-1,365290847	-0,569756294	-0,732973841	-0,557402467	-0,882266869	-0,70074759	-0,157898886	-0,604904301	-0,185199797	0,055736576	0,494256461	0,276779061	-0,437684003	0,13536524	-0,350970449	-0,080504107	-0,826052416	-0,869549811	-0,515405876	-0,104393663	0,058124733	-0,224479959	-0,000239115	0,645319716	0,605541108	0,616542117	0,638470905	0,778349522	0,622250725	0,592461663	1,029506586	0,681970378	0,95277576	0,570694203	1,197596757	1,70784056	1,334142799
nk160419_a@14	YL_F	SF_1	14	150	-1,64769356	-0,182136347	-1,340624461	-1,302469595	-0,559411128	-1,009531034	-1,137967198	-0,634760579	-0,946558858	-0,89039901	-0,798403958	-0,298226315	-0,768902497	-0,966082761	-1,234139047	-1,351384296	-0,759269375	-0,569755504	0,180890625	0,358792484	-0,079338532	0,351924926	0,402605366	0,730624388	-0,088453393	-0,108451407	0,341975535	-0,313417895	-0,401355913	-0,687430696	-0,179451909	0,755583005	0,318996994	0,921610545	0,969194668	0,67025362	0,495960234	0,612581542	1,003675274	0,489394927	0,793547788	0,826654595	2,791656018	4,154694158	3,865727793
nk160419_a@15	YL_F	SF_1	15	150	-0,274878599	-0,220211366	-0,927393141	-1,140237359	-0,561140197	-1,251832165	-0,893116107	-1,219526457	-1,437368849	-0,60975885	-0,999067256	-0,665108407	-0,65690708	-0,505492051	-0,796583867	-0,613469694	0,691336005	0,564758028	0,256831404	0,298722326	-0,477675083	-0,099319862	-0,238442378	-0,014821206	-0,659921611	-0,283811558	-0,119980638	-0,044032231	-0,252310626	-0,210554826	0,031796894	0,268158956	0,534856354	0,394682598	0,747411518	0,313104071	0,45231153	0,567562679	1,041902752	0,47406315	0,942498671	-0,091972878	-0,699964737	-0,670147764	-1,27337064
nk160419_a@17	YL_F	SF_1	17	150	-2,037473412	-1,000679114	-2,01206882	-2,077514167	-1,681064192	-2,053868968	-1,733336002	-1,757082864	-1,135278234	-0,643650463	-0,797189635	-0,132666353	-0,508483451	-0,580832383	-0,631897654	-0,967567457	-0,485079625	-0,889948314	-0,367746311	-0,214238918	-0,659582555	0,001851244	-0,175739126	-0,065341156	-0,513006926	-0,251399018	0,014140275	-0,271527036	0,303812978	-0,112958471	0,342547265	1,268542932	1,121730044	0,563855438	0,550536731	0,478766906	0,644992018	0,807382716	0,993683247	0,533361793	0,852403921	0,774411088	3,06258938	3,83781391	3,366079276
nk160419_a@19	YL_F	SF_1	19	150	0,646457635	0,733075175	-0,34358519	-0,532163016	-0,274915973	-0,85340965	-0,693516478	-1,038481942	-1,336350274	-0,741733901	-1,171640472	-0,678909655	-0,665297832	-0,350152755	-0,774597439	-0,964796453	0,489376328	0,52268839	0,621798105	0,401622562	-0,247916117	0,090654209	-0,294575279	-0,211022905	-0,640069472	-0,422522201	-0,225285273	-0,016482224	0,034367897	-0,229319345	0,243815585	0,283305331	0,448059672	0,353028965	0,754156557	0,539745593	0,510407073	0,28053976	0,688010561	0,631011274	1,199792659	0,327883339	-0,060760027	0,184316923	-0,312593007
nk160419_a@25	YL_F	SF_1	25	150	-1,022394473	-0,859422847	-1,777320286	-1,785859495	-1,458819799	-1,634342652	-1,269847071	-1,541605308	-0,850229022	-0,077026811	-0,186616907	-0,539065627	-0,235159349	-0,032638609	-0,355688797	-1,042159485	-0,768091952	-1,029850433	-0,738846679	-0,274483123	-1,169368291	0,054164966	-0,251977572	-0,046683921	-0,614482917	-0,335463816	-0,101028052	-0,129826743	0,04604632	-0,171771977	-0,21240822	0,504180885	1,371744595	0,985711173	0,78890021	1,306825563	0,888882286	0,882079442	1,183289562	0,223787511	0,284537994	-0,190970235	2,841490207	3,755016625	3,368865054
nk160419_a@26	YL_F	SF_1	26	150	-2,019622249	-1,215103568	-2,174590481	-2,63358083	-2,246699884	-2,841429131	-2,181097291	-2,315818691	-1,244509527	-0,198351481	-0,589031349	-0,602699137	-0,671680578	-0,883590053	-0,740449818	-1,229047293	-1,16809802	-1,577910714	-1,290259628	-0,712768037	-1,162516623	0,12917658	-0,163095164	-0,00959635	-0,558990183	-0,095248555	0,246479707	0,053576997	0,516029099	0,136403118	0,290044621	0,846302546	1,317329605	0,934613334	0,807125845	1,17514681	1,268143959	1,476540074	1,457836485	0,800231797	1,173431448	1,427933826	4,044096067	4,842752785	4,124402527
nk160419_a@5	YL_F	SF_2	5	150	-2,126749399	-0,783821578	-0,322248549	-0,198800464	0,071762402	-0,517586598	0,189964549	0,155131493	-0,459385094	0,365136125	-0,073532091	-0,348476203	-0,018601386	-4,51E-05	0,029572326	-0,94799043	-1,350761318	-0,650223962	-0,094539174	-0,703883995	-1,344550577	-1,037377857	0,232960453	0,983304933	0,402042996	0,033113289	-0,134413519	0,988618345	2,419360696	0,576611487	-0,141303022	-0,584268363	-0,034021635	1,371084536	0,801948445	-0,418050626	0,03828037	-0,022505176	0,265511525	-0,237865975	-0,377523592	-0,769398535	1,778553268	3,116968457	2,28903655
nk160419_a@13	YL_F	SF_2	13	150	-1,125552243	-0,537184195	-0,347562467	-0,591316325	-0,067645087	-0,535728965	-0,25666177	-0,649712489	-1,298670812	0,107266656	-0,191446843	-0,28498271	-0,117123967	0,582859928	0,383634688	-0,308717311	-0,350555948	-0,434113921	0,16640565	0,138626383	-0,253138175	0,611295022	0,462374117	0,449467914	-0,535884066	-0,401640196	-0,193853329	-0,339805424	0,599128932	0,044786525	0,012189547	0,338607806	0,03354292	0,597281335	0,012450516	-0,59326151	-0,211527692	-0,126764519	-0,104669919	0,014834686	0,279101952	0,598960907	1,426551184	1,833364235	1,104422123
nk160419_a@14	YL_F	SF_2	14	150	-2,177047341	-0,688922284	0,083673217	-0,347398715	0,078828972	0,139452057	0,132987749	-0,19589329	-0,716997775	0,747373195	0,048087893	0,10337273	0,532723952	0,350373471	-0,302445723	-0,75210844	-0,607739484	-0,615587876	0,56629765	-0,321450586	-0,375459283	-0,214547111	-0,330858941	-0,306855332	-0,708945712	-0,353753263	0,425008186	0,13083685	1,144975964	0,47245482	-0,1751033	-0,341221418	-0,594832658	0,533520114	0,10189581	-0,061190125	0,753692936	0,531614246	0,306765344	0,060478731	0,183686294	-0,047534582	3,047093782	4,540906389	4,013027032
nk160419_a@15	YL_F	SF_2	15	150	-0,674378739	0,115901347	0,139195484	-0,529490089	0,085977401	-0,158625414	-0,383626298	-1,262897576	-1,471171485	-0,429522597	-0,20066167	-0,05055262	-0,164432466	0,508202602	0,575903889	0,06574941	0,089720727	0,096420224	0,875275333	0,26621625	0,153024329	0,889303903	0,523611189	1,120105626	0,065065134	-0,340101261	-0,179505912	-0,121711901	0,254938205	-0,1890729	-0,496899389	-0,340512938	-0,651982489	-0,211565616	-0,259748293	-0,772852155	-0,255962802	-0,485860404	-0,494725803	-0,267388037	0,315754803	-0,166220904	-1,187746353	-1,173878246	-2,05035412
nk160419_a@17	YL_F	SF_2	17	150	-3,410147577	-2,375195163	-2,420677198	-2,672884087	-2,448290403	-2,592395734	-2,088635084	-2,274393782	-2,576154659	-1,291820355	-0,978475199	-0,574879823	-0,613114026	-0,785024178	-0,988713102	-1,365819708	-1,287081225	-0,955965107	0,428629434	0,365110459	0,396425657	0,673756941	0,913365752	0,258120553	-0,594293601	-0,405444938	-0,185750002	0,453533441	1,065198664	0,415999949	0,242464811	0,545413848	-0,214518322	0,509865136	0,173283832	-0,315969488	1,121918015	0,317177235	0,521284106	0,863501815	1,210054654	1,392325904	2,960230217	3,39688482	2,918008555
nk160419_a@19	YL_F	SF_2	19	150	-1,006362087	0,697303336	0,2850695	0,154004751	0,830439363	0,101945642	0,081033735	-0,849986054	-0,845650387	0,33768926	0,069338233	0,871123989	0,742173931	0,890487531	1,444578906	1,073471109	1,010411664	0,557082619	0,963686314	0,337970902	0,183180735	0,530560795	0,646925649	0,757793524	-0,206385407	-0,66318402	-0,676740544	-0,842213663	-0,161168337	-0,721282247	-0,759723773	-0,839488551	-1,000316725	-0,428232575	-0,764603717	-1,236781563	-0,582362353	-0,443717828	-0,509829375	-0,242755426	0,270205273	-0,056780998	-0,656316198	-0,579324808	-1,438603185
nk160419_a@25	YL_F	SF_2	25	150	-0,824243932	-0,717326549	-0,685268246	-1,370931701	-0,758258097	-0,225229148	-0,044890069	-0,803691495	-1,548088886	-0,510637342	-0,240315285	-0,553146374	-0,24190518	0,674643966	0,524430422	-0,309497809	-0,489887587	-0,947432953	-0,407227173	-0,22022918	-0,816966222	0,957997945	1,303537395	0,682834761	-0,567400181	-0,967829696	-0,807852697	-0,62556871	0,468370221	-0,057035424	0,533866006	0,579365145	0,074208486	0,854475046	0,596901696	-0,273628632	0,205687687	-0,230368743	-0,081911106	0,38188309	0,760467272	1,309674709	3,764989617	4,306561573	3,611157087
nk160419_a@26	YL_F	SF_2	26	150	-2,478585537	-2,028399807	-2,117275172	-2,556050164	-2,193843673	-2,265092357	-1,736275679	-1,992665951	-2,287099219	-1,385723126	-0,866795665	-0,900924001	-0,617469924	-0,21208866	-0,601103165	-1,602040857	-1,782328618	-1,782799309	-0,955853128	0,027099946	-0,472026238	0,673516557	0,551084031	0,138630926	-0,498512389	-0,361429347	-0,098620267	0,164285116	1,253486156	0,341157731	0,658539512	0,619305418	0,295225453	1,158580976	1,196874425	0,528724151	0,729204699	0,241612414	0,890531729	1,284131982	1,454049227	1,905391474	4,713269495	5,250587487	4,266764423
nk160419_a@5	YL_F	YL_3_F	5	150	-0,712272708	0,52732874	0,355591617	-0,128720892	1,004895519	0,101287357	0,144126921	-0,027549803	-0,399258749	-0,151545693	-0,478966772	-0,796720093	-1,12658904	-0,801211709	-1,244986563	-1,306298786	-1,241142001	-1,394263303	-0,816116541	0,912037031	2,190422121	0,942601455	0,269377657	0,24458738	0,308146618	-0,472304237	0,436665217	-0,436194106	1,414689388	0,686204732	-0,150918049	0,266532702	0,070019699	0,956247041	0,313631169	-0,114901975	-0,174913261	0,002834878	0,43925648	1,102273423	0,475170971	0,512702688	1,290290804	1,768325461	1,181571658
nk160419_a@13	YL_F	YL_3_F	13	150	-0,128550949	0,268149121	-0,130864016	-0,461851313	0,589235484	-0,42925173	0,102591677	0,001019777	-0,520491302	-0,122356603	-0,485840762	-0,365555424	0,037059456	0,707412992	0,317638837	0,309862098	0,095585318	-0,065377187	0,162475911	-0,318995291	0,077335869	0,257143372	0,552386331	0,651589108	0,51734204	-0,17687784	0,529473261	-0,134547613	0,29451537	0,222972359	-0,022216688	0,117157162	-0,788087228	-0,252319592	-0,465969108	-0,837160675	-0,381193496	-0,305127313	-0,203116212	-0,047565218	0,320200726	0,225833498	3,94542657	5,245386238	4,339276957
nk160419_a@14	YL_F	YL_3_F	14	150	-1,032301185	0,01229278	0,527176103	0,686445415	1,162721019	0,352194109	0,191642736	0,075602796	-0,767846779	-0,031827944	-0,123450762	-0,332998708	-0,290818811	0,031396234	-0,456031552	-0,331674037	0,117819508	-0,297733573	0,416961352	-0,008200763	0,415512019	0,022807361	0,379805048	0,775623271	-0,252387566	0,200082274	1,612066976	1,210248128	0,715025647	0,14958589	0,155306498	0,312314932	-0,693977972	-0,502545993	-0,815627365	-1,327254526	-0,596024176	-0,148405348	-0,044921739	-0,292500972	-0,496210859	-0,500718374	2,625643586	2,930426071	2,551337605
nk160419_a@15	YL_F	YL_3_F	15	150	-0,026529191	0,705041181	0,32508172	-0,687163905	-0,556654707	-0,660064471	-0,085609914	-0,156686658	-0,468255563	0,379976049	0,02898299	-0,255933346	-0,352873137	-0,182189563	-0,505020819	-0,636572559	-0,218255306	-0,700572206	-0,623784731	-0,997484279	-1,306262836	-0,742254765	-0,637032238	-0,083166561	-0,1888592	-0,614784328	0,762696639	0,908489965	0,818511472	0,886063145	0,176247339	0,039110266	-0,078489441	0,40205705	0,390271096	0,260969513	0,76862755	0,718718784	0,881799338	1,080989282	1,334623548	0,588117168	0,527152003	0,487732521	-0,399689631
nk160419_a@17	YL_F	YL_3_F	17	150	-1,246192985	-0,610275802	-0,525467689	-0,099721122	0,656028658	-0,371239129	-0,366189288	0,322718647	-0,411281708	-0,444164905	-0,575235805	-0,522153281	-1,07937254	-0,569952276	-0,489801042	1,165812161	1,132616904	0,614444918	0,56878786	-0,021960008	1,41487688	0,253247645	0,337193049	0,221744019	-0,469380679	-0,032792628	1,931735619	0,98142348	0,425135732	-0,214832938	-0,592556775	-0,042267744	-0,967245065	-0,452897061	-0,667271514	-1,074028317	-0,836323851	-0,081810933	-0,221938291	-0,135197444	-0,531382751	-0,517588851	4,165341739	5,308312434	4,824269035
nk160419_a@19	YL_F	YL_3_F	19	150	-0,136303326	0,08611349	-0,259428869	-1,01407733	-0,231021021	0,06138721	0,282648296	-0,091971611	-0,60742951	-0,224839052	-0,646591446	-0,567316272	-0,5028606	0,669073308	0,115075946	0,249577168	0,334472916	-0,404593533	-0,179593511	-0,488948545	-0,59811041	0,070615114	-0,127091153	0,259346875	-0,282690841	-0,625252059	0,231580491	0,101407154	0,094795055	0,024452076	-0,216206361	0,003735188	-0,641858039	0,221813144	0,84606596	0,37251504	0,32477018	0,180321353	0,526285547	0,655209989	0,572333245	0,295601271	1,566469366	2,407211294	1,857263193
nk160419_a@25	YL_F	YL_3_F	25	150	-0,245858823	-0,050894396	-0,501836248	-0,872222702	-0,269229062	-0,586481312	-0,406727699	-0,62323071	-0,977400918	-0,370590157	-0,518757033	-0,463011796	-0,428812365	0,172303112	0,425967501	0,312367237	0,21633262	-0,178482205	0,416978873	-0,502283711	-0,182580617	-0,142301031	0,252023293	0,698409082	0,196523747	-0,287552725	0,408818783	-0,253186309	0,27867215	0,984962302	0,577694591	0,519416027	-0,753400539	-0,207349871	-0,306763315	-0,642807972	-0,469903036	-0,146937134	-0,030171409	0,053832029	0,127377417	0,191309745	4,509970081	5,739967837	4,541272121
nk160419_a@26	YL_F	YL_3_F	26	150	-0,616759612	-0,390530634	-0,674206546	-0,2386114	0,388034299	-0,35796625	-0,57149337	-0,546478236	-0,762965008	-0,421875369	-0,423030824	-0,588146695	-0,824948099	-0,08026133	0,270839109	0,853990244	0,534846382	0,40743943	0,75996605	-0,259147292	-0,099548261	-0,579027426	0,227277355	0,808426546	0,139635473	-0,471992356	0,635719898	0,138732079	0,163503198	-0,212531533	-0,155432642	0,434904683	-1,038279006	-0,215141203	-0,394667314	-0,653248177	-0,384012222	0,430172772	-0,002634386	0,576595638	0,164521928	0,075716836	3,903897104	5,339792395	4,775043578
nk160419_a@5	YL_F	YL_5_F	5	150	-1,074888654	-0,231128871	-0,770251787	-1,506707072	-0,542082316	-0,387236863	0,016624279	-0,572166165	-1,058702522	-0,844497563	-0,029868288	-0,503662949	-0,01002196	1,169395146	1,464622989	1,198517152	0,870407644	0,205967514	1,357502158	1,283083835	0,269501953	-0,11983127	-0,779708478	-0,516535215	-1,066729454	-1,413272025	-0,908736112	-1,053711545	-0,382141805	0,122709432	-0,054598351	-0,246453023	-0,734908187	-0,631214167	0,296191143	1,714302806	0,382816638	-0,368896566	-0,62581231	-0,888917845	0,125046496	0,301194057	1,09167571	1,406709766	0,645459934
nk160419_a@13	YL_F	YL_5_F	13	150	-1,382921432	-0,428925018	-0,610388552	-0,867212328	-0,130603122	-0,261059659	-0,000511721	-0,233900339	-0,14588	-0,286926161	0,025430162	0,33002303	0,042836706	0,465800854	0,323746883	-0,184336361	0,377318321	-0,051932407	0,028956669	0,292934888	-0,021437203	-0,094526922	-0,898156833	-0,105622751	-0,50903342	-0,967983146	0,101485263	-0,091119836	-0,332542065	-0,688728495	-0,644090428	0,346867765	-0,048583546	-0,1714751	0,167158616	0,406712502	0,551150542	0,12320381	0,720718919	0,505223573	0,778218942	-0,124406751	3,253415169	4,694951656	3,948942096
nk160419_a@14	YL_F	YL_5_F	14	150	-0,827012991	0,568307411	-0,025285039	-0,684253475	-0,1009669	0,500030414	0,002906488	-0,714405365	-0,718134777	-1,041944374	-0,810812017	-0,586012453	-0,458347168	-0,117596719	0,093635203	-0,019112312	-0,102588181	-0,146729349	-0,001318243	0,10322024	-0,252398984	-0,489423673	-0,686917605	0,45309213	0,217555706	-0,084163827	0,38093597	0,182852923	0,224472765	-0,041851366	-0,314767248	-0,073050219	0,035021686	0,566376106	0,189853943	0,219053827	0,974235897	0,502304841	0,137221863	-0,094743101	0,935920001	0,178958476	2,288006854	3,019212049	2,715468346
nk160419_a@15	YL_F	YL_5_F	15	150	-0,510867986	0,008928693	-0,133172693	-0,580041809	-0,456120693	-0,634872189	-0,308992952	-0,364587655	-0,47199815	-0,83825193	-1,002616031	-0,505244141	-0,667337058	-0,255367664	-0,319663348	-0,717673204	-0,152356725	-0,874055005	-0,384432638	-0,526616799	-0,490842673	0,251297399	-0,261350163	0,295400816	0,004873006	-0,264633472	0,226198191	-0,206346806	-0,168165359	0,203854276	0,081707478	0,712471046	0,717797285	0,967707128	0,688184361	1,084570798	0,620115638	0,199005847	0,443339284	0,30017985	1,018890325	0,615408702	0,840186415	0,786382656	0,040007093
nk160419_a@17	YL_F	YL_5_F	17	150	-1,218426287	-0,042666891	-0,179210521	-0,546973537	-0,337928717	0,028397333	0,012157318	-0,452424755	-0,752836199	-0,708732313	-0,767193611	-0,768592275	-0,821520636	-0,282639729	0,175029188	-0,394099302	-0,165533403	0,212697002	0,215423551	-0,08477737	-0,546509095	-0,395267812	-0,76053167	0,019924823	-0,3967456	-0,946006991	-0,246622929	-0,223507122	0,072288454	0,008571336	0,115658948	0,274068956	0,276490062	0,621321604	0,460027194	0,673225193	0,94025672	0,362244946	1,048986022	1,323333677	2,49976772	1,083182886	4,397546558	5,481995948	4,703436962
nk160419_a@19	YL_F	YL_5_F	19	150	0,277324857	0,980091717	0,077282654	-0,521894374	-0,295218372	0,36951952	1,041326565	0,815077734	0,22790836	0,265694494	-0,198285915	0,026829088	-0,023531802	0,334636462	0,722472479	-0,023067558	0,090023986	-0,71250929	-0,249244862	-0,526540128	-0,773410209	-0,304852313	-0,718125736	0,268262546	-0,068154298	-0,220310783	0,785396083	-0,057646644	-0,075690732	-0,108013018	-0,370600805	0,386088228	-0,097960742	0,141126555	0,121013477	0,662358858	0,300525971	0,170132799	0,362679026	0,156399007	0,76826586	0,332809753	1,435318446	2,243993939	1,837322213
nk160419_a@25	YL_F	YL_5_F	25	150	-1,370137267	-0,724302633	-1,07869564	-1,466546049	-0,871253214	-0,97917553	-0,658232423	-0,700371372	-0,684766855	-0,349851107	-0,139316434	0,19143839	0,080281065	0,106401793	0,26855605	-0,523423123	-0,049690372	-0,400869049	0,120297488	-0,315874971	-0,3991094	-0,29451626	-1,096871313	0,395373899	0,270641309	-0,438298023	0,487400746	-0,213250037	-0,22886254	-0,193795503	-0,539589321	-0,008930153	-0,588725846	0,255820948	0,174420469	0,679514493	0,966182545	0,570903117	0,577096045	0,28679493	0,539780979	0,007856506	3,814489873	5,345548361	4,372058601
nk160419_a@26	YL_F	YL_5_F	26	150	-1,746823833	-0,566244479	-0,736375206	-1,371609034	-0,981824228	-0,807652114	-0,338800029	-0,641730191	-0,867618778	-0,657409305	-0,651354016	-0,349467629	-0,691247602	-0,641324901	-0,246602565	-0,71583091	-0,11184325	-0,000800108	0,52749857	-0,154357372	-0,698890788	-0,863631068	-1,3434266	-0,141675787	-0,181772574	-1,037901034	-0,041570087	0,029247562	-0,12276553	0,30921085	0,024234997	0,434875882	0,262458914	0,725066299	0,19385106	0,979723687	1,104678998	0,844566647	1,226936339	1,332111457	1,437967825	0,814326732	3,944041556	5,333347613	4,362326478
nk160419_a@5	YL_F	YL_6_F	5	150	0,328905447	0,997652761	0,091626192	-0,43009027	0,18043548	0,520243826	0,195713074	0,052054245	-0,065973726	0,211820859	0,344082728	0,923666445	0,205796904	0,18178554	-0,340697624	0,785216007	1,310946271	0,361065715	0,104473834	-0,493867516	-1,164532994	-0,840892312	-0,843896711	-1,048669382	-0,86296373	-1,300381365	0,073708887	0,98698621	1,153998134	0,415267936	0,181185093	0,605738315	0,82763026	0,429634412	-0,018549892	-0,402660629	-0,400713076	-0,547248002	-0,275652635	-0,350455239	-0,144533375	-0,536758906	0,727658264	1,161068566	0,642212666
nk160419_a@13	YL_F	YL_6_F	13	150	-1,220947223	-1,024447326	-1,038254904	-1,231197613	-1,195108236	-1,099898758	-0,391945148	-0,354889289	-0,74167092	-0,403901105	-1,066934809	-0,251997871	-0,297895143	0,393333996	-0,216095967	-0,372347885	-0,277035649	-0,618313128	0,058657833	-0,307284252	-0,553459149	0,023327602	-0,088863226	-0,367515214	-0,309706943	-0,970617415	-0,24760544	-0,190620185	0,327767438	-0,034040018	-0,422739005	0,768742557	0,217648877	0,648908775	1,285162845	0,359723899	0,413300838	0,736738976	0,940368682	0,419389346	0,789666896	0,449254819	3,792762412	4,875834258	4,05653514
nk160419_a@14	YL_F	YL_6_F	14	150	-0,481190569	-0,198786933	-0,732219037	-0,422236402	-0,73999681	-0,402164438	0,041998164	0,315351098	-0,509446981	-0,019494891	-0,349416471	0,748410029	0,021434643	-0,190289214	-0,767891326	-0,631593313	-0,269090321	-0,524029001	0,013360587	-0,157115405	-1,076809241	-0,273082712	-0,308402104	-0,143690834	0,320119611	-0,875079781	-0,085912835	0,044560481	0,549958016	0,174961794	-0,308396321	0,569446085	-0,133251649	-0,281064906	0,248637097	-0,033219404	0,306555953	0,694698771	1,37546809	1,34072192	1,250142432	0,603168814	2,628804115	3,572359338	3,23205762
nk160419_a@15	YL_F	YL_6_F	15	150	-1,263070604	-0,597144579	-0,576045479	-0,6077181	-0,513542504	-0,968116817	-0,61208395	-0,268342733	-0,658321009	-0,229467544	-0,98292545	-0,501425843	-0,397521132	0,019176278	-0,212278285	-0,347971192	-0,127539166	-0,181317822	0,344417157	-0,084424507	-0,341100354	0,34781707	-0,311131769	-0,270097395	-0,179230738	-0,620547213	-0,115832501	-0,417481258	0,139810724	0,474016143	-0,108526206	0,818000171	0,504719996	0,722762819	0,215156695	-0,323681308	0,55071198	0,445801801	0,530146988	0,410493901	1,137130994	0,8578664	0,864046178	0,819451246	-0,011895428
nk160419_a@17	YL_F	YL_6_F	17	150	-0,55277298	-0,314079207	-0,73801871	-1,013628192	-0,919697603	-0,55028731	-0,183367047	0,221913707	-0,140479675	0,263456652	-0,297596666	0,635282109	0,377482827	0,4226616	-0,24207943	-0,763496219	-0,108729419	-0,275986364	-0,191819013	0,401232163	0,020932811	0,084932081	0,582925986	0,401384853	0,564371813	-0,770738682	-0,406698746	0,324685154	0,363677133	-0,447066701	-1,030940749	0,35883498	0,377802839	0,128793069	-0,092767535	-0,447023799	-0,266757446	-0,052721744	0,274237848	0,075185796	0,11315492	-0,087931544	3,855022972	5,003900284	4,355129794
nk160419_a@19	YL_F	YL_6_F	19	150	-0,697278596	-0,080991361	0,425525889	0,818364188	0,496723882	0,070378129	0,144319513	0,306006175	-0,24289735	0,108948905	-0,409521007	0,411040204	0,662275739	0,926598091	0,863659957	0,289902444	0,271073265	0,409091879	0,400679493	-0,123995383	-0,422699656	-0,132092824	-0,518884196	-0,646278386	-0,310156393	-0,617214291	-0,407290637	-0,098941069	0,412991974	0,051948103	-0,438855407	0,270195762	-0,089182813	0,05317184	-0,075870723	-0,626519769	-0,142448239	-0,048325155	0,180838547	-0,095191173	0,3290109	0,295914599	1,04770193	1,814410199	1,321700065
nk160419_a@25	YL_F	YL_6_F	25	150	-0,779774006	-0,588286774	-0,476957181	-0,733896153	-0,973403917	-1,080920786	-0,681431581	-0,162884256	-0,252067671	-0,037347913	-0,74172769	-0,293943818	-0,198530725	-0,099203182	-0,328242354	-0,649622392	-0,528956605	-0,606176002	0,121012243	-0,247056201	-0,640628519	0,279871786	0,158023148	-0,173097318	0,085349155	-0,587627474	-0,161634324	-0,194122238	0,295183502	-0,24016635	-0,837776736	0,832343086	0,578827573	0,723318421	0,614769028	-0,272806479	0,598881686	1,196159838	0,916973496	0,400605313	0,712445061	0,424166862	4,196339747	5,111481306	3,978575995
nk160419_a@26	YL_F	YL_6_F	26	150	-1,053857696	-0,779448118	-0,6143349	-0,901695151	-0,982767533	-0,946310821	-0,894667394	-0,472188077	-0,426984865	-0,257173755	-0,885755924	-0,206719404	-0,22701802	-0,038844425	-0,490566936	-0,643906849	-0,435989111	-0,784941837	0,035149344	0,161123	-0,330528215	0,137032142	0,217160845	0,050199021	0,260577094	-1,175826328	-0,508470909	-0,185006843	0,223064267	-0,215372446	-0,72978074	0,886510278	0,57226445	0,842856972	0,693152687	0,095710008	0,537341407	0,652965951	0,962675785	0,530945225	0,846927467	0,71270236	3,910080744	5,026752793	4,201941498
nk160419_a@5	YL_F	YL_7	5	150	-1,384378407	-0,36355976	-0,47562457	0,521368666	0,232714508	-0,407268935	-0,503355768	0,435235991	0,402093778	0,688269785	0,160560355	-0,301323932	-0,086418357	-0,009863592	-0,277170197	0,338269707	0,464418314	0,683088973	1,110891887	0,835626094	0,475925221	0,546444897	-0,232587149	0,054948695	-0,40199897	-0,46005154	-0,192835172	-0,336499652	0,103915243	0,570127866	0,08769252	1,608148626	0,667771243	0,290635594	-0,58732595	-0,702908912	-0,986368839	-1,268520124	-0,909552539	-1,245041643	-0,812720798	-0,982960793	0,341814038	0,61277634	0,026978335
nk160419_a@13	YL_F	YL_7	13	150	-1,505873025	-0,365372449	-0,477405379	-0,48239237	-0,174360194	-0,717168374	-0,179329718	-0,545488752	-0,486684633	-0,104161635	-0,149384157	-0,203748243	-0,529374569	-0,082496409	-0,350559209	-0,830065211	-0,492462749	-0,65671763	-0,384715656	-0,515969504	-0,478499928	0,545054333	0,23713574	0,635680682	0,396928917	0,602353731	0,790735481	0,701355599	0,499520585	0,225312008	0,141762943	0,641472024	0,003438423	0,395712601	0,176140037	0,381143677	-0,048142634	-0,573060043	-0,282522016	-0,796028774	-0,365087295	-0,675580498	2,024004204	3,128532677	2,403841857
nk160419_a@14	YL_F	YL_7	14	150	-1,410519201	-0,368351208	-0,481164364	0,01023358	0,497146266	-0,427906397	0,037138124	-0,228522496	-0,352939816	0,047800513	-0,190857353	0,022038942	-0,083452135	0,443501534	-0,235526382	-0,554114062	0,245642551	0,402994986	0,302027351	0,247278653	0,331466727	0,826246516	-0,055965932	0,328192152	-0,021514609	0,397049158	0,301788864	0,21991157	0,741898387	0,551457799	0,028332798	0,624866039	0,052387766	0,004664142	-0,576356207	-0,601044637	-0,635864092	-1,033324106	-0,893710993	-1,190014827	-0,364936138	-0,520989236	2,329030401	2,971986925	2,204890324
nk160419_a@15	YL_F	YL_7	15	150	-0,56953467	-0,090301172	-0,625080058	-0,847698658	-0,207227803	-0,707049165	-0,413631838	-0,710699576	-1,103619027	-0,728592521	-0,680312847	-0,140404413	-0,25497869	-0,283051488	-0,960414421	-1,225689374	-0,405749671	-0,740395688	0,216149733	-0,120890693	-0,523789016	-0,00452777	-0,587625455	-0,184036825	0,072594497	-0,372816574	0,344295025	0,218239354	0,068458698	-0,340229215	-0,461646926	0,510717317	0,290473394	0,876240913	0,401309829	1,289331874	0,941535493	0,929558535	0,979318043	0,148337498	0,701846858	0,498106072	-0,031143909	-0,431976106	-1,413475959
nk160419_a@17	YL_F	YL_7	17	150	-1,770935698	-0,788739968	-1,054236586	-0,994442868	-0,529089842	-0,878798679	0,118130739	0,164205657	-0,247889731	0,23844552	0,304541389	0,200096824	0,162725499	0,26314883	0,014867353	-0,644078745	-0,070494171	-0,002079041	0,089300199	-0,057054027	-0,478304047	0,494817502	-0,363526782	0,335263268	-0,22372096	-0,444279336	-0,396389645	-0,031195562	0,149217666	-0,084024284	0,146652283	1,078500486	0,231293324	0,512407769	-0,030669714	-0,241026324	-0,039861072	-0,294017781	0,024668662	-0,606781132	-0,056541657	-0,269439846	4,022554947	4,306866964	3,333251681
nk160419_a@19	YL_F	YL_7	19	150	-1,15163707	-0,179856789	-0,566282964	-0,59389294	-0,304323181	-0,565396104	-0,253730874	0,070838848	-0,126381641	0,143700326	-0,032287499	0,064918781	-0,072646535	0,198789884	-0,597562476	-0,839823359	-0,308212296	-0,642050379	0,061728723	-0,126396738	-0,642164899	-0,048886188	-0,396916299	0,182409122	-0,083964376	-0,182036331	0,744183338	0,347900291	0,163646756	-0,297334239	-0,205283392	0,484556145	0,195776834	0,727741112	-0,047925684	0,486761886	0,31752912	0,182897725	0,389120113	-0,024468981	0,527057142	0,098837693	0,40114385	0,029960217	-0,644364903
nk160419_a@25	YL_F	YL_7	25	150	-1,680440403	-0,615530019	-0,82410962	-0,890104917	-0,852084531	-1,115192929	-0,489757792	-0,634046898	-0,565075326	-0,211141741	-0,432931867	-0,403485142	-0,455932264	0,197771185	-0,563785105	-0,853536208	-0,465604501	0,226053397	0,654981979	-0,033887689	-0,713659157	0,443075462	-0,070355735	0,623604806	0,082843113	-0,067556834	-0,099650548	0,170764029	0,481876075	0,102734924	-0,237312071	1,04257103	0,15380224	0,669608807	-0,114406166	0,598361171	0,008836922	-0,203297287	-0,174922693	-0,566562716	0,176240518	0,182086769	2,913718481	3,672928922	2,622948603
nk160419_a@26	YL_F	YL_7	26	150	-2,241711298	-1,230222044	-1,397771673	-1,542575575	-1,714366185	-2,099854638	-1,509049877	-1,009353773	-1,225998342	-0,737500831	-0,623742518	-0,927740876	-0,764819686	-0,306100831	-0,711975561	-1,298917642	-0,878387334	-0,320869683	0,211043483	-0,174780866	-0,621214485	0,446639974	0,037869043	0,493587841	0,315474085	-0,077345295	-0,204507057	0,286627942	0,557516507	0,379572184	0,271275726	1,123178988	0,353711037	0,972752787	0,627762338	0,441555922	0,11068105	0,300911015	0,332942029	-0,352698753	0,203205639	0,402809375	3,669792193	4,327003993	3,248350657
nk160419_a@5	YL_F	YL_1_F	5	150	-0,818727392	1,145119032	0,415856277	-0,01220748	-0,114398061	-0,473184656	-0,493854006	-0,699282269	-0,81346301	-0,420409115	-0,798884528	-0,090696729	-0,686856959	-0,287288143	0,117522415	-0,431544893	-0,13212887	-0,259296364	-0,292224538	-0,512815175	-0,828725531	-0,570099035	-0,095443377	0,076450075	-0,028956229	0,020723992	-0,229057372	0,595347526	1,389028805	1,416458971	0,602536558	0,068808565	-0,246519205	-0,078181895	0,502962644	-0,007781401	0,036638081	-0,256872416	0,318855682	0,688039117	0,214369675	0,193052476	1,40429485	2,272568788	1,682920467
nk160419_a@13	YL_F	YL_1_F	13	150	-0,74678722	0,413362496	-0,163462918	-0,721507549	-0,004271892	-0,539265441	0,094450143	-0,148519897	0,054236543	0,438812434	0,840135341	0,897379304	0,223250507	0,464273447	0,366945001	0,248233474	0,473901714	-0,229319338	-0,036200844	0,416471981	0,372872513	0,31269349	-0,312096934	0,186826972	-0,149623833	-0,405057817	-0,385693884	-0,456027246	-0,437359766	-0,113368127	-0,225925427	-0,226101173	-0,477384683	-0,005065608	-0,213447951	-0,52879396	-0,343478387	-0,549415	0,222496546	0,068879868	0,264095555	0,781686378	3,693838564	5,035034791	4,341862933
nk160419_a@14	YL_F	YL_1_F	14	150	-1,812861604	-0,38113611	-0,845164001	-1,225023495	-1,168662627	-1,491416476	-1,132479382	-0,871803714	-0,681580867	-0,581090737	-1,022972935	-0,570842871	-0,657020735	-0,620096703	-0,784858541	-0,548423461	-0,052423795	0,241707836	0,314730341	0,823880739	0,885319037	0,546476611	0,048348133	0,194567546	-0,386003476	-0,64666682	-0,711500959	-0,037373337	0,122903557	0,464740003	0,350084656	0,565778883	0,591860552	0,823349178	0,360670331	-0,29670991	-0,365948651	-0,428879213	0,548191382	0,247112565	0,059563536	0,180040769	1,752389513	2,954364443	2,26980232
nk160419_a@15	YL_F	YL_1_F	15	150	-1,164281224	-0,939972973	-1,085903454	-1,173573674	-0,775471984	-0,860447105	-0,72547686	-0,793625952	-1,056916617	-0,465491101	-0,730393525	-0,443722345	-0,725698337	-0,403301782	-0,112801225	0,238592983	0,520855626	-0,24750557	0,223283242	-0,245417777	-0,533613561	0,151182783	-0,693430155	-0,257520539	-0,397714018	-0,50762508	-0,676905277	-0,49884021	0,006018136	0,44699939	0,190716123	0,58450376	0,425182943	0,677619284	0,428842834	0,200239965	0,369306846	0,547605542	0,79296161	0,670579419	0,796066405	0,827225713	0,446554551	0,724412036	-0,300434709
nk160419_a@17	YL_F	YL_1_F	17	150	-2,117856361	-0,287516947	-0,295606227	-0,763862279	-1,13413699	-1,820883943	-1,185095245	-1,266001139	-1,041429972	-0,286004446	-0,825729192	-0,454896529	-0,600911704	-0,737823378	-1,172813317	-1,490430303	-0,945412431	-0,806231039	-0,934893956	-0,561475313	-0,450307114	0,152745237	0,103478788	0,799359763	0,40615145	0,172589032	0,078561512	0,411215976	-0,026443118	0,679602525	0,69013747	0,370921349	0,314754972	1,027179521	1,153880289	0,276262162	0,233783959	0,15936912	1,336505968	0,640868896	0,255727626	0,698979396	4,34930194	5,591431398	4,902124309
nk160419_a@19	YL_F	YL_1_F	19	150	-0,185066491	0,135492917	-0,435692022	-0,566891021	-0,121732009	-0,094329444	0,581580612	0,155735773	0,443739617	0,900091472	0,456952551	0,329634113	-0,269075209	-0,095374789	0,081773335	0,152142592	0,736033747	0,108350363	0,48381938	-0,066248232	-0,451583273	-0,258092189	-0,617450259	-0,069691917	-0,278951566	-0,362472193	-0,351498117	-0,416745107	-0,045868114	0,167218338	-0,069550126	-0,058163282	-0,282997914	0,035825572	-0,056160305	-0,436739328	-0,163740307	0,186050641	0,85354572	0,759055298	0,995648253	0,7428175	1,130684103	2,565240807	1,643153437
nk160419_a@25	YL_F	YL_1_F	25	150	-1,218945619	-0,31590441	-0,711114546	-0,8354392	-0,787134703	-1,02375665	-0,268034286	0,041635929	-0,179370074	0,074258788	-0,03472803	0,303567601	0,119302216	0,5238778	0,394008208	-0,012353262	0,454872816	-0,528105585	-0,099843487	0,015212726	-0,257412792	-0,177828628	-0,588398288	0,137500248	-0,277230175	-0,126101619	-0,25744494	0,124897073	-0,084237978	-0,01509908	-0,191638128	0,282387986	-0,132350583	0,057844786	0,04584573	-0,300914476	-0,07578109	-0,307346474	0,621264806	0,386232219	1,07915611	0,725273408	4,263553704	6,265758095	5,25023841
nk160419_a@26	YL_F	YL_1_F	26	150	-2,608158982	-0,513405003	-0,663034711	-1,304105337	-1,714635988	-2,264881236	-1,883153005	-1,866303541	-1,458301783	-0,434105467	-0,47639751	-0,139292	-0,886839738	-0,45501131	-0,691574658	-0,937315277	-0,353193574	-1,01850181	-1,38455985	-1,017349441	-0,742561388	-0,689773099	-0,50089249	0,494891526	0,144561435	0,131246787	0,24705026	0,278676089	0,230335904	0,813007567	0,3441885	0,563217144	0,781281299	1,091730588	1,055637592	0,1611161	0,353311206	0,56242542	1,122493653	0,918090563	1,006156696	0,895239001	4,582801066	6,446234114	5,766373367
nk160419_a@5	YL_F	YL_2	5	150	-1,168821815	-0,309017068	0,420585959	0,231520988	0,398692894	0,171944197	-0,263205625	0,140534357	-0,374659276	-0,269067662	-0,682704131	-0,522953794	-0,507214611	0,458296767	0,433144081	0,422135498	0,224968336	-0,349628434	-0,076223356	-0,495603723	-0,190288962	0,689495731	-0,40779438	0,337850128	0,126698687	-0,102589093	-0,007597658	-0,026387566	-0,056092872	-0,37849547	-0,492938127	-0,642683197	-0,139701874	1,021006903	0,391279795	-0,052306232	0,164307736	0,67967061	0,274516627	-0,092166184	0,522744392	0,128198134	1,66246462	2,342855135	1,744379746
nk160419_a@13	YL_F	YL_2	13	150	-1,150592862	-0,097150683	-0,840421582	-1,3563005	-0,988195886	-1,612123471	-1,067905783	-1,009189052	-1,448216812	-1,231047736	-0,974013748	-0,303024463	-0,608220709	-0,335162651	-0,5781908	-0,576670539	-0,454812354	-0,23974776	0,874824001	0,419696758	0,261367753	0,534982937	0,373960427	1,209409992	0,60424272	0,349075782	0,422358399	-0,075898058	0,057896849	0,122045533	-0,258607271	-0,273728076	-0,57171134	-0,123073226	-0,302979715	-0,075119391	0,128333029	-0,001045814	0,286424738	0,107385349	1,594813977	1,298547585	3,751621565	4,756164102	4,103599666
nk160419_a@14	YL_F	YL_2	14	150	-2,21856077	-1,286080371	-1,064060162	-1,343568538	-1,030054169	-1,299483436	-1,206403929	-1,33222029	-1,542659938	-1,358880156	-1,526911414	-1,164336236	-1,454684169	-0,883804892	-1,070511688	-1,16501373	-0,941605971	-1,257655793	-0,672025731	-0,357130272	-0,21608528	0,28491924	-0,447504549	0,641358562	0,301659985	-0,295486891	0,437313825	0,865937301	1,150503935	1,289142345	0,785678833	0,260620071	-0,134725945	0,754020452	0,274646134	0,449110618	0,758384195	0,974405259	1,057500049	1,302281275	1,890534386	1,439484368	3,360287702	4,462084779	3,988072514
nk160419_a@15	YL_F	YL_2	15	150	-0,801215794	-0,535338646	-0,878580686	-0,971250713	-0,924637834	-1,165008704	-1,013763946	-1,669858315	-1,904657906	-1,510195545	-2,067149985	-1,290196673	-1,227970027	-0,66068299	-0,78730914	-0,746462145	-0,039843584	-0,446840241	0,183387128	-0,01724904	-0,016151838	0,213930348	-0,256523201	0,482395772	0,34489236	0,36066923	0,97214272	0,735754822	0,908704479	0,598311438	0,057721552	0,071987333	-0,387411438	0,623060028	0,44450384	0,357683693	0,232731205	0,121218507	0,45581913	0,778876572	1,089380627	0,78193879	0,153349886	-0,145796413	-1,008157452
nk160419_a@17	YL_F	YL_2	17	150	-2,776433595	-1,466783691	-1,7617042	-1,739875558	-1,269862471	-0,816074213	-0,911368441	-1,064286885	-1,164079208	-1,002804079	-1,36122578	-1,018040692	-1,172695737	-0,512878389	-0,533775764	-0,834336476	-0,576119964	-0,699958155	-0,182298469	-0,029448672	-0,080423369	0,305863368	-0,342856488	0,320131103	0,213238004	-0,301480974	0,021426047	0,198519356	0,193062679	0,377674883	0,536449969	0,494290646	0,15282036	0,548030758	-0,039174809	0,007120836	0,288744661	0,766082235	1,363948022	1,897309472	1,905190486	1,208903534	5,499282063	6,207603403	5,382036222
nk160419_a@19	YL_F	YL_2	19	150	-0,655456711	-0,479315971	-0,348804663	-0,817667167	-0,742170911	-1,005958268	-1,096875373	-1,432286012	-1,864328962	-1,492047537	-1,846810466	-1,243026818	-1,384950644	-0,635372757	-0,97846146	-1,034266152	-0,323116861	0,14813004	0,74204584	-0,039198676	-0,263129474	0,099566709	-0,532276773	0,133812178	0,264385361	0,374859805	0,496088413	0,39028638	0,568768053	0,427682125	-0,029046181	0,049343841	-0,139210573	0,732050199	0,557646248	0,907781634	0,675440307	0,433441483	0,558495147	0,889043999	1,470021972	1,15399263	1,170275488	1,301228574	1,22568229
nk160419_a@25	YL_F	YL_2	25	150	-1,58948405	-0,696078819	-1,09749382	-1,682741156	-1,230377356	-1,558984039	-0,741139757	-0,895031777	-0,587564529	-0,358478478	-0,602464386	-0,267035176	-0,815797738	-0,233228329	0,079055986	-0,275229524	-0,22179853	-0,519852033	0,389954229	-0,160641893	-0,298943742	0,237677325	0,084805501	1,21131794	0,613225373	-0,012254351	0,27553561	-0,026345438	0,148235811	0,008876899	-0,182075637	-0,021204742	0,009836585	0,654045202	0,040955987	-0,089620992	-0,063916914	-0,153438426	0,013336612	0,176989241	1,148140666	1,042380756	3,99026367	4,851647177	3,732410858
nk160419_a@26	YL_F	YL_2	26	150	-3,228421306	-1,904963908	-2,228789845	-2,179621585	-1,698848115	-1,268453638	-1,182623676	-1,497628687	-1,214996913	-1,181581221	-1,672660733	-1,336038661	-1,559562821	-0,737285539	-0,467434834	-1,169691551	-0,951846769	-0,166132094	0,42803803	0,082356259	0,356717868	0,520452919	0,025021463	0,638168791	0,721968225	-0,120625962	0,019574728	0,358432292	0,513002297	0,424260441	0,467914625	0,435185937	0,427201426	0,923597013	0,141471518	0,129326188	-0,129331886	0,405434003	0,685572866	0,606913539	1,682687454	1,342768851	4,824225832	5,661255707	4,708678725
nk160419_b@5	SF_F	F_3	5	150	-0,180891431	-0,185137303	-1,000683274	-0,84319982	-0,84877627	-0,173376193	-0,418644083	-0,086977415	-0,090457478	0,862006899	1,758662504	1,132042938	0,941383798	0,605355499	-0,951897604	-0,260892316	-1,220337481	-0,666272253	0,350385699	-0,901065274	-0,821550508	-1,746445819	-2,130265787	-0,134099901	-0,16509466	-0,193627488	-0,170801707	0,622764846	1,008048771	-0,492478876	-0,584972485	-0,148656245	0,585117311	0,750698848	0,466003378	1,170265206	1,41976143	0,1301462	-0,34417525	-0,008004929	-0,306924855	0,135367159	0,31651503	-0,5187553	-1,331712606
nk160419_b@6	SF_F	F_3	6	150	-1,096886677	-0,383637356	-0,405733225	-0,183675036	-0,647764245	-0,732785326	-1,183088997	-1,454812415	-1,085205246	-0,540758102	-0,73484699	-0,513418411	-0,177028197	0,15943938	0,182177093	-0,390923694	-0,308262267	-0,204169079	-1,01437366	-0,468492964	-0,186421757	-0,692860158	-0,330116135	-0,260151601	-0,612551961	-0,275341664	0,334404068	0,637328618	0,804608884	0,076868978	-0,30338454	-0,826241115	-0,335658578	0,539864347	0,701706313	0,407895797	0,866894043	0,96301729	0,930997194	1,02903908	1,134910096	1,391347624	1,777420228	2,174918695	1,412736443
nk160419_b@8	SF_F	F_3	8	150	-0,056371509	-1,005018689	-0,836710511	-0,710979119	0,313932877	0,260316002	-0,6663974	-0,367592817	-1,301053576	-0,099689799	2,336215907	0,982060844	-0,30395952	0,302004946	-0,080895429	0,402676715	-0,95934829	0,03200773	0,725762544	0,163311541	-0,167049664	0,814337418	0,669543486	-0,193244057	-0,00169135	-0,575982804	0,630414033	-0,093480149	-1,050517409	-1,650220457	0,275809082	-0,112427307	-0,444321703	-0,679360708	-0,949436525	0,184987548	0,220666871	-0,015671914	-0,849214365	0,387023002	1,06751591	0,10985361	-0,337127101	-0,151270446	-0,033973324
nk160419_b@12	SF_F	F_3	12	150	-0,153015259	-0,328833908	-0,217814174	0,468727118	0,138626746	0,332930738	-0,075077494	-0,516117104	-1,168199894	-0,678896504	0,363725996	-0,15076219	-0,508660845	-0,27696922	-0,536557304	-0,373019416	-0,6633998	-0,517908022	-0,22957572	0,057928285	-0,087874177	-0,257180279	-1,008823015	-0,471942396	-0,177219181	0,419179013	1,083908116	0,756901769	0,413244358	-0,53694679	-0,717434371	-0,817930469	-0,068010219	0,701517881	0,579161294	0,329422017	0,693698236	0,806366816	0,081882944	1,113276207	0,775190579	0,933044569	0,499395583	1,338233139	1,168694638
nk160419_b@13	SF_F	F_3	13	150	-0,806095652	0,117895668	0,152341924	-0,23272816	-0,759254245	-0,91459742	-1,4451238	-1,887307248	-1,242828785	-0,665272678	-1,128747377	-0,216412083	-0,07147157	0,275932431	0,407541765	-0,621192538	-0,600702187	-0,154348791	-1,260394409	-0,354149359	-0,384241671	-0,844645357	-0,114274871	-0,954570482	-1,312816829	-1,007444425	0,366894037	1,397312193	0,985050212	0,209891805	-0,51133607	-1,16893143	-0,371215757	0,588905081	0,889947822	0,47017967	1,099986664	1,668988813	1,357220712	1,359043209	1,558400401	2,316530818	2,004939702	1,921035149	1,164946635
nk160419_b@14	SF_F	F_3	14	150	-0,743975297	-0,087527702	0,079617085	0,215707324	-0,086855064	0,025236713	-0,56505982	-0,68767073	-0,612624135	-0,046075121	0,147761364	0,210259509	0,173190915	0,392469164	-0,057931243	-0,230172254	-0,075810215	-0,026590826	-0,215329271	-0,096713161	-0,130886858	0,103865923	-0,1889004	-0,075428678	-0,150994978	-0,005974699	0,280813128	0,229972472	0,21321496	-0,940758377	-0,916670713	-0,713795373	-0,091370431	0,209010389	0,040020845	0,479098455	0,68797695	0,272524442	0,081604375	0,395543456	0,334737373	0,604017309	1,605738699	2,115118984	1,863932245
nk160419_b@18	SF_F	F_3	18	150	-1,210756521	-0,178710381	0,311301263	0,716659999	-0,087535069	0,439708981	-0,398593622	-0,113688134	-0,119002551	0,547731004	0,978945401	1,238935671	0,375171314	0,190769065	0,49736096	0,340421963	0,752613982	-0,196180266	-0,73355985	-0,88729512	0,054496752	0,693049821	0,033642528	0,127293169	-0,425832837	0,132449844	-0,506450558	-0,493383523	0,144393319	-1,100992166	-1,224518368	-0,992739478	0,402668081	0,525837763	-0,12980251	0,560439406	0,637948785	0,355603489	-0,684688839	-0,666599705	-0,046779005	1,367661196	2,911128168	2,733181781	1,79862844
nk160419_b@21	SF_F	F_3	21	150	0,204093823	0,834640603	-0,113628447	0,224718912	-0,200005066	0,522750675	0,052353768	0,05729944	-0,108513177	0,754525038	1,38504435	0,975306656	0,296054022	-0,095268158	-0,277172019	0,51043361	0,097640381	-0,567311611	0,138111405	-0,332766942	-0,638549962	-0,94324931	-1,279488794	-0,532354137	-0,788660378	-0,336470102	0,803300392	0,862750292	0,587463895	-0,516271196	0,090328729	-0,519678837	-0,069426708	0,329104899	0,004183744	0,887288787	0,578432534	0,124933846	-0,6569231	-0,116786462	0,098257939	1,929282033	1,331115044	0,900680972	0,599652906
nk160419_b@29	SF_F	F_3	29	150	1,257903481	1,464573222	2,163177752	1,9693565	1,332853128	1,851827292	0,828482136	0,519035365	-0,01258665	0,198290283	0,853443656	1,330308994	0,173579857	-0,191148885	0,286167661	0,728353382	0,517337732	0,419785481	-0,142276765	-0,39966048	-0,702459391	1,00180983	-0,096190305	-0,451432429	-0,072681059	-0,192803446	0,118303882	-0,136077043	-0,606811397	-1,313046538	-0,939257856	-0,974291159	-0,146676568	-0,516975813	0,182845088	0,455292663	1,063051557	0,361977242	-0,52984942	-0,080618165	0,617629208	1,277073863	2,36025955	2,564828022	3,189563725
nk160419_b@35	SF_F	F_3	35	150	0,291071752	-0,263486219	-0,083162252	0,339231122	0,460229553	0,373275083	0,008973749	-0,311868943	-0,809702997	-0,337986341	0,312469155	0,009615544	-0,519604249	-0,372889445	-0,485203926	0,020032867	-0,386836638	-0,368172949	-0,146518291	-0,06658021	-0,35823633	-0,147869858	-0,899601299	-0,378650014	-0,021202975	0,421943254	0,958053109	0,482229319	0,033546709	-0,837011276	-0,756390789	-0,368214634	0,108187351	0,28100647	0,27743376	0,28523842	0,782012122	0,893536289	0,351589408	0,896088052	0,445526994	0,427731337	0,320222741	1,914839943	2,004664265
nk160419_b@40	SF_F	F_3	40	150	0,109770021	0,017963443	-0,123461413	0,40508593	0,612346395	0,736011142	-0,048113817	-0,116382095	-0,640612449	-0,169215162	0,480605999	0,194374333	-0,3072657	-0,38087364	-0,422508237	0,094667193	-0,006379796	-0,296166186	-0,298510332	-0,352059905	-0,420239488	-0,298994327	-1,004018678	-0,240632472	-0,145754712	0,537723193	0,98626421	0,468609945	0,237155079	-0,795187961	-0,806985386	-0,154560897	0,208218849	0,494127721	0,13703662	0,328243007	0,490265735	0,686905629	0,020590357	0,565349991	0,308741082	0,831086522	0,962732939	2,578449389	2,351002901
nk160419_b@5	SF_F	F_4	5	150	-1,54319552	-1,057261748	-0,5898752	-0,038831177	-0,262581644	-1,14950494	-1,732333833	-1,828038271	-1,914702837	-1,741241212	-1,36852319	-0,756733633	-0,535176997	-0,366354494	-0,36442338	-0,950293013	-0,836216061	-0,144108759	-0,321742797	-0,675007924	-0,450450763	-0,06451186	-0,413972139	-0,488146517	-0,009993877	0,195484758	0,52556623	-0,115343558	-0,392674817	0,210985067	0,702053619	0,619734362	0,961548883	0,713800413	0,678979283	0,79791024	0,748338619	0,913966739	0,714580602	0,470724646	-0,013108071	-0,517759341	0,439571011	-0,112052694	-0,32272429
nk160419_b@6	SF_F	F_4	6	150	-2,395292115	-1,001418613	-1,138567683	-1,142192754	-1,325625564	-0,866146965	-0,968189053	-0,966426115	-0,168787589	0,214305345	0,362828066	0,250838262	0,508714415	0,532447032	0,039896753	-0,495135065	-0,989322485	0,136776272	-0,239513356	-0,102722911	-0,513678983	-0,999629057	-1,197340184	-0,291319484	-0,635831241	0,147500415	0,322699598	0,363337509	0,589198063	0,225897142	0,362804764	1,019537799	0,945934639	0,127867233	-0,050428018	0,294315609	-0,271069455	0,023518841	-0,436018421	-0,032103961	0,057080932	-0,326382901	-0,127751632	0,040201638	-0,375795463
nk160419_b@8	SF_F	F_4	8	150	-0,614848368	-0,985600279	-1,159364535	-0,96335045	-1,201297935	-1,266679936	-0,886520249	-0,215537682	-0,513500501	-1,093303172	0,213210374	-0,279422699	-0,525388092	-0,949803252	-0,302277734	-0,159995256	-0,176925206	-0,092658148	-0,459027599	0,340684616	0,167174182	-0,365545343	-1,168458746	-0,794213818	-0,38309145	0,09542344	0,462545398	0,214938734	0,183756691	0,550111562	-0,039365416	-0,059716934	0,187208219	1,160301057	0,718565034	0,33264297	0,879070709	0,377440819	-0,23500016	0,107815713	-0,227907573	-0,242386475	0,013273028	-0,13057473	0,124743223
nk160419_b@12	SF_F	F_4	12	150	-1,416169609	-1,285819839	-1,230556679	-0,738054126	-0,612961635	-1,039470063	-1,474161601	-1,037791885	-0,895898379	-0,951819518	-0,590639929	-0,891342079	-0,69094701	-0,574784953	-0,301486928	-0,718264212	-0,888578829	-0,425697683	-0,323882618	0,132639936	-0,103619029	-0,197296756	-0,509719525	-0,135451841	0,109895615	-0,014301505	0,293386737	-0,094098625	0,324613262	0,588279565	0,990773849	1,085840067	0,705281151	0,881225477	0,52179409	0,310476955	0,135478436	0,181710626	0,131254316	0,067461128	0,020780702	-0,556763969	-0,471590948	0,033493281	0,256678273
nk160419_b@13	SF_F	F_4	13	150	-1,879295853	-0,044403864	-0,222323195	-0,542474318	-0,688107975	-0,62508928	-0,575476466	-0,461609716	-0,137596207	0,130487128	0,310957477	0,160628285	0,391386897	0,656760263	-0,050402605	-0,63663648	-0,799025069	0,145161016	0,23523378	-0,052491838	-0,518282744	-0,825338792	-1,249867822	-0,463660869	-0,614540075	-0,038655034	0,331256385	0,152000016	0,508770243	0,265244151	0,209919925	0,87861813	0,747641694	0,268158266	0,203133079	0,423775416	-0,205256766	-0,115849763	-0,389345778	0,070709357	0,799466115	0,455254952	0,615121507	0,674851176	0,191904244
nk160419_b@14	SF_F	F_4	14	150	-1,304215172	-0,133769445	-0,332172019	-0,207889917	-0,540409265	-0,696800834	-0,804793635	-0,684024533	-0,336214786	-0,282646123	-0,369831642	-0,350546999	0,017548515	-0,073591263	-0,297979332	-0,544210147	-0,565903194	-0,272123212	-0,132291506	-0,164160773	-0,059954498	-0,284914466	-0,513525612	-0,271574965	-0,199240501	-0,033711526	0,153140095	-0,240438956	-0,106857343	0,06441389	0,255349731	0,451868592	0,496467162	0,541057083	0,518902433	0,496019443	0,213024558	0,518057975	0,423401125	0,331605064	0,479949881	0,558935593	0,937366399	0,859859764	1,191665246
nk160419_b@18	SF_F	F_4	18	150	-1,35627916	-0,407105156	-0,142102901	-0,341368681	-0,502487429	-1,044413753	-0,810343909	-0,854230813	-0,703987471	-0,441097837	-0,706446808	-0,455639957	0,0096287	-0,127450394	-0,485118613	-0,588395983	-0,50838678	-0,285355181	-0,2771182	-0,043771734	-0,296113537	-0,307062577	-0,785495976	-0,550820939	0,015336451	-0,127598618	0,505853743	-0,395532826	-0,338342253	0,149463319	0,44797233	0,402121128	0,682869171	0,479914012	1,086028514	1,040863671	0,662693337	0,614098846	0,264013079	-0,082206988	0,238144479	0,058492684	1,999612546	2,043637452	1,642672072
nk160419_b@21	SF_F	F_4	21	150	-1,351951191	-1,292858571	-1,006714503	-0,082694364	-0,425352365	-1,39268798	-1,798198066	-1,672188876	-1,492519613	-1,423852491	-1,388023631	-1,076001947	-0,568654294	-0,719545915	-0,466728078	-0,613959129	-0,718483421	-0,432804787	-0,340621731	-0,008860073	0,110720578	0,08606399	-0,229649032	-0,047642169	-0,113531208	-0,074275832	0,375490858	-0,407985602	0,095021825	0,55010265	0,733222857	0,834531017	0,790258741	0,504425304	0,705817656	0,389766656	0,375372062	0,743315477	0,396141788	0,516515605	0,156787004	-0,695355477	-0,114992875	-0,32687874	0,217741137
nk160419_b@29	SF_F	F_4	29	150	-1,075756671	-0,523791236	-0,786468335	-0,601173066	-1,114849902	-1,335373278	-1,351258406	-1,130431522	-0,69058933	-0,914795531	-0,618723239	-0,953525137	-0,63566706	-0,544476583	-0,735287192	-0,905709676	-0,982967553	-0,700616609	-0,262632077	-0,207877652	0,257144206	-0,222121065	-0,755913971	-0,236442126	-0,267207188	-0,090150587	0,434827667	-0,223382687	-0,026268189	0,364808588	0,170750185	0,298782506	0,544797002	0,999984373	1,048502648	0,911788073	0,695894658	1,078897821	0,846490171	0,716301597	0,624385641	0,610441132	0,746031186	0,875786411	1,528312118
nk160419_b@35	SF_F	F_4	35	150	-1,02811319	-0,961624116	-1,049570438	-0,558565052	-0,881900953	-1,046258229	-1,285691928	-0,829482644	-0,565631126	-0,993520583	-0,504718482	-0,801808148	-0,584960055	-0,530556029	-0,317417238	-0,786993365	-0,702660942	-0,349227684	-0,101160419	0,071728815	0,16273402	-0,15792828	-0,283226238	-0,443335499	0,108044577	0,137776727	0,396552188	-0,071832349	0,138450349	0,272117184	0,468303357	0,626876823	0,542247311	0,738543854	0,630548308	0,361845705	0,225716314	0,412202528	0,099257251	0,242879843	-0,083533968	-0,409375759	-0,117267819	0,374776451	0,956711558
nk160419_b@40	SF_F	F_4	40	150	-1,368451799	-0,948463831	-0,738833133	-0,005210249	-0,568837803	-1,166158953	-1,409471801	-0,795279366	-0,610437034	-0,782619276	-0,837641949	-1,05447616	-0,347345204	-0,225783344	-0,361277554	-0,558541911	-0,899929182	-0,591594199	-0,31486133	0,248803836	0,184521177	0,027928357	-0,424173065	-0,185049973	-0,10979459	-0,195432016	0,245235396	-0,40364349	0,081554843	0,242497723	0,779684832	0,946087388	0,719422822	0,593970105	0,691120068	0,452492891	0,217503178	0,501446733	0,351621826	0,225652558	0,034324102	-0,505423082	0,115937025	0,932911306	1,442611771
nk160419_b@5	SF_F	F_1	5	150	-2,411395112	-1,789950946	-0,754851748	-0,314343824	-1,418361554	0,522514137	0,060194989	-0,258495544	-0,523347838	0,537086116	0,794567359	1,521359632	0,988191282	0,083616017	0,829213043	-1,045137117	-0,367313184	0,117703386	-0,74078977	-0,558150759	0,175570081	0,695168261	-0,198524283	0,49757813	0,460664605	-0,791655225	-1,387230066	-1,637751615	-0,780165782	-0,42368966	-0,519082453	0,066093054	-0,764597535	0,354992498	0,281356501	0,928359365	0,269950081	1,011203914	0,165294197	-0,026794264	0,09019029	0,124092215	2,24410657	1,271981762	0,239900665
nk160419_b@6	SF_F	F_1	6	150	-1,233796005	-0,410093242	0,20246139	-0,108105244	-0,51929349	-0,262690381	-0,849095971	-0,543246586	-0,329060957	-0,358867576	-0,079450054	0,8128443	1,145407051	0,32322987	0,874914043	0,256525367	0,101653701	-0,164734425	-0,577006819	-0,429091985	-0,315684597	-0,122073991	-0,617548118	-0,252262721	-0,545317186	-0,444001705	-0,223786744	-0,40214164	-0,403030052	-0,158042431	-0,17584865	0,245347189	-0,338807222	-0,039300704	-0,110338646	0,736537713	0,535551642	0,213260098	0,104629974	0,048566243	1,030245548	0,574255941	1,398732302	2,687813107	2,349900806
nk160419_b@8	SF_F	F_1	8	150	-1,181945588	-1,549099743	-0,161002156	0,080104746	-0,926957533	-0,879243674	0,060359056	0,677355029	0,747094346	0,156495108	0,504309835	-0,194812051	0,5548321	0,145727995	0,687631235	1,795570578	0,535123164	-0,042315388	-0,897581862	-1,171150203	-1,264626389	-1,242097895	-0,030322635	-0,264469956	-1,125052608	0,841862049	0,240716966	-0,266974616	-0,646639412	-0,417293128	1,384341587	0,44443479	1,253558959	0,608585723	0,161276494	-0,227095099	-0,396504194	-0,667921759	0,225468178	-0,528581398	0,44748345	0,32426766	1,057027987	0,542924792	0,391470863
nk160419_b@12	SF_F	F_1	12	150	-1,561884959	-1,434718848	-1,563196805	-1,052340418	-0,696545208	-0,404053868	-0,83783489	-0,855925301	-0,686224246	-0,16725704	-0,278065867	-0,006606421	0,081542149	0,001243117	0,025675412	-0,344275366	-0,663874579	0,022958796	-0,482174649	-0,758409186	-0,541569205	-0,7824564	-0,238337057	0,712564464	0,543910013	0,137789615	-0,03289852	-0,016437497	-0,182803549	0,010800893	-0,001494673	0,288920825	0,307922656	0,714458679	0,278579874	0,368781693	0,235449828	0,39535474	0,527241141	-0,323790938	0,284084274	-0,608779448	0,404212738	0,996434856	0,884677226
nk160419_b@13	SF_F	F_1	13	150	-1,044577064	-0,198503108	0,151344382	0,000642899	-0,248476658	-0,281470966	-1,172859185	-1,267514642	-1,253118497	-1,016438733	-0,1553512	0,789660932	0,749997212	0,318089513	0,952921239	0,384289567	0,392237349	-0,648293366	-0,954860272	-0,73676546	0,004988719	-0,334466433	-0,751092972	-0,010451493	-0,647922882	-0,166051354	-0,103522217	-0,681677477	-0,412885541	-0,266877212	-0,018415774	0,324756269	-0,505257727	-0,058190169	-0,034875046	1,287168684	0,899230517	0,546186209	-0,052774437	-0,109794818	1,563864823	1,200641533	1,212540734	2,377426262	2,086159464
nk160419_b@14	SF_F	F_1	14	150	-1,953665252	-0,907269085	-0,256504367	-0,425419527	-0,731531859	-0,258261616	-0,876799968	-0,523163981	-0,305479192	-0,12434243	-0,105637352	0,360519578	-0,190018068	-0,332824784	0,445881914	-0,145516257	-0,794117967	-0,502159618	-0,378194571	0,442626296	0,11792242	-0,587969363	-1,098718932	0,077184462	0,209417631	-0,33694751	0,004901174	-0,047149677	-0,088362474	0,144655733	0,308118792	0,365563605	-0,29504331	-0,5774373	0,057355964	0,944960238	0,753133959	0,380991203	0,312671659	0,55419321	0,870854634	0,328957996	3,28239468	4,048092582	2,92782186
nk160419_b@18	SF_F	F_1	18	150	-1,946906012	-0,659229626	0,408811639	-0,005681667	-0,84219683	0,654892618	-0,058214369	-0,483212196	-0,28607596	0,42322427	0,360211652	0,153892817	-0,556690737	-0,530350415	0,415483369	-0,545370706	-0,808839518	-0,558481953	-0,553949807	0,39734938	0,097307571	-0,475916348	-0,973650297	0,585697647	0,696471812	-0,547999213	-0,148822283	-0,152308927	-0,488715823	-0,191904912	0,331201083	0,184306873	-0,795259681	-0,862275457	0,430838921	1,237912914	1,068636965	0,847423131	0,459455506	0,924346564	0,813949568	-0,499496939	3,086966658	4,600292485	3,395159648
nk160419_b@21	SF_F	F_1	21	150	-2,849076692	-2,185792979	-1,486739001	-1,014715215	-1,226991079	-0,259221443	-0,662744859	-0,637546843	-1,109113928	-0,625494361	-0,739044872	-0,049599314	0,232052995	0,504887668	0,645191095	-0,500597379	-0,715850176	0,008471793	-0,101928485	-0,095138671	-0,012182198	-0,268906582	-0,639205041	0,25353995	0,072219174	-0,547690443	-0,588705804	-0,807974785	-0,933697077	-0,124890491	0,122267008	0,705734067	0,140724397	0,657007413	0,350627994	0,9540456	0,247127136	0,817841257	0,69154975	-0,277874973	0,877075178	-0,468262666	1,588314504	1,550043655	1,548843469
nk160419_b@29	SF_F	F_1	29	150	-2,256079764	-1,92701443	-1,437337793	-0,679216123	-0,546162378	-0,100749091	-1,186978354	-1,678965352	-1,649165244	-0,59040375	-0,87528777	0,125632958	-0,658551364	-0,079808135	0,900774196	-0,019424926	-0,661238443	-0,013468121	-0,31738384	0,304461122	-0,054493056	-1,053537315	-0,78663332	0,075010976	-0,137762115	0,272529943	-0,035734926	0,239059592	0,439358303	0,034883535	0,471983313	1,154458626	0,096668219	-0,129017433	-0,615428085	0,435798487	-0,460452899	-0,098509143	0,946851826	0,499259099	0,797236824	0,290936048	3,285546598	2,723134884	2,063903352
nk160419_b@35	SF_F	F_1	35	150	-1,835100606	-1,106272789	-1,066319004	-0,599543956	-0,147082705	0,037904003	-0,378775812	-0,356861718	-0,147058107	0,256955472	0,170506637	0,07826575	-0,027719933	-0,063108985	0,31860618	-0,301553741	-0,382866276	0,104569888	-0,368675753	-0,702245303	-0,147948988	-0,490532352	-0,051506592	0,778474874	0,498037452	0,18110802	-0,082977606	-0,054415026	-0,316099561	0,143737782	0,090195809	0,055537867	-0,083128658	0,45127464	-0,137747356	0,238904168	-0,043295748	0,042947129	0,431322203	-0,329666125	-0,037010813	-0,676713734	0,333332322	1,73026894	1,548691479
nk160419_b@40	SF_F	F_1	40	150	-2,492862593	-1,303256319	-1,120225256	-0,465304212	-0,079437154	0,367310339	-0,105856845	-0,115919078	0,166692157	0,633920205	0,351288031	0,306447252	-0,010966826	-0,118028523	0,435158903	-0,591231022	-0,263932379	0,144697808	-0,683602716	-0,936274749	-0,118978044	-0,355945334	-0,30812259	0,970586427	0,602535847	-0,101785517	-0,547823789	-0,295422684	-0,665441435	0,300459008	0,40165342	0,321753728	-0,204205496	0,439267002	-0,086113209	0,325731804	-0,177956381	0,300418777	0,707075353	-0,141241889	0,00941939	-1,076294112	0,45122588	2,51623649	2,539859504
nk160419_b@5	SF_F	F_2	5	150	-1,0822011	-0,267082157	-0,18206609	-0,768240068	0,27798964	0,552460432	-0,543424048	-0,012672237	1,027195563	-0,17551773	-0,799018878	-0,448327514	0,190668126	0,276192441	-0,242497626	-0,798676795	0,131000273	0,685286229	0,769461184	0,618459022	-0,566537135	-0,580544597	-0,28862649	-0,235513571	-0,241045761	0,620306175	-0,310891259	0,273827045	0,118677875	0,349370316	-0,483799756	-0,105195572	-0,095715225	-0,500230283	0,38114209	0,627854424	0,433754572	0,632645968	-0,503307674	0,091281886	-0,497686542	-0,8192393	0,097935697	0,344937402	-0,277372896
nk160419_b@6	SF_F	F_2	6	150	-0,822090651	0,554620999	0,350946162	0,287046444	-0,17877341	0,242881254	-0,421181823	-0,438024726	-0,30369576	-0,42185864	-0,221758307	0,129621924	-0,000621922	0,158500073	-0,073505797	-0,032149173	-0,048963833	0,184433846	-0,168975716	-0,010060055	-0,428813951	-0,167202089	-0,154701293	0,188624646	0,186532775	0,043451144	0,209899951	0,483881849	0,25735751	0,15310427	0,014641513	0,013250279	-0,250030316	-0,433886937	-0,124686238	0,280985237	-0,083737545	0,394786378	-0,304980342	-0,194998104	-0,109333264	-0,127007055	0,206769933	1,048378508	0,545825876
nk160419_b@8	SF_F	F_2	8	150	-0,164999803	0,035825348	-0,016200798	0,232438336	-0,406356205	0,074777286	0,227549954	0,064786959	-0,377360776	-0,491196682	-0,047906396	0,117382771	-0,200206245	0,034422471	-0,499373199	-0,151111148	0,032164776	0,726320079	-0,030553517	-0,259174012	-0,217864238	0,629321806	-0,327467485	-0,421699267	-0,529368005	0,257923356	0,034122152	-0,105152799	0,001402031	0,267708436	0,476782839	0,076546661	-0,745505857	0,038825043	-0,225828877	0,365127711	0,189683122	0,102541521	0,077365796	0,333570354	-0,220858063	-0,252474983	0,02388579	0,71488596	0,385113637
nk160419_b@12	SF_F	F_2	12	150	-0,449578502	-0,03642456	-0,130929699	-0,191549098	-0,407463879	0,236369301	-0,100785561	0,002134796	0,310738466	0,044155779	-0,126467323	0,188919792	-0,2224653	-0,360390109	-0,475653683	0,288670273	0,047210749	0,274991846	-0,053891026	0,089403595	-0,193139502	-0,049592605	-0,549381201	-0,013525852	-0,039931904	0,309908596	-0,138132152	0,115798442	-0,135046005	0,088887089	0,181744495	0,241848435	0,194977323	0,018426033	-0,090916509	0,173210571	-0,215637171	0,364883292	-0,149742814	0,235033263	-0,29820953	0,103450596	0,215953794	1,1283918	0,58925571
nk160419_b@13	SF_F	F_2	13	150	-0,948803182	0,537366761	0,380110213	0,045329355	-0,452802259	0,245829848	-0,553533502	-0,530931184	-0,295423116	-0,517941069	-0,190100313	0,132682216	0,048051162	0,217562786	-0,168109602	0,007803416	-0,112442539	0,140503898	-0,083890648	-0,100980721	-0,750577724	-0,289211672	-0,335367223	0,058921104	0,292661817	-0,157730024	0,109702507	0,507092221	0,429868027	0,114064044	-0,107369837	-0,346406666	-0,25842355	-0,560097916	0,199573952	0,348921065	0,259224164	0,669608891	-0,166266004	0,090733684	0,033017541	-0,036854072	0,225682245	0,671478538	0,533470085
nk160419_b@14	SF_F	F_2	14	150	-0,383430249	0,149102913	0,310824963	0,347380837	0,065484759	0,637521056	0,365895059	-0,016797789	-0,130495067	-0,266146275	-0,26891612	-0,186138633	-0,293326297	0,269972989	0,399617724	0,401401617	0,025738847	0,329972401	0,212022055	-0,119332295	-0,440914007	-0,06227515	-0,153351609	0,047287931	-0,193267469	0,008078509	-0,092922597	0,424663879	-0,127572272	-0,15644297	-0,213683944	0,336718344	0,293078736	0,321249658	0,003231819	-0,116882742	-0,137454639	0,15546978	-0,53870207	-0,127321725	-0,205313885	-0,237162808	1,09627231	2,46416538	1,826376607
nk160419_b@18	SF_F	F_2	18	150	-0,219279592	-0,086445342	0,731806347	0,459378608	0,063873832	1,136121841	0,452823171	-0,009154559	-0,032778588	-0,335287877	-0,321742853	-0,176683286	0,030449029	0,272814808	0,409925452	0,387631986	0,074696038	0,545555608	0,403499021	0,033701381	-0,455417712	-0,224297791	-0,525259062	-0,149678286	-0,517751471	-0,136843749	0,088845473	0,349515646	-0,203891185	-0,323784517	-0,297876211	0,619868447	0,461707777	0,545906004	0,051919754	-0,236832566	-0,270109763	0,141433966	-0,616202669	0,038900923	-0,213789148	-0,386363725	1,709722747	3,156394936	2,213465959
nk160419_b@21	SF_F	F_2	21	150	-0,661915384	-0,322086121	-0,187173863	-0,081794474	-0,416015909	0,294020088	-0,34713671	0,117948928	0,409771128	0,001659693	-0,028251257	-0,044814285	-0,425200718	-0,072803769	-0,135865416	0,077365398	-0,215814124	0,346454218	0,160251944	0,050695751	-0,183668189	-0,371142069	-0,531318745	0,025663576	-0,150247128	0,318411541	-0,049687237	0,196976963	-0,138044139	0,284724043	-0,046046236	0,28060397	0,126906849	-0,070419948	0,091898748	0,208003987	-0,183791228	0,301520283	-0,343810265	0,521447216	-0,051899607	0,063315828	-0,031706549	0,674001989	0,720595689
nk160419_b@29	SF_F	F_2	29	150	-0,599638009	0,09382271	0,087322825	0,300235331	5,06E-05	0,229146802	-0,111296767	-0,481117513	-0,030794858	-0,323044575	-0,638456388	-0,377946493	-0,463600742	0,415532562	0,140717449	0,319855651	0,200655687	0,64151903	0,2696648	-0,033537432	-0,368049533	0,153572316	-0,215736653	-0,188040396	-0,435925558	-0,058415892	-0,163241252	0,687643704	-0,125577232	-0,24979603	-0,285960919	0,129421201	0,105051478	0,481061019	0,107100128	0,013972305	-0,115468536	0,272916444	-0,368287381	0,149356713	-0,118435094	-0,007900693	1,152378985	2,973645497	2,315570793
nk160419_b@35	SF_F	F_2	35	150	-0,450859842	0,071620226	-0,345734322	-0,110632915	-0,334578741	0,318166879	-0,221575256	-0,345964076	0,402534035	-0,143920554	-0,472685045	-0,0945812	-0,284402282	-0,273959947	-0,499278206	0,170003022	0,147765561	0,315775473	0,116483602	0,017700471	-0,032282683	0,074453983	-0,423774528	0,074952198	-0,168754178	0,336176493	-0,195871587	0,315913378	-0,343828403	-0,072318363	0,227600312	0,548944247	0,098704825	0,207084088	-0,086824313	0,169631978	-0,30677068	0,40919319	-0,281881369	0,306829883	-0,243328161	-0,005996258	0,195867007	1,611892503	1,24738365
nk160419_b@40	SF_F	F_2	40	150	-0,637310973	-0,056019852	-0,390469401	-0,084652434	-0,265770406	0,408898274	-0,237472323	-0,383380707	0,438951097	-0,377016098	-0,509763165	-0,151098194	-0,383391568	-0,168498801	-0,431532982	0,312256292	0,103178985	0,508883612	0,151213235	-0,224668979	-0,15879936	-0,102150051	-0,527834964	0,000238573	-0,255449045	0,098352431	0,055748112	0,424071834	-0,317701449	-0,153071897	0,189654925	0,820049708	0,305779711	0,303258008	-0,041776192	0,018439312	-0,278167455	0,335880291	-0,400736406	0,477635989	-0,35811122	0,085924988	0,204780022	1,918092454	1,665832069
nk160419_b@5	SF_F	Mol_3	5	150	-0,429935619	-0,565367426	-1,963848919	-1,097126475	-1,697003571	-1,762979456	-2,530238488	-2,605379414	-1,151007889	-0,954582561	-1,249842932	-0,795471634	-0,127394512	-0,292586944	-1,588945086	-1,476630762	-1,94197175	0,652799411	0,872379597	0,555975802	0,60614409	-0,393406739	0,421309561	-1,372721786	-0,135087548	0,600943555	0,812167114	0,800266494	-0,671118385	-0,447105411	-0,512546123	-0,131545113	-0,150777549	0,348170507	0,661300931	0,375029206	0,346685756	1,291386749	1,240017147	1,702578835	1,603084079	2,173677432	2,068183209	0,800385598	-0,463520509
nk160419_b@6	SF_F	Mol_3	6	150	-1,716632814	-0,789380095	-0,025338099	0,212196278	0,027070479	-0,30740306	-0,796135633	-0,74215886	-1,14546521	-1,409058001	-0,449105182	-0,926980743	-0,594264667	0,03840691	-0,295317797	0,582723903	0,495615658	0,405730518	-0,139198593	-1,221960948	-1,000867192	-0,816221126	-0,084968174	-0,579816199	-0,096245828	-0,777196146	-0,842528645	-0,378780149	-0,710949452	-0,536244877	-1,179239616	-0,227577507	-0,080925489	0,105723793	1,417798377	0,907857608	1,592499288	1,634368989	2,054354812	1,703308164	2,085108176	1,427876825	0,993495287	0,709447435	-0,152381487
nk160419_b@8	SF_F	Mol_3	8	150	0,311379221	-0,687961939	-0,966369991	0,214845129	0,547703868	-0,231733408	-0,188706339	-0,172023541	0,111736045	-0,521373017	0,006150951	0,666934886	-0,37291367	0,246643098	-0,43701332	-0,538816152	-0,126866795	0,956895437	0,238003872	0,142945937	-0,277811902	-0,964244227	-0,112933568	-0,909193218	-0,471997623	-0,537843788	-0,335095339	-0,623603372	0,372763812	0,841233513	-0,322604647	-0,791523963	0,027387456	1,147094142	0,573855088	0,641503638	-0,10253513	0,144667562	0,767712744	0,15120451	0,945225909	0,17789801	0,020578501	0,054457084	0,203293827
nk160419_b@12	SF_F	Mol_3	12	150	0,47547096	0,491920062	-0,004417742	-0,132113877	0,400796788	0,102279175	-0,039842682	0,199286111	0,509626064	-0,127425021	-0,321742043	-1,13008446	-0,853269141	-0,892330549	-1,243390628	-1,502264704	-1,215503021	0,189456135	0,074002303	0,233743291	0,119545456	0,270728047	0,249336503	-0,275211849	-0,265061344	0,27991161	0,287666657	0,2586761	-0,010742713	-0,420715365	0,184923143	0,142688202	0,484865551	0,31502681	0,93036579	0,824662248	0,636321499	0,608270844	1,296041171	0,744084049	0,414621419	0,764529399	0,285972096	1,324398665	0,97252789
nk160419_b@13	SF_F	Mol_3	13	150	-1,983973566	-0,772587024	0,88312088	0,810819748	0,541688117	0,100223781	-0,160334216	-0,386149517	-1,001120311	-1,121533845	-0,17019633	-1,110713502	-1,399546285	-0,169624628	0,16666217	0,083054717	0,327510122	0,202233732	-0,387014652	-1,673573052	-1,755824738	-1,010139756	0,575955692	-0,443649162	0,031979361	-0,962530548	-1,200318425	-0,197640816	-0,862105865	-1,279533246	-1,514197844	-0,34545917	-0,06448353	0,493077381	1,128990279	0,942381582	2,574299424	2,53961889	3,131492054	2,349299383	2,600979199	1,759658688	1,040461209	0,16353293	-0,845833889
nk160419_b@14	SF_F	Mol_3	14	150	-1,727726447	-0,915849581	-0,842056635	-0,73246132	-0,482540549	-0,867852372	-0,673446465	-0,658992499	-0,408194815	-0,720221986	0,033324637	0,184328414	0,237544634	0,240517648	-0,720477238	-0,744131313	-0,531169292	0,096970502	0,034682652	-0,358209055	-0,277583108	-0,426225675	-0,097279314	-0,447948477	-0,123415596	-0,295855331	0,107688349	0,173099642	0,048908072	0,274117616	-0,370779193	-0,099286621	-0,186039036	0,012266315	0,235231342	0,226956205	0,178531623	0,665585797	0,954524709	0,974120557	0,795004311	0,656802901	1,332589207	2,219322803	1,492528907
nk160419_b@18	SF_F	Mol_3	18	150	-1,421817156	-0,668982948	-1,559596195	-1,370319451	-1,016302695	-1,720736396	-0,505286857	-0,443109257	-0,459925847	-0,818716727	-0,548145828	0,173479194	0,483293412	0,242991448	-0,929091991	-1,437519361	-1,39249159	0,546192959	0,413979403	-0,333932012	-1,023450125	-1,155228536	-0,042804456	-0,890222147	-0,49249108	-0,706724224	0,365480756	0,121887169	-0,058420435	0,255101603	-0,336425602	0,801773065	-0,50775583	-0,698648721	-0,294470716	0,820287937	0,898693289	1,529499125	1,821399142	2,37376332	2,338655205	1,40331987	2,260708217	2,966241472	1,785594405
nk160419_b@21	SF_F	Mol_3	21	150	-0,492584563	0,110953587	-0,536581349	-0,049756639	-0,571705904	-0,544991075	-0,77488805	-0,230170438	0,139318698	-0,235734959	0,050172939	-1,054994152	-0,972488297	-0,841522443	-1,277640856	-1,431589003	-1,231675281	0,37343181	0,196530237	-0,010649498	-0,494587408	-0,185288463	0,91845237	-0,255245393	-0,278580443	0,311821475	0,374931092	0,470342872	-0,162479388	-0,303225384	-0,195573002	-0,458223136	0,361964013	0,374348337	0,776693349	1,065645491	0,847729348	1,278925131	1,02528253	0,727489042	1,205042362	1,992171838	1,394472104	1,359558809	1,402625642
nk160419_b@29	SF_F	Mol_3	29	150	-0,605564593	0,631981998	-0,436797758	-0,372696662	0,144426597	-0,306867555	0,956234074	0,586819383	0,312514358	0,242724207	0,394212722	0,105400078	0,598681853	0,42273912	-0,588614445	-0,261861559	0,305072708	0,463977729	0,227220826	-0,035456178	-0,945546608	-0,520870392	0,714129172	-0,320993375	-0,752268911	-0,529594735	-0,658727166	-0,473447314	-0,382246959	-0,493349258	-0,745708848	-0,032018075	-0,234702768	-0,208804434	0,278343032	0,260850974	0,126859332	0,817258489	1,183441973	1,28602367	0,910460147	0,620550755	2,742545201	3,651666722	2,537308033
nk160419_b@35	SF_F	Mol_3	35	150	-0,083374277	0,531022903	-0,174882011	-0,245598005	0,433394496	0,036085261	-0,286375688	0,038971262	0,328199407	-0,210934273	-0,101520494	-0,805156072	-0,311713406	-0,549058927	-1,026643071	-1,253052681	-0,733954456	0,36172332	0,267089183	0,413755465	0,077703179	0,312531466	0,094344651	-0,098756074	-0,057482952	-0,225344929	-0,299556187	-0,475366425	0,097310663	-0,586413018	-0,207978368	-0,255596948	-0,008918424	-0,041735225	1,049612642	0,924306057	0,545908158	0,786499307	1,329532232	0,777931995	0,324009233	0,794360362	0,61108179	1,793577668	1,802486783
nk160419_b@40	SF_F	Mol_3	40	150	-0,523741542	0,661308945	-0,266352494	-0,343032644	0,090616524	-0,357163653	-0,379824204	0,029596216	0,211349417	-0,412262641	-0,237870032	-1,09859637	-0,339764575	-0,645509788	-1,450323506	-1,752127053	-1,167038333	0,525136096	0,05546766	0,34322353	-0,053668666	0,33453532	0,22029408	-0,231366944	-0,198703294	-0,149471094	-0,325325068	-0,371868088	0,122255725	-0,533282247	-0,097686522	-0,042070602	-0,110974257	-0,298948299	1,138115069	1,167826666	0,694455732	1,249660495	1,979462383	1,274158276	0,837114847	1,467721519	1,142930162	2,445163402	2,26569041
nk160419_b@5	SF_F	Mol_4	5	150	-1,501568745	-0,027986668	0,02229877	0,576133607	0,006078897	-0,244885715	0,275075323	-0,237970274	-0,740654794	-0,293293737	0,144753077	0,323271465	0,656397391	-0,147576369	-0,146576983	0,356617023	-0,17138131	0,308058815	0,83690161	0,450632046	0,269959588	0,240590013	-0,797174381	-1,026762773	-0,192205115	-0,050878321	-0,001351669	-0,220846238	-0,130020131	-0,350108458	-0,502851715	0,436234315	-0,653479033	0,1565071	0,227684374	-0,189696972	-0,042404634	0,166071269	-0,206432896	0,25606816	0,147282341	-0,390465337	-0,029241142	-0,198613334	-0,08838903
nk160419_b@6	SF_F	Mol_4	6	150	-1,178325535	0,199219161	0,215045351	-0,291693688	-0,618202004	-0,445742075	-0,240868718	-0,755969425	-0,611161786	-0,058577524	-0,096352888	0,06842916	0,130313977	0,278765128	0,056917643	0,725348949	0,042570709	-0,083650025	0,553207329	0,604929884	0,018199307	-0,116005206	-0,646937809	-0,831825732	-0,79233087	-0,346947626	0,096568413	-0,190957666	-0,011999412	-0,175225504	-0,21036297	1,046979874	0,262623171	-0,103225635	-0,653877715	-0,480566129	0,15052122	0,214071389	0,116200296	0,374617612	-0,074342001	0,230103308	0,275569103	-0,326536501	-0,669574276
nk160419_b@8	SF_F	Mol_4	8	150	-0,710850031	-0,744123385	-0,33923237	-0,220297229	-0,49210196	-0,538799017	-0,103083275	-0,343572351	-0,000384388	0,131361129	0,247234852	-0,11695119	-0,15009395	-0,190895361	-0,177242626	0,255313737	-0,115608948	-0,405001314	-0,082854948	0,014691065	-0,223148429	-0,415259067	0,040142676	-0,006450056	0,423286718	0,858704535	0,231956658	0,238488459	0,073371451	-0,325324532	-0,406711581	0,588336292	-0,19915946	0,05191096	-0,06285569	-0,372809829	-0,336475088	-0,007064904	0,234026582	0,336443217	-0,1400345	0,016452689	0,004790808	0,049092921	0,195531194
nk160419_b@12	SF_F	Mol_4	12	150	-0,681137568	0,19966748	0,328196632	0,149987334	-0,059336907	-0,051038483	-0,001020481	-0,20594832	-0,517982787	-0,320252189	0,196839953	0,157861213	0,237969846	0,290569713	0,080516876	0,276405334	0,149857232	0,558760192	0,539411662	0,146254775	0,714940647	0,430844193	-0,170429202	-0,210088505	0,266869573	0,291396321	-0,0781009	0,074686677	-0,085573505	-0,399698582	-0,319086765	0,006817688	-0,561314461	-0,464276196	-0,137980271	-0,399555647	-0,445089698	-0,236294292	-0,648593387	-0,26392028	-0,43207266	-0,230716396	-0,230731545	0,151701235	0,422195305
nk160419_b@13	SF_F	Mol_4	13	150	-0,902898572	0,337392846	0,346744657	0,020378732	-0,483283155	-0,19627627	-0,222378229	-0,159118911	-0,266482208	0,057867417	-0,076674772	0,177385796	0,021776104	-0,054173992	-0,380552301	0,173327608	-0,109234079	-0,253105175	0,30358143	0,279021269	-0,15115419	0,343691445	-0,377124688	-0,290738075	-0,429804348	-0,259778444	-0,145144549	-0,202971793	-0,018252711	-0,0423906	0,185295433	1,274682793	0,712527793	0,106210003	-0,260545683	-0,168006645	0,161492282	-0,116034267	-0,216612096	-0,186693178	-0,471511019	-0,077868307	-0,029765765	-0,267368169	-0,362443077
nk160419_b@14	SF_F	Mol_4	14	150	-1,32753028	-0,010306228	0,324079991	0,354225536	0,00102041	-0,079926295	0,154805967	0,003756284	-0,073958115	-0,008218121	0,439628179	0,317563725	0,484027257	0,190913983	-0,154708799	0,014606952	-0,430817247	-0,310264807	0,06925536	0,089942043	-0,104566871	0,000653889	-0,176984269	-0,046012048	0,075441829	0,499392884	0,343134293	0,116198375	0,111368241	-0,060644222	-0,344968527	0,385684393	0,146398111	0,03364824	-0,053040494	-0,197743209	-0,300611466	-0,441254108	-0,43013413	-0,266107524	-0,231516118	-0,287536917	0,19705376	0,560256858	0,605642366
nk160419_b@18	SF_F	Mol_4	18	150	-1,212767101	0,088729055	0,182515962	0,268235735	0,132651455	-0,057624053	0,170615948	0,119801269	0,072135177	0,153125587	0,924890141	0,756746503	1,15627602	0,495066825	-0,082055929	0,095384712	-0,491872436	-0,141889629	0,486526797	0,255994516	0,132795436	0,230114734	-0,465418665	-0,485540625	-0,203572654	0,117467698	0,198544669	-0,126051145	0,051017715	-0,112699565	-0,495282653	0,0491063	-0,212546361	0,181507745	-0,063321133	-0,427344324	-0,519922017	-0,386645451	-0,641764962	-0,275512311	-0,400216562	-0,364598092	0,979694949	1,50006682	1,442596907
nk160419_b@21	SF_F	Mol_4	21	150	-0,894759592	0,367455207	0,375565876	0,425563094	0,336889676	0,084084344	0,192758852	-0,353094768	-0,542622247	-0,488790238	0,011140081	0,248542078	0,614967099	0,133146322	-0,391707913	0,220808393	-0,141713552	0,56080061	0,663491158	0,449592428	0,351604634	0,40333334	-0,322026831	-0,904908517	-0,086819367	0,165425927	0,107736011	-0,155794283	0,029023415	-0,322678152	-0,580069815	0,135176454	-0,5371112	0,180511812	0,156261442	-0,322559028	-0,521667956	-0,013348161	-0,194171571	0,063015656	-0,083311463	0,066814906	-0,119802213	-0,109133973	0,374694078
nk160419_b@29	SF_F	Mol_4	29	150	-1,242676586	-0,580258988	-0,245145327	-0,104169181	-0,252051421	-0,241301555	-0,179153745	-0,263530418	-0,237484166	-0,413983266	0,01636918	-0,085446979	0,159690581	-0,083023548	-0,594189829	-0,505232061	-0,391300435	-0,371974104	-0,191489076	0,224035284	0,047728471	0,139852216	0,068166657	0,046169157	0,148959241	0,849520545	0,780847222	0,380442853	0,361210758	-0,109198833	-0,360102474	0,549530464	0,166179165	0,193467487	0,216610805	-0,256293919	-0,567571245	-0,161958909	-0,421432431	-0,249566766	-0,162028268	-0,173581748	0,360228717	1,150823362	1,229200496
nk160419_b@35	SF_F	Mol_4	35	150	-0,938396691	-0,142069988	-0,006869551	-0,081155219	0,014801084	-0,28736078	-0,19579422	-0,375964282	-0,541895691	-0,319035405	0,227529154	0,03108578	0,20047651	0,148230857	-0,292797099	-0,021497676	-0,146143438	0,250360186	0,074568827	0,086425231	0,352604088	-0,045487474	-0,014024989	-0,069497873	0,354853901	0,28822892	0,219369777	0,036004617	0,06993576	-0,204091016	-0,062601357	0,303015452	-0,220129076	-0,037360313	0,018604807	-0,268350249	-0,617938806	-0,062780479	-0,450827935	-0,147766215	-0,118328973	-0,076716679	0,138439312	0,552857015	1,060679565
nk160419_b@40	SF_F	Mol_4	40	150	-1,093487331	0,337716468	0,389240861	0,310295186	0,193388177	0,1537824	0,074236207	-0,367572455	-0,521857439	-0,327706891	0,578243849	0,379301743	0,284729139	0,237235708	-0,333739355	-0,128077537	-0,307551451	-0,159525905	0,041881829	0,168596076	0,562667174	0,360026127	-0,249430766	-0,352624852	0,175134753	0,513430972	0,319491508	0,137776938	0,445445764	-0,103696344	-0,249045254	0,413784121	-0,270675834	-0,171034624	-0,020958108	-0,420631142	-0,758318595	-0,188167349	-0,503602476	-0,400666738	-0,136127663	0,015352386	0,474588016	0,974353577	1,524521743
nk160419_b@5	SF_F	Mol_1	5	150	-1,348496024	-1,508628411	-1,93132129	-0,699979272	-1,231759834	0,077679091	-0,679340531	-0,946133907	-1,822967996	-0,410950365	0,267933753	0,407612749	-0,799434215	-0,118343252	0,334411238	0,192044809	0,618272236	0,501387292	-0,800577037	-0,702783284	0,010764334	-0,713548276	0,294675131	0,893848595	-0,558709315	-0,233947757	-0,644650865	0,662654549	-0,408593802	0,415463719	-0,138189068	-0,399540128	-0,389510488	0,597562624	0,39783807	0,149802336	-0,518657624	0,235303462	0,120299173	0,326609111	-0,287650434	0,278701338	0,713666954	1,016681643	0,145276067
nk160419_b@6	SF_F	Mol_1	6	150	-1,191393352	-0,278341127	-0,640371341	-0,111172841	-0,325027286	-0,130608221	-0,523149897	-0,40748507	-0,586910479	-0,044511014	-0,383504429	0,087671637	-0,095965867	-0,090707524	-0,284696768	-0,025008387	0,106179579	0,231659473	-0,114663529	-0,206223354	-0,128453873	-0,170739082	-0,207909855	0,063853995	-0,205916407	0,060464872	-0,02264096	0,404987794	-0,23677713	0,433635748	0,351261085	0,435462675	0,075496561	-0,008496284	-0,091797013	0,070577836	-0,379045057	0,086765321	0,108179253	0,136349758	-0,303384235	0,116302953	0,049199875	0,928534049	0,609988311
nk160419_b@8	SF_F	Mol_1	8	150	-0,845035149	-0,76331342	-1,414299688	-0,423521771	-0,416332262	-0,315740315	-1,344141663	-0,886965661	-0,264803008	-0,22040904	-0,706678603	-0,314913071	-0,408773721	-0,391302226	-0,098521718	0,449348744	-0,084944194	0,191538966	0,084148102	0,07829372	-0,532870352	-0,527015292	-0,187793765	0,312162723	0,222064245	0,292821725	0,151042219	0,537028126	-0,090294852	-0,03809307	0,076758085	0,71879162	0,29210355	-0,038709199	0,020653715	0,388596187	-0,161979809	-0,036368049	-0,137553414	-0,059540801	-0,315607594	0,868856699	0,389645383	0,780234374	0,21918604
nk160419_b@12	SF_F	Mol_1	12	150	-0,752025555	-0,585453588	-0,90105657	-0,709364186	-1,178450271	-0,761569807	-1,187388689	-0,451329683	-0,620418515	-0,638766075	-0,524608745	-0,118087395	-0,337882216	-0,219232867	-0,306040972	-0,270092668	-0,026058007	0,105577593	-0,207517351	-0,11963286	-0,119791416	0,093497848	0,008078199	0,298557906	-0,290319994	0,083722447	-0,019387987	0,422620495	-0,411442874	0,243641426	-0,007772004	0,353409969	-0,184410107	0,273378522	0,268924042	0,246948948	-0,124269093	0,252667045	0,177538591	0,457983117	-0,03218947	0,422661782	0,410757921	1,486619	0,963665052
nk160419_b@13	SF_F	Mol_1	13	150	-1,008878979	-0,085277011	-0,313260281	-0,034117271	-0,282976202	-0,094838372	-0,34365695	-0,366441238	-0,589485941	-0,13049647	-0,382810901	0,010442243	-0,193377432	-0,064008463	-0,281219369	-0,142634576	0,129597871	0,299057277	0,057361541	-0,164503507	-0,145234888	0,154101886	-0,065294901	0,08271024	-0,1068177	0,26184837	0,069693863	-0,050237925	-0,309620322	0,447973527	0,265549804	0,174878357	-0,067907329	0,16789432	-0,008152149	0,099489133	-0,411431286	0,028260122	0,120189368	0,024203134	-0,310745136	-0,048228678	-0,075854237	0,72851142	0,500083961
nk160419_b@14	SF_F	Mol_1	14	150	-0,954463442	-0,454881729	-1,108755333	-0,614581971	-1,123971305	-0,776421449	-1,109195378	-0,79025597	-0,95126621	-0,663683111	-0,779445521	-0,447658028	-0,334345338	-0,135068553	-0,39440733	0,081029029	0,205344397	0,024568585	-0,399374962	-0,229843129	-0,196947403	-0,268395987	0,229389198	0,604928529	-0,069630936	0,10569139	0,013476418	0,450108045	-0,089317751	0,533560283	0,397800829	0,339710576	-0,182156094	0,099035393	0,205524783	0,176747566	-0,300352667	-0,090755569	0,08000314	0,370781125	0,245094612	0,404489843	1,459614426	3,154873598	2,305985029
nk160419_b@18	SF_F	Mol_1	18	150	-0,828356605	-0,612838103	-1,257198029	-0,667064732	-1,137470822	-0,593642218	-1,001254001	-0,904507814	-1,28961333	-0,751425896	-0,657135865	-0,331165174	-0,542477823	-0,28326295	-0,394718424	-0,141963293	0,045812192	-0,001988642	-0,535759396	-0,134242978	-0,240716309	-0,337897221	0,585803707	1,086284626	-0,099350005	0,082088788	-0,138435963	0,370734404	-0,314247594	0,876108449	0,79304597	0,428824387	-0,246403851	0,064787892	0,239808539	0,17808468	-0,421847817	-0,183761943	-0,095106357	0,349097923	0,496485437	0,441225153	2,128535224	3,661876789	2,732353577
nk160419_b@21	SF_F	Mol_1	21	150	-1,000444177	-0,806099159	-0,816820147	-0,635301682	-1,214630547	-0,626102227	-0,895866001	-0,430905917	-1,126345212	-0,748879437	-0,368063566	-0,21331393	-0,499615646	-0,133040957	-0,314096098	0,062209953	0,105557374	0,214145082	-0,57497232	-0,107546136	0,028178244	-0,173202869	0,198708163	0,518884321	-0,502196775	0,041165379	-0,138476745	0,575449348	-0,497170695	0,199985314	0,122565877	0,071618925	-0,352286819	0,185465239	0,281582644	0,44695497	-0,188936498	0,233262638	0,100381501	0,676804015	-0,024988631	0,400039953	0,377110338	1,661625694	1,335524984
nk160419_b@29	SF_F	Mol_1	29	150	-0,913901215	-0,854698898	-1,254571916	-0,866130086	-1,152896148	-0,905438427	-1,503211849	-0,770274377	-1,09895009	-0,788911793	-0,964737531	-0,690260875	-0,162890384	0,082470781	-0,29530528	0,388015803	-0,110509978	-0,10299716	-0,42861412	-0,20686304	-0,647213674	-0,511827014	0,797872469	1,009169332	0,021678394	0,173627731	-0,166844826	0,598443959	-0,095655983	0,182979193	-0,14182497	0,101693896	-0,099277414	-0,064863461	0,219389899	0,191112566	-0,051714327	0,14323347	0,298681565	0,533031729	0,211241197	0,372554582	2,258122279	4,370842835	2,844031512
nk160419_b@35	SF_F	Mol_1	35	150	-1,030372095	-0,91632698	-1,238111419	-1,045163687	-1,273255522	-0,897419621	-1,242616376	-0,556556984	-0,798656519	-0,749221036	-0,519609625	0,145725856	-0,38791477	-0,308996263	-0,255645707	0,080614187	-0,043351359	0,083914849	-0,352085919	-0,139311677	-0,278616773	0,074862017	0,099307361	0,371203362	-0,336152303	-0,02618955	-0,252478625	0,495364407	-0,246821747	0,412445782	-0,104605788	0,246239486	-0,254291727	0,14732902	0,200652448	0,54074988	-0,066173998	0,266018885	0,020443057	0,387375099	0,231559718	0,395547938	0,5846856	1,977427253	1,575265832
nk160419_b@40	SF_F	Mol_1	40	150	-1,221869345	-1,113605242	-1,355745275	-1,171840346	-1,559085917	-1,016157472	-1,3786761	-0,523363408	-1,054773593	-0,711868564	-0,578983059	0,057975566	-0,205526576	-0,126715544	-0,286163928	0,096720509	-0,131439776	0,05287566	-0,402778568	-0,232213919	-0,441019391	-0,13292599	0,242481562	0,537743644	-0,478015033	-0,085182848	-0,303721662	0,661230161	-0,3350019	0,450473475	-0,009349372	0,142332009	-0,358693121	0,048820118	0,373156995	0,589579267	0,002609839	0,309445482	0,011305289	0,530980339	0,281213861	0,507676543	0,55833089	2,284059818	1,912686787
nk160419_b@5	SF_F	SF_8	5	150	-0,533984629	-0,047807697	-1,001878222	-1,481676431	-1,291816706	-2,059254995	-1,219638575	-0,912266154	-0,548060936	-1,36082774	-1,603182611	-1,087628206	-1,440599196	-1,591054572	-1,549016984	-1,110359867	0,168578168	-1,224437535	-1,649487383	-0,616516919	0,547643135	1,100714595	0,523570778	0,463480465	-0,040825329	-0,568442513	0,544155146	0,925971092	0,503521471	0,242136616	-0,4681199	-0,244878762	0,425370701	1,072879829	1,201937269	2,268297178	0,490849478	0,438949565	1,01003465	1,266464947	1,827096241	2,442965527	5,038377642	3,364344456	1,349022916
nk160419_b@6	SF_F	SF_8	6	150	-1,776287915	-0,971834805	-1,076071603	-1,910724305	-2,071296904	-2,437641114	-1,373214449	0,182346388	0,325482608	0,189358189	-0,198556352	-0,66246158	-0,267314428	-0,495859254	-0,692963605	-0,713326762	-0,236496803	-0,804665569	-0,308319444	0,074025837	0,346854622	-0,146194303	-0,505868362	0,0220372	-0,044125011	0,230168362	0,280021499	0,140468859	-0,253592548	-0,07987557	0,202542378	0,707512421	0,973628678	0,65409399	0,881418253	1,260409795	0,267564844	0,105693777	-0,2524391	-0,48438256	-0,277718301	0,862996731	0,495057899	-0,85891181	-1,91087353
nk160419_b@8	SF_F	SF_8	8	150	0,312042977	-0,675430655	0,555537158	1,9576372	1,280905323	0,733463217	-0,601528149	-0,741109998	-0,91499231	-1,184833228	-1,042475109	-1,160867904	-1,235036317	-1,428260228	-0,399804341	-0,103132812	-0,311896992	-0,446119493	-0,650574877	-0,820674895	0,776714991	0,885316022	-0,334859744	-0,751413965	0,778897474	0,876330353	1,813749496	0,909075534	1,059641906	0,057854584	-0,392531806	0,455972657	0,118385605	-0,010119619	-0,718497124	-0,7445245	-0,23115249	-0,17370391	1,314426612	1,909282343	2,808952248	2,215252469	1,37200931	0,251034707	-0,477334966
nk160419_b@12	SF_F	SF_8	12	150	-0,344514294	-0,610240179	-1,103225343	-1,688680818	-1,203040389	-1,194948575	-1,252576756	-0,743032291	-0,484127491	-0,01726823	-0,457374331	-0,325257463	0,333269789	-0,028817285	-0,138079032	-0,04591316	-0,024610331	-0,360072386	-0,299384805	-0,190648198	0,065797936	0,041449159	-0,361091161	0,294298018	0,555115982	0,459824151	0,502728859	0,836265409	0,191868926	-0,055320017	0,161994643	0,144416106	0,363969229	-0,02230488	-0,543766078	0,131056863	-0,237158479	-0,644696682	-0,662279192	0,314717167	1,236196383	0,71846675	2,927572409	2,699210496	0,990410728
nk160419_b@13	SF_F	SF_8	13	150	-1,914074811	-1,424791687	-1,712407132	-2,712270481	-3,101917393	-3,3349993	-1,992443097	-0,823254922	-0,119219165	-0,378634974	-0,514079557	-1,436484932	-1,546332298	-1,328811785	-1,2884714	-1,589608957	-0,816781182	-1,681102472	-0,510004363	-0,148652701	0,536627445	-0,169718221	-0,535337176	0,335574317	0,425930775	1,215036333	1,111846086	0,889975946	0,38471631	0,965616072	0,520127594	1,356410665	1,592940529	0,981686375	1,971412381	1,88575098	0,139825387	-0,270996037	-0,93083079	-1,546264591	-1,582276994	-0,697394415	-1,125450493	-2,580770832	-3,609347919
nk160419_b@14	SF_F	SF_8	14	150	-0,970685237	-0,114516859	-0,727975848	-1,264891951	-1,238825362	-1,385549531	-0,447838591	0,333310152	0,551207823	0,174396833	-0,203210995	0,086739838	0,694123363	0,194612735	-0,703367452	-0,718101719	-0,266441071	0,159102055	0,053215569	-0,196585114	-0,024351475	0,028184394	-0,295856319	-0,012948696	-0,483588787	-0,588890299	-0,352696144	-0,420143435	-0,330236596	-0,058787055	0,078668039	-0,064700708	0,410582064	0,678340457	0,806761076	0,953354408	0,420400022	0,277105113	-0,100739122	-0,020545613	0,257078077	0,49123286	1,520926517	0,474618367	-0,403755606
nk160419_b@18	SF_F	SF_8	18	150	-1,191982804	-0,040933076	-1,000678299	-1,669616359	-1,98360464	-2,629090579	-0,966310367	-0,110394187	0,487465688	-0,060446607	-0,830438811	-0,565349303	0,359454811	-0,414059819	-1,179449976	-1,647764332	-0,269388434	-0,265627299	-0,430631463	-0,761276971	-0,276336115	-0,130540345	-0,178773337	0,009224979	-1,019373457	-0,555574576	0,2952209	0,217559219	0,140777815	0,146855178	0,339561142	-0,077052476	0,442348577	1,033015387	1,915384057	2,293251891	1,187980626	0,657116943	-0,264813831	-0,171300678	0,268402869	0,931389259	3,280728322	2,038030182	0,728930087
nk160419_b@21	SF_F	SF_8	21	150	0,067008359	0,281168036	-0,218781589	-0,988948324	-0,666529647	-0,841896573	-0,873529493	-0,765973838	-0,503499302	-0,432671726	-0,57046517	0,097519302	-0,300050223	-0,700864988	-0,475573577	-0,569089114	-0,179769958	-0,574388599	-0,364269934	-0,246320335	0,114344154	-0,441196044	-0,184857268	0,19546695	-0,173594416	-0,043159604	0,57727907	0,813780655	0,001625447	-0,074391277	-0,00105597	-0,206796552	0,227651208	0,327693543	-0,176437585	1,391497795	0,945739511	0,173384672	-0,131877078	0,548175476	1,473968505	2,3932773	4,042093409	2,821527618	1,002783951
nk160419_b@29	SF_F	SF_8	29	150	0,753193851	0,403199474	-0,352070438	-1,050224147	-1,305848304	-1,422449341	-0,972077538	0,35853144	0,566385608	0,265644182	-0,11470576	0,350567588	0,273541368	-0,277483196	-0,753152576	-1,053456992	0,375556433	-0,226258229	-0,250572516	-0,795073031	-0,343533226	-0,283793054	-0,59699877	0,173334545	-0,446143681	-0,125017796	-0,175742459	-0,1881142	-0,263396746	0,000325917	-0,160061712	0,036476528	0,168996415	0,532512455	1,249070138	1,564009446	1,179999164	-0,072937503	-0,236830613	0,458882512	1,13537294	1,430650741	3,012116025	2,062960412	1,087504109
nk160419_b@35	SF_F	SF_8	35	150	-0,458300035	-0,874324709	-1,196833692	-1,522391494	-1,138947365	-1,19236376	-1,424722118	-0,968544637	-0,302006488	0,192600116	-0,421167847	-0,39753179	0,048112364	-0,167732223	-0,578336584	-0,215300411	0,3169373	-0,306572888	0,001362921	-0,379114638	0,132912038	0,154219068	-0,380439539	-0,072279908	-0,113852102	0,750875901	0,383092307	0,695066501	0,276922432	0,168839763	-0,072332643	0,19549079	0,53539468	0,263554785	0,267132927	0,335610527	-0,230208475	-0,660539038	-0,756526009	0,226409919	1,260135976	0,873330429	3,137283876	2,648152021	1,50424598
nk160419_b@40	SF_F	SF_8	40	150	-0,545930159	-0,760810557	-1,264768338	-1,924972096	-1,424860039	-1,737541553	-1,469783103	-0,977423539	-0,35926225	0,097888455	-0,615957384	-0,628007264	-0,129697365	-0,523815068	-0,888367863	-0,633319073	0,007936879	-0,425952865	-0,247952484	-0,295612831	-0,031706137	-0,031030977	-0,381034114	0,050959624	-0,255187176	0,636246803	0,436790393	0,856020491	0,371811774	0,229494425	0,035034753	0,105298523	0,652914933	0,393490464	0,466948277	1,086583597	0,369491319	-0,358568946	-0,636456274	0,383644657	1,365904923	1,438060042	3,896375952	2,981114061	1,642210375
nk160419_b@5	SF_F	SF_5_F	5	150	-0,790400265	-0,173038822	-0,347548526	-0,000582475	0,406197487	0,230612456	0,513824882	0,530048387	-0,219794924	-0,391528018	-0,629109401	0,21737599	0,197462323	0,229367608	0,065670659	0,892125024	0,130928889	-0,328272034	-0,826189992	0,148879692	-0,330423674	-1,09350162	0,040149769	-0,271596227	0,351034456	0,452221294	0,046157847	0,217746621	0,964787646	0,712883111	0,492256379	-0,189584891	-0,108896029	-0,677578921	-1,035478357	0,540586161	1,148462767	0,114244806	-0,491208605	-0,98050219	-0,960169874	0,179502156	4,77897839	5,404513615	4,098396401
nk160419_b@6	SF_F	SF_5_F	6	150	-1,083690071	-0,813056099	-0,494011746	-0,476971586	-0,408420888	0,109990914	0,142850807	0,325035527	-0,374316481	-0,682336687	-0,031128656	0,106925822	0,177373444	0,824443409	0,287985863	0,438035324	0,470999762	0,578661372	0,364195366	0,365543999	0,463179715	0,203074122	0,628728983	0,227579174	-0,195940911	-0,653843747	-0,038966668	0,255375965	-0,144658613	-0,444741394	-0,4854566	-0,418694948	-0,400864171	-0,372426775	0,029937558	-0,093856368	-0,672212088	-0,4657102	-0,221081041	-0,78245717	-1,058740935	-1,379034464	-0,201847629	0,484165215	0,605851497
nk160419_b@8	SF_F	SF_5_F	8	150	-0,996967153	-1,466337661	-0,580163513	-1,626720991	-1,633627571	-0,749630154	-1,088762072	-0,191454855	-0,139430876	0,151169466	0,052385172	0,259009145	-0,137538978	-0,438869479	0,334254396	0,886096938	0,44222352	-0,478850999	-0,27409503	-0,073532323	0,258207391	-0,083664604	-0,05087832	0,454564396	0,759774754	-0,211743963	-0,425306104	-0,369537718	0,13255761	0,230085749	0,655606616	0,183376428	-0,589197847	-0,787964965	0,489267425	0,148096514	-0,891102633	0,084162206	0,128649486	-0,686035518	0,251678239	0,049250646	0,063039214	-0,026125542	-0,335768104
nk160419_b@12	SF_F	SF_5_F	12	150	-1,437193533	-1,206653757	-0,698897515	-0,694727422	-0,625557992	-0,107220669	-0,375187453	0,306830547	0,263962378	0,015527738	-0,286379907	0,226999954	-0,311021596	0,191694383	0,395491761	0,296800039	-0,57234074	-0,297508889	-0,566110214	-0,324727334	0,030211575	0,179307266	-0,055509796	-0,229315565	0,288719602	0,220781577	-0,007946745	0,306429349	0,468317126	0,372688409	-0,450923525	-0,271099671	0,082620038	0,249360436	0,596665345	0,14952283	-0,15959596	-0,374162842	-0,103639873	-0,045327393	-0,883570165	-0,178114465	2,345095665	4,177096987	3,398882484
nk160419_b@13	SF_F	SF_5_F	13	150	-0,950926697	-0,883569062	-0,760984714	-0,876872796	-0,629230399	-0,792666027	-0,114013972	0,280709245	-0,579005099	-0,895643057	-0,018802334	0,087225009	0,285072522	0,889287361	0,266522363	0,153028812	0,652460262	0,58757139	0,313508001	0,129184462	0,589548503	0,153613886	0,876440493	0,050729364	-0,501815465	-0,902693026	-0,287790269	0,144636361	-0,036428715	-0,727125095	-0,507038116	-0,15530327	-0,187753692	-0,037421975	0,395805446	-0,059877602	-0,735194108	-0,443152588	-0,133585187	-0,840652293	-1,272510673	-1,709486688	-1,182952588	-0,476911981	-0,263686418
nk160419_b@14	SF_F	SF_5_F	14	150	-0,912978936	-0,483219649	-0,034421505	0,066545229	0,267162068	0,055681766	0,034343784	0,198083236	-0,022500267	-0,066577192	-0,054290973	-0,00927947	0,117526917	0,299058219	0,167520446	0,596959211	0,088882978	-0,049551478	-0,054125658	0,208613492	0,207997287	0,091780565	0,038538514	-0,128032148	0,019433318	-0,362272895	0,343900829	0,10571922	-0,044673097	-0,10581346	-0,352184798	-0,080021316	-0,073824602	-0,018398406	0,225085509	0,074894236	-0,183398428	-0,346021809	-0,372599248	-0,351423242	-0,640281354	-0,460590153	2,357603746	3,360107205	2,917000696
nk160419_b@18	SF_F	SF_5_F	18	150	-1,110989356	-0,658038427	-0,333955605	0,129236667	0,371878961	0,119958297	-0,05497319	0,251821735	0,023624078	0,044695092	-0,140973111	-0,005756529	0,469266906	0,312686664	0,073981684	0,691211756	0,024051396	-0,164350096	-0,080408565	-0,042036532	-0,11281599	0,165092355	0,003802966	-0,211103457	0,149629329	-0,225259447	0,143868602	-0,049022752	0,12617028	-0,015904206	-0,400421531	-0,10443453	-0,061429482	0,226798205	0,070947173	0,22033455	0,111259832	-0,411031846	-0,3155454	-0,448608501	-0,616971431	-0,17069193	4,582949342	5,325520456	4,28068714
nk160419_b@21	SF_F	SF_5_F	21	150	-1,14814004	-0,748147361	0,029320567	-0,231153593	0,742644352	1,022804574	-0,229730897	-0,142851434	-0,227888591	-0,7312905	-1,020902506	0,305089165	-0,469155605	0,072311142	0,201390562	0,90327691	-0,33685825	-0,059669347	-0,432207507	0,046926467	0,091327387	-0,197773681	-0,391024477	-0,328385194	0,369977263	-0,165199112	-0,312651841	0,136952523	1,004436616	1,069614914	-0,119885562	-0,579660153	-0,561971356	-0,56268462	0,069555292	0,739680524	0,588056184	0,132000473	-0,084500329	-0,108067	-0,927195459	0,266718986	3,27255735	4,596117019	3,262833504
nk160419_b@29	SF_F	SF_5_F	29	150	-0,537927376	-0,783486543	0,870175104	0,74633751	0,852232781	0,509621027	-0,003521639	-0,067996892	-0,495928876	-0,291538879	-0,380622966	0,45115966	0,7964576	0,333168269	0,345653364	0,888236662	0,780878158	0,655416257	-0,073164196	-0,360221506	-0,369544073	0,276802153	0,438485389	0,659638252	0,229229374	-0,340875619	-0,217592972	-0,10759719	-0,660338603	0,184034933	-0,425613126	-0,659097167	-0,587596437	-0,585890713	0,386879314	0,201577632	-0,379570933	-0,659757287	-0,856781847	0,036648164	-0,750012092	-0,009613375	4,735097928	6,490268009	5,60691301
nk160419_b@35	SF_F	SF_5_F	35	150	-0,84406691	-0,896360666	-0,557963486	-0,701311644	-0,67652206	-0,163736821	-0,281223487	0,066147033	-0,182268681	-0,030568568	-0,256687727	0,15673444	0,003314464	0,086361037	0,268615904	0,263399467	-0,393045881	0,495941187	-0,019736527	0,090212849	0,070881527	0,047794861	-0,177565243	-0,008959216	0,181028767	7,02E-05	-0,067090062	-0,062731049	-0,033236409	0,229885687	-0,370135928	-0,343768365	-0,169644162	0,114979135	0,387868937	0,257437736	-0,013909575	-0,235048066	-0,311577202	-0,191390366	-0,622749302	-0,16394806	3,350099499	5,392886461	4,708900965
nk160419_b@40	SF_F	SF_5_F	40	150	-0,960137638	-0,794140263	-0,238724186	-0,34779718	0,101834819	0,302696721	-0,315686025	0,031296561	-0,220326002	-0,425055277	-0,504857178	0,22461165	-0,181735928	0,129834022	0,226282637	0,460987616	-0,289072802	0,523164365	0,016963359	0,081683035	0,100008625	0,065770736	-0,149180793	-0,102019989	0,14182002	-0,2510707	-0,204257782	0,065352755	0,287609292	0,500429298	-0,464320036	-0,506698193	-0,318621811	-0,053613478	0,318908343	0,378100287	0,125645305	-0,200576048	-0,201735102	-0,219412462	-0,658955317	-0,026576566	3,962478643	5,97480821	5,01926533
nk160419_b@5	SF_F	SF_6_F	5	150	-1,01789	0,479571354	0,148758602	-0,926487486	0,021669652	0,609963153	-0,104476267	0,76944624	0,930750969	-0,336422479	-0,623534161	0,252277243	0,950695414	0,148521965	-0,134135122	0,196095085	0,854218485	-0,545829963	0,05013665	-0,2363788	-0,90270755	0,727461891	1,103104084	0,911415646	-0,889432517	0,235365413	-0,144390764	-0,320246502	0,155727048	0,148135079	-0,331659088	-0,444800085	-0,325030481	-0,550011789	-0,44477622	0,09719936	0,604793512	0,454204267	-0,377859953	-0,618557189	-0,463074522	0,850023226	4,546806063	6,292090745	4,338258209
nk160419_b@6	SF_F	SF_6_F	6	150	-1,045977984	-0,616056519	-0,366196217	-0,452604798	-0,413690803	-0,046082649	-0,447890787	-0,482539474	-0,273640379	0,1278643	0,259337209	0,082514812	0,313029659	-0,040555419	-0,47186595	-0,040025872	-0,401143988	-0,718667863	0,100071994	-0,017145895	0,219716059	-0,076297992	0,00338147	1,105867588	0,187154926	0,128529544	0,041004166	0,193301765	0,416446942	0,311476794	-0,125891948	-0,161759618	0,246656625	-0,130448885	-0,1392677	-0,023522734	0,128331889	-0,243129534	-0,590742032	-0,556355975	-0,609333067	-0,157924228	0,751268022	1,704908342	1,208437313
nk160419_b@8	SF_F	SF_6_F	8	150	-0,310179715	0,220929727	-0,26869508	-0,16238887	-1,059621577	-1,216469933	-0,959576458	-0,499922021	-0,035457335	-0,443285843	-0,204013094	0,737745132	1,04411221	0,324791129	0,094000336	0,495344417	0,067741551	-0,112477502	-0,212748846	-0,499117686	0,069435161	0,190686655	-0,578913682	0,106550011	0,225815974	0,050255583	-0,313354089	-0,315584033	0,341963532	0,307317881	-0,379114958	0,371633308	-0,084871381	-0,495051389	0,642182464	0,368899439	-0,160084591	-0,701122142	-0,846277779	-0,53574329	-0,340235265	-0,108295485	0,658880817	0,801948714	0,247894983
nk160419_b@12	SF_F	SF_6_F	12	150	-0,681288648	-0,450813072	-0,447230961	-0,68725225	-0,332861212	-0,174509866	-0,134564376	0,146106086	0,006495719	0,167501118	0,096645936	-0,268243801	-0,056677757	-0,232738241	0,287117849	0,080711431	0,223735809	0,032054813	-0,097600788	-0,096309032	-0,330424768	0,365355753	0,278680499	0,35501458	-0,180245702	0,486523561	0,392892592	0,385928481	0,406541445	-0,214747903	-0,167239041	-0,150265467	0,155129339	0,258943898	0,121531741	0,045833061	0,029666038	-0,947295401	-0,673386042	-0,587132309	-0,224712872	0,131757177	1,935376104	4,241664162	3,057665598
nk160419_b@13	SF_F	SF_6_F	13	150	-1,305835441	-0,824261177	-0,821514634	-0,682633262	-0,473141846	-0,052128203	-0,314214897	-0,779761629	-0,431100866	0,384942733	0,23580015	0,081926161	0,186458386	-0,273285584	-0,559200606	-0,03168039	-0,600133686	-0,886545093	-0,144901585	0,127517334	0,40678041	0,029379294	-0,104705077	1,240997066	0,516520534	0,226235797	0,016379107	0,302079835	0,629523378	0,3554571	0,03361519	-0,147449841	0,264695139	-0,150929547	-0,317855355	0,095638465	0,15343498	-0,265980933	-0,561642396	-0,858128079	-0,907436263	-0,478195158	0,345817726	0,678713417	0,317584684
nk160419_b@14	SF_F	SF_6_F	14	150	-1,020244419	-0,566733683	-0,688103523	-0,950740931	-0,499076304	-0,048241632	-0,217478645	-0,555433576	-0,346943637	-0,350246633	-0,256190493	-0,641920624	-0,102963444	-0,295465379	-0,579024453	-0,339157985	-0,517986358	-0,64589961	-0,190372676	-0,530477429	-0,6095435	-0,132057876	0,877001411	0,2314935	-0,425585247	-0,244964272	0,406031131	0,716839631	0,834626379	0,017016357	-0,084462886	0,133952822	0,596773461	0,443530092	0,287731592	0,586770256	0,814007345	-0,11393713	-0,183857441	-0,051906257	0,115185943	0,583046255	2,871791425	4,426209415	3,469331364
nk160419_b@18	SF_F	SF_6_F	18	150	-0,824535061	-0,216354522	-0,321573132	-0,635965183	0,218558586	0,564170156	0,419757065	0,101184133	0,043618111	0,098466648	0,03582502	-0,428269862	-0,022695834	-0,363671778	-0,259772525	0,07081278	-0,027375609	-0,405047334	-0,183877029	-0,372752144	-0,623187036	-0,179681138	0,674713614	0,206491627	-0,595521152	-0,198820462	0,090094855	0,58590211	0,823673871	0,211573077	-0,01121644	0,030288243	0,072176832	-0,115436859	-0,104973509	0,368804533	1,290541658	0,079047409	-0,461905	-0,185742381	0,469071156	1,207843002	4,724630093	6,655291419	4,811264384
nk160419_b@21	SF_F	SF_6_F	21	150	-0,999027994	-0,576747101	-0,589623417	-1,008889939	-0,533109176	-0,388731684	-0,304845416	0,09445272	0,258732335	-0,316320325	-0,024629815	-0,027500185	-0,164626408	0,228605538	0,463225232	0,02612208	-0,156781216	-0,682646882	-0,008778738	-0,358453721	-0,7763272	0,304039353	0,67342222	0,526106429	-0,473391606	0,481090303	0,210885389	0,096362005	0,193955075	-0,565355138	-0,319066125	-0,054232016	0,584647291	0,127396036	0,118778018	0,120761745	1,01413685	-0,394750105	-0,598458328	-0,564535515	0,182783675	0,406928932	3,174444557	5,382031592	3,787974602
nk160419_b@29	SF_F	SF_6_F	29	150	-1,383622554	-1,129958447	-1,177485184	-1,175259742	-0,708019738	-0,543859329	-0,377949727	-0,696685409	0,166316822	-0,518923549	-0,369935894	-0,733222577	-0,505002484	-0,192619452	-0,588051054	-0,607341493	-0,770054903	-0,986243174	0,715200556	-0,319343196	-1,007644988	0,293725079	1,581754161	0,647207523	0,119889937	-0,376843502	0,362872907	0,818768814	1,330169737	0,403797921	-0,1620512	0,369611998	0,496443018	-0,017082109	-0,017665107	0,646602101	0,749039578	-0,612015147	-0,796879877	-0,473087004	-0,571058245	-0,196432312	4,079228268	6,636156955	5,292057639
nk160419_b@35	SF_F	SF_6_F	35	150	-0,913841123	-0,846964668	-0,251864391	-0,883290806	-0,540792221	-0,080570267	-7,49E-05	0,239314835	0,163461674	-0,292154443	0,02013678	-0,260476569	-0,342494451	-0,412290928	-0,191979404	0,125719065	0,484486683	0,207889642	0,277801126	-0,349814935	-0,670445564	0,211281088	0,685494552	0,474494867	-0,267629889	0,267484309	0,23169074	0,422821465	0,646469322	0,174169014	-0,016047782	0,078099263	0,280750038	0,282882383	0,220718437	-0,129240757	-0,160204861	-1,023799593	-0,848132581	-0,419831357	0,055248224	0,066620325	2,358244128	4,851586554	3,723862161
nk160419_b@40	SF_F	SF_6_F	40	150	-1,219833915	-0,884726897	-0,278660923	-1,030312242	-0,518813408	-0,149288188	-0,07938444	0,345639519	0,15190332	-0,527822947	0,029346576	-0,517504872	-0,474982703	-0,390675163	-0,358173775	0,069425695	0,396973722	0,143804788	0,277315219	-0,339434192	-0,844606458	0,194477107	1,027940448	0,617885125	-0,311280081	0,352602855	0,09191158	0,333365364	0,798106424	0,458031076	0,179068641	0,045024099	0,292611363	0,065624329	0,29163818	-0,150932174	-0,037013503	-1,054338998	-0,916691449	-0,269519851	0,263064425	0,226062269	3,202237982	6,079747281	4,744415674
nk160419_b@5	SF_F	SF_7	5	150	-1,283099771	0,097776997	0,499217333	-0,104812419	-0,80434107	-0,241682161	-0,670473097	0,420496409	0,244563991	0,380167166	-0,277737155	0,014937822	-0,134858746	-0,683193252	-0,832143784	-0,578272137	-0,696704944	-0,965159657	0,081839382	0,579610557	-0,819487086	-1,166506278	-1,227579368	0,453434785	0,366379933	0,688749944	0,210288595	-0,444388192	-0,473164997	0,856733924	0,951094858	0,20750786	0,096870833	0,857095649	0,435940694	-0,004470221	0,439704253	1,304665726	-0,036965474	0,795775972	1,26922867	0,773864072	4,820062711	4,901100245	3,436697246
nk160419_b@6	SF_F	SF_7	6	150	-1,067156236	0,012786197	0,19989167	-0,111096421	-0,180613257	0,168966128	-0,286797281	-0,015371557	0,004782407	0,687086303	0,076853584	-0,155921129	-0,221686578	-0,068612658	-0,348965672	0,17543123	-0,184885219	0,318106971	0,072060087	0,730947512	0,032974842	-0,002263605	0,560457684	0,74344463	0,129696548	-0,14095648	-0,185019338	-0,428122073	-0,24418676	0,455761791	-0,148814902	-0,095663304	-0,262694464	-0,43980058	0,010047436	0,279034624	-0,206665472	0,148344564	-0,330849728	-0,268053699	-0,281694083	-0,279084887	0,104822538	0,199300927	-0,293980309
nk160419_b@8	SF_F	SF_7	8	150	-0,804053781	-0,155361089	-0,943309126	-0,352753563	-0,466280732	-0,692486299	-1,183412218	-0,377813762	-1,000873994	-0,450992954	-0,251919051	-0,143905382	-0,708297589	-0,573877264	-0,088023886	-0,107551935	-0,26228548	-0,003739607	-0,428628704	0,408408187	0,000649034	0,067680122	-0,499406826	-0,364522484	-0,555043358	0,08113049	-0,278651147	0,294069548	0,366585474	0,444798279	0,021516492	-0,304143842	-0,453215901	1,392735574	0,905631114	0,882498473	0,051590806	0,504446753	-0,031100595	-0,367427421	-0,293694872	0,494811099	0,122254957	0,583627975	0,316959884
nk160419_b@12	SF_F	SF_7	12	150	-0,116469427	0,248852917	0,483255715	0,161720637	-0,224562994	-0,040388295	-0,46192405	0,101615677	0,076052201	0,305361766	-0,109672591	-0,183330911	0,195758144	0,133919689	0,01311968	-0,094305003	-0,142432997	0,109067966	-0,552682851	-0,270263314	-0,244264064	-0,040953441	-0,395290763	-0,261877265	-0,315626082	-0,091548067	-0,084988299	-0,024153646	-0,301440292	0,209848229	0,235180489	0,399716036	0,183956988	0,177751128	0,151198885	0,653710799	0,362977026	0,555578984	-0,300270118	0,031315091	0,301438833	0,204458408	2,300061084	3,769835045	2,595428952
nk160419_b@13	SF_F	SF_7	13	150	-1,323340908	-0,066807266	-0,048435274	-0,501691792	-0,345317477	-0,213877832	-0,553084955	0,027429261	0,149613425	0,850232595	0,332602547	-0,197919966	-0,118866242	-0,001836379	-0,293237352	0,184008698	-0,192716656	0,258198622	0,307479648	0,660786505	0,01806614	0,014012271	0,541319775	0,858343486	0,150171837	-0,074844942	-0,358756623	-0,726394779	-0,188290846	0,509213558	-0,209576494	-0,056504475	-0,081571999	-0,550780157	-0,228652259	0,158178533	-0,2167342	0,098854503	-0,253459492	-0,341093726	-0,321334683	-0,333190858	-0,045916249	-0,217106506	-0,806317208
nk160419_b@14	SF_F	SF_7	14	150	-1,257332829	-0,3186336	0,009265236	0,089025245	-0,459213198	-0,542680165	-0,487019622	0,289364231	0,12591322	0,25888739	-0,266499417	-0,539777118	-0,366320039	-0,02104101	-0,116048214	-0,173791811	-0,024117687	-0,067317354	-0,525964946	-0,268996525	-0,468108636	0,18017702	0,090789409	0,31881905	-0,207811732	-0,182788	-0,065291935	-0,139622159	-0,188824716	0,497207527	0,119695736	0,615779256	0,296273533	0,034320203	0,206944483	0,399873929	-0,03771569	0,804685429	-0,128284856	0,223757443	0,089870415	0,151583661	2,489410261	3,304568575	2,594649278
nk160419_b@18	SF_F	SF_7	18	150	-1,207864437	-0,058377367	0,206853245	0,109086384	-0,508080987	-0,315873553	-0,071133578	0,928963431	0,834725085	0,711074657	-0,094320234	-0,352146285	-0,257628898	0,160676402	0,045067836	-0,243754951	0,044301919	-0,001849599	-0,53772453	-0,246320012	-0,484946526	0,07537354	-0,124585527	0,346784978	-0,011687495	-0,122985316	-0,256813251	-0,312647555	-0,364029801	0,568117179	0,146681858	0,736631616	0,29435062	0,137382352	0,058447329	0,324333987	-0,060879646	0,720069962	-0,263083729	0,077184069	-0,019892985	-0,168851897	4,138635438	4,970072585	3,760427878
nk160419_b@21	SF_F	SF_7	21	150	-1,079405182	-0,005808536	0,603534772	0,521183291	-0,260633158	0,125269242	-0,119895976	0,092696163	-0,21800898	0,421568455	0,036599608	-0,006127422	0,223518788	0,096082703	-0,192847114	-0,459907167	-0,578588199	-0,783992903	-0,857210781	0,033020673	-0,619481264	-0,654645686	-0,631765151	-0,493543876	-0,213003825	0,266676859	-0,132276741	-0,187219318	-0,361951034	0,736577902	0,317888255	0,663528557	0,419068007	0,296036843	0,207960688	0,639737325	0,917396425	1,324336809	-0,038477597	0,032609022	0,429253474	0,129154713	3,608208778	4,389832126	3,453175894
nk160419_b@29	SF_F	SF_7	29	150	-1,601327879	-0,402034376	-0,048919847	0,074764036	-0,556468913	-0,897927503	-0,781012513	0,031192299	0,245078651	-0,046638701	-0,668806922	-0,836205655	-0,262055777	-0,062646341	-0,440996546	-0,502552473	-0,144740765	-0,534717623	-0,979007335	-0,965658594	-0,33652286	0,462262701	0,249280956	0,042306353	-0,652605615	-0,011337043	0,069154958	0,117450239	-0,30105408	0,94938399	0,224641096	1,701602816	0,95287385	0,534277692	0,071323814	0,112878116	0,021727902	0,924386645	-0,241223934	0,506579373	0,325896947	0,691303285	3,98703226	5,424199626	4,479337825
nk160419_b@35	SF_F	SF_7	35	150	-0,360853792	0,301050727	0,374844696	-0,108328865	-0,255303767	-0,467206405	-0,683920661	0,04580836	-0,182759225	0,202124873	-0,598392989	-0,482468596	0,230184193	0,135746898	-0,110884005	-0,16576629	0,082546468	0,054385361	-0,520450638	-0,365330635	-0,392494919	0,02316046	-0,086630938	-0,05984527	-0,545420816	-0,301284012	-0,361074194	0,035017826	-0,281412169	0,448279367	0,330411018	0,855212815	0,440754605	0,087176313	0,086774766	0,750871565	0,274551327	0,79414209	-0,308475724	-0,049283674	-0,039007748	-0,120377004	2,360520621	3,699999029	2,943676678
nk160419_b@40	SF_F	SF_7	40	150	-0,535574894	0,461065425	0,682765018	0,075109643	-0,215348367	-0,267350954	-0,443232088	0,393026736	-0,06806482	0,32340558	-0,513194448	-0,542616725	0,423773142	0,281888492	-0,124509832	-0,236337177	0,022422917	-0,092894172	-0,813002179	-0,197731518	-0,546560723	-0,160115515	-0,009103133	-0,069478349	-0,532460867	-0,247174405	-0,476422156	-0,131533293	-0,410288263	0,246988786	0,385072903	0,977910059	0,459471723	-0,034967874	0,119434901	0,941309521	0,651048566	1,108370641	-0,280638878	-0,198662674	0,02077877	-0,308338031	3,198742145	4,58797625	3,692506214
nk160419_b@5	SF_F	SF_9	5	150	-1,452760423	-1,969851648	-1,792304984	-0,828654321	-0,50258304	-0,778684221	-0,504152466	-0,743432901	-0,241721051	0,406836243	0,172582034	-0,570587512	-0,529204065	0,300721945	-0,552563809	-1,196881986	-1,097358146	-0,537008843	-0,022317482	0,839597428	1,113081959	1,006368785	0,69566313	-0,077493888	0,517914084	1,420314046	2,252377359	1,216420765	0,713089426	0,340555391	-0,45968802	-1,744149127	-1,399592933	-0,78026971	-1,412559632	-1,138041002	0,006750467	-0,473665104	0,366368614	1,02957655	0,124302862	0,626318388	3,249601819	3,703955448	1,802971591
nk160419_b@6	SF_F	SF_9	6	150	-0,858387103	0,80649175	1,404688313	0,601639894	0,448162172	0,627102766	0,106749062	0,329560842	0,412882082	0,367489171	0,160874695	0,000960632	0,287036375	0,516839497	0,037020687	-0,913859051	-1,231144656	-0,900004242	-0,320366595	1,139452377	0,218564211	-0,513092543	-0,451389817	0,356929913	-0,266380721	-0,855746588	0,463167772	0,465199002	0,390885162	0,557171435	0,849350036	0,357244825	0,089502626	0,307461299	0,02351689	-0,26750906	-0,355521887	-0,645397041	-0,365617774	0,864852663	-0,25338424	-0,904674375	-0,748828822	-1,021169397	-1,607963737
nk160419_b@8	SF_F	SF_9	8	150	0,089706562	0,569200728	0,890336795	1,114512549	1,279543713	0,34859005	-0,334372158	-0,812922028	-0,949226495	-0,000615041	-0,187099311	0,169115941	-0,488271889	0,331867752	-0,421522181	-1,097908008	-0,797417229	-0,204029875	-0,126418286	-0,105683535	0,90907268	-0,102547244	-1,000956826	-0,60055523	0,652652005	1,434512685	0,660328999	0,304092437	0,25950921	0,435573866	0,09988155	-0,465888758	0,548099441	-0,131922198	-0,170726224	-0,433641971	-0,366753031	-0,477950946	0,310981808	1,063604327	0,412503707	-0,538007992	-0,625642815	-0,122443068	0,26066809
nk160419_b@12	SF_F	SF_9	12	150	-1,720640382	-1,290731749	-1,295454111	-1,071930007	-0,953630052	-0,500051196	-0,357056882	-0,470828695	-0,780546986	0,023270675	0,252578224	0,014395055	-0,032771246	-0,347298717	-0,139526695	0,00798296	-0,307611902	0,430731722	0,371258935	1,066537533	0,786880023	0,016993183	0,142508563	0,29383539	0,749552853	0,689035171	0,739638147	0,252404359	-0,048152298	0,47884977	0,005517404	-0,585108617	-0,589674715	-0,212206639	-0,449487862	-0,717618326	-0,751038586	-0,91421147	-0,755328259	-0,448662681	-0,632396919	-0,776925804	1,321550759	2,735539603	1,944955359
nk160419_b@13	SF_F	SF_9	13	150	-0,964037178	1,308330077	2,003302704	1,213336621	0,795852722	1,026657791	0,889305927	0,735197609	0,643400951	0,83446953	0,669248279	0,209354549	0,257346934	0,824681383	0,395656755	-0,905440466	-1,216818728	-0,752811745	-0,200219501	0,629773706	-0,170104861	-0,981018287	-0,741595465	0,272285514	-0,648500296	-1,111410198	0,054550618	0,125053551	0,32669848	0,735036365	1,343804726	0,556857029	0,096753558	0,317545407	0,179578896	-0,170581271	-0,564045689	-0,743995403	-0,004950497	1,217267369	-0,120236705	-1,130563499	-0,857714823	-1,553382635	-2,275136966
nk160419_b@14	SF_F	SF_9	14	150	-1,309510589	-0,917570902	-0,53485227	-0,608610209	-0,187016921	-0,450475151	-0,67445122	-0,780820599	-0,565928902	-0,601213582	-0,362825166	-0,272275075	-0,221417169	0,102853839	-0,004178884	-0,596941758	-0,915892952	-0,693215632	-0,574571091	0,111883523	-0,02749506	-0,24343671	-0,337162855	0,064464692	0,157886017	0,010782413	-0,184266836	-0,210443257	0,073460456	0,651702396	0,412864959	0,018787756	0,223684928	0,498641037	0,32564307	0,063978265	0,637341196	0,045827375	0,17677321	1,067546723	0,667909908	0,704091837	0,913581238	1,029001809	0,463559526
nk160419_b@18	SF_F	SF_9	18	150	-0,917955745	-1,392348724	-1,048288744	-1,024201132	-0,020845182	0,026758041	-0,960531219	-1,226305987	-1,631653283	-1,629871806	-0,651457463	0,030931782	-0,335488607	-0,433096075	0,35639719	-0,003787608	-0,15551455	0,033893272	-0,049311921	0,804719102	0,326390534	-0,65144422	-1,03863251	-0,549981628	0,208414239	0,574595384	-0,011548979	-0,600623801	-0,660859735	0,75615621	0,880677817	-0,587912496	0,080952303	0,567300895	-0,396808002	-0,3781567	0,767509774	0,19327004	-0,187635866	1,111051631	0,555070123	1,675949366	2,773838812	2,965964583	1,829467476
nk160419_b@21	SF_F	SF_9	21	150	-1,282166215	-1,204947292	-0,804793851	-0,708679599	-0,305443497	-0,326710625	-0,099201433	0,44740022	-0,275407173	0,565578491	0,407536221	0,071552595	0,030991234	-0,274958276	-0,171916182	-0,074222891	-0,349107224	0,616869674	0,050962119	0,524083466	0,522823764	-0,127754231	0,259575092	-0,121419557	0,083475108	0,439104231	1,104502383	0,322773394	-0,214155209	0,600100054	0,308959744	-0,885916656	-0,667855024	-0,551668605	-0,635119758	-0,620593914	-0,076202656	-0,694337188	-0,098798311	0,220718185	0,020274814	-0,025133162	1,657647785	3,684756298	3,059043336
nk160419_b@29	SF_F	SF_9	29	150	-0,701854108	-0,753649225	-0,936055404	-0,64432297	-0,441770848	-0,193460247	-0,411564594	-0,936174293	-1,564188359	-1,080457675	-0,135938396	-0,164387479	-0,469778533	-0,021395576	0,195301033	-0,698109982	-1,189589608	-0,872445859	-0,836918732	0,295496996	-0,016646095	-0,270132576	-0,591603419	-0,502958896	-0,336107854	0,336074233	-0,08202328	-0,860360624	-0,176674681	0,601728213	0,47643487	-0,336482613	0,861983279	0,43403553	-0,153617196	0,205058406	0,882269225	0,491325517	0,967626867	1,967838601	1,538394621	1,970889763	2,359046765	3,147351294	2,659985516
nk160419_b@35	SF_F	SF_9	35	150	-0,868231169	-0,254890554	-0,66817882	-0,405687542	-0,261695528	0,195973603	-0,095145371	-0,268010598	-0,804641492	0,143715301	0,087557489	0,136449657	0,390237865	0,133668667	0,327699918	-0,011583032	-0,404333286	0,113216613	-0,08974653	1,056074851	0,584128849	0,041594174	0,103821174	0,374467665	0,517785287	0,62150931	0,353759533	-0,350003329	-0,261062471	0,300921515	-0,060660767	-0,491716446	-0,30770315	-0,339208662	-0,65214832	-0,829600703	-0,600526462	-0,295860661	-0,357228885	-0,091509668	-0,26885932	-0,030283176	1,487814865	2,607541483	2,174755839
nk160419_b@40	SF_F	SF_9	40	150	-1,325977303	-0,619215204	-1,089008933	-0,641932793	-0,313179362	0,358981857	-0,010064685	-0,151264307	-0,792247561	0,237496967	0,019435177	0,050384929	0,406063711	0,131540659	0,551742695	0,290187682	-0,202180095	0,056781817	-0,293357314	1,207332267	0,754637365	-0,109192771	0,174282231	0,537408278	0,338205974	0,670526892	0,375876088	-0,245407184	-0,387628335	0,475543964	-0,003703465	-0,48375967	-0,437475394	-0,431656524	-0,814578033	-0,991495522	-0,645987193	-0,31431359	-0,513552058	-0,165661035	-0,499550769	0,080721786	1,992909627	3,161555603	2,514536727
nk160419_b@5	SF_F	SF_10_F	5	150	-1,432335965	-0,736118663	-0,981932498	0,258796307	0,420887293	-0,411529358	-0,975174518	0,075290854	-0,10945944	-1,642076221	-1,653931355	-1,249323097	-0,032552401	-0,507413831	-1,484105804	-1,803185551	-0,576067855	-0,148772454	-1,333222099	-0,613632957	-0,240300918	-0,577304311	0,396520008	0,142759501	0,762590183	-0,180204865	0,284274517	1,678079872	0,248466169	-0,159724534	0,441034812	1,125901197	0,449992843	1,098747571	1,227056309	0,882495239	0,88229631	0,726913349	0,379215145	-0,166599583	0,376388637	0,457138405	3,703108229	3,027435858	1,497289564
nk160419_b@6	SF_F	SF_10_F	6	150	0,414973347	1,216541389	0,936314318	0,323164067	0,533246257	0,546404226	0,090005638	-0,449218237	-0,283251625	-0,401583292	-0,089512099	-0,410818913	-0,743429121	-0,572374305	-1,01087697	-0,933837208	-1,188080119	-0,343073624	-0,199372746	-0,370808345	0,105114016	0,448721178	-0,098482063	-1,038586827	-0,270729681	0,312466858	0,567515894	0,300905373	0,998437901	0,932072401	0,887468981	0,44191378	0,993554321	0,685881151	0,84291253	0,399208916	0,0035502	0,172156393	-0,500621477	-0,321276903	0,11459819	-0,223986543	-0,224501988	0,245042072	0,144708984
nk160419_b@8	SF_F	SF_10_F	8	150	-1,64842266	-2,130031323	-2,274948713	-1,692397787	-1,288663549	-1,779230167	-1,335229088	-1,474219679	-1,656533071	-1,370462193	-1,119800143	-0,470990784	0,185888602	-0,729346001	-0,656398345	-0,726038684	0,175622734	-0,157249002	0,986173498	0,693406174	0,188888577	-0,06613751	-0,577014869	-0,236940646	0,243368916	-0,162385754	0,230009816	-0,104369959	0,538070737	0,005618335	-0,424559583	0,204087917	0,833848242	1,052539941	0,278143262	-0,094408594	-0,282849769	-0,532323622	0,352456926	0,372690327	-0,207112262	0,81862005	0,593163583	-0,105353048	-0,228701141
nk160419_b@12	SF_F	SF_10_F	12	150	-0,914781742	-0,848704937	-1,383476302	-1,031444415	-1,151695957	-1,194960379	-1,099038937	-1,473341265	-1,529721985	-2,019182164	-1,428976421	-1,369228654	-1,270526677	-0,985840766	-0,766831838	-0,979161522	-0,262935173	0,333553193	0,090899108	0,214615135	0,517147748	1,001686862	0,884387501	0,187830635	0,567282823	0,061000475	-0,064486241	0,371324662	0,266373139	0,134687258	0,271846494	0,435716192	0,43590704	0,238348305	0,459787094	0,22268717	0,169324867	-0,046563545	0,255203534	0,054943593	0,249444889	-0,149987405	2,992807938	2,779713276	2,060796561
nk160419_b@13	SF_F	SF_10_F	13	150	0,522226348	1,472544581	0,959156741	0,085373415	0,369349345	0,373805625	-0,089084487	-0,960672359	-0,593351052	-0,282196621	0,02189222	-0,530021994	-0,79655746	-0,753242065	-0,968964744	-1,144289205	-1,604251479	-0,566307063	0,00956651	-0,470479704	0,199942028	0,66350585	-0,268469495	-0,962198991	-0,30589906	0,43995025	0,643076281	0,341985847	1,165344366	1,254449391	1,117984365	0,765730708	1,240323653	0,751828626	0,459647362	0,027180295	-0,292624822	0,096777772	-0,297581323	-0,238297622	0,120266511	-0,219742366	-0,626121936	-0,446644819	-0,121518318
nk160419_b@14	SF_F	SF_10_F	14	150	-1,112986181	-0,547936897	-0,220825411	0,178593097	-0,174207409	-0,707380213	-0,540549113	-0,123136284	-0,193708072	-0,215750113	0,19034309	-0,009337369	-0,160023607	-0,298250673	-0,685633969	-0,781060826	-0,566845656	-0,063583571	-0,560229292	-0,854612531	-0,632742923	-0,310144881	-0,120615543	-0,152744059	0,25161162	-0,021056646	0,339192219	0,427006279	0,326106353	0,208908322	0,678307094	0,012785495	0,086027885	-0,008153258	0,270688649	0,327850058	0,325968284	0,565882855	0,401381713	0,812975206	0,554211611	0,02710782	1,240720954	1,511126191	0,919712504
nk160419_b@18	SF_F	SF_10_F	18	150	-1,998228594	-0,928869141	0,231904785	0,5834549	0,069234958	-1,106311825	-1,175681487	-0,577529682	-0,925108481	0,317427594	0,351436957	-0,415850749	-0,775355515	-1,174962426	-1,297805561	-1,009487549	-0,433988529	0,366980218	-0,598293122	-1,391789832	-1,285763271	-1,147826414	0,392946379	0,489335138	0,557021149	0,190781823	1,844919203	1,312174759	0,490124494	0,048671707	0,775458134	-0,355281592	-0,531881699	-0,27526458	0,137447437	0,896721738	-0,020909537	1,62115769	0,658934622	0,580349881	-0,013897289	-0,532184639	2,846065209	2,760440418	1,599314337
nk160419_b@21	SF_F	SF_10_F	21	150	-1,379410739	-0,926993705	-0,800237384	0,602037032	-0,149110562	-0,70269307	-0,699030484	-0,963728812	-1,240937435	-2,115227206	-1,40560866	-1,24120786	-1,083955879	-1,535106173	-1,615468674	-1,741948719	-0,507636942	-0,215322992	-0,949564101	-0,623690741	0,23655927	0,144190858	0,71449407	0,675940172	0,918427574	-0,111308517	0,28025818	0,760223618	0,138242624	-0,131939948	0,178872413	0,106387602	0,085120658	1,089406447	1,342314699	0,527092734	0,742663868	1,013723735	0,920994424	1,287845502	0,793821585	0,803516776	3,776001049	3,754406854	2,78448961
nk160419_b@29	SF_F	SF_10_F	29	150	-1,572162719	-1,657794288	-1,751511486	-1,023786676	-0,816074323	-1,387893736	-0,638185794	-0,156843785	-0,99910849	-0,262374098	-0,42786366	-1,105298507	-1,049124155	-1,380089817	-1,155182744	-1,318224417	-0,168789921	-0,000661919	0,539172158	-0,380193819	-0,325256604	-0,007691004	1,131512823	0,405384651	0,216095101	-0,063093032	0,604219435	0,265327526	0,197269057	0,562041977	0,532262665	0,063277737	-0,211654534	0,025505741	0,049451963	0,274046439	-0,067118885	0,958576498	0,882405524	0,953693713	0,374022209	0,101398661	2,592944676	2,460735186	2,217214899
nk160419_b@35	SF_F	SF_10_F	35	150	-0,986165835	-1,111382661	-1,782622905	-1,173103488	-1,176279945	-1,110365782	-1,103072606	-1,172165104	-1,476430082	-1,682541874	-1,203825641	-1,370396691	-1,227448323	-1,09496311	-0,754578913	-0,977343679	-0,32345684	0,417239908	0,177444653	0,138789878	0,554540182	1,121900744	1,030466475	0,457643308	0,724613598	0,218189677	0,144730325	0,342243664	0,190883588	0,300106194	0,303175283	0,211498812	0,228403869	0,259998328	0,236638011	0,12198848	-0,106443558	-0,032325085	0,018174932	-0,107888691	-0,152056281	-0,170240642	2,557651047	2,380932423	2,090951268
nk160419_b@40	SF_F	SF_10_F	40	150	-0,672443029	-0,662005678	-1,169743618	-0,578466833	-0,801215672	-0,760688314	-1,054043733	-1,101123766	-1,484809208	-1,630446456	-0,979607863	-1,127058755	-1,297882701	-1,468851614	-1,094856174	-1,394478384	-0,466697168	0,325545942	-0,322851663	-0,380667601	0,117625857	0,913712904	1,173171775	0,53043759	0,726843573	0,061530632	0,342759518	0,382092052	0,05195662	0,496936334	0,615104475	0,326340812	0,119447919	0,273913173	0,415884208	0,255436763	0,157297718	0,430714045	0,464974376	0,351223777	0,165344831	-0,091593493	3,937940508	3,524348034	2,977370155
nk160419_b@5	SF_F	SF_11_F	5	150	-1,78003176	-0,294737019	1,024788022	0,174193494	-0,02117164	0,034542615	0,590686867	0,453501937	0,526123068	-0,73455412	-0,859966308	-0,603027302	-1,155713945	-0,41544137	-1,24322984	0,226108056	-0,586159252	0,932809044	0,227751334	0,352279391	-0,258397613	0,214925453	-0,881478819	-0,912223095	0,572078306	-0,052437859	0,155552623	0,238736154	0,263062079	0,346339854	0,468673674	0,61120702	0,416498871	0,313342329	0,150115407	-0,104528169	-0,03968247	0,250479096	0,50884056	0,863486424	1,007240758	0,774747796	2,199271093	2,141410079	0,620317794
nk160419_b@6	SF_F	SF_11_F	6	150	-1,643595105	-0,129631566	0,489032881	-0,436268686	-0,556864223	-0,795979191	-1,014930743	-0,516182042	-0,784233446	-0,981409041	-0,137325006	0,46625283	-1,176259723	-0,110268553	-0,365103137	-0,070344901	-0,548315476	-0,482637763	-0,656848637	-0,629859144	-0,773832728	-0,125588147	0,317945539	0,695072453	0,479176657	-0,197994226	-0,328559124	-0,247510671	0,202343255	0,538372259	0,929526402	0,579536662	0,223386082	-0,269853792	-0,752483346	0,33691772	0,669815192	1,073279213	0,344594519	0,016565018	0,182487594	0,379474029	0,421573164	0,110068863	-0,165237081
nk160419_b@8	SF_F	SF_11_F	8	150	0,551869954	0,163365335	0,230149017	0,789886357	0,54986672	0,001579219	-0,474485988	1,120638559	1,302093938	0,110409043	0,032668117	0,18141919	1,346774784	0,583866755	-0,234696096	-0,52307637	-0,149583971	0,522213342	0,006629608	0,188350904	-0,531137618	-0,696872501	-0,109836173	-0,117971306	-0,173635	0,742423796	0,891973246	0,250854453	-0,246016734	-0,426521509	-0,851755548	0,633175624	1,764940386	0,269562716	-0,273615256	-0,492540392	-0,6283894	-0,644061321	-0,912364237	-0,402779205	-0,122289078	-0,169018615	-0,506246411	-0,623322221	-0,637523262
nk160419_b@12	SF_F	SF_11_F	12	150	-0,005186182	0,254511758	0,586522146	0,327345504	0,290831726	0,23088707	0,354802801	0,338633024	0,384766468	0,269019004	0,852391771	0,726898769	0,009267661	-0,159524707	-0,583829516	-0,368416396	-0,117076376	0,37817538	-0,168411367	-0,282996837	-0,279231455	-0,12229824	-0,454070192	-0,444368867	-0,181449122	-0,12805991	-0,246787712	-0,184615261	0,145103972	-0,065743112	0,047490207	0,524404979	0,562394293	0,303683761	0,143849181	-0,306028489	0,189286661	-0,115920463	0,025826779	0,300054414	0,217140467	0,061344116	1,573380731	2,147215008	1,238431546
nk160419_b@13	SF_F	SF_11_F	13	150	-1,740850586	-0,487031081	0,166026405	-0,675769539	-0,69985292	-0,903970625	-1,056745699	-0,642360755	-0,924936605	-1,333463585	-0,673797577	0,124711254	-1,191502065	0,073044048	-0,38239019	0,145862286	-0,259366609	-0,202403847	-0,588697215	-0,682603632	-0,73327053	-0,415879237	0,36964492	1,036161835	1,033938298	0,423472331	-0,121824691	0,260163124	0,429771607	0,558000966	0,968996459	0,470032003	0,088118434	-0,63610839	-0,983866324	-0,16754569	0,324140072	1,101258468	0,055595615	-0,423653607	0,067511125	0,477097605	0,069522406	-0,274686273	-0,631513621
nk160419_b@14	SF_F	SF_11_F	14	150	-1,914843481	-0,598243622	-0,019311724	-0,649727579	-0,562424176	-0,676227355	-0,494803058	-0,696287923	-0,700774973	-0,350828355	0,460565916	0,518399591	-0,010432809	0,01238736	-0,546392408	-0,125850961	-0,197121592	0,110747826	-0,232870092	-0,064417188	-0,170153392	0,271673569	0,429308659	0,264619569	0,669415969	0,231563436	0,162684099	0,069266102	-0,003852514	0,161178494	0,054053799	0,24593781	0,273821771	-0,181198486	-0,359023151	-0,361837907	-0,396682527	-0,313050623	-0,442864587	-0,529875004	-0,373470725	-0,612773692	0,431746042	0,676297799	-0,009796269
nk160419_b@18	SF_F	SF_11_F	18	150	-1,778565381	0,469773397	0,471366426	-0,550123546	-0,314386991	0,230388575	0,640596611	0,227021471	-0,018161012	0,353835657	0,49610792	0,304360133	0,626144246	0,455647177	-0,375619095	1,277432154	0,216095629	0,258772711	-0,300265096	0,194643648	0,145563221	0,575217497	0,730523756	0,08736789	0,347754994	-0,43322698	-0,470648871	-0,52118031	-0,456959647	0,615301756	0,138838134	-0,056697684	-0,516802407	-0,197749289	-0,22591719	-0,308723401	-0,780185864	-0,695284833	-0,347327231	-0,783184194	0,697428893	-0,017551382	2,053287046	1,944939241	0,620186179
nk160419_b@21	SF_F	SF_11_F	21	150	-0,796395467	0,325710871	0,611848131	0,438414803	0,242322535	0,146901548	0,614810781	0,607061906	0,632328888	0,590259757	0,856058267	1,217939303	0,225314087	0,029716229	-0,637808887	0,441347769	0,483096235	1,489792185	0,889459969	0,688579656	0,629950728	0,199549891	-0,513467711	-0,717898713	-0,162527018	-0,665484645	0,101314118	-0,069412715	-0,151984067	-0,136968456	-0,60442875	-0,160071099	0,120576278	-0,327895177	-0,753283944	-1,356476094	-0,868174911	-0,26447379	-0,090475811	0,10813836	-0,002856486	-0,2814053	0,634753104	2,121632467	1,051873043
nk160419_b@29	SF_F	SF_11_F	29	150	-1,084255189	-0,412269905	-0,414547951	-0,28860221	-0,300702989	-0,097731414	-0,464777574	-0,336153741	-0,512938742	-0,322138812	0,280219874	0,293181508	0,810729063	0,31461451	-0,193495668	0,606853088	-0,088172109	0,389680683	0,270711897	0,629273213	0,213091753	-0,054657413	-0,104914483	0,069629886	0,227436903	0,194705337	0,01937554	-0,162930303	-0,244059104	0,021647971	-0,586032496	-0,195817687	-0,06384382	-0,159453128	-0,150417668	-0,803308309	-0,766673648	0,105404346	-0,410511307	-0,462268395	0,07894374	-0,368352777	0,849547099	1,408776912	0,353591796
nk160419_b@35	SF_F	SF_11_F	35	150	-0,087415035	0,150421906	0,240731584	0,181173452	0,190509532	0,145030112	0,541063546	0,355104494	0,331899763	0,068772511	0,396934264	0,241981415	0,054117236	-0,143210102	-0,552427453	-0,193920606	-0,3036848	0,365733047	0,057400941	-0,203837901	-0,179789309	-0,24969344	-0,701993485	-0,295888002	0,04895958	0,39578037	-0,009379932	-0,052858985	-0,159434696	0,122412713	-0,14379098	0,320839226	0,648090712	0,339916507	0,169881574	-0,154024889	0,088189734	0,139187438	-0,099105929	0,053615183	0,081588495	0,071771266	1,218584306	1,985846797	0,932176475
nk160419_b@40	SF_F	SF_11_F	40	150	-0,435667213	0,072865051	0,242320036	-0,048212963	-0,147598819	0,157949957	0,668505373	0,334211085	0,266977435	0,305459308	0,649622693	0,448684142	0,023813175	-0,157700581	-0,789985347	-0,120624354	-0,09418289	0,347202141	-0,222681119	-0,084041686	-0,188708945	-0,031022555	-0,430755237	-0,170265523	0,034446157	0,123872031	-0,093907564	-0,216661517	-0,183021853	0,367416506	-0,19160506	0,095479679	0,433228574	0,364258737	-0,132181204	-0,145367133	-0,061896076	0,257283198	0,155852677	0,013448328	0,336808787	0,181627152	1,954890091	2,542668925	1,415886256
nk160419_b@5	SF_F	SF_12_F	5	150	-0,524522003	-0,138672564	-0,353539784	0,114509835	0,198951772	-0,05167915	0,010161687	0,662790309	0,940628579	0,900432336	1,039728937	0,943135027	0,385981024	-0,297678822	-0,329744061	0,264513629	0,557417195	0,477469999	0,041523452	0,208955739	-0,478156118	-1,024452307	-1,197864317	-0,579368609	-0,606590123	0,378975914	0,493744632	-0,414784322	-0,141996253	-0,491154848	-0,042924512	0,752906873	0,925712524	0,15795841	-0,533615892	-0,369596383	-0,347156093	-0,406200573	-0,086062631	0,71932009	0,559074817	0,253930298	2,816712632	2,631033814	1,373076362
nk160419_b@6	SF_F	SF_12_F	6	150	-1,537964319	-0,212809155	-0,135750886	-0,495294611	-0,333064476	-0,958433236	-1,291865589	-1,259351373	-1,365259795	-0,858602347	-0,219083066	-0,771828856	-0,465427241	-0,143591289	0,037995385	-0,131133082	-0,356359952	-0,842880256	-0,414909402	0,304168519	0,315216623	0,127975717	0,195737593	1,240588326	1,219482332	0,970069686	0,832828167	0,362466257	-0,009747895	-0,101758699	-0,104662535	-0,071144848	-0,49243291	-0,563841236	0,002405955	0,327774954	0,270070618	-0,243462717	-1,091047108	-0,183469055	-0,373096138	-0,245798092	-0,348111389	-0,769791115	-0,960688675
nk160419_b@8	SF_F	SF_12_F	8	150	-1,60576849	-1,566949665	-1,579594745	-1,495964236	-1,074978287	-1,323868909	-1,508357776	-1,775976061	-1,020631016	-0,122047454	-0,206039475	-0,758680404	-1,00500982	-0,137327624	-0,053096771	0,313906444	-0,457395701	-0,127498585	0,887727069	0,548325301	0,381908669	-0,019177691	0,139349415	-0,091193554	-0,509272268	-0,066735123	0,62903078	0,799385601	0,348614719	0,630945244	0,477793032	0,307874579	0,529602911	0,059200035	-0,143899834	-0,466344882	-0,445845595	-0,771050087	-0,871051483	0,075954406	-0,036026509	-0,541032261	-0,548221833	-0,443480564	-0,50541879
nk160419_b@12	SF_F	SF_12_F	12	150	-0,371603251	0,262165034	-0,210725517	0,154338691	0,074692577	-0,058032233	0,263153049	0,230348703	-0,033860056	-0,398387687	0,51189015	0,504600506	0,359726453	-0,019612231	-0,018666994	-0,064807797	0,205455168	0,279268893	0,294206799	-0,129998004	-0,05881638	-0,135028565	-0,287125274	0,060107977	-0,215892541	0,018003717	-0,109307518	-0,259678755	-0,169919376	-0,108854899	-0,355821455	0,097789724	0,404176942	-0,19309084	-0,164741942	-0,11339889	-0,172176073	-0,401074987	-0,147463985	0,390250514	0,542633021	0,537930811	2,257734931	3,30805667	2,524197263
nk160419_b@13	SF_F	SF_12_F	13	150	-1,528257219	-0,34853768	-0,41344965	-0,831674734	-0,73513212	-0,890853327	-0,950787289	-0,977054361	-1,169839974	-0,856375046	-0,116223161	-0,624295953	-0,315334901	0,031982101	0,288425603	-0,099426303	-0,209592071	-0,488775554	-0,603704344	0,210417446	0,244584385	0,048565416	-0,004807833	0,668497092	0,893538746	0,887204387	0,427000087	-0,040096285	-0,154535696	-0,149377124	0,161901729	0,133963296	-0,181517074	-0,250105302	-4,21E-05	0,281928979	0,142376204	-0,191696356	-0,763694082	-0,22716	-0,321688505	0,00598613	-0,125505182	-0,669296277	-0,757504109
nk160419_b@14	SF_F	SF_12_F	14	150	-0,973373836	0,087072463	0,022464991	0,213359149	-0,029951151	-0,158724374	-0,240309407	0,130944538	0,175140493	0,194993747	0,406142031	0,100213655	0,19088158	-0,142034096	0,016179171	0,347479927	0,103253343	0,329112097	0,236059919	0,097875194	0,371713472	-0,273162513	-0,41088456	-0,000888626	-0,313401145	0,097365555	-0,01143316	-0,12129042	-0,089812873	-0,209633124	0,030297063	0,325005439	0,262071168	-0,031601157	0,042062289	0,004536517	-0,275072601	-0,326493659	-0,594694164	-0,159846781	-0,228201075	-0,059666382	0,74620143	1,003266424	0,705801505
nk160419_b@18	SF_F	SF_12_F	18	150	-1,263310663	-0,160629276	0,825766635	1,001697012	0,443241605	1,064905166	0,926682506	0,580500304	0,585797399	0,074785311	0,351184518	0,235582045	-0,24181874	-0,781550106	-0,049610144	0,481745418	0,75904587	0,859961295	0,269818235	0,249303703	0,696801945	-0,447427059	-0,510983893	0,050994972	-0,117692934	0,286034822	0,041201958	-0,139266646	-0,261043562	-0,567739502	0,424097209	0,841439906	0,374561972	-0,223546938	-0,131139652	-0,367451902	-0,525413517	-0,538924106	-0,648339988	-0,369827507	-0,057038828	0,417073907	3,052778289	2,361190198	1,408450297
nk160419_b@21	SF_F	SF_12_F	21	150	-0,188914245	0,523026705	0,429577215	0,679976867	0,455736714	0,756021089	0,575020387	0,40292	0,541447464	0,133776433	1,123867522	0,678048243	0,217341659	0,310604004	0,346834163	0,270357663	0,133378515	0,312690569	0,256576411	-0,106548139	-0,29290044	-0,860731907	-0,570656694	0,064221861	-0,469416095	-0,234123338	-0,427612621	-0,251772549	0,14233327	0,244721028	0,412527238	0,673937574	0,666388293	-0,015483473	-0,43025747	-0,321156776	-0,556410302	-0,610715714	-0,644139159	-0,061902174	0,025151252	0,131145976	2,30179929	3,204475773	2,581172428
nk160419_b@29	SF_F	SF_12_F	29	150	-1,466508972	-0,598101942	-0,68448466	-0,018159948	-0,32865718	-0,208841075	-0,167707566	-0,14528947	-0,262218339	-0,354702705	0,572412555	0,630707873	0,129775342	-0,443872646	-0,248087775	0,41564597	0,423575068	0,666729791	0,394811314	0,198009731	0,387150204	-0,622349646	-0,054293681	0,474253418	0,289053975	0,25214594	-0,165492456	-0,501069693	-0,349595811	-0,389993377	0,200975965	0,140269773	0,012981209	-0,329729083	-0,044307994	-0,007483274	-0,430027157	-0,731961541	-0,687226546	-0,183007393	-0,532303119	0,071504641	2,092617192	2,799583982	2,286507319
nk160419_b@35	SF_F	SF_12_F	35	150	-0,822796838	-0,168383845	-0,606319929	0,124193865	0,125357955	0,152543822	0,135772969	0,331129472	-0,009128226	-0,055448064	0,518794711	0,465357671	0,404701221	-0,125114739	-0,085280181	-0,023813347	0,091802412	0,365202681	0,301474697	-0,055809617	0,003226318	-0,289678878	-0,171202654	0,163096011	-0,087875815	-0,111620729	-0,034716627	-0,256787672	-0,274605699	0,022234127	0,103225639	0,105016465	0,033018977	-0,146195421	0,003927131	0,028628496	-0,177277267	-0,449650501	-0,372786675	0,052709437	0,137323798	0,20241111	1,982334922	2,715762173	2,180140122
nk160419_b@40	SF_F	SF_12_F	40	150	-0,479136111	0,295341641	0,203899524	0,674039474	0,615201062	0,917049828	0,867342717	0,979099313	0,638680076	0,203105522	1,250251171	1,000811557	0,598187063	0,040085459	0,080642861	0,151285895	0,293455221	0,639746517	0,268235392	0,0249275	-0,047792696	-0,502640413	-0,468238728	0,150523905	-0,202594216	0,006569423	-0,090807725	-0,374729887	-0,380708013	0,05035759	0,103124289	0,277185036	0,163709918	-0,291869304	-0,232026755	-0,23503545	-0,610659048	-0,782413667	-0,668572425	-0,211009263	0,012244722	0,310250892	3,003021865	3,591444537	3,02449187
nk160419_b@5	SF_F	SF_13_F	5	150	-0,93524162	0,460649639	-0,459730859	0,399927489	0,509612721	0,136926943	-0,298171478	-0,448427319	-0,603096746	-0,155203118	-0,014836719	-0,266277795	0,169553008	0,235194119	0,330993139	-0,156771184	-0,85545988	-0,243439878	-0,430568223	-0,017780111	-0,072054165	-0,06169341	-0,878697671	-1,121145693	-0,117263409	0,589520055	0,799543818	0,725483166	-0,153028503	-0,419040989	-0,239874363	0,288853747	0,362214786	0,514398457	0,914111847	0,742441259	0,04479949	-0,055378617	-0,415613819	-0,198181714	0,218207473	0,845728258	3,30345591	2,799923782	1,820144647
nk160419_b@6	SF_F	SF_13_F	6	150	-1,678486434	-0,0279084	-0,884117468	-1,624244445	-1,546609852	-0,874481686	-1,131423313	-0,916107777	-0,588838913	-0,879009912	-0,446901903	-0,761165053	-1,172332121	-1,174870677	-1,501996515	-0,744574479	-0,913472041	-0,533206468	-1,407696291	-0,71415454	-0,631418791	-0,591911226	-0,233332036	-0,482020566	-0,505435659	-0,445869997	0,549729118	0,953834248	1,219269726	1,037371295	0,673402244	1,558396295	1,010158881	1,186410651	0,782745709	0,864363937	0,503464868	0,833500839	0,370572882	0,717138588	0,510190333	0,522381401	0,435522555	-0,237072106	-0,434864192
nk160419_b@8	SF_F	SF_13_F	8	150	-0,955138418	-0,812201288	-0,357149264	-0,503269483	-0,972301023	-1,095928626	-0,286910679	-0,730276256	-1,28672822	-1,007172266	0,602382444	-0,174357295	-0,093998883	-0,082505061	0,372584656	-0,295024062	-0,80605752	-0,238620274	0,039262409	0,175057086	-0,092403055	-0,273336509	-0,251830296	-0,281566851	0,336350117	-0,113166683	0,088814682	0,526284824	0,045488288	0,927104718	0,363594858	0,536336492	0,112229143	-0,341916334	-0,373852306	-0,143148012	-0,666533577	-0,424631438	0,226270163	0,30118761	0,371101566	0,496835732	0,370162198	0,108257536	-0,013837931
nk160419_b@12	SF_F	SF_13_F	12	150	-0,067731959	0,356365491	0,317099861	0,198993455	-0,322597308	-0,631120197	-0,302797798	-0,396594183	-0,928606814	-0,371085823	0,149522206	0,113680023	0,121995031	0,360336983	0,040375672	-0,170248501	-0,171094644	0,025010518	-0,068101012	-0,178432705	-0,191442719	0,118385407	-0,108936039	-0,327212346	-0,128988318	-0,22548893	-0,039258314	0,234584628	-0,117836941	-0,143366377	-0,272448791	0,409284239	0,741899261	0,247509608	0,216788555	0,131081403	-0,151946092	-0,068949451	-0,487090791	-0,059611808	0,249478747	0,197098995	2,377548165	2,894555842	2,397674848
nk160419_b@13	SF_F	SF_13_F	13	150	-1,390157648	-0,07824008	-0,753917113	-1,393953393	-1,362198803	-0,927499612	-0,90464785	-0,875134568	-0,671514652	-0,962108121	-0,408398417	-0,930374302	-1,164471123	-0,983342686	-1,511660726	-0,555791218	-0,726059761	-0,385684608	-1,242723974	-0,820887741	-0,6511362	-0,448902459	-0,09413146	-0,293920596	-0,381927775	-0,365773213	0,426276949	0,452142379	0,831209416	0,948183612	0,785075584	1,635000925	0,925188058	0,845106467	0,764812709	0,689504528	0,540215325	0,889733554	0,451623282	0,781114562	0,31775341	0,286039782	-0,084149566	-0,511898114	-0,513455538
nk160419_b@14	SF_F	SF_13_F	14	150	-0,804572869	0,422349387	-0,184238095	-0,611452198	-0,733727032	-0,415991589	-0,410643359	-0,389053305	-0,682283117	-0,468612061	0,034011369	-0,087537958	-0,421102891	0,10688134	-0,235468898	-0,472449847	-0,561768427	0,097737986	-0,317252677	-0,235107454	-0,097949234	-0,051383025	-0,393565386	-0,43495909	-0,176347925	-0,205343497	-0,016809624	0,063262428	0,121884216	0,337378156	-0,021175436	0,630228638	0,38187106	0,315994927	0,472215018	0,401419381	-0,047091894	0,110950002	0,085615749	0,615862273	0,574763468	0,42253491	1,354934499	1,216535879	0,804519097
nk160419_b@18	SF_F	SF_13_F	18	150	-0,200970676	1,174309665	-0,091225062	-0,311935363	-0,540040698	-0,160133194	-0,312695225	-0,381073987	-1,021484209	-0,501995533	0,107079238	0,12217407	-0,323851705	-0,037097875	-0,175209581	-0,634361055	-0,766246963	-0,128131495	-0,53650597	-0,527181636	0,280600669	0,176543948	-0,764446298	-0,96814941	-0,616308975	-0,275354508	-0,162514844	0,232025924	-0,202366159	0,431447622	0,57470489	1,432710645	0,771357023	0,293509799	0,73915045	0,37968928	0,140027086	-0,109922413	-0,148303542	0,694933867	1,053446367	0,916421404	3,182332821	2,171925921	1,288330872
nk160419_b@21	SF_F	SF_13_F	21	150	-0,485156273	0,535287285	0,11898899	0,265240892	0,071412009	-0,075570728	0,055905828	-0,339103683	-0,619150247	0,001315435	0,04844028	-0,067235871	0,098092356	0,493546139	0,27615479	-0,033526601	-0,392431261	-0,046485938	-0,263410083	-0,338396581	-0,167650613	0,197681123	-0,443871382	-0,912972106	-0,235052141	0,308254164	0,421833308	0,689370723	0,156246253	-0,236905796	-0,330330907	0,317847766	0,579513367	0,440203444	0,612291595	0,268003813	-0,323972838	-0,479994786	-0,587347306	-0,047894532	0,231532986	0,350518762	2,746974155	3,016593845	2,521258854
nk160419_b@29	SF_F	SF_13_F	29	150	-1,078763612	-0,140479528	-0,482353153	-0,474800832	-0,994152576	-0,923504233	-0,599755663	-0,603212883	-1,254278723	-0,901786902	0,143611902	0,016018583	-0,297791798	0,150930356	-0,150167133	-0,434763882	-0,697990068	-0,241039793	-0,539703362	-0,341317073	-0,249748618	-0,241406411	-0,693813171	-0,202223485	0,056501163	0,029519212	0,238423837	0,464602426	0,266904377	0,325592007	0,022639704	0,894357851	0,493799897	0,085111104	0,550824961	0,581379372	-0,29994711	-0,05043685	-0,110792812	0,230924023	0,305380165	0,467213906	1,933652695	2,342825738	1,969354962
nk160419_b@35	SF_F	SF_13_F	35	150	-0,606396306	0,275851858	0,008174283	-0,222770701	-0,606783111	-0,640014808	-0,449118464	-0,617288038	-0,987187239	-0,730469052	0,3065732	0,058649769	0,032785122	0,146415166	0,105838578	-0,213738621	-0,493793773	-0,030233678	-0,11625656	-0,013401821	-0,139033368	0,016548318	0,011862509	-0,201687842	-0,068644998	-0,210383536	0,014088873	0,473425918	-0,006536236	0,093271462	-0,015990054	0,680705974	0,385633646	0,11336521	0,121048495	0,202385397	-0,31750979	-0,232099871	-0,59287961	-0,110407751	0,234095867	0,213412598	1,859048114	2,277674995	1,979952942
nk160419_b@40	SF_F	SF_13_F	40	150	-0,570571308	0,831992225	0,111919982	-0,167968415	-0,58214005	-0,571000176	-0,435435643	-0,471316591	-1,026263274	-0,66925355	0,067784553	-0,13528793	-0,106575048	0,352189782	-0,089531454	-0,408205606	-0,498860456	-0,230085288	-0,105812258	-0,161425471	-0,147315177	-0,03752502	-0,25270274	-0,403129554	-0,239115692	-0,278821513	-0,045499543	0,537512688	0,14049493	0,064075402	-0,010436016	0,939787623	0,794737762	0,188432318	0,158099434	0,646218067	-0,132485706	-0,101738229	-0,476515335	-0,028264456	0,454784655	0,370843025	3,040395835	3,243635496	2,894421575
nk160419_b@5	SF_F	SF_14	5	150	-0,784182303	-0,14739727	-0,497949492	-0,421450862	-0,180852694	0,454038459	0,437515072	-0,082726502	-0,082755504	0,005270346	0,770306078	1,200126253	0,698154235	0,422891455	0,501729444	-0,164544093	0,591930407	1,043856749	0,503950626	-0,493694589	-0,380909736	0,050920402	-0,316061312	-0,921481724	-0,954670278	-0,378402226	-0,105160835	-0,294535649	-0,409685791	-0,981663816	-0,314303562	0,013172047	-0,168691629	-0,516152033	0,160108222	0,724392874	0,257686826	-0,385980473	-0,797432163	0,64414472	0,508657962	0,665747996	3,700714009	3,754277353	2,764026337
nk160419_b@6	SF_F	SF_14	6	150	-2,063442263	-0,948033938	-0,922523554	-0,942021955	-1,395491158	-1,417936716	-0,863159373	-1,196878862	-1,23349947	-1,26559135	-1,141066736	-1,142726755	-1,10486028	-0,981262541	-0,834556107	-0,468055635	-0,430093915	0,089635278	0,535775293	0,557650656	0,168115289	-0,522436945	0,070023533	0,338897626	1,265790113	1,219657565	0,455023787	0,158518934	-0,296355228	-0,623983881	0,190802307	0,995835884	0,484554141	0,607145492	-0,335917684	-0,02215027	0,125395041	-0,099241706	0,22920521	0,510681491	0,120809802	-0,194887998	-0,360066065	-0,653619585	-1,153361859
nk160419_b@8	SF_F	SF_14	8	150	-0,784443571	-0,878310534	0,021217942	-0,268283157	-0,051457079	0,116396662	-0,124144503	0,337655641	0,117198668	-0,512745952	-0,042579062	0,645986195	0,130777879	-0,413455121	0,17161683	0,25505129	-0,447281902	0,2216262	-0,092216504	-0,262830086	0,263260604	0,192311905	0,098112753	-0,121860543	-0,106711928	0,271227326	-0,290486557	-0,166782421	-0,23007947	-0,524076533	-0,842930603	-0,342001126	-0,120754066	-0,304152109	0,047925003	0,679955208	0,418906667	0,337385471	-0,076109658	0,650164423	0,213393604	-0,137369242	0,266339363	0,523453792	0,796872808
nk160419_b@12	SF_F	SF_14	12	150	-0,3514311	0,225237793	0,53067414	0,188242245	0,23929725	0,178389404	0,371947735	0,125498652	-0,261251505	-0,555086822	0,44081976	0,405163894	-0,072489875	0,003453885	0,281293443	-0,411840456	-0,707562116	0,072559005	-0,142397134	-0,443622632	-0,153228545	-0,12009921	-0,037342678	-0,497279972	-0,05958121	0,005542538	-0,386292032	-0,305275888	-0,369885616	-0,671734708	-0,592873389	-0,330504607	-0,211410866	0,336367514	0,376734485	0,848525043	0,419419527	0,772327602	0,189052878	1,362162887	1,310023769	0,813752244	2,690151839	3,864796471	3,385968612
nk160419_b@13	SF_F	SF_14	13	150	-1,513103661	-0,576912216	-0,556733243	-0,612948862	-0,884994285	-1,184312972	-0,771763171	-0,902259258	-0,64666738	-0,615988476	-0,604249412	-0,685361353	-0,870445782	-0,974350242	-0,869915398	-0,855307016	-0,577415078	-0,023365047	0,151194294	0,205061324	-0,115600407	-0,377771825	-0,228209507	0,081125323	0,750091135	1,082459359	0,785866643	0,544501352	0,012010969	-0,17929599	0,197273582	0,756563544	0,244377526	0,329635147	-0,232876213	-0,062589123	0,415682181	0,075056483	0,316221666	0,709632272	0,632265418	0,484941199	0,030075315	-0,28947633	-0,615618804
nk160419_b@14	SF_F	SF_14	14	150	-0,842741686	0,297054616	0,519545287	0,482583611	0,063463181	-0,103541861	-0,040257013	-0,262809456	-0,325518744	-0,358341069	0,324749745	0,256644011	-0,187334798	-0,055370153	-0,051531995	-0,069759723	-0,138585368	0,501541512	0,271392893	-0,086111577	-0,085598463	-0,107798257	-0,008663437	-0,132589733	0,461196429	0,436206656	0,023287677	0,124911886	-0,122207402	-0,252306776	-0,240123298	0,1808535	0,098745251	-0,14484056	-0,093039489	0,173749713	-0,184689032	-0,398455104	-0,577763867	0,083489563	0,211603917	0,53192533	1,605447488	1,991662819	1,619479437
[truncated: 1,451 more rows]
[truncated: 105 more columns]
